# Supplementary material for: Hypoxia tolerance, longevity and cancer-resistance in the mole rat Spalax – a liver transcriptomics approach
Source: Sci Rep. 2017 Oct 30;7:14348. doi: 10.1038/s41598-017-13905-z (PMC5662568; doi:10.1038/s41598-017-13905-z)
Supplement: Supplementary file 2 — Supplementary dataset 1 [file 41598_2017_13905_MOESM2_ESM.xls]

## Sheet: Spalax
gene_id	gene symbol	sample_1	sample_2	status	FPKM hypoxia	FPKM normoxia	log2_fold_change	test_stat	p_value	q_value	significant	FPKM hypoxia 1	FPKM hypoxia 2	FPKM hypoxia 3	FPKM normoxia 1	FPKM normoxia 2	FPKM normoxia 3
SEH_1810011O10Rik_11437	1810011O10Rik	hypoxia	normoxia	OK	43.5616	3.44386	-3.66096	-6.35362	5e-05	0.000871567	yes	18.6915	5.44706	106.546	5.13388	2.29862	2.89909
SEH_2210021J22Rik_05682	2210021J22Rik	hypoxia	normoxia	OK	40.3298	10.7488	-1.90767	-4.51291	5e-05	0.000871567	yes	39.5706	42.9146	38.5042	15.6996	8.0976	8.44923
SEH_2610034M16Rik_15654	2610034M16Rik	hypoxia	normoxia	OK	0.758747	3.27692	2.11065	2.96965	5e-05	0.000871567	yes	0.762243	0.498844	1.01515	2.39073	3.94547	3.49456
SEH_2810403A07Rik_15963	2810403A07Rik	hypoxia	normoxia	OK	7.67428	19.0977	1.31529	2.88302	5e-05	0.000871567	yes	11.1456	6.28643	5.59082	22.2702	19.6236	15.3992
SEH_3230401D17Rik_06702	3230401D17Rik	hypoxia	normoxia	OK	43.5332	20.1504	-1.11131	-2.69777	5e-05	0.000871567	yes	31.7999	47.2535	51.5461	21.7755	17.7679	20.9077
SEH_A230050P20Rik_05165	A230050P20Rik	hypoxia	normoxia	OK	6.90999	18.4895	1.41995	3.01618	5e-05	0.000871567	yes	9.23943	5.74754	5.74301	20.5259	19.1123	15.8302
SEH_A330021E22Rik_20177	A330021E22Rik	hypoxia	normoxia	OK	4.90002	1.62614	-1.59134	-2.75139	5e-05	0.000871567	yes	2.74131	5.79495	6.1638	1.71589	2.04405	1.11847
SEH_Aacs_07186	Aacs	hypoxia	normoxia	OK	5.25839	18.6566	1.827	3.73809	5e-05	0.000871567	yes	4.90508	3.80638	7.0637	7.84227	32.3677	15.7599
SEH_AASDH_12904	AASDH	hypoxia	normoxia	OK	3.68337	8.75011	1.24828	2.59434	5e-05	0.000871567	yes	5.16063	2.67815	3.21134	9.11396	9.26851	7.86788
SEH_Abhd5_13129	Abhd5	hypoxia	normoxia	OK	126.362	48.1881	-1.39081	-3.20387	5e-05	0.000871567	yes	85.4842	60.0956	233.507	31.6219	74.8927	38.0498
SEH_Ablim3_06315	Ablim3	hypoxia	normoxia	OK	18.7685	7.44475	-1.33401	-2.92198	5e-05	0.000871567	yes	12.3215	26.2031	17.7808	6.2264	9.8841	6.22375
SEH_AC091196.1_14415	AC091196.1	hypoxia	normoxia	OK	69.6908	23.0928	-1.59352	-3.86457	5e-05	0.000871567	yes	51.4426	38.7248	118.905	22.0968	22.012	25.1696
SEH_Acacb_00537	Acacb	hypoxia	normoxia	OK	44.2042	21.1824	-1.06131	-2.40308	5e-05	0.000871567	yes	35.4228	53.1679	44.0218	18.1278	24.4966	20.923
SEH_ACLY_03226	ACLY	hypoxia	normoxia	OK	56.6314	17.3879	-1.70352	-3.61609	5e-05	0.000871567	yes	29.0073	37.9204	102.966	12.7826	22.8704	16.5106
SEH_Acot4_07864	Acot4	hypoxia	normoxia	OK	13.184	57.2942	2.1196	5.03117	5e-05	0.000871567	yes	15.8154	12.6273	11.1091	53.4946	54.2455	64.1425
SEH_Acsm3_11725	Acsm3	hypoxia	normoxia	OK	221.523	464.791	1.06912	2.54668	5e-05	0.000871567	yes	159.938	221.537	283.095	486.57	464.005	443.797
SEH_Actg1_02287	Actg1	hypoxia	normoxia	OK	546.159	95.2597	-2.51938	-5.14981	5e-05	0.000871567	yes	140.997	300.303	1197.18	59.9109	127.381	98.4875
SEH_Adam15_15988	Adam15	hypoxia	normoxia	OK	11.2087	1.75771	-2.67286	-4.42475	5e-05	0.000871567	yes	4.3789	27.1235	2.12382	1.47307	2.17137	1.62869
SEH_Adamts1_19432	Adamts1	hypoxia	normoxia	OK	14.594	0.470642	-4.9546	-6.99425	5e-05	0.000871567	yes	9.57164	11.2954	22.915	0.586285	0.291011	0.534629
SEH_Adamts4_14007	Adamts4	hypoxia	normoxia	OK	11.1218	2.34744	-2.24424	-4.52757	5e-05	0.000871567	yes	8.17686	9.41409	15.7745	2.27934	2.09313	2.66984
SEH_Adap2_19522	Adap2	hypoxia	normoxia	OK	2.43324	9.80833	2.01113	3.56366	5e-05	0.000871567	yes	2.68792	2.36772	2.24409	10.8638	8.86078	9.70043
SEH_Adcy1_10232	Adcy1	hypoxia	normoxia	OK	5.76896	0.313126	-4.20349	-5.63659	5e-05	0.000871567	yes	1.44895	6.50874	9.34918	0.439997	0.327609	0.171772
SEH_ADM_12971	ADM	hypoxia	normoxia	OK	42.4983	1.57371	-4.75516	-6.67506	5e-05	0.000871567	yes	5.76376	5.16615	116.565	2.17473	1.13279	1.41361
SEH_Adora2b_14878	Adora2b	hypoxia	normoxia	OK	2.34272	14.4967	2.62947	4.50322	5e-05	0.000871567	yes	2.85848	1.47657	2.69312	11.2547	19.3169	12.9185
SEH_Adra1b_17335	Adra1b	hypoxia	normoxia	OK	32.7648	79.2862	1.27493	2.97505	5e-05	0.000871567	yes	51.3489	16.5931	30.3523	102.145	49.2154	86.4986
SEH_Adrb2_06312	Adrb2	hypoxia	normoxia	OK	72.5456	5.3838	-3.75219	-6.64681	5e-05	0.000871567	yes	16.0853	21.5559	179.996	8.14603	5.48281	2.52255
SEH_Agpat2_03689	Agpat2	hypoxia	normoxia	OK	70.0459	13.8406	-2.3394	-5.57264	5e-05	0.000871567	yes	71.782	52.606	85.7497	14.3099	11.7841	15.4277
SEH_Agpat6_11431	Agpat6	hypoxia	normoxia	OK	109.599	51.5213	-1.08899	-2.64923	5e-05	0.000871567	yes	62.9413	162.47	103.384	48.482	56.9958	49.086
SEH_Agt_17905	Agt	hypoxia	normoxia	OK	1422.94	518.834	-1.45553	-3.19745	5e-05	0.000871567	yes	1347.66	1721.1	1200.06	572.914	461.094	522.495
SEH_AGTR1_18409	AGTR1	hypoxia	normoxia	OK	21.129	51.4751	1.28465	3.11475	5e-05	0.000871567	yes	21.6584	18.8242	22.9045	39.5614	73.9488	40.9152
SEH_Agtrap_02108	Agtrap	hypoxia	normoxia	OK	34.4138	98.4562	1.51649	4.08244	5e-05	0.000871567	yes	27.5542	17.3757	58.3116	87.1498	91.7926	116.426
SEH_AHNAK2_19818	AHNAK2	hypoxia	normoxia	OK	8.24458	20.2495	1.29637	2.81308	5e-05	0.000871567	yes	11.6452	4.04525	9.0433	17.419	18.3406	24.9888
SEH_AI661453_06290	AI661453	hypoxia	normoxia	OK	1.54551	7.51134	2.28098	4.17692	5e-05	0.000871567	yes	2.36679	0.764102	1.50565	5.89465	4.51029	12.1291
SEH_Aim1l_02383	Aim1l	hypoxia	normoxia	OK	10.6516	3.30952	-1.68637	-3.54622	5e-05	0.000871567	yes	14.943	6.66458	10.3471	1.69035	3.45074	4.78749
SEH_Akr1c19_22041	Akr1c19	hypoxia	normoxia	OK	92.6754	260.822	1.49281	3.52403	5e-05	0.000871567	yes	138.881	98.7465	40.3991	235.106	436.235	111.126
SEH_Akr1cl1_22045	Akr1cl1	hypoxia	normoxia	OK	24.3019	84.455	1.79711	4.03785	5e-05	0.000871567	yes	15.1731	31.3617	26.371	79.1772	136.201	37.9864
SEH_Aldoa_19390	Aldoa	hypoxia	normoxia	OK	292.947	112.004	-1.38709	-3.49302	5e-05	0.000871567	yes	307.393	295.456	275.991	111.606	124.709	99.697
SEH_Alpl_06639	Alpl	hypoxia	normoxia	OK	63.0069	25.5264	-1.30352	-3.09259	5e-05	0.000871567	yes	62.0911	83.0861	43.8436	24.9791	18.0392	33.5609
SEH_Amotl2_00651	Amotl2	hypoxia	normoxia	OK	20.5314	7.74835	-1.40587	-2.95066	5e-05	0.000871567	yes	9.06616	37.7398	14.7882	7.43266	5.8615	9.95089
SEH_Angptl4_08386	Angptl4	hypoxia	normoxia	OK	312.571	44.3609	-2.81682	-6.54427	5e-05	0.000871567	yes	386.788	214.199	336.727	77.4129	28.2224	27.4475
SEH_Ank2_17647	Ank2	hypoxia	normoxia	OK	4.20033	1.55681	-1.43191	-2.85491	5e-05	0.000871567	yes	2.27477	6.28463	4.04158	1.43158	1.16902	2.06983
SEH_Ankrd23_02769	Ankrd23	hypoxia	normoxia	OK	1.58758	7.05081	2.15096	3.19537	5e-05	0.000871567	yes	1.42367	1.61841	1.72065	8.55943	8.31441	4.2786
SEH_ANKRD27_04646	ANKRD27	hypoxia	normoxia	OK	28.6787	12.3576	-1.21458	-2.62106	5e-05	0.000871567	yes	11.8951	51.8117	22.3293	13.2245	13.9462	9.90214
SEH_ANKRD37_13554	ANKRD37	hypoxia	normoxia	OK	206.057	5.86269	-5.13534	-4.62658	5e-05	0.000871567	yes	148.13	101.789	368.253	6.63183	6.90614	4.05012
SEH_Ankrd44_00474	Ankrd44	hypoxia	normoxia	OK	7.783	1.52114	-2.35518	-4.24114	5e-05	0.000871567	yes	3.26515	8.83395	11.2499	0.945621	1.44569	2.17211
SEH_ANKRD57_10276	ANKRD57	hypoxia	normoxia	OK	22.764	1.44265	-3.97997	-6.124	5e-05	0.000871567	yes	1.34445	34.1082	32.8394	0.161218	2.10033	2.06639
SEH_ANKS4B_11716	ANKS4B	hypoxia	normoxia	OK	10.5295	38.6308	1.87531	4.1147	5e-05	0.000871567	yes	12.0538	5.9885	13.5463	21.0893	62.7703	32.0327
SEH_Ap1m2_05143	Ap1m2	hypoxia	normoxia	OK	3.43171	9.46201	1.46322	2.73695	5e-05	0.000871567	yes	4.85736	1.81795	3.6198	12.5154	3.10584	12.7648
SEH_Apol3_05514	Apol3	hypoxia	normoxia	OK	6.66758	19.782	1.56895	3.24625	5e-05	0.000871567	yes	9.32529	4.4851	6.19236	20.0286	18.0265	21.291
SEH_Arhgap24_12343	Arhgap24	hypoxia	normoxia	OK	1.83848	5.87237	1.67543	2.92422	5e-05	0.000871567	yes	2.20775	1.86143	1.44625	7.23795	5.59998	4.77919
SEH_Arhgef10_02964	Arhgef10	hypoxia	normoxia	OK	3.04256	7.1672	1.23612	2.55023	5e-05	0.000871567	yes	3.87232	1.51078	3.74458	7.69514	7.55431	6.25216
SEH_ARMCX3_09520	ARMCX3	hypoxia	normoxia	OK	62.4017	21.6736	-1.52564	-3.65112	5e-05	0.000871567	yes	43.0036	72.6191	71.5823	17.6602	29.2453	18.1155
SEH_Armcx4_09524	Armcx4	hypoxia	normoxia	OK	3.46544	0.975116	-1.82939	-3.03627	5e-05	0.000871567	yes	1.47056	7.21365	1.7121	1.58873	0.583146	0.753477
SEH_ARMCX5_01815	ARMCX5	hypoxia	normoxia	OK	9.57574	1.45911	-2.71429	-4.43898	5e-05	0.000871567	yes	5.54376	14.8193	8.36416	1.37646	2.13937	0.861509
SEH_Arrdc2_14814	Arrdc2	hypoxia	normoxia	OK	12.4834	0.804005	-3.95666	-5.32295	5e-05	0.000871567	yes	10.6467	22.1173	4.68614	1.18375	0.685377	0.542885
SEH_Arrdc4_16556	Arrdc4	hypoxia	normoxia	OK	15.46	4.01187	-1.94619	-3.64147	5e-05	0.000871567	yes	9.56555	7.35458	29.4597	3.859	3.70421	4.47239
SEH_Asb4_20216	Asb4	hypoxia	normoxia	OK	2.82496	15.4852	2.45459	4.35593	5e-05	0.000871567	yes	2.69985	0.638555	5.13648	11.8325	15.4546	19.1686
SEH_Asns_06133	Asns	hypoxia	normoxia	OK	15.539	2.83877	-2.45256	-4.40128	5e-05	0.000871567	yes	10.8213	25.2156	10.5802	5.22856	2.23954	1.04821
SEH_Asxl1_03066	Asxl1	hypoxia	normoxia	OK	18.6448	6.28539	-1.5687	-3.54996	5e-05	0.000871567	yes	16.0513	20.7694	19.1137	7.48614	5.94702	5.423
SEH_ATCAY_18994	ATCAY	hypoxia	normoxia	OK	49.206	3.33883	-3.88142	-6.68778	5e-05	0.000871567	yes	101.013	11.8986	34.7067	2.43329	6.88385	0.699351
SEH_Atf3_16964	Atf3	hypoxia	normoxia	OK	346.865	10.8007	-5.00517	-9.469	5e-05	0.000871567	yes	22.9335	56.8309	960.83	6.67413	6.75847	18.9696
SEH_Atf4_13169	Atf4	hypoxia	normoxia	OK	233.229	114.511	-1.02627	-2.66295	5e-05	0.000871567	yes	253.554	250.569	195.564	119.699	123.573	100.26
SEH_Atp1b1_01834	Atp1b1	hypoxia	normoxia	OK	235.649	104.274	-1.17626	-2.91032	5e-05	0.000871567	yes	83.1958	358.497	265.255	106.046	61.8253	144.952
SEH_Atp2a2_07247	Atp2a2	hypoxia	normoxia	OK	106.245	44.5253	-1.2547	-2.87007	5e-05	0.000871567	yes	69.4264	140.519	108.791	41.0368	38.6007	53.9384
SEH_Atp7b_02320	Atp7b	hypoxia	normoxia	OK	2.6836	7.55991	1.4942	2.37819	5e-05	0.000871567	yes	2.37495	2.23362	3.44222	7.08514	6.24106	9.35353
SEH_Atxn1_21228	Atxn1	hypoxia	normoxia	OK	3.76842	0.701913	-2.4246	-3.36233	5e-05	0.000871567	yes	1.495	6.35812	3.45214	0.203196	0.882495	1.02005
SEH_AW555464_17584	AW555464	hypoxia	normoxia	OK	12.2978	4.96081	-1.30975	-2.94499	5e-05	0.000871567	yes	12.2667	13.5941	11.0326	4.3187	4.23171	6.33202
SEH_B3GNT2_17638	B3GNT2	hypoxia	normoxia	OK	20.3371	9.02206	-1.17259	-2.54928	5e-05	0.000871567	yes	8.9833	27.3622	24.6659	8.40023	7.5876	11.0784
SEH_Baat_02237	Baat	hypoxia	normoxia	OK	51.0921	12.915	-1.98405	-3.68591	5e-05	0.000871567	yes	29.7131	21.1583	102.405	9.92558	19.5271	9.29232
SEH_Bach1_03144	Bach1	hypoxia	normoxia	OK	16.4528	6.35458	-1.37247	-2.8807	5e-05	0.000871567	yes	5.05546	25.5552	18.7478	4.84107	6.23968	7.98298
SEH_Baiap2_02296	Baiap2	hypoxia	normoxia	OK	28.9403	10.3148	-1.48836	-3.09041	5e-05	0.000871567	yes	36.9318	26.254	23.6352	9.39056	9.84341	11.7105
SEH_Bambi_12816	Bambi	hypoxia	normoxia	OK	47.7671	8.84329	-2.43336	-5.48033	5e-05	0.000871567	yes	49.0753	51.6047	42.6214	11.0922	7.94933	7.48839
SEH_Bard1_02469	Bard1	hypoxia	normoxia	OK	5.6714	17.2265	1.60285	3.33088	5e-05	0.000871567	yes	3.48855	3.70957	9.8161	13.6131	17.5676	20.4987
SEH_BAZ1A_01717	BAZ1A	hypoxia	normoxia	OK	3.89877	8.91151	1.19265	2.55481	5e-05	0.000871567	yes	3.37483	3.45567	4.86582	6.47626	11.7538	8.50446
SEH_Bbs4_15117	Bbs4	hypoxia	normoxia	OK	4.65252	12.8161	1.46187	2.93998	5e-05	0.000871567	yes	5.8595	4.46755	3.63049	12.0335	14.2446	12.1702
SEH_BC057022_00544	BC057022	hypoxia	normoxia	OK	11.1683	1.80297	-2.63097	-4.41322	5e-05	0.000871567	yes	5.34622	10.8368	17.3219	2.07585	1.35217	1.98088
SEH_Bcl2l1_05342	Bcl2l1	hypoxia	normoxia	OK	120.944	22.4795	-2.42766	-6.03773	5e-05	0.000871567	yes	39.2295	203.322	120.281	16.3159	23.401	27.7215
SEH_Bcl2l14_06860	Bcl2l14	hypoxia	normoxia	OK	5.51053	22.748	2.04548	4.04122	5e-05	0.000871567	yes	4.76141	6.44332	5.32685	21.0986	13.0522	34.0932
SEH_Bcl3_11858	Bcl3	hypoxia	normoxia	OK	31.1495	4.98334	-2.64402	-5.04207	5e-05	0.000871567	yes	14.3453	65.5715	13.5318	4.36727	3.79293	6.78982
SEH_Bcl6_15385	Bcl6	hypoxia	normoxia	OK	13.5183	3.81656	-1.82457	-3.53933	5e-05	0.000871567	yes	6.35509	23.683	10.5168	5.2742	2.09139	4.08409
SEH_Bclaf1_06088	Bclaf1	hypoxia	normoxia	OK	34.322	13.4218	-1.35456	-3.09915	5e-05	0.000871567	yes	18.2332	41.8464	42.8865	11.8514	14.1457	14.2682
SEH_Bcor_08595	Bcor	hypoxia	normoxia	OK	6.57592	2.42119	-1.44148	-2.94281	5e-05	0.000871567	yes	3.93684	9.4719	6.319	1.33786	2.58265	3.34305
SEH_Bhlhe40_20143	Bhlhe40	hypoxia	normoxia	OK	301.077	37.5815	-3.00204	-6.17882	5e-05	0.000871567	yes	128.151	148.325	626.754	22.5615	25.8855	64.2975
SEH_BNIP3_14113	BNIP3	hypoxia	normoxia	OK	280.341	129.781	-1.1111	-3.53612	5e-05	0.000871567	yes	214.311	368.546	258.165	113.733	137.92	137.689
SEH_Brd2_11045	Brd2	hypoxia	normoxia	OK	189.787	68.6809	-1.4664	-3.43242	5e-05	0.000871567	yes	148.703	187.46	233.199	65.8913	71.1607	68.9907
SEH_Btg1_06355	Btg1	hypoxia	normoxia	OK	169.724	56.9198	-1.57619	-4.66151	5e-05	0.000871567	yes	109.748	167.622	231.802	67.1338	42.4224	61.2032
SEH_Btg2_01452	Btg2	hypoxia	normoxia	OK	681.208	18.6341	-5.19208	-11.8898	5e-05	0.000871567	yes	180.309	294.016	1569.3	15.3878	23.2233	17.2914
SEH_BTN1A1_15219	BTN1A1	hypoxia	normoxia	OK	7.00332	23.8853	1.77001	3.72597	5e-05	0.000871567	yes	9.05046	2.99248	8.96702	14.2398	27.3792	30.0371
SEH_Btnl3_15218	Btnl3	hypoxia	normoxia	OK	6.6161	23.1253	1.80542	3.46194	5e-05	0.000871567	yes	4.12099	2.86602	12.8613	5.84756	20.315	43.2135
SEH_BZW2_18154	BZW2	hypoxia	normoxia	OK	29.9482	6.18372	-2.27592	-4.75468	5e-05	0.000871567	yes	20.2725	46.5483	23.0239	5.36791	8.44416	4.73909
SEH_C11orf96_19227	C11orf96	hypoxia	normoxia	OK	55.5113	7.73732	-2.84288	-6.61047	5e-05	0.000871567	yes	55.0745	70.0763	41.3833	5.80527	5.87333	11.5334
SEH_C130039O16Rik_07861	C130039O16Rik	hypoxia	normoxia	OK	9.36407	1.65088	-2.5039	-4.46289	5e-05	0.000871567	yes	2.27241	11.8786	13.9412	0.911433	1.58343	2.45778
SEH_C3orf58_11206	C3orf58	hypoxia	normoxia	OK	31.5112	6.29738	-2.32304	-4.66659	5e-05	0.000871567	yes	11.1983	21.2377	62.0977	6.49375	5.81059	6.58779
SEH_C7orf53_17459	C7orf53	hypoxia	normoxia	OK	5.55109	0	#NAME?	NA	5e-05	0.000871567	yes	5.80346	7.03201	3.81781	0	0	0
SEH_Calml3_12941	Calml3	hypoxia	normoxia	OK	206.618	19.9553	-3.37212	-8.72388	5e-05	0.000871567	yes	67.7816	255.369	296.702	30.8857	9.45854	19.5218
SEH_CALU_17193	CALU	hypoxia	normoxia	OK	82.252	37.0958	-1.14879	-2.77838	5e-05	0.000871567	yes	42.6247	109.104	95.0275	25.0303	41.1448	45.1124
SEH_CAMK1G_16938	CAMK1G	hypoxia	normoxia	OK	16.6486	1.4015	-3.57036	-5.21147	5e-05	0.000871567	yes	7.37031	1.18341	41.3921	1.81361	0.771622	1.61926
SEH_Card10_13218	Card10	hypoxia	normoxia	OK	2.02898	5.34845	1.39837	2.68234	5e-05	0.000871567	yes	2.42187	1.11303	2.55203	4.8712	5.85444	5.3197
SEH_Caskin2_16657	Caskin2	hypoxia	normoxia	OK	23.3174	8.82676	-1.40145	-3.15928	5e-05	0.000871567	yes	15.6442	21.1188	33.1891	9.31966	7.35449	9.80612
SEH_CBLC_11859	CBLC	hypoxia	normoxia	OK	2.39987	8.25198	1.78178	3.09697	5e-05	0.000871567	yes	2.92733	1.51055	2.76173	5.42476	10.051	9.28016
SEH_Ccdc38_18344	Ccdc38	hypoxia	normoxia	OK	3.36454	10.6425	1.66135	3.17336	5e-05	0.000871567	yes	3.02384	2.09235	4.97743	10.5996	11.4915	9.83637
SEH_Ccdc86_02864	Ccdc86	hypoxia	normoxia	OK	17.8849	4.31855	-2.05012	-4.04058	5e-05	0.000871567	yes	14.745	22.1321	16.7776	4.03156	4.88027	4.04383
SEH_Ccng2_19570	Ccng2	hypoxia	normoxia	OK	55.9505	7.12279	-2.97364	-5.94469	5e-05	0.000871567	yes	28.2128	23.478	116.161	8.86606	7.25934	5.24297
SEH_CCNL1_16401	CCNL1	hypoxia	normoxia	OK	61.5183	29.0984	-1.08007	-2.60657	5e-05	0.000871567	yes	62.9038	51.854	69.7971	39.3046	28.596	19.3947
SEH_Cdkn1a_14967	Cdkn1a	hypoxia	normoxia	OK	69.1439	5.84168	-3.56515	-7.21274	5e-05	0.000871567	yes	54.195	74.157	79.0798	10.4188	1.80927	5.29696
SEH_Cdkn2aip_13536	Cdkn2aip	hypoxia	normoxia	OK	40.5018	18.5448	-1.12697	-2.56123	5e-05	0.000871567	yes	24.9434	67.7019	28.8602	15.6515	22.8826	17.1002
SEH_CEBPB_16117	CEBPB	hypoxia	normoxia	OK	344.246	47.1955	-2.86672	-8.17159	5e-05	0.000871567	yes	206.42	257.742	568.575	75.9448	32.4598	33.1818
SEH_Cebpz_20640	Cebpz	hypoxia	normoxia	OK	22.447	10.2773	-1.12706	-2.56851	5e-05	0.000871567	yes	14.3998	26.4208	26.5205	9.46595	12.3339	9.03203
SEH_Celsr1_05676	Celsr1	hypoxia	normoxia	OK	1.88383	0.231097	-3.0271	-3.81321	5e-05	0.000871567	yes	0.231661	3.74646	1.67335	0.177133	0.44453	0.0716269
SEH_Chac2_09111	Chac2	hypoxia	normoxia	OK	56.771	23.5979	-1.26649	-3.15054	5e-05	0.000871567	yes	28.4747	61.702	80.1362	15.9233	39.9815	14.889
SEH_CHD1L_17765	CHD1L	hypoxia	normoxia	OK	6.04457	14.0215	1.21393	2.57347	5e-05	0.000871567	yes	8.02955	3.20489	6.89925	16.6122	14.4291	11.0232
SEH_Chka_05371	Chka	hypoxia	normoxia	OK	57.478	9.06882	-2.66402	-5.83765	5e-05	0.000871567	yes	58.3733	27.6075	86.4533	7.54305	12.3665	7.29694
SEH_Cish_19230	Cish	hypoxia	normoxia	OK	49.1878	3.92733	-3.64668	-6.7298	5e-05	0.000871567	yes	21.076	99.0742	27.4133	3.27567	3.79213	4.7142
SEH_Cited2_06064	Cited2	hypoxia	normoxia	OK	109.131	20.3175	-2.42527	-5.80652	5e-05	0.000871567	yes	67.8763	138.137	121.381	24.6239	17.2341	19.0944
SEH_Clasrp_11870	Clasrp	hypoxia	normoxia	OK	10.8773	3.8948	-1.4817	-2.86799	5e-05	0.000871567	yes	13.2936	10.2667	9.07153	3.87118	3.84241	3.97081
SEH_CLDN14_03085	CLDN14	hypoxia	normoxia	OK	5.3085	40.5468	2.93321	5.85501	5e-05	0.000871567	yes	4.4042	3.26928	8.25201	33.3607	31.1661	57.1137
SEH_CLDN3_16867	CLDN3	hypoxia	normoxia	OK	32.3451	128.729	1.99272	5.17769	5e-05	0.000871567	yes	52.7277	14.8907	29.4171	120.263	122.342	143.582
SEH_Clec14a_16771	Clec14a	hypoxia	normoxia	OK	8.98194	1.57285	-2.51365	-4.09631	5e-05	0.000871567	yes	9.00789	7.19772	10.7402	1.87188	1.70316	1.14351
SEH_Clec2g_14662	Clec2g	hypoxia	normoxia	OK	8.72086	61.5165	2.81843	5.06059	5e-05	0.000871567	yes	26.1626	0	0	64.9063	68.8928	50.7505
SEH_Col4a1_08533	Col4a1	hypoxia	normoxia	OK	7.55453	3.29477	-1.19717	-2.56929	5e-05	0.000871567	yes	8.59318	7.81886	6.25155	3.65229	2.61533	3.61668
SEH_Coq10b_00478	Coq10b	hypoxia	normoxia	OK	138.521	57.0837	-1.27895	-2.696	5e-05	0.000871567	yes	68.9565	208.699	137.906	50.6583	70.4325	50.1604
SEH_CPEB2_08635	CPEB2	hypoxia	normoxia	OK	14.8231	5.6436	-1.39316	-2.4986	5e-05	0.000871567	yes	5.48927	15.7974	23.1825	5.43518	5.27599	6.21962
SEH_Cramp1l_17399	Cramp1l	hypoxia	normoxia	OK	6.31681	1.99132	-1.66547	-3.257	5e-05	0.000871567	yes	4.39979	8.33958	6.21105	1.72287	1.59982	2.65127
SEH_Creb3l3_19000	Creb3l3	hypoxia	normoxia	OK	262.995	53.1885	-2.30585	-5.56021	5e-05	0.000871567	yes	195.893	345.214	247.876	68.3494	37.734	53.4822
SEH_Creld2_07745	Creld2	hypoxia	normoxia	OK	84.727	27.0864	-1.64525	-4.08059	5e-05	0.000871567	yes	63.6368	74.5105	116.034	32.5499	25.1498	23.5595
SEH_Cry2_17803	Cry2	hypoxia	normoxia	OK	42.6535	11.5098	-1.88981	-4.34284	5e-05	0.000871567	yes	26.571	49.6369	51.7526	9.14346	11.0702	14.3156
SEH_Csrnp1_21671	Csrnp1	hypoxia	normoxia	OK	47.9182	2.87536	-4.05876	-7.73853	5e-05	0.000871567	yes	17.5328	59.1787	67.0431	2.28587	2.28623	4.05398
SEH_Cxcl12_16843	Cxcl12	hypoxia	normoxia	OK	53.7411	130.421	1.27908	4.74049	5e-05	0.000871567	yes	39.0477	50.384	71.7915	72.1919	183.712	135.359
SEH_Cxcl16_04024	Cxcl16	hypoxia	normoxia	OK	64.325	22.0347	-1.5456	-3.90868	5e-05	0.000871567	yes	43.5669	51.8857	97.5224	24.4938	23.9993	17.6111
SEH_Cxcr7_04174	Cxcr7	hypoxia	normoxia	OK	36.9733	4.01924	-3.20149	-6.19394	5e-05	0.000871567	yes	35.287	45.4487	30.184	6.81	2.28258	2.96514
SEH_CXXC5_RAT_18728	CXXC5	hypoxia	normoxia	OK	50.3621	23.0926	-1.1249	-2.70124	5e-05	0.000871567	yes	32.8677	87.8048	30.4137	22.8125	21.0725	25.393
SEH_Cyp1a1_15142	Cyp1a1	hypoxia	normoxia	OK	15.5483	60.1385	1.95153	4.25613	5e-05	0.000871567	yes	2.02523	17.1404	27.4792	57.1359	69.5233	53.7561
SEH_Cyp1a2_15143	Cyp1a2	hypoxia	normoxia	OK	79.4847	235.578	1.56745	3.46248	5e-05	0.000871567	yes	32.8017	110.425	95.2279	114.063	396.408	196.262
SEH_Cyp2a5_20323	Cyp2a5	hypoxia	normoxia	OK	2439.73	647.645	-1.91344	-3.92725	5e-05	0.000871567	yes	1618.27	3240.15	2460.76	770.243	787.937	384.756
SEH_Cyp2a5_20325	Cyp2a5	hypoxia	normoxia	OK	595.27	1711.29	1.52347	2.88924	5e-05	0.000871567	yes	354.889	1058.15	372.777	1395.16	2851.85	886.848
SEH_Cyp2a5_20828	Cyp2a5	hypoxia	normoxia	OK	2731.04	800.329	-1.77078	-3.65299	5e-05	0.000871567	yes	2563.12	3271.23	2358.76	775.249	992.405	633.334
SEH_Cyp2b19_05171	Cyp2b19	hypoxia	normoxia	OK	50.3277	218.185	2.11613	4.77215	5e-05	0.000871567	yes	16.7444	111.375	22.8632	173.451	360.146	120.958
SEH_Cyp2d26_05728	Cyp2d26	hypoxia	normoxia	OK	70.6422	12.6917	-2.47665	-5.61257	5e-05	0.000871567	yes	123.529	68.203	20.1951	11.1874	13.5986	13.289
SEH_Cyp2d3_05731	Cyp2d3	hypoxia	normoxia	OK	38.5043	15.9471	-1.27173	-2.79851	5e-05	0.000871567	yes	9.71757	36.3056	69.4896	18.7364	15.1977	13.9071
SEH_Cyp2s1_05172	Cyp2s1	hypoxia	normoxia	OK	5.18808	20.0148	1.9478	3.87351	5e-05	0.000871567	yes	5.4527	5.99211	4.11942	28.5718	2.31159	29.1612
SEH_Cyp4f1_12148	Cyp4f1	hypoxia	normoxia	OK	2.93125	11.7148	1.99875	3.94679	5e-05	0.000871567	yes	3.17323	2.49849	3.12202	16.6935	3.12215	15.3289
SEH_Cyp7a1_01050	Cyp7a1	hypoxia	normoxia	OK	11.9275	63.767	2.41852	5.14859	5e-05	0.000871567	yes	20.164	1.60848	14.01	34.9966	93.1935	63.1108
SEH_Cyth1_21443	Cyth1	hypoxia	normoxia	OK	31.9414	7.26673	-2.13605	-4.37534	5e-05	0.000871567	yes	16.1398	36.779	42.9054	4.60596	8.49031	8.70391
SEH_D15Ertd621e_05294	D15Ertd621e	hypoxia	normoxia	OK	34.5696	13.4216	-1.36495	-3.01041	5e-05	0.000871567	yes	12.3608	46.1697	45.1784	8.86342	12.7345	18.6668
SEH_D3ZHT5_RAT_10782	D3ZHT5	hypoxia	normoxia	OK	1.67396	0	#NAME?	NA	5e-05	0.000871567	yes	1.81573	2.57872	0.627437	0	0	0
SEH_D3ZMH5_RAT_16398	D3ZMH5	hypoxia	normoxia	OK	62.3787	6.79748	-3.19798	-6.25226	5e-05	0.000871567	yes	8.27121	47.2034	131.661	7.36665	5.01118	8.01461
SEH_D3ZP74_RAT_12713	D3ZP74	hypoxia	normoxia	OK	11.4604	3.95934	-1.53332	-3.17589	5e-05	0.000871567	yes	5.32105	13.4754	15.5847	2.76474	3.40481	5.70845
SEH_D3ZRI0_RAT_09781	D3ZRI0	hypoxia	normoxia	OK	5.49312	0	#NAME?	NA	5e-05	0.000871567	yes	0	16.2443	0.235058	0	0	0
SEH_D3ZSJ6_RAT_19332	D3ZSJ6	hypoxia	normoxia	OK	73.0433	25.8281	-1.49981	-3.55311	5e-05	0.000871567	yes	69.888	91.8882	57.3538	22.024	31.345	24.1151
SEH_D3ZSR1_RAT_16614	D3ZSR1	hypoxia	normoxia	OK	46.8811	13.585	-1.78699	-4.19544	5e-05	0.000871567	yes	31.8008	42.7421	66.1003	13.7828	13.1552	13.8172
SEH_D3ZUJ3_RAT_16658	D3ZUJ3	hypoxia	normoxia	OK	11.8751	26.5064	1.15841	2.66059	5e-05	0.000871567	yes	12.1632	11.3599	12.102	25.5046	18.6158	35.399
SEH_D4A132_RAT_02129	D4A132	hypoxia	normoxia	OK	37.5289	76.9102	1.03517	2.54721	5e-05	0.000871567	yes	32.5205	38.0223	42.0438	47.9537	107.266	75.5106
SEH_D4A132_RAT_02130	D4A132	hypoxia	normoxia	OK	6.82097	15.1535	1.1516	2.47715	5e-05	0.000871567	yes	7.58739	5.97973	6.8958	15.7016	18.3189	11.44
SEH_D4A132_RAT_14636	D4A132	hypoxia	normoxia	OK	1.82676	9.94648	2.4449	3.83165	5e-05	0.000871567	yes	1.94839	2.57065	0.961249	15.0328	7.88159	6.92505
SEH_D4A5C1_RAT_16491	D4A5C1	hypoxia	normoxia	OK	3.91913	12.4443	1.66688	3.47895	5e-05	0.000871567	yes	4.9099	3.36917	3.47831	10.8923	12.3604	14.0801
SEH_Ddit3_10879	Ddit3	hypoxia	normoxia	OK	113.404	36.5684	-1.6328	-4.10695	5e-05	0.000871567	yes	111.437	36.4211	192.354	48.5649	32.8539	28.2864
SEH_Ddit4_03782	Ddit4	hypoxia	normoxia	OK	642.631	20.0373	-5.00323	-10.833	5e-05	0.000871567	yes	431.546	275.306	1221.04	39.2915	9.69499	11.1254
SEH_Ddx21_04472	Ddx21	hypoxia	normoxia	OK	25.7707	10.7044	-1.26753	-2.76315	5e-05	0.000871567	yes	10.7929	43.0682	23.451	7.69128	13.45	10.9719
SEH_Ddx3x_08605	Ddx3x	hypoxia	normoxia	OK	122.811	52.2937	-1.23173	-2.82061	5e-05	0.000871567	yes	49.0209	171.339	148.072	35.4896	63.6849	57.7066
SEH_DENND2D_14233	DENND2D	hypoxia	normoxia	OK	3.32686	10.5809	1.66923	3.17804	5e-05	0.000871567	yes	3.09048	2.84428	4.04582	11.4931	9.02072	11.2289
SEH_Dgat2_08779	Dgat2	hypoxia	normoxia	OK	777.751	290.93	-1.41863	-3.31391	5e-05	0.000871567	yes	522.389	838.763	972.099	201.592	303.63	367.568
SEH_Dirc2_05652	Dirc2	hypoxia	normoxia	OK	22.5146	8.58497	-1.39097	-2.97931	5e-05	0.000871567	yes	11.6692	29.5594	26.3151	7.22432	5.05012	13.4805
SEH_DISP1_11470	DISP1	hypoxia	normoxia	OK	0.923885	2.7132	1.55421	2.56624	5e-05	0.000871567	yes	1.77526	0.389663	0.606732	3.2628	1.86004	3.01676
SEH_Dll1_16199	Dll1	hypoxia	normoxia	OK	15.7932	3.19199	-2.30678	-4.09249	5e-05	0.000871567	yes	5.86976	4.42332	37.0866	3.396	2.3411	3.83886
SEH_Dnajb9_10013	Dnajb9	hypoxia	normoxia	OK	108.329	48.1277	-1.17048	-3.004	5e-05	0.000871567	yes	78.02	101.109	145.859	57.5681	49.7474	37.0677
SEH_DSCC1_05272	DSCC1	hypoxia	normoxia	OK	1.04691	4.71666	2.17163	2.98682	5e-05	0.000871567	yes	1.04455	0.741098	1.35508	1.68568	9.8629	2.60138
SEH_Dusp1_00604	Dusp1	hypoxia	normoxia	OK	432.373	14.5381	-4.89437	-8.5365	5e-05	0.000871567	yes	181.43	52.4441	1063.24	31.1694	3.47292	8.97196
SEH_Dusp7_20240	Dusp7	hypoxia	normoxia	OK	26.9631	11.1902	-1.26874	-2.87498	5e-05	0.000871567	yes	17.1608	31.2918	32.4367	10.4651	10.0441	13.0615
SEH_Dusp8_14417	Dusp8	hypoxia	normoxia	OK	11.493	1.35928	-3.07984	-4.36265	5e-05	0.000871567	yes	3.09786	3.17235	28.2089	0.877166	1.11745	2.08324
SEH_Eepd1_17165	Eepd1	hypoxia	normoxia	OK	4.07989	10.4108	1.35148	2.71216	5e-05	0.000871567	yes	4.30342	3.89583	4.04043	6.18378	16.8943	8.15431
SEH_Efhd2_15281	Efhd2	hypoxia	normoxia	OK	94.3547	34.5533	-1.44927	-3.46274	5e-05	0.000871567	yes	27.8139	188.913	66.3368	30.4726	45.4989	27.6885
SEH_Efna1_15985	Efna1	hypoxia	normoxia	OK	171.312	24.1194	-2.82836	-6.26623	5e-05	0.000871567	yes	60.8353	120.667	332.432	23.918	26.2102	22.2299
SEH_Egln3_04523	Egln3	hypoxia	normoxia	OK	14.4234	1.07083	-3.75161	-5.09008	5e-05	0.000871567	yes	17.1514	0.353052	25.7658	1.64655	1.0999	0.466042
SEH_Egr1_20304	Egr1	hypoxia	normoxia	OK	120.658	4.3212	-4.80335	-7.60566	5e-05	0.000871567	yes	19.3693	6.11873	336.486	3.11723	1.94379	7.90258
SEH_Elf3_01428	Elf3	hypoxia	normoxia	OK	26.6929	2.14809	-3.63533	-6.07611	5e-05	0.000871567	yes	12.2974	18.6099	49.1714	2.04321	1.89256	2.5085
SEH_ELF5_02413	ELF5	hypoxia	normoxia	OK	8.70784	29.5309	1.76184	3.78443	5e-05	0.000871567	yes	12.8446	2.5409	10.738	32.8341	22.3646	33.3939
SEH_Ell_14797	Ell	hypoxia	normoxia	OK	27.2726	7.80766	-1.80449	-3.95993	5e-05	0.000871567	yes	17.4083	24.8742	39.5353	5.87041	8.34357	9.20901
SEH_Ell2_12174	Ell2	hypoxia	normoxia	OK	90.3005	25.0429	-1.85033	-4.21031	5e-05	0.000871567	yes	33.9245	91.0778	145.899	24.5819	24.0064	26.5405
SEH_ELL3_18317	ELL3	hypoxia	normoxia	OK	6.32858	18.1878	1.52301	3.0916	5e-05	0.000871567	yes	10.6871	4.31195	3.98669	20.421	15.4768	18.6655
SEH_Eno1_17084	Eno1	hypoxia	normoxia	OK	110.338	46.5602	-1.24476	-3.61406	5e-05	0.000871567	yes	79.1884	114.773	137.052	43.4784	38.2799	57.9221
SEH_ENO1_19919	ENO1	hypoxia	normoxia	OK	73.4419	32.8343	-1.1614	-3.05099	5e-05	0.000871567	yes	75.3735	75.9569	68.9953	42.2198	27.4929	28.7903
SEH_Ern1_00449	Ern1	hypoxia	normoxia	OK	17.7483	5.9979	-1.56515	-3.26522	5e-05	0.000871567	yes	6.40007	26.5772	20.2677	2.78426	6.56971	8.63973
SEH_ERRFI1_04162	ERRFI1	hypoxia	normoxia	OK	429.352	133.737	-1.68276	-3.74544	5e-05	0.000871567	yes	264.315	221.647	802.093	151.503	170.383	79.3238
SEH_Ets2_06387	Ets2	hypoxia	normoxia	OK	57.9544	14.5757	-1.99135	-4.46258	5e-05	0.000871567	yes	17.7425	67.1825	88.9381	11.8821	14.4092	17.4359
SEH_Exosc7_13143	Exosc7	hypoxia	normoxia	OK	29.7305	63.8723	1.10325	2.8346	5e-05	0.000871567	yes	34.8906	26.405	27.8958	69.8747	69.4944	52.2478
SEH_EXT1_05264	EXT1	hypoxia	normoxia	OK	62.2985	21.2955	-1.54865	-3.77518	5e-05	0.000871567	yes	67.0872	70.1546	49.6537	19.0354	25.6617	19.1893
SEH_Ext1_05265	Ext1	hypoxia	normoxia	OK	37.7547	12.2397	-1.62509	-3.70099	5e-05	0.000871567	yes	19.3875	55.279	38.5977	9.7412	11.4375	15.5405
SEH_F1LPR6_RAT_10965	F1LPR6	hypoxia	normoxia	OK	9.62624	26.6736	1.47037	2.97327	5e-05	0.000871567	yes	8.33585	8.83339	11.7095	58.1652	9.25145	12.6042
SEH_F1M6Z4_RAT_18733	F1M6Z4	hypoxia	normoxia	OK	6.48371	2.19271	-1.56411	-2.67668	5e-05	0.000871567	yes	2.1589	13.7361	3.55615	1.66395	2.61089	2.30328
SEH_F1MAI7_RAT_05864	F1MAI7	hypoxia	normoxia	OK	3.88421	8.91208	1.19814	2.36511	5e-05	0.000871567	yes	4.34085	2.48864	4.82315	14.0189	6.80778	5.90953
SEH_Fads6_16681	Fads6	hypoxia	normoxia	OK	9.16974	25.8453	1.49495	3.31544	5e-05	0.000871567	yes	8.00781	9.77449	9.72693	19.509	24.3605	33.6664
SEH_FAM100A_13829	FAM100A	hypoxia	normoxia	OK	24.1799	6.61009	-1.87106	-3.87862	5e-05	0.000871567	yes	24.7521	16.8466	30.941	6.58936	5.47057	7.77035
SEH_FAM100B_16629	FAM100B	hypoxia	normoxia	OK	67.9619	28.7017	-1.24359	-3.40183	5e-05	0.000871567	yes	64.3406	89.6114	49.9338	30.2459	21.8743	33.9849
SEH_FAM107A_15443	FAM107A	hypoxia	normoxia	OK	26.9514	1.39836	-4.26855	-6.11875	5e-05	0.000871567	yes	9.93896	41.2813	29.6339	1.48871	1.03366	1.67271
SEH_FAM107B_04392	FAM107B	hypoxia	normoxia	OK	92.266	37.075	-1.31535	-3.36362	5e-05	0.000871567	yes	41.1091	138.162	97.527	26.1291	47.3733	37.7226
SEH_Fam108c1_16501	Fam108c1	hypoxia	normoxia	OK	43.506	16.5679	-1.39283	-3.24526	5e-05	0.000871567	yes	22.9162	68.4392	39.1625	12.8761	19.2938	17.5337
SEH_Fam134b_06761	Fam134b	hypoxia	normoxia	OK	313.348	23.8596	-3.71512	-8.02937	5e-05	0.000871567	yes	79.3154	573.15	287.578	31.8657	20.4094	19.3037
SEH_FAM13A_13065	FAM13A	hypoxia	normoxia	OK	1.84074	15.3944	3.06404	5.58044	5e-05	0.000871567	yes	1.81206	2.56918	1.14097	20.0387	11.4741	14.6703
SEH_Fam43a_16179	Fam43a	hypoxia	normoxia	OK	30.534	0.793977	-5.26518	-7.13604	5e-05	0.000871567	yes	18.038	9.98817	63.576	0.505058	1.22816	0.648712
SEH_Fam55d_11298	Fam55d	hypoxia	normoxia	OK	1.31206	6.33273	2.27099	3.41418	5e-05	0.000871567	yes	1.64871	0.212615	2.07486	8.93719	5.30757	4.75342
SEH_Fam84b_11672	Fam84b	hypoxia	normoxia	OK	11.4441	29.5085	1.36653	3.14843	5e-05	0.000871567	yes	12.4327	10.3214	11.5781	26.4774	29.9141	32.134
SEH_FBP1_18426	FBP1	hypoxia	normoxia	OK	136.183	364.871	1.42184	3.3604	5e-05	0.000871567	yes	125.152	115.982	167.415	463.741	324.558	306.316
SEH_Fbxo3_01121	Fbxo3	hypoxia	normoxia	OK	47.912	98.9406	1.04618	2.59459	5e-05	0.000871567	yes	46.2425	36.523	60.9703	89.4617	98.088	109.272
SEH_Fdft1_16312	Fdft1	hypoxia	normoxia	OK	100.152	216.571	1.11265	2.6709	5e-05	0.000871567	yes	121.789	71.0494	107.617	127.485	333.036	189.191
SEH_FDPS_15972	FDPS	hypoxia	normoxia	OK	107.525	242.442	1.17297	2.77272	5e-05	0.000871567	yes	96.7673	124.388	101.421	147.163	400.339	179.825
SEH_FEM1C_02636	FEM1C	hypoxia	normoxia	OK	17.6409	5.78417	-1.60874	-3.37332	5e-05	0.000871567	yes	10.463	14.562	27.8979	5.03446	5.29337	7.02469
SEH_FGF23_15879	FGF23	hypoxia	normoxia	OK	7.01036	0	#NAME?	NA	5e-05	0.000871567	yes	3.60902	12.3433	5.07874	0	0	0
SEH_Fgfr4_01203	Fgfr4	hypoxia	normoxia	OK	7.54691	18.9405	1.32751	2.94328	5e-05	0.000871567	yes	9.93511	6.65608	6.04953	15.4694	23.9734	17.3785
SEH_FKBP5_14983	FKBP5	hypoxia	normoxia	OK	155.294	9.77865	-3.98922	-9.14624	5e-05	0.000871567	yes	155.944	188.045	121.892	10.9804	7.78814	10.5674
SEH_Flt1_18877	Flt1	hypoxia	normoxia	OK	3.87849	0.823327	-2.23596	-3.81185	5e-05	0.000871567	yes	2.6361	4.66865	4.33073	0.727842	0.875436	0.866702
SEH_Fmo4_16478	Fmo4	hypoxia	normoxia	OK	27.2971	76.5066	1.48684	3.6316	5e-05	0.000871567	yes	28.3753	26.2615	27.2545	79.6102	67.8268	82.0829
SEH_FNDC3B_00437	FNDC3B	hypoxia	normoxia	OK	5.08099	1.80517	-1.49298	-2.78615	5e-05	0.000871567	yes	1.283	5.94559	8.01438	1.14448	1.98837	2.28265
SEH_Fnip1_12692	Fnip1	hypoxia	normoxia	OK	12.072	5.04888	-1.25763	-2.70031	5e-05	0.000871567	yes	5.9867	15.3765	14.8529	3.95313	5.00027	6.19322
SEH_FOS_07830	FOS	hypoxia	normoxia	OK	214.25	0.936906	-7.83718	-9.62158	5e-05	0.000871567	yes	38.2733	7.40314	597.074	1.35673	0	1.45399
SEH_Fosl2_20969	Fosl2	hypoxia	normoxia	OK	45.1078	10.983	-2.0381	-4.40154	5e-05	0.000871567	yes	23.01	59.553	52.7603	20.0795	4.68097	8.18853
SEH_Foxa3_11899	Foxa3	hypoxia	normoxia	OK	20.2246	52.6241	1.37961	3.34468	5e-05	0.000871567	yes	17.8523	24.1469	18.6745	31.5598	67.9258	58.3866
SEH_Foxo1_08434	Foxo1	hypoxia	normoxia	OK	56.7645	12.154	-2.22355	-5.01661	5e-05	0.000871567	yes	36.3252	61.5541	72.414	19.1527	6.50462	10.8049
SEH_Foxo3_16929	Foxo3	hypoxia	normoxia	OK	8.88206	2.7892	-1.67104	-3.04669	5e-05	0.000871567	yes	4.39436	7.24158	15.0102	2.42127	1.57731	4.36903
SEH_FPGS_09287	FPGS	hypoxia	normoxia	OK	114.763	47.2759	-1.27949	-3.12164	5e-05	0.000871567	yes	96.7222	161.873	85.6952	52.7927	43.6343	45.4006
SEH_Frmd4b_00756	Frmd4b	hypoxia	normoxia	OK	63.3469	19.6472	-1.68895	-3.69974	5e-05	0.000871567	yes	27.5675	78.3167	84.1566	31.2575	14.9279	12.7561
SEH_Fst_07702	Fst	hypoxia	normoxia	OK	12.0337	2.20399	-2.44889	-3.78848	5e-05	0.000871567	yes	8.32713	7.59063	20.1832	4.813	1.0999	0.699062
SEH_Ftcd_16441	Ftcd	hypoxia	normoxia	OK	136.007	277.5	1.02881	2.45264	5e-05	0.000871567	yes	151.758	99.122	157.141	326.077	252.637	253.786
SEH_Fut7_03645	Fut7	hypoxia	normoxia	OK	1.00438	14.8772	3.88873	5.01653	5e-05	0.000871567	yes	1.74747	0.66173	0.603939	38.8232	1.44345	4.36495
SEH_FZD4_08720	FZD4	hypoxia	normoxia	OK	23.4048	9.29942	-1.33159	-2.95301	5e-05	0.000871567	yes	13.1458	23.4709	33.5976	9.77987	7.75848	10.3599
SEH_Fzd5_08941	Fzd5	hypoxia	normoxia	OK	11.7426	3.57837	-1.71437	-3.30066	5e-05	0.000871567	yes	8.12278	10.5444	16.5605	1.96465	5.24112	3.52934
SEH_G6PC_03266	G6PC	hypoxia	normoxia	OK	380.376	153.231	-1.31172	-2.93824	5e-05	0.000871567	yes	182.277	376.221	582.631	214.82	179.941	64.9308
SEH_Gabarapl1_05502	Gabarapl1	hypoxia	normoxia	OK	351.233	64.7965	-2.43844	-8.40867	5e-05	0.000871567	yes	264.66	413.515	375.522	70.1839	59.0332	65.1724
SEH_Gadd45a_13042	Gadd45a	hypoxia	normoxia	OK	74.235	8.81553	-3.07398	-6.37533	5e-05	0.000871567	yes	8.97056	59.1523	154.582	6.61628	3.28114	16.5492
SEH_GADD45B_19005	GADD45B	hypoxia	normoxia	OK	52.3093	5.38188	-3.28089	-6.72723	5e-05	0.000871567	yes	31.9511	66.8057	58.171	6.90306	3.9937	5.24887
SEH_Gadd45g_11442	Gadd45g	hypoxia	normoxia	OK	315.994	13.3783	-4.56192	-10.5718	5e-05	0.000871567	yes	139.665	194.748	613.568	19.5639	14.9633	5.60785
SEH_Galm_05418	Galm	hypoxia	normoxia	OK	72.7995	142.519	0.969153	2.49085	5e-05	0.000871567	yes	77.0455	66.0329	75.32	145.081	123.302	159.174
SEH_Garnl3_09275	Garnl3	hypoxia	normoxia	OK	14.8478	6.90267	-1.10502	-2.48497	5e-05	0.000871567	yes	14.6889	15.0385	14.8158	5.73136	7.43269	7.54397
SEH_Gbas_21033	Gbas	hypoxia	normoxia	OK	10.7818	3.27033	-1.72109	-2.86159	5e-05	0.000871567	yes	6.88944	16.7752	8.68068	3.81442	3.61404	2.38254
SEH_Gch1_10658	Gch1	hypoxia	normoxia	OK	166.795	39.3668	-2.08302	-3.97004	5e-05	0.000871567	yes	96.015	191.895	212.475	48.9115	38.0842	31.1046
SEH_Gdf15_14801	Gdf15	hypoxia	normoxia	OK	49.302	2.26772	-4.44233	-6.43688	5e-05	0.000871567	yes	4.33049	1.98488	141.591	4.27054	1.48334	1.04927
SEH_GFOD1_18167	GFOD1	hypoxia	normoxia	OK	3.60253	0	#NAME?	NA	5e-05	0.000871567	yes	0.720567	5.19115	4.89587	0	0	0
SEH_Gga2_11691	Gga2	hypoxia	normoxia	OK	7.79688	22.4849	1.52799	3.38877	5e-05	0.000871567	yes	9.07675	6.33523	7.97865	20.8534	17.9847	28.6166
SEH_Ggt1_03081	Ggt1	hypoxia	normoxia	OK	5.88201	15.3191	1.38095	2.72802	5e-05	0.000871567	yes	5.33054	8.87142	3.44407	2.97026	16.6115	26.3754
SEH_Gjb2_11962	Gjb2	hypoxia	normoxia	OK	32.5956	11.783	-1.46797	-3.29549	5e-05	0.000871567	yes	16.2664	49.8153	31.7052	14.6695	9.24966	11.4299
SEH_GLRX_12173	GLRX	hypoxia	normoxia	OK	883.597	414.708	-1.09129	-4.25631	5e-05	0.000871567	yes	566.925	1119.23	964.638	412.83	456.654	374.64
SEH_Gm129_07287	Gm129	hypoxia	normoxia	OK	54.4811	5.48508	-3.31217	-6.54683	5e-05	0.000871567	yes	36.129	55.3101	72.0041	7.93178	0.519809	8.00365
SEH_Gm13139_17297	Gm13139	hypoxia	normoxia	OK	21.7926	5.2996	-2.03988	-3.72331	5e-05	0.000871567	yes	15.279	29.4632	20.6355	4.31009	0	11.5887
SEH_Gm5062_05733	Gm5062	hypoxia	normoxia	OK	42.8985	136.395	1.66879	3.6274	5e-05	0.000871567	yes	2.99649	24.062	101.637	131.143	173.133	104.908
SEH_Gm5506_07080	Gm5506	hypoxia	normoxia	OK	329.231	152.682	-1.10857	-2.69025	5e-05	0.000871567	yes	335.812	365.024	286.857	192.671	112.525	152.851
SEH_Gm608_05597	Gm608	hypoxia	normoxia	OK	1.42721	3.96212	1.47308	2.95162	5e-05	0.000871567	yes	1.17083	1.77687	1.33394	3.75152	3.14046	4.99439
SEH_Gm9847_06345	Gm9847	hypoxia	normoxia	OK	31.5392	1.77103	-4.15448	-5.92804	5e-05	0.000871567	yes	21.1177	34.2345	39.2655	0.989029	3.86344	0.460627
SEH_Gnai1_10078	Gnai1	hypoxia	normoxia	OK	101.066	49.7286	-1.02315	-2.49802	5e-05	0.000871567	yes	48.5616	139.62	115.016	36.4132	48.5257	64.2467
SEH_Gpatch8_21539	Gpatch8	hypoxia	normoxia	OK	8.90511	3.67187	-1.27812	-2.70239	5e-05	0.000871567	yes	5.2568	13.6299	7.82861	3.09583	4.24863	3.67114
SEH_GPCPD1_00950	GPCPD1	hypoxia	normoxia	OK	42.4253	12.7213	-1.73767	-3.9681	5e-05	0.000871567	yes	36.0116	67.4124	23.8518	16.9932	12.4066	8.76421
SEH_Gpr157_20492	Gpr157	hypoxia	normoxia	OK	19.0711	2.24162	-3.08877	-4.6361	5e-05	0.000871567	yes	12.3435	40.6057	4.2641	0.794451	0.689889	5.24052
SEH_Gramd4_06048	Gramd4	hypoxia	normoxia	OK	9.80591	2.7059	-1.85754	-3.4763	5e-05	0.000871567	yes	7.48416	10.2622	11.6713	1.45011	2.51907	4.14852
SEH_GREM2_16231	GREM2	hypoxia	normoxia	OK	24.5483	4.17617	-2.55537	-4.74098	5e-05	0.000871567	yes	6.94151	26.2674	40.4359	3.07398	4.26857	5.18596
SEH_Gse1_21288	Gse1	hypoxia	normoxia	OK	8.98443	2.51811	-1.83509	-3.7063	5e-05	0.000871567	yes	7.47448	9.54137	9.93743	2.13487	1.76889	3.65057
SEH_Gstk1_07649	Gstk1	hypoxia	normoxia	OK	11.7561	31.0497	1.40117	3.20375	5e-05	0.000871567	yes	16.4836	9.70057	9.08404	34.9276	24.1018	34.1196
SEH_Gstm2_14260	Gstm2	hypoxia	normoxia	OK	14.904	86.3858	2.5351	6.03445	5e-05	0.000871567	yes	4.93821	20.1732	19.6005	107.177	57.7258	94.2551
SEH_Gstm5_14259	Gstm5	hypoxia	normoxia	OK	269.363	792.217	1.55634	4.15478	5e-05	0.000871567	yes	158.694	434.998	214.398	744.872	783.383	848.396
SEH_Gstm7_14261	Gstm7	hypoxia	normoxia	OK	181.513	1342.16	2.88642	7.50383	5e-05	0.000871567	yes	168.758	248.192	127.588	2099.57	856.393	1070.53
SEH_Gtf2h1_16374	Gtf2h1	hypoxia	normoxia	OK	49.161	15.8588	-1.63224	-3.66528	5e-05	0.000871567	yes	15.4555	64.7145	67.3131	13.8706	18.3677	15.3379
SEH_GTPBP4_12262	GTPBP4	hypoxia	normoxia	OK	34.1166	15.0918	-1.1767	-2.73962	5e-05	0.000871567	yes	21.8888	44.4204	36.0405	12.8229	18.1544	14.2982
SEH_Gys2_01002	Gys2	hypoxia	normoxia	OK	355.626	145.911	-1.28527	-2.8988	5e-05	0.000871567	yes	219.809	338.704	508.365	143.718	144.257	149.758
SEH_H1F0_13208	H1F0	hypoxia	normoxia	OK	236.675	82.845	-1.51442	-4.2036	5e-05	0.000871567	yes	177.149	136.581	396.296	74.3772	90.5207	83.6371
SEH_H3f3b_16648	H3f3b	hypoxia	normoxia	OK	1102.1	267.334	-2.04354	-6.6258	5e-05	0.000871567	yes	826.686	782.234	1697.38	263.547	262.828	275.626
SEH_Hal_18342	Hal	hypoxia	normoxia	OK	21.5924	57.8727	1.42236	3.31726	5e-05	0.000871567	yes	15.7567	17.2945	31.7261	42.4142	66.8606	64.3431
SEH_HAPLN1_13280	HAPLN1	hypoxia	normoxia	OK	8.41068	24.5805	1.54722	3.38504	5e-05	0.000871567	yes	10.1023	7.85678	7.27293	32.3568	20.6485	20.7361
SEH_HDAC4_13374	HDAC4	hypoxia	normoxia	OK	3.23512	1.21783	-1.40951	-2.48579	5e-05	0.000871567	yes	2.13878	4.77398	2.7926	1.0454	1.19351	1.41458
SEH_Hdhd3_10851	Hdhd3	hypoxia	normoxia	OK	1.48523	9.9941	2.75039	3.94147	5e-05	0.000871567	yes	2.17466	1.03107	1.24996	8.12419	10.5806	11.2775
SEH_Hdmcp_06217	Hdmcp	hypoxia	normoxia	OK	181.673	43.8258	-2.05149	-4.65281	5e-05	0.000871567	yes	90.442	136.678	317.898	13.2886	80.4023	37.7867
SEH_HECTD2_11810	HECTD2	hypoxia	normoxia	OK	8.83807	2.4618	-1.84402	-3.51502	5e-05	0.000871567	yes	5.13973	11.177	10.1975	2.6451	2.65104	2.08927
SEH_Herc2_03029	Herc2	hypoxia	normoxia	OK	3.4583	8.14687	1.23618	2.72792	5e-05	0.000871567	yes	2.96981	4.6175	2.78759	9.76247	4.79978	9.87836
SEH_Hfe2_17789	Hfe2	hypoxia	normoxia	OK	11.044	31.3016	1.50297	3.24956	5e-05	0.000871567	yes	19.5836	3.05053	10.4979	37.6521	23.7958	32.457
SEH_HIPK3_01116	HIPK3	hypoxia	normoxia	OK	18.5737	6.04013	-1.62061	-3.40448	5e-05	0.000871567	yes	6.82422	30.88	18.0169	4.20041	5.75817	8.1618
SEH_HIST1H1D_13471	HIST1H1D	hypoxia	normoxia	OK	87.9001	26.0021	-1.75723	-4.30626	5e-05	0.000871567	yes	74.4928	42.6846	146.523	34.6073	13.0022	30.3969
SEH_HMGB3_14480	HMGB3	hypoxia	normoxia	OK	85.0958	33.2458	-1.35591	-3.61727	5e-05	0.000871567	yes	70.2331	85.3397	99.7146	34.8903	32.5168	32.3304
SEH_Hmgcs1_03456	Hmgcs1	hypoxia	normoxia	OK	56.0365	144.586	1.36749	2.87715	5e-05	0.000871567	yes	37.405	39.8544	90.85	42.1138	285.551	106.093
SEH_Hmox1_12066	Hmox1	hypoxia	normoxia	OK	295.994	71.71	-2.04532	-4.89712	5e-05	0.000871567	yes	171.573	256.415	459.994	76.0681	82.0149	57.0469
SEH_Hnrpll_05419	Hnrpll	hypoxia	normoxia	OK	17.3992	35.7429	1.03863	2.46441	5e-05	0.000871567	yes	20.796	12.1657	19.2361	38.7521	33.7165	34.7601
SEH_Hs1bp3_21381	Hs1bp3	hypoxia	normoxia	OK	3.03777	12.1469	1.9995	3.68241	5e-05	0.000871567	yes	3.46348	1.55819	4.09165	11.0209	8.22577	17.1941
SEH_Hs6st1_07050	Hs6st1	hypoxia	normoxia	OK	29.3317	12.1837	-1.2675	-2.81635	5e-05	0.000871567	yes	14.5386	49.5605	23.8959	9.91303	13.2308	13.4073
SEH_Hsd3b1_07814	Hsd3b1	hypoxia	normoxia	OK	236.077	789.419	1.74154	3.72195	5e-05	0.000871567	yes	162.252	262.179	283.799	541.497	959.837	866.924
SEH_Hsd3b5_13442	Hsd3b5	hypoxia	normoxia	OK	118.422	509.091	2.10399	5.25214	5e-05	0.000871567	yes	92.6821	114.549	148.035	457.15	473.115	597.008
SEH_Hsph1_18856	Hsph1	hypoxia	normoxia	OK	27.6085	79.0502	1.51766	3.26693	5e-05	0.000871567	yes	20.2324	22.7233	39.8697	141.487	32.757	62.9063
SEH_ID1_05345	ID1	hypoxia	normoxia	OK	314.63	89.521	-1.81336	-5.60523	5e-05	0.000871567	yes	379.445	215.023	349.421	98.7587	111.372	58.4325
SEH_Id2_00232	Id2	hypoxia	normoxia	OK	194.654	79.0928	-1.29929	-4.1421	5e-05	0.000871567	yes	177.224	163.354	243.383	82.4341	78.8063	76.0379
SEH_ID3_05951	ID3	hypoxia	normoxia	OK	92.5159	38.3859	-1.26913	-3.90088	5e-05	0.000871567	yes	103.036	52.3538	122.158	47.4041	28.2857	39.4678
SEH_Ier2_13705	Ier2	hypoxia	normoxia	OK	66.7621	19.142	-1.80229	-4.2557	5e-05	0.000871567	yes	40.9224	36.4437	122.92	16.6759	13.3637	27.3864
SEH_Ier5_09466	Ier5	hypoxia	normoxia	OK	49.1567	4.11623	-3.57799	-6.14235	5e-05	0.000871567	yes	18.9543	1.28282	127.233	5.21175	3.46068	3.67626
SEH_Ifit1_22056	Ifit1	hypoxia	normoxia	OK	59.6082	157.616	1.40283	3.24747	5e-05	0.000871567	yes	101.566	10.1737	67.0855	168.835	118.896	185.117
SEH_IFRD1_17458	IFRD1	hypoxia	normoxia	OK	189.661	31.9722	-2.56854	-5.80263	5e-05	0.000871567	yes	55.7056	185.85	327.428	29.9313	39.3177	26.6676
SEH_Igfbp1_10231	Igfbp1	hypoxia	normoxia	OK	2397.68	185.378	-3.6931	-7.41945	5e-05	0.000871567	yes	871.468	1237.13	5084.45	115.584	417.382	23.169
SEH_Il1r1_05841	Il1r1	hypoxia	normoxia	OK	61.598	16.1297	-1.93316	-4.25312	5e-05	0.000871567	yes	11.8728	108.876	64.0457	15.9773	13.8768	18.5351
SEH_Il1rn_02460	Il1rn	hypoxia	normoxia	OK	147.077	9.18687	-4.00086	-9.2277	5e-05	0.000871567	yes	35.5777	256.471	149.183	8.48139	10.7033	8.37593
SEH_Il6st_10773	Il6st	hypoxia	normoxia	OK	14.9171	5.29683	-1.49377	-2.92737	5e-05	0.000871567	yes	4.55143	30.3262	9.87374	2.992	7.00586	5.89262
SEH_Ildr2_11792	Ildr2	hypoxia	normoxia	OK	2.15507	6.82606	1.66332	2.91764	5e-05	0.000871567	yes	1.87155	2.47113	2.12253	3.02603	6.62793	10.8242
SEH_Inhbe_10883	Inhbe	hypoxia	normoxia	OK	94.0153	23.7881	-1.98265	-4.48249	5e-05	0.000871567	yes	75.2954	27.769	178.981	28.2181	15.2618	27.8844
SEH_INPP5B_21421	INPP5B	hypoxia	normoxia	OK	7.33935	17.1648	1.22573	2.75907	5e-05	0.000871567	yes	7.45263	5.98386	8.58157	15.1506	17.3182	19.0256
SEH_IPMK_03884	IPMK	hypoxia	normoxia	OK	22.3754	5.57965	-2.00367	-3.94102	5e-05	0.000871567	yes	3.63617	43.2196	20.2705	4.44744	5.57947	6.71204
SEH_Irf2bp2_04070	Irf2bp2	hypoxia	normoxia	OK	88.7542	30.6678	-1.53309	-3.28819	5e-05	0.000871567	yes	49.7646	28.7004	187.798	36.6171	32.3517	23.0347
SEH_IRS1_02561	IRS1	hypoxia	normoxia	OK	8.90285	2.73481	-1.70283	-3.35208	5e-05	0.000871567	yes	2.86721	14.7778	9.06353	2.60177	2.12056	3.48211
SEH_Irs2_08534	Irs2	hypoxia	normoxia	OK	8.41263	0.605146	-3.7972	-5.32168	5e-05	0.000871567	yes	1.37696	5.04127	18.8197	0.233951	1.08384	0.497643
SEH_ISG20_06014	ISG20	hypoxia	normoxia	OK	40.9494	4.30686	-3.24914	-6.06857	5e-05	0.000871567	yes	37.395	67.4632	17.9901	3.99549	6.93626	1.98883
SEH_Itga5_08130	Itga5	hypoxia	normoxia	OK	4.55859	11.3726	1.31891	2.87361	5e-05	0.000871567	yes	5.793	3.95219	3.93058	9.96781	10.2602	13.8899
SEH_Itpkc_20821	Itpkc	hypoxia	normoxia	OK	12.597	3.9326	-1.67953	-3.27201	5e-05	0.000871567	yes	5.36106	22.6384	9.79171	4.50393	3.23396	4.0599
SEH_Jun_18151	Jun	hypoxia	normoxia	OK	268.427	12.4813	-4.4267	-8.06928	5e-05	0.000871567	yes	101.288	21.9943	681.999	19.592	5.02411	12.8277
SEH_Junb_13721	Junb	hypoxia	normoxia	OK	196.996	5.43008	-5.18105	-9.41218	5e-05	0.000871567	yes	38.5152	123.037	429.436	8.65268	1.52459	6.11298
SEH_Jund_14804	Jund	hypoxia	normoxia	OK	310.66	54.2545	-2.51752	-6.11029	5e-05	0.000871567	yes	157.651	223.852	550.477	59.322	37.2689	66.1727
SEH_Kcnk5_14944	Kcnk5	hypoxia	normoxia	OK	7.4105	18.7078	1.336	2.88493	5e-05	0.000871567	yes	7.33827	6.3371	8.55612	12.5202	16.8055	26.7976
SEH_Kdm3a_03292	Kdm3a	hypoxia	normoxia	OK	21.2277	9.50508	-1.15918	-2.59566	5e-05	0.000871567	yes	18.1503	14.2245	31.3084	10.7263	10.5483	7.24064
SEH_Kdm4b_18947	Kdm4b	hypoxia	normoxia	OK	12.1063	4.72123	-1.35852	-2.97349	5e-05	0.000871567	yes	14.6492	8.92528	12.7444	4.42054	3.83999	5.90315
SEH_Kif3b_09419	Kif3b	hypoxia	normoxia	OK	3.49435	12.2522	1.80995	3.20948	5e-05	0.000871567	yes	2.71832	4.63982	3.12491	8.67811	17.3137	10.7649
SEH_KLF10_17692	KLF10	hypoxia	normoxia	OK	116.447	8.10932	-3.84395	-7.30286	5e-05	0.000871567	yes	29.1554	56.3685	263.818	10.253	3.16953	10.9054
SEH_Klf11_00220	Klf11	hypoxia	normoxia	OK	10.1854	3.02514	-1.75143	-3.29256	5e-05	0.000871567	yes	6.95497	9.42801	14.1734	2.8356	3.28376	2.95607
SEH_Klf6_12936	Klf6	hypoxia	normoxia	OK	163.654	12.065	-3.76174	-6.97982	5e-05	0.000871567	yes	9.83522	27.9611	453.164	9.70358	12.9839	13.5076
SEH_Klf9_18746	Klf9	hypoxia	normoxia	OK	69.6854	22.5586	-1.62718	-4.08542	5e-05	0.000871567	yes	34.5359	89.2312	85.2892	21.112	20.1464	26.4174
SEH_Klhl21_04153	Klhl21	hypoxia	normoxia	OK	12.3379	2.93005	-2.0741	-3.51551	5e-05	0.000871567	yes	4.30984	2.86524	29.8386	2.67702	1.90783	4.20532
SEH_Klhl25_16537	Klhl25	hypoxia	normoxia	OK	5.77514	17.3709	1.58875	3.21715	5e-05	0.000871567	yes	3.82655	3.68275	9.81612	11.6316	13.793	26.6882
SEH_Lama5_04676	Lama5	hypoxia	normoxia	OK	12.3588	5.48276	-1.17257	-2.58238	5e-05	0.000871567	yes	13.7836	15.1248	8.16802	8.04441	4.22955	4.1743
SEH_LDHA_16375	LDHA	hypoxia	normoxia	OK	937.142	378.18	-1.30919	-3.12745	5e-05	0.000871567	yes	618.241	1157.19	1035.99	452.559	280.187	401.796
SEH_LIMS2_12451	LIMS2	hypoxia	normoxia	OK	6.43644	18.7496	1.54252	2.75318	5e-05	0.000871567	yes	10.4195	3.28799	5.6018	14.9843	21.3122	19.9523
SEH_Lipg_08235	Lipg	hypoxia	normoxia	OK	0.474811	3.64117	2.93897	3.34404	5e-05	0.000871567	yes	0.0727423	0.722277	0.629414	2.22436	6.05349	2.64564
SEH_LOC100362216_01488	LOC100362216	hypoxia	normoxia	OK	9.03854	28.1081	1.63682	3.61624	5e-05	0.000871567	yes	8.12123	7.03304	11.9613	27.4743	26.1532	30.6967
SEH_LOC313707_20466	LOC313707	hypoxia	normoxia	OK	37.8572	16.0639	-1.23675	-2.92461	5e-05	0.000871567	yes	35.8948	39.8508	37.8261	18.566	14.1698	15.4559
SEH_LOC500300_16845	LOC500300	hypoxia	normoxia	OK	88.8812	3.49884	-4.66693	-8.4527	5e-05	0.000871567	yes	33.0413	108.073	125.529	3.13617	5.8085	1.55183
SEH_LOC679983_21687	LOC679983	hypoxia	normoxia	OK	3.24594	0	#NAME?	NA	5e-05	0.000871567	yes	0	0	9.73782	0	0	0
SEH_LOC685079_01042	LOC685079	hypoxia	normoxia	OK	99.1481	44.4875	-1.15619	-3.33612	5e-05	0.000871567	yes	59.1764	144.18	94.0876	33.3713	51.4165	48.6747
SEH_Lpar6_11979	Lpar6	hypoxia	normoxia	OK	4.73223	13.8017	1.54425	2.99905	5e-05	0.000871567	yes	6.06971	2.99092	5.13606	15.4008	15.7858	10.2183
SEH_Lpin1_00203	Lpin1	hypoxia	normoxia	OK	329.95	27.5444	-3.58242	-7.29135	5e-05	0.000871567	yes	136.447	330.312	523.092	46.9023	17.5882	18.1428
SEH_Lpin2_04408	Lpin2	hypoxia	normoxia	OK	81.5654	26.6942	-1.61143	-3.68759	5e-05	0.000871567	yes	48.9835	85.3299	110.383	19.8457	24.4678	35.7691
SEH_Lrrc3_17065	Lrrc3	hypoxia	normoxia	OK	71.6473	23.0708	-1.63485	-4.1327	5e-05	0.000871567	yes	44.3366	81.7462	88.8591	19.6409	22.3244	27.2471
SEH_Lrrc49_15104	Lrrc49	hypoxia	normoxia	OK	5.02664	20.9969	2.06251	4.28698	5e-05	0.000871567	yes	7.01058	2.16964	5.89969	30.1459	14.4259	18.419
SEH_LRRC58_05627	LRRC58	hypoxia	normoxia	OK	22.9944	4.99161	-2.20371	-3.91878	5e-05	0.000871567	yes	2.16596	11.6548	55.1625	2.20739	6.25537	6.51206
SEH_Mad2l1bp_17088	Mad2l1bp	hypoxia	normoxia	OK	32.654	12.1173	-1.43019	-3.26762	5e-05	0.000871567	yes	20.9795	30.2803	46.7023	10.1174	11.6187	14.6158
SEH_Mafb_18830	Mafb	hypoxia	normoxia	OK	46.8381	14.1202	-1.72992	-3.92363	5e-05	0.000871567	yes	42.5063	19.7493	78.2588	14.0301	10.6456	17.6849
SEH_Mafk_17275	Mafk	hypoxia	normoxia	OK	34.1897	9.58785	-1.83428	-4.12536	5e-05	0.000871567	yes	21.0628	39.6257	41.8804	8.17257	6.50093	14.09
SEH_Mag_19990	Mag	hypoxia	normoxia	OK	262.065	54.1172	-2.27577	-5.1872	5e-05	0.000871567	yes	223.731	337.632	224.831	74.1575	57.941	30.253
SEH_MAP3K1_10771	MAP3K1	hypoxia	normoxia	OK	7.44629	2.8643	-1.37834	-2.77483	5e-05	0.000871567	yes	2.20268	11.1671	8.96913	2.27262	3.2903	3.02997
SEH_Map3k6_05588	Map3k6	hypoxia	normoxia	OK	11.3848	3.60909	-1.6574	-3.4112	5e-05	0.000871567	yes	8.09181	19.37	6.69261	3.21845	3.90863	3.70019
SEH_MAP3K8_12819	MAP3K8	hypoxia	normoxia	OK	14.6382	1.98438	-2.88297	-5.26546	5e-05	0.000871567	yes	9.19489	22.3153	12.4044	2.18508	2.29752	1.47056
SEH_MAPK8IP3_17402	MAPK8IP3	hypoxia	normoxia	OK	9.29072	3.90751	-1.24954	-2.61469	5e-05	0.000871567	yes	10.8832	10.2455	6.7435	4.00861	4.50204	3.21189
SEH_Mapre1_03070	Mapre1	hypoxia	normoxia	OK	23.1201	8.94022	-1.37077	-2.96284	5e-05	0.000871567	yes	13.5726	20.966	34.8218	8.05706	10.7281	8.0355
SEH_Mbnl2_14750	Mbnl2	hypoxia	normoxia	OK	61.5589	26.8548	-1.19678	-2.88414	5e-05	0.000871567	yes	27.61	85.1978	71.8687	27.4256	18.7649	34.374
SEH_MCM6_03038	MCM6	hypoxia	normoxia	OK	39.7112	17.5898	-1.17481	-2.63593	5e-05	0.000871567	yes	19.5941	67.0971	32.4425	17.1903	17.3073	18.2717
SEH_Me1_09195	Me1	hypoxia	normoxia	OK	25.3065	8.44	-1.58419	-3.45641	5e-05	0.000871567	yes	40.2047	15.2069	20.508	7.76474	7.49344	10.0618
SEH_Med18_07551	Med18	hypoxia	normoxia	OK	31.5842	8.60659	-1.87569	-4.06671	5e-05	0.000871567	yes	15.9465	33.4242	45.3817	9.38051	6.69052	9.74873
SEH_Mfsd2_05001	Mfsd2	hypoxia	normoxia	OK	226.094	8.26154	-4.77437	-10.2136	5e-05	0.000871567	yes	258.142	148.269	271.872	13.7138	5.1143	5.95654
SEH_Mid1ip1_08594	Mid1ip1	hypoxia	normoxia	OK	130.126	35.6204	-1.86913	-5.05964	5e-05	0.000871567	yes	79.6826	102.395	208.299	28.9867	40.7351	37.1393
SEH_Midn_19047	Midn	hypoxia	normoxia	OK	29.0823	8.80333	-1.72402	-3.65446	5e-05	0.000871567	yes	15.5207	42.1191	29.6071	6.81461	4.36855	15.2268
SEH_Mkrn2_12412	Mkrn2	hypoxia	normoxia	OK	27.8685	11.7329	-1.24808	-2.87997	5e-05	0.000871567	yes	24.1985	27.1035	32.3036	13.3198	9.94109	11.9376
SEH_Mocs1_02811	Mocs1	hypoxia	normoxia	OK	32.6325	68.6842	1.07367	2.59207	5e-05	0.000871567	yes	36.7951	35.4715	25.631	56.0026	63.7037	86.3462
SEH_MOSPD2_14671	MOSPD2	hypoxia	normoxia	OK	18.9982	41.0264	1.11069	2.49214	5e-05	0.000871567	yes	15.8739	15.8309	25.2896	23.1483	27.4096	72.5213
SEH_Mt2A_00274	Mt2A	hypoxia	normoxia	OK	12480.5	409.023	-4.93135	-31.4792	5e-05	0.000871567	yes	9658.73	16435.7	11347	863.582	132.256	231.231
SEH_Mta1_17595	Mta1	hypoxia	normoxia	OK	23.0756	9.43029	-1.291	-2.76417	5e-05	0.000871567	yes	9.55684	41.7939	17.8762	10.3754	7.86983	10.0457
SEH_Mthfd1l_15451	Mthfd1l	hypoxia	normoxia	OK	9.54609	2.18407	-2.12789	-3.75138	5e-05	0.000871567	yes	5.61321	17.763	5.26207	2.03806	0.476632	4.03753
SEH_MTMR7_07916	MTMR7	hypoxia	normoxia	OK	5.35619	15.1029	1.49555	2.99761	5e-05	0.000871567	yes	3.48438	5.22024	7.36394	8.18763	17.3058	19.8153
SEH_MTSS1_11661	MTSS1	hypoxia	normoxia	OK	61.6391	18.0983	-1.76799	-4.18725	5e-05	0.000871567	yes	47.6337	71.2228	66.0608	20.5493	15.7379	18.0078
SEH_Myc_11674	Myc	hypoxia	normoxia	OK	84.1573	6.47375	-3.70041	-7.58437	5e-05	0.000871567	yes	25.1564	78.6545	148.661	7.13279	7.86897	4.4195
SEH_Myo1b_01609	Myo1b	hypoxia	normoxia	OK	143.929	59.9714	-1.26301	-2.84136	5e-05	0.000871567	yes	88.4172	169.465	173.906	51.4136	60.677	67.8236
SEH_Myo1e_01700	Myo1e	hypoxia	normoxia	OK	27.9438	12.4537	-1.16595	-2.70477	5e-05	0.000871567	yes	23.8848	30.6063	29.3403	9.61501	12.8276	14.9185
SEH_Nags_21524	Nags	hypoxia	normoxia	OK	33.8637	73.6926	1.12178	2.71479	5e-05	0.000871567	yes	38.1068	38.9956	24.4888	74.9644	58.8485	87.265
SEH_Nampt_10035	Nampt	hypoxia	normoxia	OK	33.8025	72.9411	1.1096	2.70516	5e-05	0.000871567	yes	29.8354	26.014	45.5579	57.6765	78.0537	83.093
SEH_Nat1_09006	Nat1	hypoxia	normoxia	OK	22.1074	96.5398	2.12659	5.2037	5e-05	0.000871567	yes	27.905	8.8377	29.5796	88.7039	113.523	87.3929
SEH_Nat8b_14737	Nat8b	hypoxia	normoxia	OK	34.8658	79.8936	1.19627	3.17185	5e-05	0.000871567	yes	34.0846	45.8955	24.6173	68.8253	68.2369	102.619
SEH_Nbeal2_00706	Nbeal2	hypoxia	normoxia	OK	0.876095	2.68179	1.61404	3.0807	5e-05	0.000871567	yes	1.19545	0.622774	0.810061	2.7878	2.79907	2.45851
SEH_NCAPH_02775	NCAPH	hypoxia	normoxia	OK	15.2221	0.670258	-4.50531	-7.17221	5e-05	0.000871567	yes	3.92119	27.2115	14.5338	0.583578	0.709713	0.717484
SEH_Ndrg1_13850	Ndrg1	hypoxia	normoxia	OK	98.4387	6.31246	-3.96295	-8.52485	5e-05	0.000871567	yes	60.1191	98.1738	137.023	8.2203	5.45214	5.26495
SEH_Ndst2_03760	Ndst2	hypoxia	normoxia	OK	3.27941	10.4516	1.67221	3.39684	5e-05	0.000871567	yes	4.08146	2.45244	3.30432	7.95949	10.6064	12.7887
SEH_Nedd4l_15508	Nedd4l	hypoxia	normoxia	OK	1.27021	5.10379	2.00651	3.59492	5e-05	0.000871567	yes	1.70122	0.876566	1.23283	6.08586	2.84873	6.37678
SEH_Nedd9_18179	Nedd9	hypoxia	normoxia	OK	6.38703	1.54868	-2.04411	-3.47112	5e-05	0.000871567	yes	7.05059	1.6076	10.5029	1.90989	1.22239	1.51376
SEH_Nek6_09249	Nek6	hypoxia	normoxia	OK	110.924	48.6538	-1.18895	-2.91562	5e-05	0.000871567	yes	52.7177	139.518	140.537	42.1662	53.502	50.2933
SEH_Net1_12939	Net1	hypoxia	normoxia	OK	312.31	68.8619	-2.1812	-5.03799	5e-05	0.000871567	yes	131.458	376.285	429.187	61.9905	68.6225	75.9727
SEH_Nfil3_18782	Nfil3	hypoxia	normoxia	OK	216.885	53.7697	-2.01206	-4.68595	5e-05	0.000871567	yes	124.174	222.944	303.537	85.6898	48.2184	27.4009
SEH_Nfkbia_19779	Nfkbia	hypoxia	normoxia	OK	125.535	46.5235	-1.43206	-3.74403	5e-05	0.000871567	yes	119.488	123.06	134.057	55.321	43.2714	40.9779
SEH_NFKBIZ_02315	NFKBIZ	hypoxia	normoxia	OK	13.2065	4.12252	-1.67965	-3.32245	5e-05	0.000871567	yes	5.0665	13.0317	21.5214	4.86424	4.48582	3.01749
SEH_Nhsl1_06072	Nhsl1	hypoxia	normoxia	OK	5.82971	2.46667	-1.24086	-2.54213	5e-05	0.000871567	yes	4.86452	5.50643	7.11818	2.4921	1.73188	3.17602
SEH_Nipa2_03031	Nipa2	hypoxia	normoxia	OK	59.907	27.1905	-1.13962	-2.83375	5e-05	0.000871567	yes	47.2386	83.7373	48.7452	24.0058	30.9912	26.5746
SEH_Nktr_13113	Nktr	hypoxia	normoxia	OK	12.4099	5.92848	-1.06575	-2.37331	5e-05	0.000871567	yes	8.92222	16.6074	11.7	5.25484	7.09046	5.44014
SEH_Nlrp6_14369	Nlrp6	hypoxia	normoxia	OK	0.539255	3.18736	2.56332	3.51746	5e-05	0.000871567	yes	0.652227	0.739579	0.225958	5.23041	2.31015	2.02151
SEH_Nmd3_11638	Nmd3	hypoxia	normoxia	OK	56.8105	26.4732	-1.10163	-2.73457	5e-05	0.000871567	yes	43.6819	56.2261	70.5236	22.5454	36.8958	19.9783
SEH_Nolc1_04773	Nolc1	hypoxia	normoxia	OK	34.9964	13.0838	-1.41942	-3.27046	5e-05	0.000871567	yes	22.6304	46.5778	35.781	10.5325	15.9103	12.8087
SEH_Nop58_16780	Nop58	hypoxia	normoxia	OK	59.6714	27.1724	-1.13489	-2.7193	5e-05	0.000871567	yes	42.0158	78.1813	58.817	27.1616	34.5821	19.7737
SEH_NOTCH4_21464	NOTCH4	hypoxia	normoxia	OK	2.42473	0.799929	-1.59988	-2.83048	5e-05	0.000871567	yes	2.8707	2.25608	2.14742	0.721645	0.766202	0.911939
SEH_NPAS2_05832	NPAS2	hypoxia	normoxia	OK	7.17641	0.811312	-3.14493	-4.86554	5e-05	0.000871567	yes	3.07399	7.55773	10.8975	0.783395	0.935648	0.714892
SEH_NR4A1_22003	NR4A1	hypoxia	normoxia	OK	27.216	0.758084	-5.16596	-6.77663	5e-05	0.000871567	yes	4.54684	2.00401	75.0973	0.75158	0.435205	1.08747
SEH_Nrbf2_05542	Nrbf2	hypoxia	normoxia	OK	67.6051	19.0095	-1.83041	-4.56717	5e-05	0.000871567	yes	56.4553	76.1439	70.2161	19.8305	14.7996	22.3984
SEH_NRIP1_08493	NRIP1	hypoxia	normoxia	OK	6.85852	2.33892	-1.55206	-3.01994	5e-05	0.000871567	yes	3.06896	6.70425	10.8024	1.98799	2.20816	2.82059
SEH_NT5C2_04794	NT5C2	hypoxia	normoxia	OK	35.5268	14.8207	-1.26129	-2.95777	5e-05	0.000871567	yes	25.0206	47.2182	34.3416	13.7044	14.1308	16.627
SEH_NUDCD3_22095	NUDCD3	hypoxia	normoxia	OK	83.661	26.5289	-1.65699	-4.21087	5e-05	0.000871567	yes	31.4093	135.5	84.0741	21.253	28.7898	29.544
SEH_Nudcd3_22096	Nudcd3	hypoxia	normoxia	OK	36.7865	12.5185	-1.55512	-3.47787	5e-05	0.000871567	yes	11.9902	61.9542	36.4152	10.6684	14.6417	12.2454
SEH_Nudt9_12333	Nudt9	hypoxia	normoxia	OK	11.5478	33.2757	1.52685	3.451	5e-05	0.000871567	yes	13.159	6.74876	14.7357	45.8184	23.2912	30.7175
SEH_Nxph3_21607	Nxph3	hypoxia	normoxia	OK	29.8203	3.98922	-2.90212	-5.25983	5e-05	0.000871567	yes	42.3555	28.8453	18.2601	7.86296	1.9052	2.19949
SEH_Ocln_14630	Ocln	hypoxia	normoxia	OK	5.67663	30.4545	2.42355	5.38666	5e-05	0.000871567	yes	5.34276	4.85627	6.83086	22.7629	34.2601	34.3406
SEH_Olfm4_11935	Olfm4	hypoxia	normoxia	OK	2.85657	0	#NAME?	NA	5e-05	0.000871567	yes	0.157501	0.782052	7.63016	0	0	0
SEH_Olfr1443_21353	Olfr1443	hypoxia	normoxia	OK	15.4824	34.8953	1.1724	2.76555	5e-05	0.000871567	yes	18.3871	17.6045	10.4555	32.0716	35.4962	37.1181
SEH_OSBPL11_16160	OSBPL11	hypoxia	normoxia	OK	2.8204	7.417	1.39493	2.72072	5e-05	0.000871567	yes	2.59937	2.29437	3.56747	6.64937	8.16421	7.43741
SEH_OTC_15351	OTC	hypoxia	normoxia	OK	335.539	891.449	1.40967	3.44219	5e-05	0.000871567	yes	305.596	396.596	304.424	1086.89	902.149	685.306
SEH_Oxr1_09024	Oxr1	hypoxia	normoxia	OK	8.0323	24.5692	1.61296	3.58473	5e-05	0.000871567	yes	6.28461	6.19176	11.6205	19.9247	24.2388	29.544
SEH_Papss2_14219	Papss2	hypoxia	normoxia	OK	7.85266	19.2093	1.29055	2.78352	5e-05	0.000871567	yes	4.08371	12.0924	7.38186	20.4461	13.1864	23.9953
SEH_Pcbp4_20236	Pcbp4	hypoxia	normoxia	OK	50.4338	18.5445	-1.4434	-3.48378	5e-05	0.000871567	yes	46.0933	55.8543	49.354	19.6795	23.5229	12.4311
SEH_PCID2_18502	PCID2	hypoxia	normoxia	OK	31.9777	14.6662	-1.12457	-2.63534	5e-05	0.000871567	yes	37.6762	33.1909	25.0662	17.0661	16.8095	10.1231
SEH_Pcp4l1_14001	Pcp4l1	hypoxia	normoxia	OK	120.36	27.4545	-2.13224	-5.77983	5e-05	0.000871567	yes	67.2758	213.499	80.3046	26.4907	31.2619	24.611
SEH_Pdk4_20217	Pdk4	hypoxia	normoxia	OK	140.943	32.8941	-2.09921	-4.12515	5e-05	0.000871567	yes	26.8081	343.353	52.6684	33.4283	50.1532	15.1009
SEH_Pear1_15928	Pear1	hypoxia	normoxia	OK	41.0851	14.3765	-1.51491	-3.52124	5e-05	0.000871567	yes	43.604	50.0086	29.6427	16.6791	11.9396	14.5107
SEH_PFKFB3_06824	PFKFB3	hypoxia	normoxia	OK	20.1817	0.705662	-4.83793	-6.47793	5e-05	0.000871567	yes	10.0702	5.57561	44.8993	0.917924	0.434856	0.764207
SEH_Pfn2_03876	Pfn2	hypoxia	normoxia	OK	58.2197	17.6776	-1.71959	-4.19771	5e-05	0.000871567	yes	31.2301	120.022	23.4068	10.3386	14.489	28.2052
SEH_PGLYRP1_11905	PGLYRP1	hypoxia	normoxia	OK	27.0779	1.87191	-3.85454	-5.87529	5e-05	0.000871567	yes	7.5836	33.1725	40.4777	1.5982	2.7745	1.24302
SEH_Pgs1_21441	Pgs1	hypoxia	normoxia	OK	20.7301	5.67536	-1.86894	-3.87852	5e-05	0.000871567	yes	10.3172	33.0061	18.867	4.62415	5.44142	6.96052
SEH_PHC2_13874	PHC2	hypoxia	normoxia	OK	20.7505	9.1592	-1.17986	-2.70292	5e-05	0.000871567	yes	21.5669	24.2868	16.3978	7.86194	9.65065	9.96499
SEH_Pim1_14958	Pim1	hypoxia	normoxia	OK	49.9656	10.4894	-2.252	-4.6447	5e-05	0.000871567	yes	9.8724	62.3682	77.6561	5.1296	19.1906	7.14799
SEH_Pim3_07746	Pim3	hypoxia	normoxia	OK	163.347	17.2139	-3.2463	-7.58176	5e-05	0.000871567	yes	92.0401	158.182	239.82	25.2004	10.0641	16.3771
SEH_PLA2G15_12528	PLA2G15	hypoxia	normoxia	OK	34.7075	9.8019	-1.82411	-3.82164	5e-05	0.000871567	yes	9.46962	29.3417	65.311	6.43414	9.73363	13.2379
SEH_Plaur_11844	Plaur	hypoxia	normoxia	OK	15.5608	2.57487	-2.59535	-4.54362	5e-05	0.000871567	yes	15.2785	18.2087	13.1952	3.16674	2.97912	1.57875
SEH_Plekhg3_09053	Plekhg3	hypoxia	normoxia	OK	3.91617	11.7922	1.59031	3.50265	5e-05	0.000871567	yes	4.23443	4.42626	3.08782	10.6869	12.3475	12.342
SEH_Plscr1_04497	Plscr1	hypoxia	normoxia	OK	40.3689	10.9703	-1.87964	-3.6793	5e-05	0.000871567	yes	14.7199	95.7388	10.6479	8.6182	15.8931	8.39951
SEH_Pnpla2_14402	Pnpla2	hypoxia	normoxia	OK	128.602	40.7566	-1.65781	-4.03166	5e-05	0.000871567	yes	88.5821	183.21	114.016	36.5099	39.0958	46.6642
SEH_POLH_17090	POLH	hypoxia	normoxia	OK	13.7777	4.26785	-1.69075	-3.22359	5e-05	0.000871567	yes	5.78017	28.6847	6.86828	3.4659	4.11429	5.22337
SEH_PPARA_05683	PPARA	hypoxia	normoxia	OK	69.3195	24.8192	-1.4818	-3.55703	5e-05	0.000871567	yes	50.6487	74.9263	82.3835	19.572	22.4518	32.4339
SEH_Ppargc1a_19134	Ppargc1a	hypoxia	normoxia	OK	8.05958	1.01315	-2.99186	-4.68732	5e-05	0.000871567	yes	0.88397	13.854	9.44075	1.20147	0.695743	1.14222
SEH_Ppargc1b_06323	Ppargc1b	hypoxia	normoxia	OK	3.73942	0.535093	-2.80495	-3.50435	5e-05	0.000871567	yes	1.45512	2.01058	7.75256	0.259594	0.128855	1.21683
SEH_PPFIBP2_12751	PPFIBP2	hypoxia	normoxia	OK	28.8874	10.5884	-1.44796	-3.30507	5e-05	0.000871567	yes	19.9836	36.823	29.8555	7.90722	11.5717	12.2862
SEH_PPM1K_13070	PPM1K	hypoxia	normoxia	OK	27.1878	87.4139	1.68491	4.14866	5e-05	0.000871567	yes	16.7065	26.9498	37.907	82.3507	78.2551	101.636
SEH_Ppp1r13l_11881	Ppp1r13l	hypoxia	normoxia	OK	7.33406	2.3462	-1.64429	-3.12774	5e-05	0.000871567	yes	6.65209	9.63026	5.71983	2.35654	2.00517	2.67689
SEH_Ppp1r15a_21784	Ppp1r15a	hypoxia	normoxia	OK	43.7058	7.17125	-2.60753	-5.52312	5e-05	0.000871567	yes	19.7822	37.458	73.8772	9.50365	5.60898	6.40112
SEH_Ppp1r3c_11811	Ppp1r3c	hypoxia	normoxia	OK	259.134	101.094	-1.35801	-3.17624	5e-05	0.000871567	yes	332.901	103.388	341.113	123.59	50.2715	129.42
SEH_Ppp1r3g_18215	Ppp1r3g	hypoxia	normoxia	OK	85.7345	12.2361	-2.80873	-5.222	5e-05	0.000871567	yes	22.6958	28.3392	206.168	25.6707	7.06294	3.97481
SEH_Pprc1_04772	Pprc1	hypoxia	normoxia	OK	7.48941	2.22163	-1.75323	-3.62091	5e-05	0.000871567	yes	5.02884	8.27867	9.16071	2.15991	2.47422	2.03076
SEH_Prkd2_12855	Prkd2	hypoxia	normoxia	OK	1.0523	3.45031	1.71318	2.73667	5e-05	0.000871567	yes	1.47811	0.825365	0.853426	4.15507	2.69699	3.49887
SEH_Prkd3_20642	Prkd3	hypoxia	normoxia	OK	22.0072	144.83	2.71831	6.19435	5e-05	0.000871567	yes	24.5329	10.384	31.1047	114.711	147.482	172.296
SEH_Psca_14699	Psca	hypoxia	normoxia	OK	21.5556	91.2255	2.08137	5.2079	5e-05	0.000871567	yes	5.28974	11.7164	47.6607	16.1703	103.68	153.826
SEH_Pstpip2_05241	Pstpip2	hypoxia	normoxia	OK	26.5372	9.3679	-1.50222	-3.10083	5e-05	0.000871567	yes	9.28888	52.1539	18.1688	5.67905	11.5061	10.9185
SEH_Ptpn1_16115	Ptpn1	hypoxia	normoxia	OK	43.2054	14.6055	-1.5647	-3.30954	5e-05	0.000871567	yes	15.5167	90.3832	23.7161	11.0337	16.7698	16.0129
SEH_Ptpn14_16979	Ptpn14	hypoxia	normoxia	OK	6.24201	1.25165	-2.31818	-4.1361	5e-05	0.000871567	yes	2.19233	10.3404	6.1933	1.40835	1.06381	1.28278
SEH_Pycrl_18133	Pycrl	hypoxia	normoxia	OK	46.3869	99.1381	1.09572	2.77083	5e-05	0.000871567	yes	46.0499	56.2135	36.8974	101.742	81.3072	114.365
SEH_Rab11b_08387	Rab11b	hypoxia	normoxia	OK	56.045	21.3139	-1.39479	-3.49574	5e-05	0.000871567	yes	51.9641	59.8813	56.2897	20.8908	19.6522	23.3986
SEH_Rab20_08530	Rab20	hypoxia	normoxia	OK	26.0091	7.81046	-1.73554	-3.6459	5e-05	0.000871567	yes	13.9549	43.0702	21.0024	8.00976	7.99715	7.42448
SEH_Rab30_08740	Rab30	hypoxia	normoxia	OK	34.6078	6.65737	-2.37807	-4.45846	5e-05	0.000871567	yes	11.7531	6.69619	85.3743	9.09907	3.74153	7.13152
SEH_Rab44_14966	Rab44	hypoxia	normoxia	OK	6.44981	0.910592	-2.82438	-4.33264	5e-05	0.000871567	yes	6.601	5.52317	7.22527	1.82244	0.568263	0.341067
SEH_RAB9A_16239	RAB9A	hypoxia	normoxia	OK	105.024	40.4476	-1.37659	-3.3976	5e-05	0.000871567	yes	108.754	105.055	101.263	44.845	37.5322	38.9656
SEH_Rabggta_01241	Rabggta	hypoxia	normoxia	OK	32.2129	9.44131	-1.77058	-4.02345	5e-05	0.000871567	yes	27.0088	37.222	32.4079	11.8493	6.286	10.1886
SEH_Racgap1_02100	Racgap1	hypoxia	normoxia	OK	2.95974	17.4414	2.55898	4.13506	5e-05	0.000871567	yes	5.90676	2.00554	0.966906	16.6167	9.44916	26.2584
SEH_Racgap1_02102	Racgap1	hypoxia	normoxia	OK	2.19076	10.1497	2.21194	3.5784	5e-05	0.000871567	yes	3.18481	1.29332	2.09413	8.96311	7.5145	13.9715
SEH_Rad54l2_20225	Rad54l2	hypoxia	normoxia	OK	6.23512	2.29277	-1.44333	-2.8656	5e-05	0.000871567	yes	4.42497	6.97408	7.3063	1.49481	1.76227	3.62122
SEH_Raph1_08912	Raph1	hypoxia	normoxia	OK	25.64	9.68112	-1.40515	-3.18497	5e-05	0.000871567	yes	18.1469	26.4813	32.2917	11.4788	6.58007	10.9845
SEH_Rasd1_03851	Rasd1	hypoxia	normoxia	OK	154.651	11.0998	-3.80041	-8.46737	5e-05	0.000871567	yes	139.608	75.5179	248.829	17.0769	9.23252	6.99008
SEH_Rasip1_21778	Rasip1	hypoxia	normoxia	OK	7.56589	2.45468	-1.62398	-3.31087	5e-05	0.000871567	yes	8.85808	6.77517	7.06442	2.81224	2.38861	2.16319
SEH_RASSF9_12989	RASSF9	hypoxia	normoxia	OK	14.3404	4.28651	-1.74221	-3.0374	5e-05	0.000871567	yes	6.22158	1.47111	35.3285	6.09752	2.96568	3.79633
SEH_Rbm3_18443	Rbm3	hypoxia	normoxia	OK	102.01	19.3465	-2.39856	-6.33457	5e-05	0.000871567	yes	73.8869	148.955	83.1872	18.3883	23.6398	16.0114
SEH_RCAN1_03095	RCAN1	hypoxia	normoxia	OK	386.097	88.9445	-2.11799	-4.86253	5e-05	0.000871567	yes	138.352	188.469	831.47	123.621	57.956	85.2567
SEH_Rcc2_06419	Rcc2	hypoxia	normoxia	OK	12.8108	3.96033	-1.69367	-3.23044	5e-05	0.000871567	yes	6.51875	12.5667	19.3471	3.37151	3.96153	4.54795
SEH_Retsat_08818	Retsat	hypoxia	normoxia	OK	364.099	153.877	-1.24256	-2.90119	5e-05	0.000871567	yes	287.89	385.951	418.457	138.664	178.441	144.526
SEH_RFFL_11363	RFFL	hypoxia	normoxia	OK	121.896	44.4361	-1.45585	-3.54713	5e-05	0.000871567	yes	67.6644	199.477	98.5483	35.134	41.5779	56.5964
SEH_RFX5_18672	RFX5	hypoxia	normoxia	OK	2.47677	7.48133	1.59484	2.92586	5e-05	0.000871567	yes	3.19905	1.90543	2.32582	7.95652	5.6646	8.82285
SEH_Rfx7_16297	Rfx7	hypoxia	normoxia	OK	2.28576	5.59232	1.29077	2.56875	5e-05	0.000871567	yes	2.89946	1.49783	2.45999	5.75778	5.83075	5.18844
SEH_RGD1309821_10945	RGD1309821	hypoxia	normoxia	OK	2.22604	7.96012	1.83831	3.34005	5e-05	0.000871567	yes	1.98106	1.56976	3.12729	7.42423	5.9843	10.4718
SEH_RGD1310899_07843	RGD1310899	hypoxia	normoxia	OK	100.304	44.656	-1.16746	-3.25086	5e-05	0.000871567	yes	71.1058	132.885	96.9226	45.6026	56.8137	31.5518
SEH_RGD1311307_18228	RGD1311307	hypoxia	normoxia	OK	52.7651	20.9206	-1.33466	-3.37415	5e-05	0.000871567	yes	43.1383	52.8623	62.2947	19.3294	24.3775	19.055
SEH_RGD1311317_11475	RGD1311317	hypoxia	normoxia	OK	0.717401	3.92737	2.45271	3.60019	5e-05	0.000871567	yes	0.829575	0.514543	0.808085	4.75675	3.21358	3.81178
SEH_RGD1559962_13574	RGD1559962	hypoxia	normoxia	OK	24.8664	8.45234	-1.55678	-3.3504	5e-05	0.000871567	yes	24.7612	21.1558	28.6823	9.86039	9.95344	5.54319
SEH_RGD1565410_05298	RGD1565410	hypoxia	normoxia	OK	159.897	61.9792	-1.36728	-4.21132	5e-05	0.000871567	yes	243.835	162.004	73.851	73.4876	54.135	58.315
SEH_Rgs16_06303	Rgs16	hypoxia	normoxia	OK	54.1305	17.2225	-1.65215	-3.50093	5e-05	0.000871567	yes	24.3397	15.619	122.433	13.4249	27.1972	11.0454
SEH_Rgs2_00393	Rgs2	hypoxia	normoxia	OK	47.3908	16.472	-1.52459	-3.74726	5e-05	0.000871567	yes	35.3521	45.5601	61.2601	17.7788	17.0171	14.6202
SEH_Rgs3_10847	Rgs3	hypoxia	normoxia	OK	4.58972	1.61362	-1.5081	-2.72267	5e-05	0.000871567	yes	3.34645	8.13494	2.28775	1.34584	1.41378	2.08124
SEH_RHOU_17893	RHOU	hypoxia	normoxia	OK	47.681	10.2787	-2.21376	-4.52292	5e-05	0.000871567	yes	7.16804	113.802	22.0726	12.3917	9.60512	8.83916
SEH_Rhpn1_18144	Rhpn1	hypoxia	normoxia	OK	5.33828	1.5273	-1.80539	-2.63715	5e-05	0.000871567	yes	7.06059	6.76027	2.19397	2.09147	0.748019	1.74242
SEH_Rit1_15964	Rit1	hypoxia	normoxia	OK	58.4695	23.6408	-1.30641	-3.29362	5e-05	0.000871567	yes	26.4706	71.7183	77.2198	23.2696	20.3903	27.2625
SEH_RNF43_20612	RNF43	hypoxia	normoxia	OK	1.93993	7.8706	2.02047	3.6153	5e-05	0.000871567	yes	2.86779	1.20469	1.7473	5.68425	7.05337	10.8742
SEH_Rora_01709	Rora	hypoxia	normoxia	OK	27.3227	3.98626	-2.777	-5.376	5e-05	0.000871567	yes	9.08427	21.3561	51.5278	5.36103	2.64574	3.95199
SEH_RP11-385D13.1_03897	RP11-385D13.1	hypoxia	normoxia	OK	9.18461	1.12079	-3.03471	-4.72672	5e-05	0.000871567	yes	2.45628	20.7704	4.32716	0.4244	1.62206	1.3159
SEH_RRM2B_17695	RRM2B	hypoxia	normoxia	OK	3.88132	10.809	1.47762	2.73277	5e-05	0.000871567	yes	5.15476	2.55371	3.93548	7.45228	10.8215	14.1534
SEH_Rrp12_20552	Rrp12	hypoxia	normoxia	OK	13.5565	5.48335	-1.30586	-2.86191	5e-05	0.000871567	yes	10.0397	19.8396	10.7903	4.85936	5.69859	5.89211
SEH_Rrp9_20233	Rrp9	hypoxia	normoxia	OK	27.1522	6.86063	-1.98466	-4.35685	5e-05	0.000871567	yes	28.7369	29.0561	23.6636	7.62937	7.007	5.9455
SEH_Rtp3_00695	Rtp3	hypoxia	normoxia	OK	55.6616	156.838	1.49452	3.55568	5e-05	0.000871567	yes	100.937	30.1297	35.9183	143.322	148.309	178.883
SEH_S100A8_16031	S100A8	hypoxia	normoxia	OK	51.5196	6.0676	-3.08592	-6.13572	5e-05	0.000871567	yes	22.4888	56.2924	75.7775	10.4329	5.68322	2.08674
SEH_S100a9_16032	S100a9	hypoxia	normoxia	OK	192.015	19.1371	-3.32678	-9.49408	5e-05	0.000871567	yes	65.652	268.652	241.742	26.8987	20.7211	9.79148
SEH_S100P_09410	S100P	hypoxia	normoxia	OK	6.95324	0	#NAME?	NA	5e-05	0.000871567	yes	1.46907	3.17595	16.2147	0	0	0
SEH_SAA1_16371	SAA1	hypoxia	normoxia	OK	125.566	27.9013	-2.17004	-5.96811	5e-05	0.000871567	yes	130.556	235.322	10.8199	22.8349	12.0527	48.8164
SEH_SAA1_19446	SAA1	hypoxia	normoxia	OK	293.611	46.9094	-2.64596	-7.70852	5e-05	0.000871567	yes	190.962	581.671	108.199	57.5836	12.0527	71.0919
SEH_Samsn1_08494	Samsn1	hypoxia	normoxia	OK	4.20327	0.575	-2.86988	-3.55461	5e-05	0.000871567	yes	1.1939	5.08139	6.33454	0.64901	0.704605	0.371386
SEH_Sash1_11614	Sash1	hypoxia	normoxia	OK	11.9135	4.86355	-1.29251	-2.35631	5e-05	0.000871567	yes	5.18694	15.9779	14.5757	3.03034	5.41052	6.1498
SEH_Sbk1_12532	Sbk1	hypoxia	normoxia	OK	0.942346	3.53561	1.90763	2.88133	5e-05	0.000871567	yes	1.87975	0.296029	0.651259	2.29948	4.73461	3.57273
SEH_Sbno2_19051	Sbno2	hypoxia	normoxia	OK	32.4211	5.86982	-2.46555	-5.11142	5e-05	0.000871567	yes	22.11	61.0964	14.0569	6.44013	5.40476	5.76457
SEH_Scd1_04744	Scd1	hypoxia	normoxia	OK	476.795	219.94	-1.11626	-2.79634	5e-05	0.000871567	yes	462.742	311.016	656.625	153.115	233.039	273.664
SEH_SCN1B_19981	SCN1B	hypoxia	normoxia	OK	102.651	207.899	1.01814	2.89398	5e-05	0.000871567	yes	122.811	76.4138	108.727	221.79	199.382	202.527
SEH_Scyl3_01824	Scyl3	hypoxia	normoxia	OK	7.7396	18.5949	1.26458	2.38684	5e-05	0.000871567	yes	8.4571	5.91871	8.84299	20.1406	14.4677	21.1766
SEH_Sdc4_01041	Sdc4	hypoxia	normoxia	OK	512.281	76.7524	-2.73865	-7.13023	5e-05	0.000871567	yes	175.826	444.962	916.054	65.3696	86.8867	78.001
SEH_Sds_01905	Sds	hypoxia	normoxia	OK	558.614	182.166	-1.6166	-3.52704	5e-05	0.000871567	yes	329.976	558.667	787.2	383.634	52.9865	109.877
SEH_Sec16b_12793	Sec16b	hypoxia	normoxia	OK	10.1097	23.9936	1.24691	2.76321	5e-05	0.000871567	yes	13.0379	6.27138	11.0198	19.0102	16.653	36.3174
SEH_SEC24D_03629	SEC24D	hypoxia	normoxia	OK	55.1685	24.1264	-1.19323	-2.7809	5e-05	0.000871567	yes	39.1142	75.4674	50.924	22.5426	22.7707	27.0659
SEH_Serpina3n_21979	Serpina3n	hypoxia	normoxia	OK	1632.21	445.678	-1.87275	-3.48581	5e-05	0.000871567	yes	751.109	2770.53	1374.99	477.877	452.226	406.931
SEH_SERPINA6_20370	SERPINA6	hypoxia	normoxia	OK	14.3519	59.861	2.06037	4.68477	5e-05	0.000871567	yes	19.556	12.8239	10.6759	76.9236	71.6505	31.0088
SEH_SESN1_16927	SESN1	hypoxia	normoxia	OK	7.58509	18.0691	1.25229	2.7388	5e-05	0.000871567	yes	8.56474	6.13499	8.05555	18.8153	15.7525	19.6396
SEH_SFN_02392	SFN	hypoxia	normoxia	OK	28.1069	10.0275	-1.48696	-3.24703	5e-05	0.000871567	yes	14.3866	44.8132	25.121	11.8748	7.73263	10.4751
SEH_Sfrs3_14968	Sfrs3	hypoxia	normoxia	OK	142.13	44.4932	-1.67556	-4.71224	5e-05	0.000871567	yes	103.24	173.201	149.95	38.8375	52.1018	42.5404
SEH_SGK1_06099	SGK1	hypoxia	normoxia	OK	63.4025	20.4952	-1.62925	-3.54239	5e-05	0.000871567	yes	29.8138	33.5063	126.887	16.8912	22.4857	22.1087
SEH_Sgk2_06697	Sgk2	hypoxia	normoxia	OK	13.5246	32.4926	1.26452	2.9837	5e-05	0.000871567	yes	12.8773	15.3977	12.2989	30.3918	34.1912	32.8948
SEH_Sh2d3c_09285	Sh2d3c	hypoxia	normoxia	OK	8.75541	2.82938	-1.62969	-3.24339	5e-05	0.000871567	yes	8.39913	8.32752	9.53957	3.41545	2.68226	2.39043
SEH_Sh3bp2_00342	Sh3bp2	hypoxia	normoxia	OK	42.5963	19.3784	-1.13628	-2.62491	5e-05	0.000871567	yes	64.9758	27.8975	34.9157	23.0894	14.1758	20.8701
SEH_Sh3tc1_12929	Sh3tc1	hypoxia	normoxia	OK	10.4628	2.34424	-2.15808	-4.33876	5e-05	0.000871567	yes	5.64074	10.5663	15.1813	1.60352	2.78588	2.64331
SEH_SHB_08403	SHB	hypoxia	normoxia	OK	81.0018	29.2236	-1.47082	-3.58159	5e-05	0.000871567	yes	63.974	109.261	69.7698	25.5046	32.6894	29.4769
SEH_Shpk_20833	Shpk	hypoxia	normoxia	OK	13.0869	33.461	1.35436	3.18473	5e-05	0.000871567	yes	13.8312	11.3421	14.0873	37.3746	34.0561	28.9525
SEH_Sik1_17046	Sik1	hypoxia	normoxia	OK	20.4789	4.38269	-2.22425	-4.06872	5e-05	0.000871567	yes	6.54534	6.45197	48.4394	3.80521	4.34661	4.99626
SEH_Sipa1l2_17920	Sipa1l2	hypoxia	normoxia	OK	4.38864	1.8104	-1.27746	-2.48481	5e-05	0.000871567	yes	2.55339	3.93457	6.67795	1.52992	1.42821	2.47309
SEH_Six5_11895	Six5	hypoxia	normoxia	OK	6.75148	2.41467	-1.48338	-2.6951	5e-05	0.000871567	yes	4.34513	11.6364	4.27296	2.07793	2.46985	2.69622
SEH_SKIL_10410	SKIL	hypoxia	normoxia	OK	9.42613	0.967521	-3.2843	-5.03686	5e-05	0.000871567	yes	5.15918	9.38064	13.7386	1.21358	0.702715	0.986272
SEH_Slc10a3_14532	Slc10a3	hypoxia	normoxia	OK	4.2049	14.5861	1.79446	3.68975	5e-05	0.000871567	yes	5.41165	3.74595	3.45709	16.2203	14.0315	13.5067
SEH_Slc15a4_15499	Slc15a4	hypoxia	normoxia	OK	8.57767	20.1356	1.23109	2.74532	5e-05	0.000871567	yes	8.59425	6.73905	10.3997	15.3124	23.0115	22.0829
SEH_Slc16a1_13909	Slc16a1	hypoxia	normoxia	OK	28.732	3.95432	-2.86116	-5.67109	5e-05	0.000871567	yes	14.1044	43.673	28.4188	4.82017	2.93783	4.10497
SEH_Slc16a4_14248	Slc16a4	hypoxia	normoxia	OK	12.4364	30.2623	1.28296	2.80563	5e-05	0.000871567	yes	21.5797	10.4774	5.25214	27.0967	41.4024	22.2879
SEH_Slc16a6_19209	Slc16a6	hypoxia	normoxia	OK	44.2207	20.0181	-1.14342	-2.56479	5e-05	0.000871567	yes	25.3978	27.3091	79.9552	16.3024	22.55	21.202
SEH_Slc19a2_01830	Slc19a2	hypoxia	normoxia	OK	16.1931	45.5167	1.49102	3.31055	5e-05	0.000871567	yes	10.7596	11.4492	26.3705	20.272	68.1176	48.1605
SEH_Slc1a4_19612	Slc1a4	hypoxia	normoxia	OK	36.409	9.74609	-1.9014	-4.09338	5e-05	0.000871567	yes	9.7133	44.5928	54.9208	8.4973	13.6771	7.06386
SEH_SLC20A1_06461	SLC20A1	hypoxia	normoxia	OK	61.8508	10.902	-2.5042	-5.66942	5e-05	0.000871567	yes	43.2921	57.42	84.8404	9.38422	14.8576	8.46428
SEH_Slc22a3_07453	Slc22a3	hypoxia	normoxia	OK	16.7889	6.98663	-1.26484	-2.70332	5e-05	0.000871567	yes	15.6905	25.1186	9.55766	8.03107	7.15435	5.77446
SEH_Slc22a7_17102	Slc22a7	hypoxia	normoxia	OK	2.86962	36.9603	3.68704	6.83003	5e-05	0.000871567	yes	2.7088	2.77521	3.12486	58.4418	48.2278	4.2113
SEH_Slc2a1_04118	Slc2a1	hypoxia	normoxia	OK	22.3481	3.6593	-2.61051	-5.15174	5e-05	0.000871567	yes	17.5452	16.9892	32.5099	2.96637	3.97493	4.0366
SEH_SLC2A4RG_04707	SLC2A4RG	hypoxia	normoxia	OK	39.9384	90.3331	1.17748	2.84395	5e-05	0.000871567	yes	64.3197	25.6924	29.8032	90.9716	81.6492	98.3785
SEH_Slc30a1_16955	Slc30a1	hypoxia	normoxia	OK	37.1231	8.29083	-2.16273	-4.69294	5e-05	0.000871567	yes	16.4295	48.9274	46.0126	4.55951	10.3681	9.94488
SEH_Slc30a10_16042	Slc30a10	hypoxia	normoxia	OK	107.526	31.9095	-1.75263	-3.86084	5e-05	0.000871567	yes	60.3882	55.0769	207.113	26.6686	46.3238	22.736
SEH_Slc38a2_20071	Slc38a2	hypoxia	normoxia	OK	39.5386	10.2549	-1.94695	-4.27052	5e-05	0.000871567	yes	12.667	61.9883	43.9604	9.6473	10.0558	11.0616
SEH_Slc39a14_09374	Slc39a14	hypoxia	normoxia	OK	243.935	56.7979	-2.10259	-4.76526	5e-05	0.000871567	yes	76.9278	411.117	243.761	45.3764	61.0747	63.9425
SEH_Slc45a3_09887	Slc45a3	hypoxia	normoxia	OK	4.38895	13.3892	1.60912	3.05809	5e-05	0.000871567	yes	8.48792	2.9062	1.77274	7.53289	15.0287	17.606
SEH_Slc46a3_18874	Slc46a3	hypoxia	normoxia	OK	19.6086	68.873	1.81245	4.22595	5e-05	0.000871567	yes	26.0596	7.18598	25.5803	75.5207	68.2672	62.8312
SEH_Slc6a12_05325	Slc6a12	hypoxia	normoxia	OK	19.532	51.0168	1.38513	3.32755	5e-05	0.000871567	yes	17.6701	22.461	18.4649	43.2275	55.9715	53.8513
SEH_SLC7A5_13520	SLC7A5	hypoxia	normoxia	OK	37.07	11.6022	-1.67585	-3.8575	5e-05	0.000871567	yes	35.2378	48.7398	27.2324	11.5758	10.2341	12.9967
SEH_Slc9a3r1_16686	Slc9a3r1	hypoxia	normoxia	OK	57.0388	127.818	1.16407	2.98231	5e-05	0.000871567	yes	57.2371	70.9339	42.9453	115.566	107.444	160.443
SEH_Slpi_01038	Slpi	hypoxia	normoxia	OK	41.7899	4.88222	-3.09754	-6.10812	5e-05	0.000871567	yes	16.3766	57.3721	51.6209	5.70748	6.85469	2.08448
SEH_Socs3_21440	Socs3	hypoxia	normoxia	OK	85.0949	0.900803	-6.56172	-9.16499	5e-05	0.000871567	yes	19.5401	84.9533	150.791	0.85518	1.06093	0.786299
SEH_Spc24_03737	Spc24	hypoxia	normoxia	OK	365.2	112.433	-1.69962	-4.32578	5e-05	0.000871567	yes	781.11	135.137	179.352	135.198	66.1274	135.973
SEH_SPTBN2_20884	SPTBN2	hypoxia	normoxia	OK	5.02054	18.9454	1.91594	4.30191	5e-05	0.000871567	yes	6.33734	3.46455	5.25972	16.3225	20.7347	19.7791
SEH_Srms_04698	Srms	hypoxia	normoxia	OK	5.22628	13.9551	1.41693	2.82522	5e-05	0.000871567	yes	6.51083	1.75399	7.41402	17.5565	9.92224	14.3865
SEH_Srsf5_12662	Srsf5	hypoxia	normoxia	OK	350.756	149.961	-1.22589	-3.29362	5e-05	0.000871567	yes	393.497	371.889	286.883	129.723	190.211	129.948
SEH_ST3GAL1_13849	ST3GAL1	hypoxia	normoxia	OK	46.9046	14.9877	-1.64595	-3.76322	5e-05	0.000871567	yes	18.2656	74.791	47.6571	10.655	14.9382	19.3699
SEH_ST3GAL2_15548	ST3GAL2	hypoxia	normoxia	OK	9.60995	26.4991	1.46334	3.28273	5e-05	0.000871567	yes	11.2095	7.09485	10.5255	24.4613	25.2321	29.804
SEH_Stat3_03241	Stat3	hypoxia	normoxia	OK	132.548	37.0933	-1.83729	-4.05241	5e-05	0.000871567	yes	40.1143	218.417	139.114	31.7986	39.9927	39.4887
SEH_Strn3_04851	Strn3	hypoxia	normoxia	OK	19.4689	9.06081	-1.10346	-2.46808	5e-05	0.000871567	yes	12.0377	24.2348	22.1344	9.28223	9.93987	7.96032
SEH_SUSD1_02339	SUSD1	hypoxia	normoxia	OK	10.5162	2.35029	-2.1617	-3.83446	5e-05	0.000871567	yes	3.88832	15.998	11.6622	2.03019	2.77116	2.24952
SEH_Syne2_03800	Syne2	hypoxia	normoxia	OK	3.44164	7.76355	1.17362	2.63378	5e-05	0.000871567	yes	3.64892	2.93721	3.73879	10.12	6.19455	6.97609
SEH_Tacc2_09917	Tacc2	hypoxia	normoxia	OK	4.13561	0.909082	-2.18562	-3.48657	5e-05	0.000871567	yes	3.81411	2.95892	5.63381	0.777634	0.568829	1.38078
SEH_TADA3_12378	TADA3	hypoxia	normoxia	OK	3.22879	10.0651	1.64029	3.09266	5e-05	0.000871567	yes	4.72374	2.41685	2.54579	10.7346	8.91202	10.5486
SEH_TAOK3_18900	TAOK3	hypoxia	normoxia	OK	11.7261	27.0982	1.20847	2.80217	5e-05	0.000871567	yes	9.76757	10.4291	14.9818	23.5988	27.8904	29.8055
SEH_Tbc1d1_07720	Tbc1d1	hypoxia	normoxia	OK	5.93605	2.47072	-1.26457	-2.48113	5e-05	0.000871567	yes	7.7348	3.8223	6.25104	3.54503	1.78435	2.08277
SEH_Tbc1d14_09413	Tbc1d14	hypoxia	normoxia	OK	17.5832	6.4314	-1.45099	-2.76491	5e-05	0.000871567	yes	7.865	34.7151	10.1694	5.77248	6.59249	6.92925
SEH_Tbc1d15_18712	Tbc1d15	hypoxia	normoxia	OK	34.7527	14.349	-1.27617	-2.93281	5e-05	0.000871567	yes	18.708	41.6838	43.8663	12.127	14.1865	16.7336
SEH_Tead1_12988	Tead1	hypoxia	normoxia	OK	6.10508	0.992552	-2.6208	-3.76641	5e-05	0.000871567	yes	3.22471	9.51232	5.57822	1.03792	0.751208	1.18853
SEH_TEC_10145	TEC	hypoxia	normoxia	OK	2.16647	12.1412	2.48649	4.5001	5e-05	0.000871567	yes	3.09195	1.26689	2.14057	12.6066	12.2878	11.5291
SEH_Tef_05763	Tef	hypoxia	normoxia	OK	2.35498	10.5178	2.15905	3.4633	5e-05	0.000871567	yes	2.46748	3.09397	1.50349	5.17667	5.65101	20.7258
SEH_Telo2_17396	Telo2	hypoxia	normoxia	OK	40.0136	17.7181	-1.17527	-2.57683	5e-05	0.000871567	yes	21.3266	72.8242	25.8899	16.7881	18.3014	18.0647
SEH_Tfip11_06478	Tfip11	hypoxia	normoxia	OK	13.6598	5.75241	-1.2477	-2.67928	5e-05	0.000871567	yes	9.54655	11.3202	20.1126	4.81906	5.60836	6.8298
SEH_Tgm1_01242	Tgm1	hypoxia	normoxia	OK	16.0488	0.378473	-5.40613	-6.67208	5e-05	0.000871567	yes	4.90179	24.8366	18.4079	0.692627	0.171893	0.270897
SEH_THBS1_16524	THBS1	hypoxia	normoxia	OK	5.73973	0.812834	-2.81995	-4.54185	5e-05	0.000871567	yes	1.47796	5.21252	10.5287	0.73661	0.756203	0.945687
SEH_THRSP_08755	THRSP	hypoxia	normoxia	OK	2411.16	697.944	-1.78855	-5.46802	5e-05	0.000871567	yes	3099.33	1714.94	2419.21	817.002	524.66	752.169
SEH_TIMP3_12075	TIMP3	hypoxia	normoxia	OK	253.717	75.1954	-1.7545	-4.59314	5e-05	0.000871567	yes	51.462	406.855	302.833	49.2335	85.8768	90.476
SEH_Tlr3_13560	Tlr3	hypoxia	normoxia	OK	11.8543	30.599	1.36808	3.18205	5e-05	0.000871567	yes	12.6736	12.0719	10.8173	29.3647	33.5865	28.846
SEH_Tlr4_10826	Tlr4	hypoxia	normoxia	OK	5.15095	1.2079	-2.09233	-3.1859	5e-05	0.000871567	yes	1.9565	5.02862	8.46771	0.997165	2.05703	0.569511
SEH_Tmem135_08719	Tmem135	hypoxia	normoxia	OK	48.1205	18.8583	-1.35145	-3.27561	5e-05	0.000871567	yes	32.2229	64.7845	47.354	15.889	18.627	22.0589
SEH_Tmem2_18750	Tmem2	hypoxia	normoxia	OK	14.5344	3.04266	-2.25607	-4.59724	5e-05	0.000871567	yes	7.96257	23.8824	11.7583	2.49525	3.23759	3.39513
SEH_Tmem201_20487	Tmem201	hypoxia	normoxia	OK	11.5574	4.21126	-1.45649	-2.696	5e-05	0.000871567	yes	5.55335	18.0424	11.0763	2.06798	3.96997	6.59584
SEH_Tmem25_08453	Tmem25	hypoxia	normoxia	OK	12.5657	55.3468	2.13901	4.80998	5e-05	0.000871567	yes	21.8332	6.43166	9.43227	70.1844	48.102	47.754
SEH_Tmem97_19501	Tmem97	hypoxia	normoxia	OK	43.8549	100.834	1.20117	3.36259	5e-05	0.000871567	yes	27.4914	57.7986	46.2747	65.2406	133.294	103.967
SEH_Tnfrsf12a_13780	Tnfrsf12a	hypoxia	normoxia	OK	94.6148	13.9572	-2.76106	-7.18402	5e-05	0.000871567	yes	97.9346	60.6375	125.272	8.9886	17.9313	14.9517
SEH_Tnfrsf1b_02117	Tnfrsf1b	hypoxia	normoxia	OK	16.4236	5.03165	-1.70667	-2.97539	5e-05	0.000871567	yes	2.61137	40.6369	6.02258	1.86312	4.77734	8.4545
SEH_Tns1_02484	Tns1	hypoxia	normoxia	OK	14.379	6.25155	-1.20167	-2.62649	5e-05	0.000871567	yes	9.89586	16.2287	17.0123	3.85131	5.01843	9.88489
SEH_TP53INP1_05880	TP53INP1	hypoxia	normoxia	OK	25.3212	3.83557	-2.72283	-4.95985	5e-05	0.000871567	yes	12.3877	13.0299	50.5461	4.09133	5.48181	1.93358
SEH_Tppp2_06521	Tppp2	hypoxia	normoxia	OK	12.0424	33.4259	1.47285	3.45878	5e-05	0.000871567	yes	14.9093	11.2882	9.92953	33.1605	39.8066	27.3106
SEH_Traf2_03654	Traf2	hypoxia	normoxia	OK	5.69107	15.0133	1.39947	2.88837	5e-05	0.000871567	yes	8.45132	3.5083	5.11358	18.9098	8.51631	17.6139
SEH_Trib1_11668	Trib1	hypoxia	normoxia	OK	35.4648	12.1224	-1.54871	-3.16702	5e-05	0.000871567	yes	14.0926	14.5238	77.778	7.52854	12.8749	15.9638
SEH_TRIB3_08249	TRIB3	hypoxia	normoxia	OK	11.2511	0.675143	-4.05873	-5.13174	5e-05	0.000871567	yes	5.87923	15.3513	12.5227	0.320994	1.11508	0.589356
SEH_Trim24_09814	Trim24	hypoxia	normoxia	OK	4.88795	16.2383	1.7321	3.63315	5e-05	0.000871567	yes	6.16919	3.8541	4.64055	18.7014	23.864	6.14958
SEH_TSPAN13_03601	TSPAN13	hypoxia	normoxia	OK	521.178	234.136	-1.15443	-3.28747	5e-05	0.000871567	yes	330.523	712.298	520.713	226.049	235.891	240.469
SEH_Ttc38_05680	Ttc38	hypoxia	normoxia	OK	142.959	453.919	1.66683	3.74662	5e-05	0.000871567	yes	169.546	180.643	78.6885	393.476	262.08	706.202
SEH_Tuba4a_02523	Tuba4a	hypoxia	normoxia	OK	20.4606	49.8929	1.28598	2.99168	5e-05	0.000871567	yes	23.6612	11.9149	25.8058	33.5366	69.4124	46.7296
SEH_Tubb2c_11162	Tubb2c	hypoxia	normoxia	OK	124.667	297.461	1.25462	3.05596	5e-05	0.000871567	yes	177.939	94.0229	102.039	265.359	319.127	307.897
SEH_TXNIP_17788	TXNIP	hypoxia	normoxia	OK	821.878	56.0957	-3.87296	-7.62393	5e-05	0.000871567	yes	283.353	340.826	1841.45	67.7617	59.5131	41.0124
SEH_Txnrd1_12099	Txnrd1	hypoxia	normoxia	OK	38.0176	16.8399	-1.17479	-2.76792	5e-05	0.000871567	yes	28.1218	49.2661	36.6649	11.2161	18.7612	20.5424
SEH_Tymp_07764	Tymp	hypoxia	normoxia	OK	15.8266	54.8329	1.79269	4.17681	5e-05	0.000871567	yes	16.2238	7.79532	23.4606	55.9071	51.5194	57.0722
SEH_UBASH3B_07523	UBASH3B	hypoxia	normoxia	OK	21.3306	3.09262	-2.78602	-5.30308	5e-05	0.000871567	yes	9.30995	36.9331	17.7487	3.71337	2.98638	2.5781
SEH_Uck1_09306	Uck1	hypoxia	normoxia	OK	25.9204	56.5602	1.1257	2.85969	5e-05	0.000871567	yes	23.6437	32.4698	21.6477	55.0666	61.1908	53.4231
SEH_UGT3A1_03409	UGT3A1	hypoxia	normoxia	OK	25.164	70.1136	1.47833	3.2119	5e-05	0.000871567	yes	37.5135	30.212	7.76645	80.0205	28.9471	101.373
SEH_Ulk1_15482	Ulk1	hypoxia	normoxia	OK	34.1888	13.7293	-1.31626	-3.06635	5e-05	0.000871567	yes	37.4877	29.0912	35.9875	13.6837	10.7616	16.7427
SEH_Umodl1_17032	Umodl1	hypoxia	normoxia	OK	5.11373	0.573747	-3.15589	-5.16828	5e-05	0.000871567	yes	2.63973	10.7745	1.92695	0.46034	0.584468	0.676433
SEH_Ung_00536	Ung	hypoxia	normoxia	OK	66.7918	18.0299	-1.88928	-4.44325	5e-05	0.000871567	yes	28.7717	110.948	60.6556	16.059	22.0045	16.0263
SEH_unknown_00273	unknown	hypoxia	normoxia	OK	2888.21	344.508	-3.06757	-7.7059	5e-05	0.000871567	yes	2880.7	3269.9	2514.05	602.814	240.777	189.932
SEH_unknown_05370	unknown	hypoxia	normoxia	OK	209.386	41.4837	-2.33555	-7.25331	5e-05	0.000871567	yes	320.447	84.4655	223.246	43.5479	58.0132	22.89
SEH_unknown_07528	unknown	hypoxia	normoxia	OK	33.2615	5.45625	-2.60787	-4.26765	5e-05	0.000871567	yes	19.723	3.30967	76.752	15.0666	1.02562	0.276547
SEH_unknown_08780	unknown	hypoxia	normoxia	OK	137.248	37.0965	-1.88743	-6.18937	5e-05	0.000871567	yes	72.4184	172.088	167.238	16.4928	46.8639	47.9327
SEH_unknown_11662	unknown	hypoxia	normoxia	OK	13.0634	2.54253	-2.3612	-4.04115	5e-05	0.000871567	yes	7.04496	16.8791	15.2662	1.97072	2.93366	2.72322
SEH_unknown_13072	unknown	hypoxia	normoxia	OK	236.378	1006	2.08946	15.791	5e-05	0.000871567	yes	290.231	224.516	194.387	1041.37	733.757	1242.86
SEH_unknown_15324	unknown	hypoxia	normoxia	OK	329.317	129.458	-1.34699	-4.71688	5e-05	0.000871567	yes	285.956	301.659	400.336	119.635	168.738	100.003
SEH_unknown_15325	unknown	hypoxia	normoxia	OK	73.6648	28.0306	-1.39397	-3.64677	5e-05	0.000871567	yes	54.5499	81.3289	85.1157	15.6065	32.8435	35.6419
SEH_Upp2_16822	Upp2	hypoxia	normoxia	OK	26.049	8.41005	-1.63104	-3.4405	5e-05	0.000871567	yes	16.4019	33.8555	27.8896	10.8385	2.49476	11.8969
SEH_Urb1_03121	Urb1	hypoxia	normoxia	OK	20.1688	6.47837	-1.63842	-3.72689	5e-05	0.000871567	yes	17.1341	17.4769	25.8954	6.6546	6.99017	5.79036
SEH_Usp36_21445	Usp36	hypoxia	normoxia	OK	6.16107	1.92575	-1.67776	-3.17479	5e-05	0.000871567	yes	3.52554	6.81292	8.14473	1.48845	2.27054	2.01826
SEH_USP38_11289	USP38	hypoxia	normoxia	OK	19.4051	8.35089	-1.21644	-2.76787	5e-05	0.000871567	yes	14.5002	23.4471	20.2681	6.8699	9.3871	8.79566
SEH_USP54_03766	USP54	hypoxia	normoxia	OK	7.83258	1.77492	-2.14173	-4.1508	5e-05	0.000871567	yes	3.58071	8.39176	11.5253	1.42723	2.09813	1.79939
SEH_Usp8_04891	Usp8	hypoxia	normoxia	OK	2.27355	7.76728	1.77246	3.06189	5e-05	0.000871567	yes	2.04131	1.68959	3.08973	5.63494	9.48686	8.18004
SEH_VEZT_18349	VEZT	hypoxia	normoxia	OK	12.2559	4.9189	-1.31707	-2.76256	5e-05	0.000871567	yes	15.9319	10.1733	10.6625	3.97367	5.10223	5.68081
SEH_Vsig10_01886	Vsig10	hypoxia	normoxia	OK	1.09438	4.55527	2.05742	3.03736	5e-05	0.000871567	yes	1.36825	0.862654	1.05224	3.33159	4.30678	6.02745
SEH_Wdr43_17640	Wdr43	hypoxia	normoxia	OK	48.6535	15.3992	-1.65968	-3.89131	5e-05	0.000871567	yes	33.4801	56.9513	55.5289	13.149	17.6508	15.3979
SEH_WDR52_18484	WDR52	hypoxia	normoxia	OK	0.748273	2.35901	1.65654	2.81317	5e-05	0.000871567	yes	1.03975	0.736449	0.468625	3.15884	2.39415	1.52403
SEH_Wdtc1_05591	Wdtc1	hypoxia	normoxia	OK	11.7189	26.5222	1.17836	2.74392	5e-05	0.000871567	yes	10.5298	14.3531	10.2737	25.9738	24.8269	28.7658
SEH_Wsb1_19510	Wsb1	hypoxia	normoxia	OK	135.327	30.9363	-2.12907	-5.12842	5e-05	0.000871567	yes	114.761	164.576	126.644	42.8158	36.222	13.7712
SEH_Xab2_08368	Xab2	hypoxia	normoxia	OK	29.4259	9.61028	-1.61444	-3.7285	5e-05	0.000871567	yes	33.6424	27.1295	27.5058	10.5271	7.80294	10.5008
SEH_Xbp1_22079	Xbp1	hypoxia	normoxia	OK	235.459	89.3123	-1.39854	-3.26163	5e-05	0.000871567	yes	93.1514	444.591	168.634	73.4695	108.308	86.1591
SEH_Ywhah_08279	Ywhah	hypoxia	normoxia	OK	60.0383	27.9635	-1.10234	-2.87091	5e-05	0.000871567	yes	55.6322	59.1563	65.3265	30.3177	25.5053	28.0675
SEH_Zbtb16_10561	Zbtb16	hypoxia	normoxia	OK	28.8482	5.12999	-2.49145	-4.95817	5e-05	0.000871567	yes	15.4665	37.0806	33.9975	5.35604	3.82799	6.20594
SEH_Zbtb16_10562	Zbtb16	hypoxia	normoxia	OK	17.3031	1.84677	-3.22795	-5.4635	5e-05	0.000871567	yes	6.91126	15.5465	29.4516	1.5463	1.79065	2.20337
SEH_Zc3h12a_21408	Zc3h12a	hypoxia	normoxia	OK	15.5094	1.64893	-3.23354	-5.60934	5e-05	0.000871567	yes	11.4375	19.8824	15.2083	1.13739	1.7288	2.08058
SEH_Zc3h6_06456	Zc3h6	hypoxia	normoxia	OK	2.71242	6.91402	1.34995	2.76005	5e-05	0.000871567	yes	2.87159	1.75603	3.50964	6.53285	6.79914	7.41008
SEH_ZFC3H1_18716	ZFC3H1	hypoxia	normoxia	OK	3.31456	9.94765	1.58554	3.43203	5e-05	0.000871567	yes	3.42362	4.49746	2.0226	10.3346	11.7557	7.75265
SEH_Zfhx2_01268	Zfhx2	hypoxia	normoxia	OK	1.86486	0.550796	-1.75948	-3.00889	5e-05	0.000871567	yes	1.2776	1.41437	2.90263	0.583893	0.442205	0.62629
SEH_Zfhx4_00433	Zfhx4	hypoxia	normoxia	OK	0.584259	1.57502	1.43069	2.47538	5e-05	0.000871567	yes	0.570687	0.725403	0.456688	1.90958	1.296	1.51947
SEH_Zfp36_20788	Zfp36	hypoxia	normoxia	OK	428.41	30.8075	-3.79764	-7.87443	5e-05	0.000871567	yes	207.375	142.1	935.756	47.2328	15.322	29.8677
SEH_Zfp36l1_09081	Zfp36l1	hypoxia	normoxia	OK	221.717	48.2545	-2.19999	-4.49671	5e-05	0.000871567	yes	74.5311	82.3763	508.244	55.2996	31.6656	57.7983
SEH_Zfp385a_08129	Zfp385a	hypoxia	normoxia	OK	4.40318	11.2603	1.35463	2.61822	5e-05	0.000871567	yes	8.20799	2.53018	2.47137	16.3697	9.26835	8.1428
SEH_Zfp386_07082	Zfp386	hypoxia	normoxia	OK	5.55605	21.5003	1.95222	4.15668	5e-05	0.000871567	yes	7.48797	4.55136	4.62882	26.3052	15.3897	22.806
SEH_Zfp395_16343	Zfp395	hypoxia	normoxia	OK	17.7602	6.87837	-1.36851	-2.77937	5e-05	0.000871567	yes	4.48602	26.4807	22.3138	3.59262	6.94973	10.0927
SEH_Zfp446_17007	Zfp446	hypoxia	normoxia	OK	42.0536	12.8884	-1.70616	-3.88441	5e-05	0.000871567	yes	20.5848	64.7016	40.8745	13.5098	12.5861	12.5692
SEH_Zfp507_21280	Zfp507	hypoxia	normoxia	OK	10.8445	3.2675	-1.7307	-3.41339	5e-05	0.000871567	yes	2.75682	17.3589	12.4177	2.36873	3.62692	3.80684
SEH_ZNF292_03459	ZNF292	hypoxia	normoxia	OK	10.4721	4.53494	-1.20739	-2.69459	5e-05	0.000871567	yes	6.84799	12.5036	12.0645	4.21984	5.67535	3.70962
SEH_ZNF622_06762	ZNF622	hypoxia	normoxia	OK	30.8469	15.3962	-1.00255	-2.36796	5e-05	0.000871567	yes	27.3093	39.123	26.1086	13.8728	18.3818	13.9341
SEH_Znfx1_00576	Znfx1	hypoxia	normoxia	OK	4.04304	10.5236	1.38012	2.96782	5e-05	0.000871567	yes	5.50157	2.56281	4.06474	6.88873	9.25434	15.4278
SEH_ADORA2A_17146	ADORA2A	hypoxia	normoxia	OK	5.05739	1.01309	-2.31963	-3.24656	0.0001	0.00158676	yes	5.09251	4.46112	5.61855	0.772983	1.15079	1.1155
SEH_Ahsa2_17629	Ahsa2	hypoxia	normoxia	OK	4.98451	14.1859	1.50894	2.93645	0.0001	0.00158676	yes	6.60341	2.7589	5.59121	13.1948	12.604	16.7591
SEH_Aldh18a1_20571	Aldh18a1	hypoxia	normoxia	OK	13.7924	5.36842	-1.36131	-2.95565	0.0001	0.00158676	yes	11.4823	15.1426	14.7525	6.09232	5.41692	4.59604
SEH_ANAPC7_07248	ANAPC7	hypoxia	normoxia	OK	8.81762	19.0422	1.11074	2.4656	0.0001	0.00158676	yes	11.6158	6.26184	8.57528	21.3902	16.5901	19.1464
SEH_Arl4d_21514	Arl4d	hypoxia	normoxia	OK	11.2757	29.3223	1.37878	2.92005	0.0001	0.00158676	yes	19.2833	4.78056	9.76323	23.6129	12.8333	51.5206
SEH_C12orf52_01910	C12orf52	hypoxia	normoxia	OK	2.81013	8.97907	1.67593	2.83766	0.0001	0.00158676	yes	4.3485	1.12318	2.95872	9.66847	8.86235	8.40637
SEH_C3ar1_15816	C3ar1	hypoxia	normoxia	OK	9.92911	3.18066	-1.64234	-2.98096	0.0001	0.00158676	yes	7.9288	14.4899	7.36864	4.24248	2.98268	2.31683
SEH_C9orf21_13633	C9orf21	hypoxia	normoxia	OK	35.369	76.6281	1.11539	2.97442	0.0001	0.00158676	yes	28.7316	33.8824	43.4932	56.242	87.1276	86.5147
SEH_Cacnb2_04505	Cacnb2	hypoxia	normoxia	OK	1.7578	5.39055	1.61666	2.67173	0.0001	0.00158676	yes	2.76099	0.764065	1.74835	5.76589	6.20043	4.20532
SEH_Clcn1_07652	Clcn1	hypoxia	normoxia	OK	0.379395	1.73834	2.19593	2.83235	0.0001	0.00158676	yes	0.444514	0.343642	0.350031	1.6066	2.21858	1.38982
SEH_Cotl1_21300	Cotl1	hypoxia	normoxia	OK	128.541	25.2071	-2.35033	-2.47968	0.0001	0.00158676	yes	52.3844	143.231	190.008	19.0843	26.3566	30.1803
SEH_CSF2RB_13232	CSF2RB	hypoxia	normoxia	OK	3.14295	0.54951	-2.5159	-3.40731	0.0001	0.00158676	yes	3.00693	5.55387	0.868042	0.417988	0.806833	0.42371
SEH_Csnk1d_02249	Csnk1d	hypoxia	normoxia	OK	61.4254	30.9347	-0.989609	-2.45728	0.0001	0.00158676	yes	70.6286	54.2462	59.4015	30.8643	29.6973	32.2425
SEH_Cyp3a18_19733	Cyp3a18	hypoxia	normoxia	OK	4.76361	14.6808	1.6238	3.07798	0.0001	0.00158676	yes	6.68011	5.833	1.77773	26.7981	6.36825	10.8761
SEH_D3ZH97_RAT_12828	D3ZH97	hypoxia	normoxia	OK	11.2583	5.01296	-1.16726	-2.47137	0.0001	0.00158676	yes	9.14092	9.61805	15.016	4.03467	6.00788	4.99633
SEH_DAO_00532	DAO	hypoxia	normoxia	OK	27.2134	58.6542	1.10792	2.62257	0.0001	0.00158676	yes	37.0748	30.7804	13.7851	59.798	35.4431	80.7214
SEH_Degs1_11462	Degs1	hypoxia	normoxia	OK	119.771	57.1682	-1.06699	-2.61046	0.0001	0.00158676	yes	60.8187	211.925	86.5694	53.2597	69.0784	49.1665
SEH_Dhx38_15406	Dhx38	hypoxia	normoxia	OK	8.71435	3.99833	-1.12399	-2.38899	0.0001	0.00158676	yes	6.17597	12.2078	7.75932	4.40728	3.77376	3.81396
SEH_Ethe1_11836	Ethe1	hypoxia	normoxia	OK	141.721	67.6436	-1.06703	-2.88551	0.0001	0.00158676	yes	112.875	189.36	122.927	76.2484	53.4653	73.2171
SEH_Extl3_16340	Extl3	hypoxia	normoxia	OK	1.80989	5.2901	1.54739	2.81757	0.0001	0.00158676	yes	1.40371	2.11017	1.9158	3.51234	5.95121	6.40674
SEH_Fam111a_21346	Fam111a	hypoxia	normoxia	OK	6.81771	1.98823	-1.7778	-3.00495	0.0001	0.00158676	yes	5.22836	7.41604	7.80871	0.730033	2.02903	3.20564
SEH_Fam117a_21612	Fam117a	hypoxia	normoxia	OK	1.89165	6.07902	1.6842	2.7387	0.0001	0.00158676	yes	2.27744	1.03423	2.36327	5.75659	5.16085	7.31963
SEH_FAM199X_05526	FAM199X	hypoxia	normoxia	OK	19.8747	8.93541	-1.15332	-2.55281	0.0001	0.00158676	yes	15.6693	21.1545	22.8002	7.59558	10.9944	8.21627
SEH_Folh1_11142	Folh1	hypoxia	normoxia	OK	7.98029	17.1934	1.10734	2.39022	0.0001	0.00158676	yes	11.3096	5.19622	7.435	10.995	25.8692	14.716
SEH_Ghr_03452	Ghr	hypoxia	normoxia	OK	153.029	313.636	1.03528	2.43291	0.0001	0.00158676	yes	147.45	127.765	183.873	302.661	263.171	375.075
SEH_Glo1_14948	Glo1	hypoxia	normoxia	OK	159.512	326.706	1.03433	3.05354	0.0001	0.00158676	yes	163.21	171.956	143.37	304.381	362.953	312.785
SEH_Gm4070_06605	Gm4070	hypoxia	normoxia	OK	0.624223	1.80219	1.52961	2.56585	0.0001	0.00158676	yes	1.07797	0.442566	0.352129	2.26173	2.13082	1.01401
SEH_HES1_16170	HES1	hypoxia	normoxia	OK	19.1131	7.01289	-1.44648	-2.88042	0.0001	0.00158676	yes	17.318	12.309	27.7123	8.9836	1.39295	10.6621
SEH_HIF1A_03814	HIF1A	hypoxia	normoxia	OK	15.259	6.3682	-1.2607	-2.79141	0.0001	0.00158676	yes	14.5182	15.1823	16.0764	5.33759	7.08095	6.68605
SEH_Ift81_07246	Ift81	hypoxia	normoxia	OK	3.93561	10.2636	1.38288	2.76171	0.0001	0.00158676	yes	2.93985	3.89133	4.97566	9.1231	11.6836	9.98415
SEH_Jarid2_09556	Jarid2	hypoxia	normoxia	OK	5.29541	1.73934	-1.6062	-3.02477	0.0001	0.00158676	yes	2.921	7.24328	5.72195	1.81258	1.51829	1.88717
SEH_Jhdm1d_09830	Jhdm1d	hypoxia	normoxia	OK	9.39422	4.09074	-1.19941	-2.45922	0.0001	0.00158676	yes	5.38448	9.82291	12.9753	4.5343	3.73129	4.00662
SEH_LOC100233177_06490	LOC100233177	hypoxia	normoxia	OK	3.77281	9.2168	1.28863	2.46983	0.0001	0.00158676	yes	5.52924	1.98407	3.80512	13.3771	7.19544	7.07788
SEH_LSR_19988	LSR	hypoxia	normoxia	OK	266.455	118.209	-1.17256	-2.77263	0.0001	0.00158676	yes	248.674	352.98	197.711	123.073	120.589	110.963
SEH_Mxd1_08572	Mxd1	hypoxia	normoxia	OK	15.1407	4.33957	-1.80281	-3.37159	0.0001	0.00158676	yes	11.9545	13.979	19.4888	5.00188	3.77598	4.24083
SEH_Niacr1_07221	Niacr1	hypoxia	normoxia	OK	7.853	1.8441	-2.09033	-3.19923	0.0001	0.00158676	yes	1.76965	11.3926	10.3967	2.04393	2.71469	0.773677
SEH_Pcgf1_12035	Pcgf1	hypoxia	normoxia	OK	25.3655	10.015	-1.3407	-2.98462	0.0001	0.00158676	yes	30.5291	19.8824	25.6851	9.18154	12.3643	8.49925
SEH_PCGF2_03313	PCGF2	hypoxia	normoxia	OK	22.856	9.95419	-1.1992	-2.65518	0.0001	0.00158676	yes	20.7101	32.3491	15.5088	11.4911	8.34997	10.0215
SEH_Pcsk9_11232	Pcsk9	hypoxia	normoxia	OK	22.5319	45.892	1.02627	2.38731	0.0001	0.00158676	yes	20.3082	18.3834	28.9042	28.3032	65.6249	43.7479
SEH_Pde4b_15315	Pde4b	hypoxia	normoxia	OK	3.36446	0.615851	-2.44972	-3.11243	0.0001	0.00158676	yes	1.28919	2.23497	6.56923	0.292013	0.887699	0.667841
SEH_Pdgfrb_17927	Pdgfrb	hypoxia	normoxia	OK	2.09785	5.09461	1.28006	2.44065	0.0001	0.00158676	yes	2.82666	2.02631	1.44059	5.22082	3.29827	6.76475
SEH_PIK3AP1_20560	PIK3AP1	hypoxia	normoxia	OK	9.82596	21.5187	1.13092	2.53562	0.0001	0.00158676	yes	7.91507	7.38835	14.1745	14.9351	22.0377	27.5834
SEH_Plk2_00383	Plk2	hypoxia	normoxia	OK	13.9036	6.36424	-1.12739	-2.32791	0.0001	0.00158676	yes	11.2631	7.61287	22.8347	9.33946	4.75362	4.99963
SEH_PNRC1_11593	PNRC1	hypoxia	normoxia	OK	43.3563	20.0123	-1.11535	-2.19363	0.0001	0.00158676	yes	30.2776	26.5934	73.198	29.5917	15.5883	14.8569
SEH_PPIL4_12192	PPIL4	hypoxia	normoxia	OK	11.6823	4.76746	-1.29303	-2.56574	0.0001	0.00158676	yes	6.90168	12.034	16.1111	3.22063	6.03601	5.04576
SEH_Ptdss2_14384	Ptdss2	hypoxia	normoxia	OK	10.0613	22.8428	1.18292	2.64472	0.0001	0.00158676	yes	14.4496	7.90505	7.82935	25.7288	18.4929	24.3067
SEH_Rab40b_17566	Rab40b	hypoxia	normoxia	OK	14.4582	33.5877	1.21604	2.85648	0.0001	0.00158676	yes	19.9327	11.3346	12.1073	36.8838	26.524	37.3553
SEH_Rbbp8_14462	Rbbp8	hypoxia	normoxia	OK	18.2549	9.16282	-0.994423	-2.24738	0.0001	0.00158676	yes	11.5423	20.501	22.7215	8.83641	10.5897	8.06231
SEH_RGD1565690_13063	RGD1565690	hypoxia	normoxia	OK	0.661232	2.59096	1.97026	2.68944	0.0001	0.00158676	yes	0.446109	0.421612	1.11597	1.76849	2.54559	3.4588
SEH_RGS4_11770	RGS4	hypoxia	normoxia	OK	15.5569	4.3383	-1.84235	-3.42985	0.0001	0.00158676	yes	11.6064	13.8854	21.179	4.72925	4.10544	4.18022
SEH_RNF135_19523	RNF135	hypoxia	normoxia	OK	7.36299	16.5945	1.17234	2.50337	0.0001	0.00158676	yes	8.69207	5.10535	8.29154	18.2267	13.6186	17.9381
SEH_Sfxn1_18773	Sfxn1	hypoxia	normoxia	OK	12.0743	24.9343	1.04619	2.42136	0.0001	0.00158676	yes	10.903	11.6021	13.7177	21.384	25.7381	27.6808
SEH_Slbp_00322	Slbp	hypoxia	normoxia	OK	66.071	31.2259	-1.08128	-2.7706	0.0001	0.00158676	yes	53.1467	54.1992	90.8671	31.1094	32.0144	30.5537
SEH_Slc25a23_18917	Slc25a23	hypoxia	normoxia	OK	1.57519	6.25239	1.98888	3.09206	0.0001	0.00158676	yes	2.05497	0.507154	2.16345	8.19577	5.21989	5.34152
SEH_Sorbs3_09376	Sorbs3	hypoxia	normoxia	OK	6.62357	15.0833	1.18727	2.63073	0.0001	0.00158676	yes	9.19219	5.32685	5.35167	16.6549	11.9957	16.5993
SEH_Stk10_00598	Stk10	hypoxia	normoxia	OK	3.68557	1.19722	-1.62219	-2.60251	0.0001	0.00158676	yes	7.56684	1.75086	1.739	1.02326	1.02559	1.54281
SEH_SULT1A4_19401	SULT1A4	hypoxia	normoxia	OK	19.0296	42.8516	1.1711	2.82457	0.0001	0.00158676	yes	20.4718	26.4372	10.1799	63.2119	30.6121	34.7309
SEH_Terf1_00412	Terf1	hypoxia	normoxia	OK	13.2888	5.3887	-1.3022	-2.63764	0.0001	0.00158676	yes	9.31592	17.63	12.9204	4.64846	6.52806	4.98956
SEH_Tspan6_09541	Tspan6	hypoxia	normoxia	OK	9.9106	24.2018	1.28807	2.32543	0.0001	0.00158676	yes	15.1848	7.5787	6.96833	23.5378	22.0099	27.0575
SEH_Txndc11_10191	Txndc11	hypoxia	normoxia	OK	37.0361	16.5828	-1.15925	-2.69498	0.0001	0.00158676	yes	29.8775	30.1366	51.0941	16.3968	17.9632	15.3883
SEH_Wnk2_01208	Wnk2	hypoxia	normoxia	OK	53.3427	25.7861	-1.0487	-2.3894	0.0001	0.00158676	yes	53.748	70.3395	35.9405	27.547	12.074	37.7373
SEH_AC147142.1_15856	AC147142.1	hypoxia	normoxia	OK	7.93667	0.794066	-3.3212	-4.03229	0.00015	0.00224169	yes	6.49436	2.56199	14.7537	1.59333	0	0.788874
SEH_Acbd4_21556	Acbd4	hypoxia	normoxia	OK	25.1644	50.7841	1.01299	2.46472	0.00015	0.00224169	yes	35.0666	10.5948	29.8319	50.8025	46.316	55.2337
SEH_Acer2_00977	Acer2	hypoxia	normoxia	OK	7.96062	0.779168	-3.35287	-4.16471	0.00015	0.00224169	yes	3.06926	12.1719	8.64074	0.987601	0.285843	1.06406
SEH_Adhfe1_08001	Adhfe1	hypoxia	normoxia	OK	34.9324	68.7783	0.977387	2.41687	0.00015	0.00224169	yes	28.5197	47.0021	29.2755	65.4492	63.5199	77.3659
SEH_Atg2a_05016	Atg2a	hypoxia	normoxia	OK	10.7353	5.42337	-0.985106	-2.22368	0.00015	0.00224169	yes	10.1674	12.8305	9.20805	4.7484	5.16054	6.36117
SEH_Brpf3_14973	Brpf3	hypoxia	normoxia	OK	4.684	1.93184	-1.27777	-2.42982	0.00015	0.00224169	yes	3.25201	4.78524	6.01474	1.65764	1.49531	2.64257
SEH_CREM_RAT_06429	CREM	hypoxia	normoxia	OK	7.63755	1.4016	-2.44603	-3.42789	0.00015	0.00224169	yes	1.30631	5.56914	16.0372	2.07067	0.770592	1.36354
SEH_Crispld2_21297	Crispld2	hypoxia	normoxia	OK	5.10506	1.72518	-1.56518	-2.56703	0.00015	0.00224169	yes	2.47816	7.5043	5.33271	0.955791	1.66033	2.5594
SEH_CRYM_11715	CRYM	hypoxia	normoxia	OK	18.5135	42.1105	1.1856	2.77407	0.00015	0.00224169	yes	31.2189	10.0097	14.3121	49.1273	35.4484	41.756
SEH_Cyp2c79_03616	Cyp2c79	hypoxia	normoxia	OK	208.223	86.5047	-1.26728	-2.55989	0.00015	0.00224169	yes	408.688	46.2793	169.701	108.921	83.7102	66.8833
SEH_D4A0E7_RAT_02830	D4A0E7	hypoxia	normoxia	OK	0.389765	1.67566	2.10405	2.77809	0.00015	0.00224169	yes	0.363205	0.233942	0.572148	1.2791	1.75438	1.99349
SEH_DUSP3_21519	DUSP3	hypoxia	normoxia	OK	19.4535	5.53778	-1.81265	-3.5596	0.00015	0.00224169	yes	11.6702	25.7092	20.9811	7.02422	3.28301	6.30613
SEH_Fmo3_16481	Fmo3	hypoxia	normoxia	OK	138.211	62.49	-1.14518	-2.59197	0.00015	0.00224169	yes	7.50503	225.38	181.747	28.373	91.4873	67.6096
SEH_Fzd2_21541	Fzd2	hypoxia	normoxia	OK	0.357415	3.97802	3.47638	3.80083	0.00015	0.00224169	yes	0.499426	0.202398	0.37042	4.14522	2.40023	5.38861
SEH_Gm4070_06603	Gm4070	hypoxia	normoxia	OK	1.5008	3.72561	1.31174	2.46334	0.00015	0.00224169	yes	2.43779	1.24784	0.816781	5.45097	3.48339	2.24247
SEH_Gpr125_19131	Gpr125	hypoxia	normoxia	OK	11.7732	22.7868	0.952689	2.18695	0.00015	0.00224169	yes	14.2462	10.071	11.0025	27.8552	15.2174	25.2878
SEH_Hk2_12026	Hk2	hypoxia	normoxia	OK	2.86668	0.170544	-4.07117	-4.18661	0.00015	0.00224169	yes	0.59688	2.53802	5.46515	0.0869234	0.226514	0.198194
SEH_HLA-A_15901	HLA-A	hypoxia	normoxia	OK	129.824	53.2047	-1.28694	-2.83484	0.00015	0.00224169	yes	212.562	105.384	71.5278	109.791	24.6394	25.1834
SEH_Lcn2_09299	Lcn2	hypoxia	normoxia	OK	14.8253	4.17475	-1.8283	-3.2662	0.00015	0.00224169	yes	9.22381	17.2901	17.9619	6.9232	2.14636	3.4547
SEH_Lrrc59_21626	Lrrc59	hypoxia	normoxia	OK	62.399	28.2307	-1.14426	-2.87697	0.00015	0.00224169	yes	39.8527	83.4323	63.912	23.9906	26.6051	34.0964
SEH_OBSL1_02536	OBSL1	hypoxia	normoxia	OK	5.99089	12.7062	1.08469	2.38501	0.00015	0.00224169	yes	6.13078	4.41257	7.42933	11.6713	7.76665	18.6806
SEH_P4ha2_12695	P4ha2	hypoxia	normoxia	OK	8.1172	3.53898	-1.19765	-2.44168	0.00015	0.00224169	yes	8.69708	6.13198	9.52253	3.90462	3.19214	3.52017
SEH_Pgm1_07718	Pgm1	hypoxia	normoxia	OK	66.9502	34.1556	-0.970965	-2.33328	0.00015	0.00224169	yes	53.335	55.193	92.3225	30.3788	33.6552	38.433
SEH_Plekho1_07280	Plekho1	hypoxia	normoxia	OK	20.0963	8.60024	-1.22448	-2.68919	0.00015	0.00224169	yes	23.0365	18.3127	18.9397	10.6435	7.97475	7.18251
SEH_Rab21_18713	Rab21	hypoxia	normoxia	OK	33.4827	13.4821	-1.31237	-3.05053	0.00015	0.00224169	yes	16.7681	41.9984	41.6817	14.0551	13.1406	13.2506
SEH_Rassf1_19238	Rassf1	hypoxia	normoxia	OK	33.5444	15.3068	-1.1319	-2.61186	0.00015	0.00224169	yes	30.6768	20.1917	49.7648	18.2999	17.2159	10.4046
SEH_Rbm12_07325	Rbm12	hypoxia	normoxia	OK	9.12548	4.37106	-1.06192	-2.25393	0.00015	0.00224169	yes	7.06652	9.29178	11.0181	3.6419	4.72788	4.74342
SEH_RCBTB1_14085	RCBTB1	hypoxia	normoxia	OK	7.691	16.5689	1.10723	2.40201	0.00015	0.00224169	yes	5.88989	8.92066	8.26244	13.7103	14.233	21.7632
SEH_Rdh11_09076	Rdh11	hypoxia	normoxia	OK	25.3844	53.6605	1.07992	2.72855	0.00015	0.00224169	yes	22.6235	21.7197	31.81	51.2969	52.2315	57.4531
SEH_RGD1562107_10373	RGD1562107	hypoxia	normoxia	OK	5.68483	16.9129	1.57294	3.07192	0.00015	0.00224169	yes	5.38939	6.02486	5.64023	17.0608	7.15077	26.5272
SEH_RLF_05005	RLF	hypoxia	normoxia	OK	7.95271	3.70934	-1.10028	-2.33935	0.00015	0.00224169	yes	6.13364	6.84908	10.8754	4.15523	4.60052	2.37227
SEH_Sfrs7_05417	Sfrs7	hypoxia	normoxia	OK	65.6271	31.153	-1.07492	-2.88195	0.00015	0.00224169	yes	36.8523	88.1055	71.9235	29.9162	38.2144	25.3285
SEH_Sh3bp5_11405	Sh3bp5	hypoxia	normoxia	OK	48.2449	21.3196	-1.1782	-2.72178	0.00015	0.00224169	yes	18.719	78.5423	47.4735	18.8954	25.8108	19.2527
SEH_SIRT1_04487	SIRT1	hypoxia	normoxia	OK	9.56036	4.15359	-1.20271	-2.48066	0.00015	0.00224169	yes	7.17065	9.4447	12.0657	3.83624	4.4129	4.21164
SEH_SLC16A9_01545	SLC16A9	hypoxia	normoxia	OK	5.89452	1.87207	-1.65474	-2.62157	0.00015	0.00224169	yes	4.99141	8.22145	4.47072	1.54438	3.15599	0.915853
SEH_Slc3a2_19791	Slc3a2	hypoxia	normoxia	OK	88.7188	44.2252	-1.00437	-2.3698	0.00015	0.00224169	yes	65.1061	143.126	57.9241	46.0447	49.8701	36.7608
SEH_SRSF6_06695	SRSF6	hypoxia	normoxia	OK	155.414	78.5041	-0.985275	-2.58713	0.00015	0.00224169	yes	161.457	166.001	138.784	84.6186	79.1519	71.742
SEH_STS_02124	STS	hypoxia	normoxia	OK	6.57653	1.96672	-1.74154	-2.77896	0.00015	0.00224169	yes	4.07295	10.5515	5.10517	1.97175	1.26177	2.66663
SEH_Ugcg_02338	Ugcg	hypoxia	normoxia	OK	14.7666	6.3187	-1.22464	-2.47601	0.00015	0.00224169	yes	4.91778	23.3548	16.0273	4.72306	7.86897	6.36408
SEH_Wbp7_20004	Wbp7	hypoxia	normoxia	OK	5.43448	2.67505	-1.02258	-2.25602	0.00015	0.00224169	yes	6.37457	5.99687	3.93199	2.30003	2.78707	2.93804
SEH_Zfp324_17006	Zfp324	hypoxia	normoxia	OK	11.7953	4.89808	-1.26792	-2.49875	0.00015	0.00224169	yes	7.54405	19.9558	7.88601	4.16509	5.98281	4.54633
SEH_ZNF800_17207	ZNF800	hypoxia	normoxia	OK	7.05846	2.76129	-1.35401	-2.52646	0.00015	0.00224169	yes	3.68397	8.30985	9.18158	1.87764	3.75603	2.65021
SEH_4930420K17Rik_20158	4930420K17Rik	hypoxia	normoxia	OK	66.4519	138.466	1.05915	3.50146	0.0002	0.00286968	yes	97.8406	48.7093	52.8058	121.412	172.909	121.077
SEH_Acot6_07863	Acot6	hypoxia	normoxia	OK	6.01148	14.5257	1.27282	2.56308	0.0002	0.00286968	yes	4.84348	9.26003	3.93092	8.8654	13.8239	20.8879
SEH_Actb_04569	Actb	hypoxia	normoxia	OK	371.301	187.711	-0.984075	-2.76475	0.0002	0.00286968	yes	339.182	273.443	501.277	194.393	168.575	200.164
SEH_Akap8_06832	Akap8	hypoxia	normoxia	OK	41.0561	20.4255	-1.00722	-2.3845	0.0002	0.00286968	yes	53.6744	34.0505	35.4433	21.7153	21.7283	17.8329
SEH_ARL5A_14229	ARL5A	hypoxia	normoxia	OK	178.618	86.5591	-1.04512	-3.07215	0.0002	0.00286968	yes	78.2924	281.344	176.219	70.8473	93.7435	95.0866
SEH_Ccdc9_12871	Ccdc9	hypoxia	normoxia	OK	14.88	7.17536	-1.05225	-2.31944	0.0002	0.00286968	yes	15.6325	14.8368	14.1706	6.399	6.75684	8.37024
SEH_Cgn_18667	Cgn	hypoxia	normoxia	OK	9.1592	18.3288	1.00082	2.23834	0.0002	0.00286968	yes	7.76481	6.20083	13.512	15.1943	16.1997	23.5925
SEH_Chordc1_12647	Chordc1	hypoxia	normoxia	OK	10.2039	23.3664	1.19532	2.63252	0.0002	0.00286968	yes	7.43166	8.16881	15.0112	17.4323	25.8081	26.8588
SEH_Cnnm4_02771	Cnnm4	hypoxia	normoxia	OK	7.63952	3.39638	-1.16949	-2.17605	0.0002	0.00286968	yes	1.68755	15.128	6.10305	3.18753	3.07637	3.92523
SEH_COBRA1_11159	COBRA1	hypoxia	normoxia	OK	4.87571	10.037	1.04164	2.26676	0.0002	0.00286968	yes	5.49719	4.86895	4.26098	10.4706	9.22345	10.4169
SEH_Cyp2f2_20827	Cyp2f2	hypoxia	normoxia	OK	1044.5	454.577	-1.20021	-2.59265	0.0002	0.00286968	yes	625.377	1610.1	898.019	455.122	398.308	510.302
SEH_DNASE2B_21046	DNASE2B	hypoxia	normoxia	OK	14.8435	33.1764	1.16032	2.61257	0.0002	0.00286968	yes	21.8463	13.6575	9.0268	20.8118	53.7997	24.9177
SEH_FABP5_19922	FABP5	hypoxia	normoxia	OK	40.8206	15.5592	-1.39153	-3.45458	0.0002	0.00286968	yes	40.3696	16.5029	65.5892	15.9457	16.0165	14.7155
SEH_FAM178A_04750	FAM178A	hypoxia	normoxia	OK	2.43652	5.35471	1.13599	2.18522	0.0002	0.00286968	yes	1.35497	2.06053	3.89406	3.77334	6.02872	6.26208
SEH_Heatr1_01563	Heatr1	hypoxia	normoxia	OK	5.9621	2.72056	-1.13192	-2.44326	0.0002	0.00286968	yes	5.03523	7.25927	5.5918	2.88641	2.66614	2.60914
SEH_HNRNPD_08488	HNRNPD	hypoxia	normoxia	OK	73.4435	37.148	-0.983352	-2.47662	0.0002	0.00286968	yes	61.9369	81.3006	77.0931	32.9696	51.0891	27.3852
SEH_Hs3st3b1_03904	Hs3st3b1	hypoxia	normoxia	OK	10.6155	3.98455	-1.41369	-2.52892	0.0002	0.00286968	yes	2.26219	20.6466	8.93778	2.41531	4.19514	5.34319
SEH_Ints3_16019	Ints3	hypoxia	normoxia	OK	3.15143	6.864	1.12305	2.26342	0.0002	0.00286968	yes	3.78635	2.04412	3.62381	6.46998	5.10923	9.01279
SEH_Paqr7_02370	Paqr7	hypoxia	normoxia	OK	1.52442	5.17314	1.76278	2.63908	0.0002	0.00286968	yes	1.50171	0.799224	2.27232	1.72187	5.81553	7.98201
SEH_Rasl11b_03697	Rasl11b	hypoxia	normoxia	OK	1.55747	7.87665	2.33838	3.39174	0.0002	0.00286968	yes	2.20693	1.83127	0.634199	7.49513	7.80902	8.3258
SEH_Rhob_21382	Rhob	hypoxia	normoxia	OK	133.242	57.6728	-1.20809	-3.05148	0.0002	0.00286968	yes	107.723	22.4259	269.577	68.1428	50.0181	54.8575
SEH_RNPEP_01427	RNPEP	hypoxia	normoxia	OK	19.6051	9.78048	-1.00325	-2.27233	0.0002	0.00286968	yes	20.9727	20.1245	17.7181	10.625	6.78251	11.9339
SEH_SNAP29_10252	SNAP29	hypoxia	normoxia	OK	12.0043	27.7809	1.21055	2.72798	0.0002	0.00286968	yes	17.3314	8.86512	9.81623	29.3884	18.1583	35.796
SEH_Tox4_02357	Tox4	hypoxia	normoxia	OK	44.9009	22.6847	-0.985028	-2.38271	0.0002	0.00286968	yes	42.4026	46.8188	45.4813	21.3863	23.5403	23.1274
SEH_Tprgl_19683	Tprgl	hypoxia	normoxia	OK	54.8579	27.9851	-0.971042	-2.32873	0.0002	0.00286968	yes	29.0017	72.5962	62.9758	20.7581	35.3917	27.8055
SEH_Tpx2_05341	Tpx2	hypoxia	normoxia	OK	40.2009	17.6837	-1.18481	-2.26806	0.0002	0.00286968	yes	7.74493	97.5411	15.3167	17.42	24.3338	11.2973
SEH_Wdr81_06972	Wdr81	hypoxia	normoxia	OK	9.67351	19.4882	1.01049	2.28437	0.0002	0.00286968	yes	13.1597	6.66229	9.19849	16.3374	20.2253	21.9018
SEH_ZBTB4_03983	ZBTB4	hypoxia	normoxia	OK	2.0755	5.28244	1.34774	2.52503	0.0002	0.00286968	yes	2.06543	1.93308	2.22799	3.85355	4.2791	7.71467
SEH_ZNF189_02240	ZNF189	hypoxia	normoxia	OK	1.95806	6.65785	1.76563	2.88083	0.0002	0.00286968	yes	3.87502	0.50893	1.49024	7.75328	8.0047	4.21558
SEH_ZNF709_03756	ZNF709	hypoxia	normoxia	OK	9.54545	20.6113	1.11055	2.47275	0.0002	0.00286968	yes	13.3955	8.16924	7.07164	18.5014	25.8537	17.4788
SEH_2510049J12Rik_12411	2510049J12Rik	hypoxia	normoxia	OK	46.0479	21.0358	-1.13028	-2.82803	0.00025	0.00338457	yes	50.7487	31.9738	55.4211	23.5397	24.4465	15.1213
SEH_Actg1_20935	Actg1	hypoxia	normoxia	OK	7.14539	1.06038	-2.75243	-3.46185	0.00025	0.00338457	yes	1.85789	3.04623	16.532	0.873794	1.77043	0.53691
SEH_AMY1C_18837	AMY1C	hypoxia	normoxia	OK	6.9318	14.2248	1.0371	2.24877	0.00025	0.00338457	yes	6.69041	8.03215	6.07286	16.4449	18.3447	7.88474
SEH_AP3B2_02185	AP3B2	hypoxia	normoxia	OK	1.61729	0.207678	-2.96116	-3.19716	0.00025	0.00338457	yes	0.429808	2.99472	1.42735	0.0365134	0.25374	0.332781
SEH_Cyp2g1_20327	Cyp2g1	hypoxia	normoxia	OK	9.43195	0	#NAME?	NA	0.00025	0.00338457	yes	0	20.582	7.71389	0	0	0
SEH_Ddx11_04438	Ddx11	hypoxia	normoxia	OK	1.1439	3.44249	1.58949	2.57634	0.00025	0.00338457	yes	1.21961	0.536472	1.67561	4.45868	3.05368	2.8151
SEH_DENND4A_15070	DENND4A	hypoxia	normoxia	OK	4.19622	1.78966	-1.2294	-2.36026	0.00025	0.00338457	yes	2.2941	5.67863	4.61593	2.06994	1.63465	1.66439
SEH_Fcgbp_20798	Fcgbp	hypoxia	normoxia	OK	1.65458	3.67602	1.15168	2.23485	0.00025	0.00338457	yes	3.03314	0.491595	1.43902	4.09234	3.36795	3.56778
SEH_Fgf21_21780	Fgf21	hypoxia	normoxia	OK	113.515	0.922696	-6.94281	-9.0131	0.00025	0.00338457	yes	87.192	22.8979	230.456	0.922827	1.20168	0.643585
SEH_Gpam_21925	Gpam	hypoxia	normoxia	OK	30.1684	58.579	0.957343	2.16382	0.00025	0.00338457	yes	22.9359	20.1871	47.3822	31.6749	72.2275	71.8345
SEH_Gstk1_07650	Gstk1	hypoxia	normoxia	OK	8.48522	18.9406	1.15846	2.51927	0.00025	0.00338457	yes	10.9087	7.53595	7.01103	24.3024	12.3048	20.2146
SEH_Gzf1_04183	Gzf1	hypoxia	normoxia	OK	11.9654	5.49127	-1.12365	-2.26764	0.00025	0.00338457	yes	3.41064	12.5708	19.9147	3.27807	5.26335	7.93238
SEH_Hdac5_21528	Hdac5	hypoxia	normoxia	OK	9.78132	19.2552	0.977147	2.18579	0.00025	0.00338457	yes	15.298	6.92951	7.11641	20.5811	15.9903	21.1942
SEH_Hnmt_20865	Hnmt	hypoxia	normoxia	OK	27.9694	54.304	0.957209	2.43135	0.00025	0.00338457	yes	32.3814	23.9651	27.5616	51.0912	44.3641	67.4567
SEH_Hspb8_18897	Hspb8	hypoxia	normoxia	OK	178.981	94.9235	-0.914971	-2.65761	0.00025	0.00338457	yes	136.744	208.491	191.709	101.964	69.5903	113.217
SEH_KIF18A_01089	KIF18A	hypoxia	normoxia	OK	2.19125	5.19561	1.24554	2.28167	0.00025	0.00338457	yes	3.4463	1.03802	2.08942	3.8645	5.87445	5.84788
SEH_KLB_07730	KLB	hypoxia	normoxia	OK	16.368	8.60849	-0.927047	-2.0617	0.00025	0.00338457	yes	9.03252	16.6827	23.3888	6.75952	9.16706	9.89888
SEH_Krt10_03198	Krt10	hypoxia	normoxia	OK	2.20925	6.44667	1.545	2.56557	0.00025	0.00338457	yes	3.70848	1.31547	1.6038	8.67647	3.5813	7.08225
SEH_Ltf_00694	Ltf	hypoxia	normoxia	OK	12.5727	26.1184	1.05477	2.18885	0.00025	0.00338457	yes	23.0772	8.73994	5.90102	30.2057	6.84914	41.3002
SEH_METTL7B_05121	METTL7B	hypoxia	normoxia	OK	870.704	1754.9	1.01113	2.56386	0.00025	0.00338457	yes	877.958	1021.91	712.245	2202.69	1185.67	1876.34
SEH_Nadsyn1_02443	Nadsyn1	hypoxia	normoxia	OK	15.5972	30.008	0.944063	2.05833	0.00025	0.00338457	yes	19.872	9.71604	17.2034	29.6281	28.9199	31.4759
SEH_Pacsin2_05718	Pacsin2	hypoxia	normoxia	OK	57.5338	30.6106	-0.910381	-2.23292	0.00025	0.00338457	yes	48.1211	59.3851	65.0952	34.1673	27.3017	30.3627
SEH_Palmd_08230	Palmd	hypoxia	normoxia	OK	62.3779	32.249	-0.951781	-2.25404	0.00025	0.00338457	yes	55.5436	43.6803	87.9097	39.4052	25.1907	32.151
SEH_Per1_03953	Per1	hypoxia	normoxia	OK	29.5496	14.8409	-0.993563	-2.23334	0.00025	0.00338457	yes	33.6518	23.6896	31.3074	16.5361	7.089	20.8975
SEH_Phlda1_18237	Phlda1	hypoxia	normoxia	OK	5.79002	0.568163	-3.34919	-3.80025	0.00025	0.00338457	yes	1.76483	6.63177	8.97345	0.105804	0.918862	0.679823
SEH_Plekha8_04602	Plekha8	hypoxia	normoxia	OK	9.80299	20.5391	1.06708	2.41832	0.00025	0.00338457	yes	9.13504	10.055	10.219	22.4749	18.1258	21.0165
SEH_Ppp1r3b_10158	Ppp1r3b	hypoxia	normoxia	OK	42.192	86.9079	1.04252	2.53381	0.00025	0.00338457	yes	36.1762	24.3263	66.0734	32.2121	84.1969	144.315
SEH_Psat1_09789	Psat1	hypoxia	normoxia	OK	133.331	65.5951	-1.02335	-2.58834	0.00025	0.00338457	yes	92.3937	175.199	132.4	61.0648	82.1769	53.5436
SEH_Rbm7_12638	Rbm7	hypoxia	normoxia	OK	42.7873	18.8887	-1.17966	-2.88483	0.00025	0.00338457	yes	28.9154	46.3742	53.0722	15.759	21.1197	19.7874
SEH_RGD1305534_09192	RGD1305534	hypoxia	normoxia	OK	8.86285	4.48787	-0.981741	-2.15411	0.00025	0.00338457	yes	13.3667	6.58037	6.64151	4.91918	4.73531	3.80911
SEH_RGD1564894_21349	RGD1564894	hypoxia	normoxia	OK	198.027	399.85	1.01376	2.35115	0.00025	0.00338457	yes	272.9	154.953	166.228	420.321	373.047	406.182
SEH_Sema6c_18681	Sema6c	hypoxia	normoxia	OK	5.85899	1.95643	-1.58243	-2.3739	0.00025	0.00338457	yes	6.48538	6.44022	4.65136	2.27394	1.82892	1.76644
SEH_SLC16A10_16903	SLC16A10	hypoxia	normoxia	OK	7.05412	15.76	1.15973	2.44137	0.00025	0.00338457	yes	5.53935	7.2894	8.3336	23.6479	9.09678	14.5352
SEH_Smg7_07446	Smg7	hypoxia	normoxia	OK	9.57209	4.6486	-1.04204	-2.22021	0.00025	0.00338457	yes	5.35566	12.0452	11.3154	4.05079	4.40608	5.48892
SEH_Sod2_14184	Sod2	hypoxia	normoxia	OK	529.649	252.59	-1.06824	-2.73093	0.00025	0.00338457	yes	258.965	995.927	334.054	266.174	237.577	254.019
SEH_Srrm1_03701	Srrm1	hypoxia	normoxia	OK	25.7415	13.1323	-0.970975	-2.24638	0.00025	0.00338457	yes	17.4364	28.6409	31.1471	11.5318	13.2711	14.5939
SEH_TACC1_06146	TACC1	hypoxia	normoxia	OK	2.76121	0.863644	-1.67679	-2.31135	0.00025	0.00338457	yes	0.724513	4.81397	2.74516	0.415444	1.12269	1.0528
SEH_Tbc1d2b_08845	Tbc1d2b	hypoxia	normoxia	OK	0.871589	2.69314	1.62757	2.47789	0.00025	0.00338457	yes	0.733766	0.751094	1.12991	1.28824	4.40387	2.38729
SEH_Tnfaip3_06076	Tnfaip3	hypoxia	normoxia	OK	2.48779	0.781004	-1.67146	-2.44722	0.00025	0.00338457	yes	0.982842	2.48329	3.99724	0.740547	0.529746	1.07272
SEH_TRIM32_10831	TRIM32	hypoxia	normoxia	OK	3.68856	8.8278	1.259	2.42715	0.00025	0.00338457	yes	5.24086	2.76531	3.05951	6.58457	5.93505	13.9638
SEH_Usp2_07510	Usp2	hypoxia	normoxia	OK	27.1425	12.8803	-1.07539	-2.478	0.00025	0.00338457	yes	30.5394	22.3542	28.5339	12.5187	8.37303	17.7491
SEH_XRN2_14428	XRN2	hypoxia	normoxia	OK	20.9429	10.9795	-0.931645	-2.14675	0.00025	0.00338457	yes	16.6028	26.064	20.1617	9.75833	12.7323	10.4479
SEH_Zbtb12_21484	Zbtb12	hypoxia	normoxia	OK	2.81457	7.45185	1.40469	2.50814	0.00025	0.00338457	yes	2.00414	2.97342	3.46614	7.33501	6.93489	8.08564
SEH_ZFP161_04418	ZFP161	hypoxia	normoxia	OK	2.28374	6.90149	1.59551	2.72626	0.00025	0.00338457	yes	2.92947	2.33851	1.58325	7.46442	6.4828	6.75726
SEH_Zfp882_07821	Zfp882	hypoxia	normoxia	OK	12.9634	6.06998	-1.09468	-2.31749	0.00025	0.00338457	yes	7.1019	17.0581	14.7302	6.06522	6.00448	6.14023
SEH_Ahdc1_05582	Ahdc1	hypoxia	normoxia	OK	2.78458	5.83331	1.06686	2.2235	0.0003	0.00391889	yes	3.68457	1.93206	2.7371	5.36621	5.3396	6.79413
SEH_Emg1_15830	Emg1	hypoxia	normoxia	OK	23.6565	9.88437	-1.25902	-2.79901	0.0003	0.00391889	yes	21.3367	29.2721	20.3608	9.31647	10.4479	9.88875
SEH_FMO1_16479	FMO1	hypoxia	normoxia	OK	181.696	356.545	0.972554	2.31092	0.0003	0.00391889	yes	129.388	250.277	165.424	454.42	304.342	310.873
SEH_Fryl_18850	Fryl	hypoxia	normoxia	OK	3.08413	1.4952	-1.04453	-2.10733	0.0003	0.00391889	yes	1.67752	4.84106	2.73381	1.69741	1.3852	1.40297
SEH_FUBP1_01337	FUBP1	hypoxia	normoxia	OK	4.90108	11.3593	1.2127	2.47695	0.0003	0.00391889	yes	3.01973	5.71106	5.97244	10.6264	11.5847	11.8668
SEH_Gja5_17772	Gja5	hypoxia	normoxia	OK	5.03642	0.63995	-2.97637	-3.29666	0.0003	0.00391889	yes	0.23746	9.94808	4.92371	0.967991	0.84062	0.11124
SEH_Hars2l_00906	Hars2l	hypoxia	normoxia	OK	10.3069	21.2069	1.04092	2.35033	0.0003	0.00391889	yes	11.5948	8.22984	11.0962	21.3129	22.3579	19.9499
SEH_INTS6_14072	INTS6	hypoxia	normoxia	OK	6.26035	13.0678	1.0617	2.3474	0.0003	0.00391889	yes	6.05884	5.08232	7.6399	13.6554	14.015	11.5329
SEH_LARP4_09628	LARP4	hypoxia	normoxia	OK	14.3593	6.95537	-1.04578	-2.23173	0.0003	0.00391889	yes	7.0806	17.3927	18.6045	5.15532	7.0525	8.65828
SEH_Luc7l3_21638	Luc7l3	hypoxia	normoxia	OK	22.7378	47.0372	1.04871	2.54434	0.0003	0.00391889	yes	18.5354	31.0782	18.5998	48.4516	51.0053	41.6547
SEH_Mki67ip_16607	Mki67ip	hypoxia	normoxia	OK	37.0441	17.1114	-1.11428	-2.6396	0.0003	0.00391889	yes	23.9536	50.9476	36.231	16.7573	20.8538	13.723
SEH_Mvk_00543	Mvk	hypoxia	normoxia	OK	41.681	79.5827	0.933065	2.33	0.0003	0.00391889	yes	51.4138	35.2504	38.3788	75.3917	72.9142	90.4424
SEH_Naa20_14436	Naa20	hypoxia	normoxia	OK	61.9344	29.1937	-1.08508	-2.93481	0.0003	0.00391889	yes	46.6203	65.2847	73.898	28.1502	32.5775	26.8534
SEH_Nrp2_08921	Nrp2	hypoxia	normoxia	OK	3.05054	1.07026	-1.5111	-2.35559	0.0003	0.00391889	yes	1.72233	4.88233	2.54696	0.685176	1.04154	1.48406
SEH_P4HA1_03775	P4HA1	hypoxia	normoxia	OK	29.0107	14.5241	-0.998137	-2.28577	0.0003	0.00391889	yes	13.9865	41.0839	31.9618	14.4886	16.9579	12.1258
SEH_PMEPA1_07588	PMEPA1	hypoxia	normoxia	OK	9.134	0.791015	-3.52947	-4.1609	0.0003	0.00391889	yes	10.0592	5.30527	12.0376	1.32254	0.287089	0.763414
SEH_PRKACA_13684	PRKACA	hypoxia	normoxia	OK	45.0336	84.274	0.904084	2.32872	0.0003	0.00391889	yes	38.012	52.6058	44.4831	75.3721	92.4307	85.019
SEH_Rnf181_08826	Rnf181	hypoxia	normoxia	OK	16.2614	37.0183	1.18679	2.90194	0.0003	0.00391889	yes	23.6221	13.5708	11.5912	28.4343	40.1343	42.4862
SEH_Rras2_12999	Rras2	hypoxia	normoxia	OK	35.2425	17.1137	-1.04216	-2.50521	0.0003	0.00391889	yes	29.5259	38.5432	37.6584	15.7825	16.6305	18.9283
SEH_Safb2_18944	Safb2	hypoxia	normoxia	OK	9.06091	4.45262	-1.025	-2.19145	0.0003	0.00391889	yes	9.65455	7.61386	9.91431	4.64323	4.48146	4.23318
SEH_SH3PXD2A_04804	SH3PXD2A	hypoxia	normoxia	OK	0.639919	2.16644	1.75936	2.60233	0.0003	0.00391889	yes	0.600793	0.951559	0.367404	2.30577	2.19069	2.00286
SEH_Ska1_05968	Ska1	hypoxia	normoxia	OK	1.11925	7.15184	2.67579	3.58843	0.0003	0.00391889	yes	1.06654	0.75845	1.53275	7.78784	11.3221	2.34563
SEH_Slc25a15_03549	Slc25a15	hypoxia	normoxia	OK	182.195	91.4157	-0.994969	-2.45476	0.0003	0.00391889	yes	63.2837	181.1	302.201	63.747	95.5534	114.947
SEH_Slc27a6_14149	Slc27a6	hypoxia	normoxia	OK	22.7512	44.5882	0.970721	2.30536	0.0003	0.00391889	yes	25.4511	22.9607	19.8418	55.3843	26.604	51.7763
SEH_Tjp3_18989	Tjp3	hypoxia	normoxia	OK	4.91446	10.3593	1.07582	2.2589	0.0003	0.00391889	yes	7.12555	2.63479	4.98304	11.7755	9.01362	10.2888
SEH_Tmcc3_18353	Tmcc3	hypoxia	normoxia	OK	6.45574	2.20048	-1.55276	-2.59508	0.0003	0.00391889	yes	4.47402	4.02878	10.8644	1.75388	2.43722	2.41034
SEH_ZFAND5_01628	ZFAND5	hypoxia	normoxia	OK	118.538	61.3291	-0.950707	-2.68357	0.0003	0.00391889	yes	106.564	114.27	134.78	68.0178	62.1765	53.793
SEH_Zfp318_17100	Zfp318	hypoxia	normoxia	OK	4.00564	7.96948	0.992451	2.20104	0.0003	0.00391889	yes	3.52543	3.22251	5.26899	9.15368	7.47504	7.27971
SEH_Zhx3_18833	Zhx3	hypoxia	normoxia	OK	16.4846	8.4916	-0.957012	-2.14707	0.0003	0.00391889	yes	11.0728	19.641	18.74	6.20464	7.85722	11.4129
SEH_Angptl2_09274	Angptl2	hypoxia	normoxia	OK	25.181	12.4787	-1.01287	-2.00034	0.00035	0.00443772	yes	16.5105	39.082	19.9505	14.7988	9.54794	13.0894
SEH_Btbd2_19022	Btbd2	hypoxia	normoxia	OK	4.28223	9.96537	1.21856	2.36352	0.00035	0.00443772	yes	5.91152	2.87228	4.0629	10.6476	6.02174	13.2268
SEH_D4A3V4_RAT_08471	D4A3V4	hypoxia	normoxia	OK	3.32243	8.14651	1.29394	2.4873	0.00035	0.00443772	yes	2.93334	1.75963	5.27432	8.1078	8.19114	8.14058
SEH_Fbrsl1_15474	Fbrsl1	hypoxia	normoxia	OK	9.00842	4.43982	-1.02077	-2.19308	0.00035	0.00443772	yes	8.22627	9.79042	9.00857	5.26403	3.72116	4.33429
SEH_Gja4_13882	Gja4	hypoxia	normoxia	OK	8.99836	2.87334	-1.64693	-2.77186	0.00035	0.00443772	yes	9.1682	14.2365	3.5904	3.98647	1.08184	3.55172
SEH_Klhl24_20872	Klhl24	hypoxia	normoxia	OK	16.1813	7.88036	-1.03799	-2.26776	0.00035	0.00443772	yes	11.2385	14.5359	22.7695	6.29436	8.20073	9.146
SEH_MAPK6_07063	MAPK6	hypoxia	normoxia	OK	25.9043	13.1001	-0.983613	-2.27031	0.00035	0.00443772	yes	17.6264	27.0932	32.9932	10.5231	15.947	12.8302
SEH_Metrn_17369	Metrn	hypoxia	normoxia	OK	46.9449	97.6806	1.0571	2.34884	0.00035	0.00443772	yes	91.9242	29.1139	19.7967	156.179	64.5003	72.3625
SEH_Mettl1_10864	Mettl1	hypoxia	normoxia	OK	15.1734	5.73471	-1.40376	-2.76083	0.00035	0.00443772	yes	12.9373	16.2723	16.3107	5.23908	8.21756	3.74749
SEH_MMAA_02589	MMAA	hypoxia	normoxia	OK	6.9659	15.668	1.16944	2.40659	0.00035	0.00443772	yes	11.0673	4.79755	5.03282	17.5714	13.6097	15.823
SEH_Nr1h3_01953	Nr1h3	hypoxia	normoxia	OK	44.2583	83.7915	0.920856	2.2698	0.00035	0.00443772	yes	62.778	31.6221	38.3748	83.4903	77.2574	90.6269
SEH_Nup98_03368	Nup98	hypoxia	normoxia	OK	14.586	7.45391	-0.968511	-2.19101	0.00035	0.00443772	yes	9.1746	17.0415	17.5418	6.50673	8.18105	7.67397
SEH_PLTP_16088	PLTP	hypoxia	normoxia	OK	6.30874	2.13404	-1.56376	-2.53589	0.00035	0.00443772	yes	4.90322	3.34058	10.6824	1.69909	2.77763	1.9254
SEH_Slc10a4_10147	Slc10a4	hypoxia	normoxia	OK	4.37377	0.932273	-2.23005	-2.92622	0.00035	0.00443772	yes	2.96189	1.89848	8.26095	0.292138	1.5223	0.98238
SEH_Slc35e1_14853	Slc35e1	hypoxia	normoxia	OK	17.5504	7.48449	-1.22953	-2.57664	0.00035	0.00443772	yes	9.29012	24.1938	19.1673	6.31152	7.3078	8.83414
SEH_SLX4_13812	SLX4	hypoxia	normoxia	OK	0.490318	1.47923	1.59306	2.38258	0.00035	0.00443772	yes	0.335393	0.678791	0.45677	1.41655	1.4427	1.57845
SEH_SPG20_03057	SPG20	hypoxia	normoxia	OK	11.0468	5.00238	-1.14295	-2.33264	0.00035	0.00443772	yes	4.5507	14.1626	14.4272	4.39775	4.50007	6.10932
SEH_SRGAP1_01124	SRGAP1	hypoxia	normoxia	OK	1.55722	0.385057	-2.01583	-2.5664	0.00035	0.00443772	yes	1.26221	1.35518	2.05426	0.389919	0.338701	0.426551
SEH_Tia1_08566	Tia1	hypoxia	normoxia	OK	4.15302	9.95957	1.26192	2.47488	0.00035	0.00443772	yes	5.12963	2.68702	4.64241	10.296	9.64105	9.94162
SEH_TLR6_07724	TLR6	hypoxia	normoxia	OK	3.92874	9.15877	1.22109	2.34442	0.00035	0.00443772	yes	7.02265	1.5316	3.23197	11.464	4.08749	11.9248
SEH_Tubb5_18402	Tubb5	hypoxia	normoxia	OK	6.87149	15.0267	1.12883	2.37059	0.00035	0.00443772	yes	8.35644	6.55672	5.70132	15.9122	15.3759	13.7919
SEH_Zbtb10_19917	Zbtb10	hypoxia	normoxia	OK	2.8406	0.807352	-1.81493	-2.55316	0.00035	0.00443772	yes	1.07191	2.5556	4.89429	0.89402	0.258853	1.26918
SEH_Zfyve19_10976	Zfyve19	hypoxia	normoxia	OK	5.00452	13.4476	1.42604	2.81209	0.00035	0.00443772	yes	6.59719	4.9956	3.42079	15.464	14.792	10.0866
SEH_Znf777_02077	Znf777	hypoxia	normoxia	OK	8.16178	3.70561	-1.13917	-2.3392	0.00035	0.00443772	yes	8.08384	8.26125	8.14025	3.40164	3.9119	3.80331
SEH_ZSCAN29_06340	ZSCAN29	hypoxia	normoxia	OK	1.25861	4.43074	1.81571	2.7261	0.00035	0.00443772	yes	1.36772	1.71216	0.695965	5.16623	3.846	4.27997
SEH_AMIGO1_14269	AMIGO1	hypoxia	normoxia	OK	0.476085	3.44309	2.85441	3.45918	0.0004	0.00488788	yes	0.498917	0.353942	0.575397	2.79686	2.79717	4.73525
SEH_ASMTL_09705	ASMTL	hypoxia	normoxia	OK	10.3913	4.60991	-1.17256	-2.39191	0.0004	0.00488788	yes	9.54338	12.967	8.66349	4.82983	3.8996	5.10031
SEH_B5DF39_RAT_08785	B5DF39	hypoxia	normoxia	OK	6.54534	2.72466	-1.26439	-2.305	0.0004	0.00488788	yes	9.16037	6.68407	3.79157	2.90945	2.2332	3.03131
SEH_BC035947_19058	BC035947	hypoxia	normoxia	OK	33.5939	74.1369	1.14199	3.43082	0.0004	0.00488788	yes	19.9301	37.8976	42.9541	84.8802	16.5769	120.954
SEH_Brd8_20312	Brd8	hypoxia	normoxia	OK	20.5468	10.5828	-0.957192	-2.22403	0.0004	0.00488788	yes	18.5887	21.8679	21.1837	10.0395	11.4096	10.2993
SEH_CHD2_16547	CHD2	hypoxia	normoxia	OK	7.08353	3.54806	-0.997439	-2.10668	0.0004	0.00488788	yes	3.00433	8.42138	9.82488	2.95427	4.15146	3.53845
SEH_DNTTIP2_16424	DNTTIP2	hypoxia	normoxia	OK	38.2642	20.0844	-0.929921	-2.17328	0.0004	0.00488788	yes	24.7496	42.0465	47.9966	16.0027	25.2647	18.9858
SEH_Exoc8_17914	Exoc8	hypoxia	normoxia	OK	12.4763	5.88253	-1.08469	-2.34707	0.0004	0.00488788	yes	12.0137	14.2541	11.1613	4.57269	6.1176	6.9573
SEH_FAM60A_18020	FAM60A	hypoxia	normoxia	OK	7.30203	1.84938	-1.98125	-2.97045	0.0004	0.00488788	yes	3.37737	6.57323	11.9555	1.63001	1.57251	2.34563
SEH_Flnb_17718	Flnb	hypoxia	normoxia	OK	3.62837	8.46572	1.22231	2.30653	0.0004	0.00488788	yes	2.75019	3.66561	4.46929	5.60626	9.44317	10.3477
SEH_HSPA6_20702	HSPA6	hypoxia	normoxia	OK	16.7023	41.9916	1.33005	2.31811	0.0004	0.00488788	yes	9.69739	5.11282	35.2968	107.72	5.28355	12.9716
SEH_Il6r_16003	Il6r	hypoxia	normoxia	OK	40.6959	19.737	-1.04398	-2.38232	0.0004	0.00488788	yes	18.5387	67.8885	35.6605	13.457	20.4929	25.2611
SEH_Lipe_04892	Lipe	hypoxia	normoxia	OK	0.760978	2.70222	1.82822	2.4874	0.0004	0.00488788	yes	1.22128	0.554016	0.507634	2.53971	2.24929	3.31767
SEH_MCM5_12065	MCM5	hypoxia	normoxia	OK	23.051	11.9988	-0.941942	-2.13328	0.0004	0.00488788	yes	16.3507	19.0308	33.7715	12.196	14.282	9.51825
SEH_Mgat4b_02024	Mgat4b	hypoxia	normoxia	OK	32.246	60.4798	0.907333	2.17346	0.0004	0.00488788	yes	46.9837	22.8577	26.8967	60.5927	65.8165	55.0301
SEH_Mical2_12983	Mical2	hypoxia	normoxia	OK	4.16584	1.95587	-1.0908	-2.06481	0.0004	0.00488788	yes	1.60122	7.99127	2.90503	1.06298	2.11067	2.69396
SEH_Nampt_16565	Nampt	hypoxia	normoxia	OK	4.73487	10.8638	1.19814	2.35331	0.0004	0.00488788	yes	3.53991	3.22889	7.4358	8.41875	12.6838	11.489
SEH_Nbeal1_08908	Nbeal1	hypoxia	normoxia	OK	2.22636	4.50515	1.01689	2.15102	0.0004	0.00488788	yes	2.6376	1.63024	2.41123	4.75883	5.12508	3.63155
SEH_Nos3_09644	Nos3	hypoxia	normoxia	OK	1.71799	0.490095	-1.80959	-2.47029	0.0004	0.00488788	yes	2.24938	1.95796	0.946622	0.884493	0.227652	0.358138
SEH_Osbpl3_04559	Osbpl3	hypoxia	normoxia	OK	1.77778	4.50256	1.34067	2.29907	0.0004	0.00488788	yes	2.25782	0.893299	2.18223	5.40596	3.06844	5.03328
SEH_Plau_03758	Plau	hypoxia	normoxia	OK	3.78996	0.974315	-1.95972	-2.67532	0.0004	0.00488788	yes	4.11901	2.4472	4.80365	1.26919	0.8479	0.805856
SEH_Ptprf_17225	Ptprf	hypoxia	normoxia	OK	3.7709	7.88172	1.0636	2.19006	0.0004	0.00488788	yes	1.25925	6.76007	3.29338	8.37842	7.82609	7.44064
SEH_RBM12B_05869	RBM12B	hypoxia	normoxia	OK	1.44392	3.74366	1.37446	2.354	0.0004	0.00488788	yes	1.73409	1.49868	1.09899	4.61338	4.49421	2.12338
SEH_RBM26_03543	RBM26	hypoxia	normoxia	OK	3.36131	6.84368	1.02575	2.16414	0.0004	0.00488788	yes	3.0885	2.91741	4.07802	6.74699	6.9289	6.85515
SEH_RELB_11869	RELB	hypoxia	normoxia	OK	5.61111	1.942	-1.53075	-2.57315	0.0004	0.00488788	yes	4.91762	8.4115	3.5042	2.06396	1.53656	2.22546
SEH_RGD1562550_07685	RGD1562550	hypoxia	normoxia	OK	3.38251	11.0134	1.7031	2.95935	0.0004	0.00488788	yes	4.12705	3.4017	2.61878	11.7279	12.6788	8.6336
SEH_RIOK1_18202	RIOK1	hypoxia	normoxia	OK	16.0922	7.97467	-1.01287	-2.18693	0.0004	0.00488788	yes	13.3932	11.5812	23.3022	9.49043	8.62336	5.81022
SEH_Ripk4_17028	Ripk4	hypoxia	normoxia	OK	13.9562	6.92444	-1.01113	-2.1748	0.0004	0.00488788	yes	8.81795	15.697	17.3536	5.46479	5.14605	10.1625
SEH_Rrp8_12245	Rrp8	hypoxia	normoxia	OK	12.128	5.45624	-1.15236	-2.36065	0.0004	0.00488788	yes	8.29978	15.1935	12.8907	2.89229	6.53147	6.94497
SEH_Stk24_14745	Stk24	hypoxia	normoxia	OK	11.5665	5.41654	-1.09451	-2.27199	0.0004	0.00488788	yes	9.04966	12.8373	12.8125	5.33628	4.63479	6.27854
SEH_Tmem8b_10901	Tmem8b	hypoxia	normoxia	OK	1.35778	3.15154	1.21481	2.0918	0.0004	0.00488788	yes	1.74687	1.07639	1.25007	3.25191	3.02652	3.17618
SEH_Tubb1_07573	Tubb1	hypoxia	normoxia	OK	1.94293	5.75515	1.56662	2.57512	0.0004	0.00488788	yes	0.96129	1.81842	3.04909	7.02194	4.1131	6.13041
SEH_Apbb3_00897	Apbb3	hypoxia	normoxia	OK	27.1951	13.9195	-0.966236	-2.23753	0.00045	0.00541304	yes	38.7813	23.7206	19.0834	13.4065	14.7237	13.6284
SEH_Arf6_08178	Arf6	hypoxia	normoxia	OK	50.5973	24.1739	-1.06561	-2.79833	0.00045	0.00541304	yes	40.2685	52.1358	59.3877	18.617	24.2375	29.6673
SEH_C1orf210_03572	C1orf210	hypoxia	normoxia	OK	3.67428	16.6994	2.18426	3.67549	0.00045	0.00541304	yes	7.41903	1.06041	2.5434	17.3806	9.17914	23.5386
SEH_Dgcr8_19861	Dgcr8	hypoxia	normoxia	OK	2.01156	4.96666	1.30396	2.32128	0.00045	0.00541304	yes	2.6741	1.6354	1.72517	4.43626	4.36404	6.09969
SEH_Klf2_14858	Klf2	hypoxia	normoxia	OK	5.83861	1.45924	-2.00041	-2.93207	0.00045	0.00541304	yes	4.9309	9.05237	3.53257	1.96102	1.06436	1.35235
SEH_Lpgat1_16957	Lpgat1	hypoxia	normoxia	OK	27.3458	54.6625	0.999232	2.47186	0.00045	0.00541304	yes	23.2128	23.0567	35.7679	41.8363	55.8641	66.2869
SEH_MNT_06985	MNT	hypoxia	normoxia	OK	4.58714	1.65054	-1.47465	-2.41644	0.00045	0.00541304	yes	2.71826	5.39741	5.64574	1.3161	1.92525	1.71027
SEH_Nup188_09343	Nup188	hypoxia	normoxia	OK	7.06851	3.67183	-0.944908	-2.07288	0.00045	0.00541304	yes	6.59209	7.67425	6.9392	4.05895	3.54525	3.41129
SEH_PAK1IP1_18188	PAK1IP1	hypoxia	normoxia	OK	10.8237	4.38538	-1.30342	-2.48988	0.00045	0.00541304	yes	9.1015	15.6908	7.67869	3.31279	5.17856	4.66481
SEH_Polr1e_08412	Polr1e	hypoxia	normoxia	OK	16.1888	7.74452	-1.06375	-2.29295	0.00045	0.00541304	yes	14.6184	20.0696	13.8784	8.37462	8.96466	5.89428
SEH_RGD1562948_14187	RGD1562948	hypoxia	normoxia	OK	282.753	550.166	0.960324	2.3475	0.00045	0.00541304	yes	280.562	253.747	313.95	624.792	506.497	519.208
SEH_Saa4_19447	Saa4	hypoxia	normoxia	OK	329.625	174.328	-0.919023	-3.12397	0.00045	0.00541304	yes	223.666	451.911	313.298	183.443	125.595	213.945
SEH_unknown_17233	unknown	hypoxia	normoxia	OK	48.1963	19.706	-1.29029	-3.35704	0.00045	0.00541304	yes	31.8277	29.9609	82.8002	21.7645	15.4105	21.943
SEH_WNK1_RAT_06589	WNK1	hypoxia	normoxia	OK	18.4136	9.62976	-0.935197	-2.05803	0.00045	0.00541304	yes	8.65326	19.9435	26.6439	9.02269	7.91945	11.9471
SEH_Adcyap1r1_02833	Adcyap1r1	hypoxia	normoxia	OK	0.850567	3.2812	1.94773	2.65443	0.0005	0.00589617	yes	0.991184	0.703157	0.857359	3.70431	3.3635	2.77579
SEH_AI848100_03156	AI848100	hypoxia	normoxia	OK	11.9936	6.39005	-0.908369	-1.98875	0.0005	0.00589617	yes	7.64125	13.1698	15.1699	4.73793	9.19091	5.24132
SEH_Alkbh8_20278	Alkbh8	hypoxia	normoxia	OK	3.34775	1.12713	-1.57054	-2.38653	0.0005	0.00589617	yes	1.67073	4.65357	3.71894	0.7907	1.47924	1.11144
SEH_BCL2L1_05343	BCL2L1	hypoxia	normoxia	OK	37.244	8.87131	-2.06979	-5.04568	0.0005	0.00589617	yes	10.3493	60.8847	40.4979	9.76233	11.2648	5.58675
SEH_BRPF1_12375	BRPF1	hypoxia	normoxia	OK	6.29965	3.10637	-1.02004	-2.11078	0.0005	0.00589617	yes	5.10249	8.15997	5.63648	2.70735	3.06526	3.5465
SEH_CCDC112_02634	CCDC112	hypoxia	normoxia	OK	4.15303	1.26841	-1.71115	-2.56373	0.0005	0.00589617	yes	4.18167	3.18585	5.09157	1.0261	2.05662	0.722506
SEH_Cutc_20523	Cutc	hypoxia	normoxia	OK	4.64835	12.6718	1.44683	2.71979	0.0005	0.00589617	yes	5.91439	4.20667	3.82399	15.0647	11.4447	11.5059
SEH_Gm5431_11755	Gm5431	hypoxia	normoxia	OK	2.61621	5.47629	1.06572	2.14236	0.0005	0.00589617	yes	2.90317	3.0521	1.89336	5.53739	6.13708	4.75441
SEH_Il4ra_12538	Il4ra	hypoxia	normoxia	OK	36.4792	14.6464	-1.31653	-2.27294	0.0005	0.00589617	yes	23.1021	60.1138	26.2215	10.0997	15.4959	18.3436
SEH_Map7d1_00801	Map7d1	hypoxia	normoxia	OK	34.0143	18.5005	-0.878575	-2.04558	0.0005	0.00589617	yes	27.7843	40.3297	33.9289	17.536	20.2662	17.6994
SEH_Mtmr7_07915	Mtmr7	hypoxia	normoxia	OK	3.32568	8.97579	1.43239	2.49263	0.0005	0.00589617	yes	1.23879	3.67783	5.06041	4.13179	8.77112	14.0245
SEH_Nit1_14011	Nit1	hypoxia	normoxia	OK	51.1567	94.3955	0.883796	2.3698	0.0005	0.00589617	yes	65.3772	34.7108	53.3821	109.842	82.1592	91.1852
SEH_Oat_11323	Oat	hypoxia	normoxia	OK	125.299	256.739	1.03493	2.34603	0.0005	0.00589617	yes	54.7322	231.869	89.2959	298.09	207.145	264.982
SEH_PCDH1_00938	PCDH1	hypoxia	normoxia	OK	9.10911	17.3067	0.925951	2.09164	0.0005	0.00589617	yes	10.9917	9.36167	6.97397	13.6242	14.2019	24.094
SEH_Rap1gap_06640	Rap1gap	hypoxia	normoxia	OK	1.5614	4.18426	1.42213	2.43343	0.0005	0.00589617	yes	1.72909	1.36984	1.58528	3.47335	4.77314	4.30628
SEH_Rusc1_15971	Rusc1	hypoxia	normoxia	OK	15.5533	7.81011	-0.993803	-2.2527	0.0005	0.00589617	yes	16.9102	16.5931	13.1566	7.44288	7.95139	8.03606
SEH_TDG_12104	TDG	hypoxia	normoxia	OK	8.13791	3.71515	-1.13124	-2.20678	0.0005	0.00589617	yes	6.62612	7.23598	10.5516	4.45771	3.16785	3.5199
SEH_Tspan14_19929	Tspan14	hypoxia	normoxia	OK	16.4348	7.58922	-1.11473	-2.25709	0.0005	0.00589617	yes	6.5444	30.0377	12.7224	6.55041	9.10163	7.11561
SEH_Aldh8a1_06098	Aldh8a1	hypoxia	normoxia	OK	255.799	504.184	0.97894	2.26552	0.00055	0.00639494	yes	361.516	199.022	206.86	444.499	626.501	441.553
SEH_ARNTL_12990	ARNTL	hypoxia	normoxia	OK	9.91083	4.30013	-1.20463	-2.28624	0.00055	0.00639494	yes	5.49292	12.4093	11.8303	4.94801	7.23824	0.71413
SEH_Ash2l_21245	Ash2l	hypoxia	normoxia	OK	16.2659	34.1029	1.06804	2.56746	0.00055	0.00639494	yes	18.6696	14.365	15.7632	37.0718	24.6031	40.6338
SEH_CREB3L4_16013	CREB3L4	hypoxia	normoxia	OK	0.687923	4.25565	2.62906	3.001	0.00055	0.00639494	yes	1.28956	0.166479	0.607732	5.61526	3.52762	3.62406
SEH_Fndc4_14609	Fndc4	hypoxia	normoxia	OK	48.9478	13.9506	-1.81091	-2.27853	0.00055	0.00639494	yes	21.8572	88.0072	36.9791	14.403	18.8245	8.62448
SEH_Iqcg_16157	Iqcg	hypoxia	normoxia	OK	2.88132	7.77482	1.43208	2.45572	0.00055	0.00639494	yes	5.07729	2.16217	1.40449	9.62486	6.29162	7.40798
SEH_Krt18_08090	Krt18	hypoxia	normoxia	OK	90.9335	48.9708	-0.89289	-2.16911	0.00055	0.00639494	yes	112.725	50.0782	109.998	65.2129	36.1475	45.5521
SEH_Phyhd1_09345	Phyhd1	hypoxia	normoxia	OK	102.533	52.859	-0.95587	-2.49322	0.00055	0.00639494	yes	74.3125	133.957	99.33	44.4797	44.1022	69.9951
SEH_Slc16a12_10290	Slc16a12	hypoxia	normoxia	OK	9.33315	18.8334	1.01286	2.24405	0.00055	0.00639494	yes	8.03272	10.3397	9.62702	19.8661	20.0966	16.5376
SEH_Slc19a1_16437	Slc19a1	hypoxia	normoxia	OK	5.74359	11.8332	1.04281	2.17509	0.00055	0.00639494	yes	7.00841	3.80066	6.42171	10.8556	9.97624	14.6676
SEH_Slfn2_11352	Slfn2	hypoxia	normoxia	OK	9.08175	3.45063	-1.39611	-2.54722	0.00055	0.00639494	yes	9.23227	9.12747	8.8855	3.45385	3.7234	3.17466
SEH_Zfp385b_20984	Zfp385b	hypoxia	normoxia	OK	5.65717	1.81704	-1.63849	-2.63201	0.00055	0.00639494	yes	6.4383	4.29222	6.24098	1.7896	1.38153	2.28
SEH_Zfp654_09430	Zfp654	hypoxia	normoxia	OK	6.14552	3.04421	-1.01347	-2.0504	0.00055	0.00639494	yes	3.85291	7.2796	7.30405	2.28284	3.79106	3.05874
SEH_CEPT1_14234	CEPT1	hypoxia	normoxia	OK	27.8125	50.929	0.872758	2.14826	0.0006	0.00687261	yes	21.5383	28.2974	33.6016	45.3322	62.956	44.4989
SEH_Chd1_04659	Chd1	hypoxia	normoxia	OK	13.0027	6.7517	-0.945492	-2.12249	0.0006	0.00687261	yes	8.50298	15.65	14.8553	5.55159	8.22216	6.48136
SEH_Extl2_07476	Extl2	hypoxia	normoxia	OK	14.7063	28.685	0.96386	2.26813	0.0006	0.00687261	yes	15.8437	12.5729	15.7024	34.4304	22.2704	29.3543
SEH_Fam46a_02085	Fam46a	hypoxia	normoxia	OK	5.91351	2.03918	-1.53603	-2.41218	0.0006	0.00687261	yes	1.64783	5.3266	10.7661	1.39958	1.29656	3.4214
SEH_Ftsj3_00457	Ftsj3	hypoxia	normoxia	OK	20.0603	10.4639	-0.938929	-2.1576	0.0006	0.00687261	yes	19.5521	25.0476	15.5813	11.3225	10.8916	9.17754
SEH_Ifit1_14196	Ifit1	hypoxia	normoxia	OK	23.9487	48.1932	1.00888	2.30086	0.0006	0.00687261	yes	43.4664	8.43389	19.9458	51.6256	39.2618	53.6924
SEH_Mavs_08992	Mavs	hypoxia	normoxia	OK	20.9952	10.6553	-0.978493	-2.23547	0.0006	0.00687261	yes	18.7784	22.1449	22.0623	12.3664	9.57762	10.0218
SEH_Nav2_09959	Nav2	hypoxia	normoxia	OK	0.94807	2.2624	1.25479	2.16537	0.0006	0.00687261	yes	1.00687	0.730628	1.10671	1.55224	2.52283	2.71213
SEH_Phtf1_13914	Phtf1	hypoxia	normoxia	OK	2.19617	5.16243	1.23306	2.22321	0.0006	0.00687261	yes	2.63963	1.94923	1.99965	5.32539	4.47955	5.68233
SEH_PIK3R1_14622	PIK3R1	hypoxia	normoxia	OK	49.1734	26.6582	-0.883299	-2.09767	0.0006	0.00687261	yes	52.4498	35.6296	59.4407	27.9046	20.1659	31.904
SEH_Sc5dl_07521	Sc5dl	hypoxia	normoxia	OK	224.803	422.903	0.911665	2.4245	0.0006	0.00687261	yes	164.249	245.458	264.702	283.119	678.08	307.509
SEH_Unk_16647	Unk	hypoxia	normoxia	OK	4.89694	2.1031	-1.21936	-2.20875	0.0006	0.00687261	yes	3.98487	4.47782	6.22814	1.48614	2.06542	2.75774
SEH_WEE1_12968	WEE1	hypoxia	normoxia	OK	3.56289	7.671	1.10637	2.1616	0.0006	0.00687261	yes	3.58745	4.21015	2.89106	6.17873	8.65246	8.1818
SEH_Whamm_21098	Whamm	hypoxia	normoxia	OK	10.4534	5.10401	-1.03427	-2.16624	0.0006	0.00687261	yes	7.07874	9.19292	15.0885	4.13781	5.78571	5.38851
SEH_Agap1_04178	Agap1	hypoxia	normoxia	OK	3.53682	7.31729	1.04886	1.94126	0.00065	0.00732863	yes	3.24551	4.81002	2.55492	5.76466	5.5733	10.6139
SEH_Ankrd10_08526	Ankrd10	hypoxia	normoxia	OK	11.3995	5.18003	-1.13793	-2.27306	0.00065	0.00732863	yes	9.93748	14.8108	9.45011	4.3551	5.98128	5.2037
SEH_Cdc42bpa_04244	Cdc42bpa	hypoxia	normoxia	OK	4.45262	8.8811	0.996084	2.14982	0.00065	0.00732863	yes	3.89803	3.51952	5.94031	7.00909	8.30801	11.3262
SEH_Depdc7_01112	Depdc7	hypoxia	normoxia	OK	93.2641	171.162	0.875969	2.14933	0.00065	0.00732863	yes	116.455	87.022	76.3151	179.104	186.697	147.685
SEH_FAM149B1_03772	FAM149B1	hypoxia	normoxia	OK	10.3986	20.0479	0.947068	2.15154	0.00065	0.00732863	yes	11.9341	11.1067	8.15485	22.3914	20.5918	17.1605
SEH_KAT8_19335	KAT8	hypoxia	normoxia	OK	21.0264	10.5443	-0.995744	-2.27109	0.00065	0.00732863	yes	19.3998	22.5133	21.1661	10.8103	10.9134	9.90911
SEH_Ldhd_15534	Ldhd	hypoxia	normoxia	OK	12.4869	24.8361	0.99202	2.20278	0.00065	0.00732863	yes	13.3491	13.3911	10.7206	29.694	16.0619	28.7525
SEH_P2ry1_11181	P2ry1	hypoxia	normoxia	OK	1.29073	4.86686	1.91481	2.62267	0.00065	0.00732863	yes	0.906427	2.57413	0.391626	4.3879	5.01394	5.19875
SEH_Sema6b_18955	Sema6b	hypoxia	normoxia	OK	2.80937	1.05385	-1.41457	-2.23458	0.00065	0.00732863	yes	3.2291	2.7702	2.42882	1.21276	0.52672	1.42209
SEH_Slc1a2_02420	Slc1a2	hypoxia	normoxia	OK	2.15765	5.91193	1.45417	2.43138	0.00065	0.00732863	yes	0.787836	3.45405	2.23106	4.74521	9.38424	3.60634
SEH_Snap47_18302	Snap47	hypoxia	normoxia	OK	1.13018	3.64603	1.68978	2.43272	0.00065	0.00732863	yes	1.25572	0.831454	1.30336	3.83965	3.11248	3.98594
SEH_Tat_15420	Tat	hypoxia	normoxia	OK	1000.07	484.955	-1.04417	-2.19894	0.00065	0.00732863	yes	426.166	1130.33	1443.71	778.214	435.519	241.131
SEH_USP1_11020	USP1	hypoxia	normoxia	OK	33.0991	17.7771	-0.896771	-2.03911	0.00065	0.00732863	yes	18.0813	50.6922	30.5237	12.9589	21.6156	18.7567
SEH_Wee2_09844	Wee2	hypoxia	normoxia	OK	0.913227	2.90277	1.66838	2.33824	0.00065	0.00732863	yes	0.916229	0.464071	1.35938	4.46951	2.89707	1.34171
SEH_ZNF764_19359	ZNF764	hypoxia	normoxia	OK	10.4823	4.59632	-1.18941	-2.30255	0.00065	0.00732863	yes	8.56772	11.533	11.3463	3.96896	4.92399	4.89602
SEH_Bin1_04832	Bin1	hypoxia	normoxia	OK	1.86574	5.01229	1.42572	2.30748	0.0007	0.00774667	yes	2.68137	0.172832	2.74301	4.09983	7.98535	2.95169
SEH_Fam83f_13163	Fam83f	hypoxia	normoxia	OK	1.209	3.55431	1.55576	2.31538	0.0007	0.00774667	yes	1.83962	0.359838	1.42754	3.23306	2.5835	4.84637
SEH_Fancb_14672	Fancb	hypoxia	normoxia	OK	3.22783	6.90592	1.09727	2.14437	0.0007	0.00774667	yes	4.06762	2.01141	3.60445	7.13582	4.60686	8.97509
SEH_Ftsj2_17270	Ftsj2	hypoxia	normoxia	OK	1.79844	8.17863	2.18511	3.13614	0.0007	0.00774667	yes	2.46122	2.54882	0.385284	7.74971	8.31066	8.4755
SEH_MAPK14_14975	MAPK14	hypoxia	normoxia	OK	57.457	29.1216	-0.980395	-2.25096	0.0007	0.00774667	yes	20.292	104.376	47.7027	18.6359	26.7293	41.9996
SEH_MGC112883_21076	MGC112883	hypoxia	normoxia	OK	168.886	77.422	-1.12524	-5.46927	0.0007	0.00774667	yes	149.864	184.711	172.084	66.6544	55.0705	110.541
SEH_Mtpap_12820	Mtpap	hypoxia	normoxia	OK	13.7156	6.86514	-0.99846	-2.15951	0.0007	0.00774667	yes	11.3042	13.279	16.5637	6.43273	7.24493	6.91776
SEH_MYO5B_02127	MYO5B	hypoxia	normoxia	OK	7.11692	13.1945	0.890608	2.00446	0.0007	0.00774667	yes	9.23655	5.41696	6.69726	15.6544	14.7973	9.13167
SEH_Ndel1_03943	Ndel1	hypoxia	normoxia	OK	59.9122	31.8403	-0.911997	-2.2083	0.0007	0.00774667	yes	43.355	37.2985	99.0832	27.1408	33.5449	34.8352
SEH_Noc3l_00497	Noc3l	hypoxia	normoxia	OK	9.76393	4.71868	-1.04908	-2.15577	0.0007	0.00774667	yes	5.01239	10.8073	13.4721	4.89659	5.17781	4.08164
SEH_PSMD7_12504	PSMD7	hypoxia	normoxia	OK	237.987	127.526	-0.900088	-2.01612	0.0007	0.00774667	yes	226.492	272.866	214.604	127.609	137.31	117.66
SEH_Rab11fip5_12017	Rab11fip5	hypoxia	normoxia	OK	3.51254	1.53647	-1.1929	-2.10311	0.0007	0.00774667	yes	1.76486	5.91817	2.85461	0.779652	1.56291	2.26684
SEH_Reep3_01676	Reep3	hypoxia	normoxia	OK	16.4335	6.59192	-1.31787	-2.61975	0.0007	0.00774667	yes	6.73921	24.0822	18.4792	4.40165	6.42061	8.9535
SEH_Slc25a33_20488	Slc25a33	hypoxia	normoxia	OK	143.548	77.0821	-0.897061	-2.31915	0.0007	0.00774667	yes	104.612	136.763	189.268	91.6496	81.7305	57.8662
SEH_Smad6_15079	Smad6	hypoxia	normoxia	OK	11.8423	5.65597	-1.06611	-2.18431	0.0007	0.00774667	yes	15.9533	8.05046	11.5233	5.69953	4.51338	6.75501
SEH_THAP5_10014	THAP5	hypoxia	normoxia	OK	1.78457	5.95256	1.73794	2.62948	0.0007	0.00774667	yes	2.61263	1.23759	1.50349	5.62038	7.19219	5.04511
SEH_TTC9C_19801	TTC9C	hypoxia	normoxia	OK	1.74085	10.8971	2.64608	3.82335	0.0007	0.00774667	yes	2.3571	0.840618	2.02484	9.30309	9.89742	13.4908
SEH_Upp1_10223	Upp1	hypoxia	normoxia	OK	5.99089	2.62612	-1.18983	-2.1886	0.0007	0.00774667	yes	7.45916	5.11532	5.39817	3.17846	2.70662	1.99329
SEH_Bhlhe41_00563	Bhlhe41	hypoxia	normoxia	OK	4.21045	1.01848	-2.04756	-2.54623	0.00075	0.00814955	yes	1.03242	0.399612	11.1993	0.382638	0.83079	1.842
SEH_Bmp1_09370	Bmp1	hypoxia	normoxia	OK	4.40089	8.61454	0.968978	2.08383	0.00075	0.00814955	yes	2.99145	4.49823	5.713	8.40208	9.73149	7.71006
SEH_Cda_06630	Cda	hypoxia	normoxia	OK	9.51546	26.2085	1.46169	3.09467	0.00075	0.00814955	yes	17.6302	5.24933	5.66686	23.9432	8.43956	46.2427
SEH_Cdh1_12520	Cdh1	hypoxia	normoxia	OK	54.3008	101.742	0.905875	2.11514	0.00075	0.00814955	yes	43.0658	57.1979	62.6386	71.3391	99.7336	134.154
SEH_CSDA_20352	CSDA	hypoxia	normoxia	OK	5.57842	1.82755	-1.60995	-2.5203	0.00075	0.00814955	yes	6.95388	4.85617	4.92523	1.6265	1.61429	2.24186
SEH_Fam108b1_18751	Fam108b1	hypoxia	normoxia	OK	34.7355	17.4349	-0.994432	-2.34782	0.00075	0.00814955	yes	18.2146	54.8935	31.0984	18.0071	18.8252	15.4725
SEH_Gemin6_05414	Gemin6	hypoxia	normoxia	OK	3.49597	12.0663	1.78721	2.99724	0.00075	0.00814955	yes	6.51858	2.02093	1.94841	15.2998	12.5277	8.37135
SEH_Hao1_04105	Hao1	hypoxia	normoxia	OK	123.499	223.933	0.858565	2.19517	0.00075	0.00814955	yes	150.711	115.446	104.339	264.653	202.609	204.536
SEH_Klf4_17320	Klf4	hypoxia	normoxia	OK	3.09099	0.43049	-2.84402	-3.30503	0.00075	0.00814955	yes	2.42592	2.95055	3.89649	0.26492	0.460171	0.566378
SEH_MLH3_07836	MLH3	hypoxia	normoxia	OK	1.06186	2.52915	1.25206	2.14518	0.00075	0.00814955	yes	0.928136	0.696182	1.56127	2.11504	2.12739	3.34503
SEH_Mphosph10_17661	Mphosph10	hypoxia	normoxia	OK	24.1976	13.2516	-0.868699	-2.03626	0.00075	0.00814955	yes	23.4102	23.5199	25.6627	13.7902	14.7902	11.1743
SEH_Porf-2_18080	Porf-2	hypoxia	normoxia	OK	2.99885	1.19812	-1.32364	-2.22078	0.00075	0.00814955	yes	3.29076	4.06803	1.63777	0.749459	1.67405	1.17085
SEH_RANBP3L_03414	RANBP3L	hypoxia	normoxia	OK	99.4834	185.834	0.90149	2.23037	0.00075	0.00814955	yes	115.984	69.58	112.886	213.011	143.336	201.157
SEH_Scnn1a_15863	Scnn1a	hypoxia	normoxia	OK	25.1822	13.9644	-0.85065	-1.92539	0.00075	0.00814955	yes	16.8357	38.6257	20.0851	11.7485	14.2581	15.8866
SEH_TUBGCP4_06339	TUBGCP4	hypoxia	normoxia	OK	10.5069	20.4751	0.962532	2.20537	0.00075	0.00814955	yes	13.202	9.19558	9.12305	20.7174	17.7386	22.9692
SEH_Uroc1_10516	Uroc1	hypoxia	normoxia	OK	41.8472	76.7309	0.874675	2.03537	0.00075	0.00814955	yes	34.7585	60.898	29.8851	80.0498	46.9446	103.198
SEH_Xpc_12431	Xpc	hypoxia	normoxia	OK	15.5119	29.0961	0.907451	2.04608	0.00075	0.00814955	yes	8.28979	23.0797	15.1661	20.2644	38.2008	28.823
SEH_ZNF780B_20802	ZNF780B	hypoxia	normoxia	OK	0.232059	2.05397	3.14585	3.13443	0.00075	0.00814955	yes	0.551443	0.0651392	0.0795945	2.57647	1.79038	1.79505
SEH_CGNL1_16291	CGNL1	hypoxia	normoxia	OK	15.8265	29.4413	0.895503	2.0433	0.0008	0.00858052	yes	16.1753	12.7188	18.5852	23.8291	21.7753	42.7196
SEH_Chpf_02534	Chpf	hypoxia	normoxia	OK	33.1301	18.1696	-0.866619	-2.04648	0.0008	0.00858052	yes	23.6618	38.4609	37.2677	17.2584	17.7	19.5503
SEH_Cldn1_15392	Cldn1	hypoxia	normoxia	OK	26.407	53.9892	1.03175	2.5637	0.0008	0.00858052	yes	17.0048	17.5231	44.6929	34.6458	60.1533	67.1684
SEH_Cndp1_07941	Cndp1	hypoxia	normoxia	OK	34.4327	17.7144	-0.958855	-2.20956	0.0008	0.00858052	yes	27.3922	30.8538	45.0522	27.5757	11.6392	13.9284
SEH_Cul1_04608	Cul1	hypoxia	normoxia	OK	4.65125	9.82165	1.07835	2.09106	0.0008	0.00858052	yes	6.93614	2.00567	5.01195	15.513	6.79663	7.15531
SEH_Dhx33_04047	Dhx33	hypoxia	normoxia	OK	2.1967	0.572743	-1.93938	-2.46153	0.0008	0.00858052	yes	0.591786	3.20355	2.79476	0.109681	0.857422	0.751128
SEH_Flcn_13078	Flcn	hypoxia	normoxia	OK	19.7912	10.7107	-0.885797	-2.02527	0.0008	0.00858052	yes	17.6844	17.8037	23.8854	11.0982	10.5604	10.4736
SEH_Foxp1_00365	Foxp1	hypoxia	normoxia	OK	3.57007	1.48746	-1.26311	-2.13824	0.0008	0.00858052	yes	1.95029	3.34004	5.41988	1.40828	0.863496	2.19059
SEH_Mbd5_20440	Mbd5	hypoxia	normoxia	OK	0.875555	1.97045	1.17025	2.01447	0.0008	0.00858052	yes	0.900428	0.622234	1.10401	2.3733	1.43928	2.09876
SEH_Otud1_03498	Otud1	hypoxia	normoxia	OK	30.2448	13.9499	-1.11643	-2.54954	0.0008	0.00858052	yes	30.0679	15.7396	44.9268	10.3603	10.5583	20.9311
SEH_Podn_18035	Podn	hypoxia	normoxia	OK	11.4315	21.6257	0.919734	2.09492	0.0008	0.00858052	yes	14.6717	10.1705	9.45219	22.3991	15.3777	27.1002
SEH_unknown_13641	unknown	hypoxia	normoxia	OK	84.4949	36.8634	-1.19667	-4.05954	0.0008	0.00858052	yes	146.924	57.6553	48.9052	50.3662	34.5574	25.6667
SEH_Zfp593_02379	Zfp593	hypoxia	normoxia	OK	26.1316	9.77307	-1.41891	-3.23129	0.0008	0.00858052	yes	23.7424	33.9741	20.6782	9.75924	10.306	9.25392
SEH_Cndp2_07940	Cndp2	hypoxia	normoxia	OK	62.3294	114.998	0.883623	2.19936	0.00085	0.00898286	yes	68.8917	64.2703	53.8263	123.254	85.2399	136.5
SEH_DBP_21772	DBP	hypoxia	normoxia	OK	11.9784	27.4153	1.19455	2.44189	0.00085	0.00898286	yes	25.7464	3.77074	6.41791	25.8313	14.3279	42.0869
SEH_DDAH1_21059	DDAH1	hypoxia	normoxia	OK	21.0471	45.6287	1.11632	2.68812	0.00085	0.00898286	yes	30.2365	30.6242	2.28056	32.4195	62.8462	41.6205
SEH_Eif4a1_03978	Eif4a1	hypoxia	normoxia	OK	276.942	154.45	-0.842447	-2.15011	0.00085	0.00898286	yes	196.496	345.109	289.221	149.836	188.963	124.55
SEH_Etf1_20303	Etf1	hypoxia	normoxia	OK	59.2445	31.4695	-0.912727	-2.16319	0.00085	0.00898286	yes	21.7218	84.8605	71.1513	21.6307	36.1602	36.6177
SEH_KIAA1383_17921	KIAA1383	hypoxia	normoxia	OK	2.35426	5.0013	1.08703	2.03529	0.00085	0.00898286	yes	2.58495	2.19856	2.27927	5.27014	5.4933	4.24047
SEH_Map4k4_05839	Map4k4	hypoxia	normoxia	OK	20.5995	11.3432	-0.860777	-1.98881	0.00085	0.00898286	yes	19.3574	24.1647	18.2763	14.0834	9.91799	10.0283
SEH_Ndnl2_17666	Ndnl2	hypoxia	normoxia	OK	10.5521	22.9172	1.11889	2.44249	0.00085	0.00898286	yes	15.4408	9.83239	6.38329	16.8805	31.5915	20.2796
SEH_Pah_12572	Pah	hypoxia	normoxia	OK	440.122	868.827	0.981164	2.15621	0.00085	0.00898286	yes	547.086	422	351.281	1130.99	780.958	694.532
SEH_RT1-Ba_11424	RT1-Ba	hypoxia	normoxia	OK	17.4694	6.0333	-1.53381	-2.5228	0.00085	0.00898286	yes	39.2643	11.0181	2.12565	15.6077	2.49222	0
SEH_Sco2_07763	Sco2	hypoxia	normoxia	OK	92.6807	170.676	0.880918	2.81351	0.00085	0.00898286	yes	113.581	58.5547	105.906	195.183	171.385	145.459
SEH_Tlr1_07723	Tlr1	hypoxia	normoxia	OK	2.28449	5.71496	1.32287	2.205	0.00085	0.00898286	yes	4.92326	0.712192	1.21803	9.11552	2.04619	5.98317
SEH_TTPAL_06707	TTPAL	hypoxia	normoxia	OK	6.73435	2.39111	-1.49386	-2.41204	0.00085	0.00898286	yes	3.24226	12.2213	4.7395	2.1604	2.20717	2.80574
SEH_Yrdc_21418	Yrdc	hypoxia	normoxia	OK	6.63438	2.41221	-1.45961	-2.13789	0.00085	0.00898286	yes	6.78993	7.56698	5.54624	2.51643	2.90904	1.81115
SEH_ZEB1_12824	ZEB1	hypoxia	normoxia	OK	4.48175	2.08379	-1.10486	-2.08721	0.00085	0.00898286	yes	2.63184	5.09847	5.71495	1.63018	2.95016	1.67102
SEH_2810405K02Rik_19675	2810405K02Rik	hypoxia	normoxia	OK	51.0671	96.4227	0.916978	2.50797	0.0009	0.00938261	yes	71.1625	33.7907	48.2481	132.288	82.2072	74.7729
SEH_Dip2a_16447	Dip2a	hypoxia	normoxia	OK	3.69003	7.02056	0.927954	1.97934	0.0009	0.00938261	yes	4.52293	2.36587	4.18128	6.57371	5.34076	9.14721
SEH_Fbxw2_10820	Fbxw2	hypoxia	normoxia	OK	79.2225	44.09	-0.845459	-2.10296	0.0009	0.00938261	yes	72.9469	81.5137	83.207	41.9122	46.0683	44.2896
SEH_Il22ra1_05959	Il22ra1	hypoxia	normoxia	OK	0.872236	3.07305	1.81688	2.4977	0.0009	0.00938261	yes	1.34526	0.903843	0.367605	2.30942	4.13708	2.77266
SEH_KCNJ8_01004	KCNJ8	hypoxia	normoxia	OK	4.89656	1.60497	-1.60922	-2.48353	0.0009	0.00938261	yes	3.72645	5.70682	5.25642	1.39925	1.21521	2.20046
SEH_LOC680899_12416	LOC680899	hypoxia	normoxia	OK	1.48214	3.36549	1.18313	2.11052	0.0009	0.00938261	yes	1.96749	1.00947	1.46947	3.35443	3.24429	3.49776
SEH_LSG1_16178	LSG1	hypoxia	normoxia	OK	20.4025	10.9188	-0.901938	-2.06969	0.0009	0.00938261	yes	20.27	16.4806	24.4571	10.2971	11.6911	10.7681
SEH_Osgin2_20497	Osgin2	hypoxia	normoxia	OK	6.8794	14.0994	1.03528	2.2071	0.0009	0.00938261	yes	8.87545	4.41206	7.35068	12.3713	13.2969	16.6299
SEH_Pik3r3_02161	Pik3r3	hypoxia	normoxia	OK	1.04483	3.02885	1.5355	2.29166	0.0009	0.00938261	yes	1.29675	0.875656	0.96209	2.76952	2.40555	3.9115
SEH_Pld1_10400	Pld1	hypoxia	normoxia	OK	2.98804	6.80276	1.18692	2.13602	0.0009	0.00938261	yes	1.06797	3.31646	4.57969	12.5974	4.59302	3.21788
SEH_Plekhg6_15864	Plekhg6	hypoxia	normoxia	OK	2.38095	5.27324	1.14715	2.14035	0.0009	0.00938261	yes	2.57044	1.68692	2.8855	4.46417	5.73219	5.62337
SEH_Spata13_14097	Spata13	hypoxia	normoxia	OK	7.818	3.93778	-0.989417	-2.03046	0.0009	0.00938261	yes	3.03158	9.7659	10.6565	2.91564	3.24191	5.65579
SEH_Tmem101_21525	Tmem101	hypoxia	normoxia	OK	11.158	24.3846	1.1279	2.54846	0.0009	0.00938261	yes	13.4937	11.2152	8.76501	23.7476	22.3244	27.0819
SEH_Zfp235_11853	Zfp235	hypoxia	normoxia	OK	0.733875	2.31945	1.66018	2.33772	0.0009	0.00938261	yes	1.15235	0.355135	0.694143	2.4515	2.1294	2.37746
SEH_Ccdc19_15685	Ccdc19	hypoxia	normoxia	OK	1.63863	4.61652	1.49431	2.25632	0.00095	0.00977169	yes	3.35385	0.594622	0.967416	6.2674	0.742308	6.83984
SEH_Depdc6_05273	Depdc6	hypoxia	normoxia	OK	2.24101	5.41919	1.27393	2.16057	0.00095	0.00977169	yes	2.35075	2.08407	2.28822	7.18825	2.08111	6.98822
SEH_FETUB_03012	FETUB	hypoxia	normoxia	OK	507.255	1018.52	1.00569	2.3699	0.00095	0.00977169	yes	265.464	697.695	558.605	784.438	1621.21	649.906
SEH_Gpnmb_04544	Gpnmb	hypoxia	normoxia	OK	47.7083	26.2048	-0.86441	-2.08352	0.00095	0.00977169	yes	59.5176	42.0575	41.5498	33.0971	25.3532	20.1641
SEH_Grk5_09933	Grk5	hypoxia	normoxia	OK	5.5665	2.38971	-1.21993	-2.19687	0.00095	0.00977169	yes	5.15396	6.30415	5.2414	1.97008	2.73784	2.46122
SEH_H2A1_RAT_07270	H2A1	hypoxia	normoxia	OK	10.1946	3.40134	-1.58363	-2.54825	0.00095	0.00977169	yes	23.8774	2.51834	4.18809	4.95494	2.73733	2.51173
SEH_Hkdc1_20267	Hkdc1	hypoxia	normoxia	OK	18.1369	34.6682	0.934687	2.14222	0.00095	0.00977169	yes	16.315	10.2991	27.7966	31.7179	36.4716	35.8151
SEH_N4bp1_00956	N4bp1	hypoxia	normoxia	OK	12.4266	6.33668	-0.971629	-2.08092	0.00095	0.00977169	yes	6.42941	12.2129	18.6374	4.77072	7.20357	7.03575
SEH_Ofd1_16235	Ofd1	hypoxia	normoxia	OK	73.3687	41.1752	-0.833387	-1.99478	0.00095	0.00977169	yes	75.8977	67.8975	76.3109	44.5793	43.3659	35.5806
SEH_Smad7_05222	Smad7	hypoxia	normoxia	OK	8.04173	3.31621	-1.27797	-2.28533	0.00095	0.00977169	yes	11.5694	3.1027	9.4531	1.76412	4.35446	3.83004
SEH_St14_16185	St14	hypoxia	normoxia	OK	1.23757	3.22938	1.38375	2.23375	0.00095	0.00977169	yes	1.56681	1.07687	1.06903	3.82357	1.93388	3.93067
SEH_Tnks2_11812	Tnks2	hypoxia	normoxia	OK	13.7831	7.53496	-0.87123	-1.93462	0.00095	0.00977169	yes	8.12223	13.6769	19.5502	6.44396	8.42648	7.73443
SEH_Wwc1_01645	Wwc1	hypoxia	normoxia	OK	13.0733	23.435	0.842034	1.96314	0.00095	0.00977169	yes	15.8274	11.4907	11.902	24.2206	20.8198	25.2645
SEH_Zscan2_05975	Zscan2	hypoxia	normoxia	OK	0.438889	3.31189	2.91573	3.16196	0.00095	0.00977169	yes	0.884959	0.125579	0.306131	4.50987	2.03676	3.38904
SEH_Cdkl4_16468	Cdkl4	hypoxia	normoxia	OK	7.70256	2.96523	-1.37719	-2.28187	0.001	0.0101985	yes	2.12707	14.9283	6.05231	2.5502	3.7648	2.5807
SEH_Flt4_02014	Flt4	hypoxia	normoxia	OK	1.56546	0.605891	-1.36945	-2.11277	0.001	0.0101985	yes	1.83728	1.64394	1.21516	0.66543	0.29973	0.852513
SEH_Glul_06308	Glul	hypoxia	normoxia	OK	212.082	118.158	-0.843907	-2.09581	0.001	0.0101985	yes	165.5	190.483	280.262	122.842	143.76	87.871
SEH_Itgam_19327	Itgam	hypoxia	normoxia	OK	4.09193	1.88985	-1.11451	-2.1093	0.001	0.0101985	yes	3.28051	5.1498	3.84549	1.57379	1.76583	2.32992
SEH_NGEF_01517	NGEF	hypoxia	normoxia	OK	8.21985	15.2883	0.895239	1.97316	0.001	0.0101985	yes	7.44617	6.07871	11.1347	16.2156	11.6874	17.9618
SEH_SASS6_08234	SASS6	hypoxia	normoxia	OK	2.40561	6.08808	1.33958	2.30113	0.001	0.0101985	yes	2.56337	1.69737	2.95609	4.96411	7.71511	5.58502
SEH_Stom_10808	Stom	hypoxia	normoxia	OK	45.9849	23.8307	-0.948341	-2.33175	0.001	0.0101985	yes	35.7562	59.0023	43.1962	15.8411	21.7329	33.9181
SEH_Sufu_04785	Sufu	hypoxia	normoxia	OK	1.03084	3.20218	1.63524	2.37054	0.001	0.0101985	yes	0.726003	1.23577	1.13074	2.88603	3.47075	3.24977
SEH_XYLB_02448	XYLB	hypoxia	normoxia	OK	18.7148	34.7791	0.894036	2.11085	0.001	0.0101985	yes	14.4242	16.0786	25.6418	28.1116	33.256	42.9696
SEH_CCBL2_04325	CCBL2	hypoxia	normoxia	OK	85.0285	155.048	0.866692	2.19784	0.00105	0.0105883	yes	90.0798	87.0425	77.9631	175.443	146.135	143.564
SEH_CDK8_05483	CDK8	hypoxia	normoxia	OK	16.8899	31.8444	0.914879	2.14704	0.00105	0.0105883	yes	10.2013	16.9937	23.4747	30.1074	33.6081	31.8177
SEH_Cyp2j4_00879	Cyp2j4	hypoxia	normoxia	OK	4.74334	0.254816	-4.21837	-4.04354	0.00105	0.0105883	yes	1.62668	12.4626	0.140711	0.248701	0.288003	0.227745
SEH_FAM173B_17819	FAM173B	hypoxia	normoxia	OK	3.01601	8.50795	1.49617	2.49841	0.00105	0.0105883	yes	4.12786	3.06322	1.85695	8.04582	9.52601	7.95201
SEH_Pipox_06923	Pipox	hypoxia	normoxia	OK	87.9583	159.793	0.861313	2.19999	0.00105	0.0105883	yes	94.6889	68.8221	100.364	147.663	148.737	182.979
SEH_Rg9mtd3_08407	Rg9mtd3	hypoxia	normoxia	OK	3.38806	8.58965	1.34214	2.3727	0.00105	0.0105883	yes	2.60524	4.48076	3.07819	9.78098	8.00812	7.97985
SEH_Rhpn2_04641	Rhpn2	hypoxia	normoxia	OK	2.5817	5.66155	1.13287	2.12839	0.00105	0.0105883	yes	2.93748	1.63834	3.16929	4.36892	7.41928	5.19646
SEH_Tgfbi_18390	Tgfbi	hypoxia	normoxia	OK	34.9385	19.265	-0.858836	-2.0065	0.00105	0.0105883	yes	27.194	39.2729	38.3484	12.2884	26.6096	18.8969
SEH_Tpcn1_01908	Tpcn1	hypoxia	normoxia	OK	13.4512	24.2606	0.850881	1.97898	0.00105	0.0105883	yes	10.9997	17.6976	11.6563	21.2433	26.6307	24.9079
SEH_Tsr1_06983	Tsr1	hypoxia	normoxia	OK	30.5579	17.0041	-0.845664	-1.98875	0.00105	0.0105883	yes	23.5365	37.6935	30.4438	15.6605	20.1428	15.2091
SEH_unknown_08571	unknown	hypoxia	normoxia	OK	19.0554	6.10796	-1.64144	-3.35417	0.00105	0.0105883	yes	26.2542	10.0759	20.8362	6.68767	6.6282	5.00801
SEH_ZNF709_18304	ZNF709	hypoxia	normoxia	OK	9.14751	3.92409	-1.22102	-2.21355	0.00105	0.0105883	yes	5.58805	17.9	3.95448	3.53816	5.54629	2.68781
SEH_Bag3_09929	Bag3	hypoxia	normoxia	OK	83.4097	45.1226	-0.886366	-2.07282	0.0011	0.0110102	yes	52.3367	114.152	83.7409	67.0069	27.8506	40.5103
SEH_Evi5l_00294	Evi5l	hypoxia	normoxia	OK	1.34216	3.3104	1.30245	2.13864	0.0011	0.0110102	yes	1.17243	1.24653	1.60751	3.33648	2.59533	3.99939
SEH_Lpcat3_15829	Lpcat3	hypoxia	normoxia	OK	48.0925	88.8161	0.885009	2.14354	0.0011	0.0110102	yes	53.8892	33.2055	57.1828	77.1206	119.094	70.2334
SEH_Mertk_06453	Mertk	hypoxia	normoxia	OK	2.90329	1.18927	-1.28761	-2.10954	0.0011	0.0110102	yes	1.7592	4.37701	2.57365	1.03617	0.969295	1.56235
SEH_Nhej1_02514	Nhej1	hypoxia	normoxia	OK	15.0866	8.02941	-0.909899	-2.03756	0.0011	0.0110102	yes	13.9964	16.4317	14.8316	7.13367	8.82349	8.13107
SEH_Nudt13_03774	Nudt13	hypoxia	normoxia	OK	4.30313	9.71625	1.17501	2.20393	0.0011	0.0110102	yes	4.22571	3.53052	5.15316	7.59948	11.8789	9.67036
SEH_Osgin1_21312	Osgin1	hypoxia	normoxia	OK	75.6421	141.79	0.906489	1.98167	0.0011	0.0110102	yes	104.048	36.9275	85.9505	105.663	192.064	127.642
SEH_TMEM19_18714	TMEM19	hypoxia	normoxia	OK	45.6552	82.2665	0.849526	2.19751	0.0011	0.0110102	yes	52.8678	42.6271	41.4707	91.0952	83.8527	71.8517
SEH_HNRPDL_18800	HNRPDL	hypoxia	normoxia	OK	64.1146	35.9597	-0.83427	-2.08995	0.00115	0.0113839	yes	53.0502	67.645	71.6485	35.1802	43.0803	29.6187
SEH_MAOB_07708	MAOB	hypoxia	normoxia	OK	148.681	271.299	0.867663	2.10411	0.00115	0.0113839	yes	142.686	156.252	147.105	329.166	205.456	279.275
SEH_MCRS1_01553	MCRS1	hypoxia	normoxia	OK	13.6454	6.9703	-0.969122	-2.08718	0.00115	0.0113839	yes	17.1046	11.6589	12.1727	6.49075	7.99739	6.42275
SEH_Pric285_04700	Pric285	hypoxia	normoxia	OK	14.7673	8.12823	-0.861391	-1.95382	0.00115	0.0113839	yes	10.7521	19.9907	13.559	8.66333	7.43364	8.28773
SEH_Rabggtb_01354	Rabggtb	hypoxia	normoxia	OK	36.4201	20.0275	-0.862751	-2.09613	0.00115	0.0113839	yes	31.4792	38.6308	39.1502	19.9742	19.5939	20.5144
SEH_RFC4_03018	RFC4	hypoxia	normoxia	OK	4.72985	10.4078	1.1378	2.22261	0.00115	0.0113839	yes	5.92793	2.40375	5.85786	9.68604	11.1607	10.3767
SEH_RGD1561270_00567	RGD1561270	hypoxia	normoxia	OK	0.43861	2.09123	2.25334	2.57356	0.00115	0.0113839	yes	0.410742	0.194187	0.710902	1.88402	2.6667	1.72295
SEH_Rnf186_05212	Rnf186	hypoxia	normoxia	OK	7.0025	2.19657	-1.67262	-2.49779	0.00115	0.0113839	yes	9.64446	0.449511	10.9135	3.22206	0.83932	2.52833
SEH_S1pr2_05159	S1pr2	hypoxia	normoxia	OK	0.723003	3.77261	2.38349	2.89534	0.00115	0.0113839	yes	0.723937	1.02813	0.416939	2.95106	3.84411	4.52265
SEH_Trim5_16758	Trim5	hypoxia	normoxia	OK	3.60232	7.46701	1.05161	2.0723	0.00115	0.0113839	yes	3.50361	3.70499	3.59834	6.11371	7.9917	8.29563
SEH_Txndc5_18196	Txndc5	hypoxia	normoxia	OK	187.474	99.4505	-0.914642	-2.28981	0.00115	0.0113839	yes	136.107	267.698	158.618	80.6447	130.729	86.9775
SEH_Wdr41_21129	Wdr41	hypoxia	normoxia	OK	51.0836	90.7048	0.828319	2.06949	0.00115	0.0113839	yes	59.6125	37.5836	56.0547	82.9938	95.524	93.5966
SEH_1700024P16Rik_11227	1700024P16Rik	hypoxia	normoxia	OK	6.37016	11.9076	0.902476	1.9602	0.0012	0.0118247	yes	8.44718	4.48211	6.18119	13.4	8.87972	13.4429
SEH_Cyp2c37_06880	Cyp2c37	hypoxia	normoxia	OK	2002.79	3954.37	0.981437	2.33194	0.0012	0.0118247	yes	1882.09	2301.39	1824.9	4851.28	3430.9	3580.93
SEH_DHRSX_09708	DHRSX	hypoxia	normoxia	OK	11.097	5.22419	-1.08689	-2.17424	0.0012	0.0118247	yes	10.2029	14.7378	8.35024	6.59222	3.54808	5.53228
SEH_Fbxl18_17249	Fbxl18	hypoxia	normoxia	OK	308.335	158.978	-0.955675	-2.03497	0.0012	0.0118247	yes	229.951	228.352	466.703	152.021	153.946	170.967
SEH_Man1a1_12616	Man1a1	hypoxia	normoxia	OK	144.713	76.5521	-0.918678	-2.0812	0.0012	0.0118247	yes	66.9124	219.842	147.384	56.2173	69.2783	104.161
SEH_ACVR1B_22005	ACVR1B	hypoxia	normoxia	OK	10.2089	4.85216	-1.07313	-2.07735	0.00125	0.012129	yes	3.82609	15.772	11.0286	4.27102	4.83829	5.44717
SEH_AMDHD1_18343	AMDHD1	hypoxia	normoxia	OK	87.5516	153.479	0.809838	2.06623	0.00125	0.012129	yes	98.9978	96.8098	66.8472	165.119	162.848	132.471
SEH_Ctr9_12976	Ctr9	hypoxia	normoxia	OK	36.2872	20.0264	-0.857556	-1.97617	0.00125	0.012129	yes	24.3894	51.3726	33.0995	18.0581	22.6516	19.3695
SEH_CXB1_RAT_18539	CXB1	hypoxia	normoxia	OK	297.084	545.147	0.875772	2.29701	0.00125	0.012129	yes	331.431	270.735	289.088	602.259	620.465	412.717
SEH_Cyp2u1_15591	Cyp2u1	hypoxia	normoxia	OK	4.96649	10.1075	1.02512	2.0962	0.00125	0.012129	yes	5.10479	5.81304	3.98163	9.74697	11.4574	9.11802
SEH_Fign_14553	Fign	hypoxia	normoxia	OK	0.206527	1.60954	2.96225	2.96949	0.00125	0.012129	yes	0.211523	0.224915	0.183143	1.50934	1.4983	1.821
SEH_IYD_15448	IYD	hypoxia	normoxia	OK	12.5514	25.3683	1.01518	2.28304	0.00125	0.012129	yes	17.737	11.736	8.18116	16.5155	24.0816	35.5079
SEH_Jarid1a_06582	Jarid1a	hypoxia	normoxia	OK	3.42042	1.71484	-0.996099	-1.93165	0.00125	0.012129	yes	2.57371	3.38567	4.30188	1.38221	1.58738	2.17493
SEH_Llgl2_16655	Llgl2	hypoxia	normoxia	OK	9.6628	17.5544	0.861317	1.9759	0.00125	0.012129	yes	11.762	7.51937	9.70706	19.4798	17.1511	16.0322
SEH_LOC686314_03488	LOC686314	hypoxia	normoxia	OK	0.651548	2.43345	1.90106	2.38734	0.00125	0.012129	yes	1.19913	0.537005	0.218505	2.70195	0.894036	3.70435
SEH_PPAN-P2RY11_05163	PPAN-P2RY11	hypoxia	normoxia	OK	22.0582	12.4186	-0.82881	-1.93944	0.00125	0.012129	yes	23.1517	22.4552	20.5678	12.7809	12.8544	11.6206
SEH_Rnf149_05836	Rnf149	hypoxia	normoxia	OK	74.1781	132.842	0.840647	2.10857	0.00125	0.012129	yes	70.5181	61.7807	90.2356	84.9265	174.5	139.1
SEH_RP11-428C6.1_20991	RP11-428C6.1	hypoxia	normoxia	OK	0.998544	2.29942	1.20337	2.11097	0.00125	0.012129	yes	1.12804	0.56401	1.30358	2.75103	2.5465	1.60072
SEH_S100a10_18656	S100a10	hypoxia	normoxia	OK	245.602	440.941	0.844264	2.67892	0.00125	0.012129	yes	355.175	144.881	236.749	564.161	378.482	380.179
SEH_Slc26a2_06326	Slc26a2	hypoxia	normoxia	OK	0.632067	2.17036	1.77979	2.39607	0.00125	0.012129	yes	0.538767	0.611085	0.746348	1.53776	2.7668	2.20652
SEH_Smo_17184	Smo	hypoxia	normoxia	OK	7.24481	13.8534	0.935219	2.06011	0.00125	0.012129	yes	9.24002	5.33152	7.16288	13.3618	12.7476	15.4508
SEH_Zfp703_01787	Zfp703	hypoxia	normoxia	OK	2.51361	0.664345	-1.91976	-2.37754	0.00125	0.012129	yes	0.971416	4.77582	1.79361	0.792147	0.114673	1.08622
SEH_Casp7_21938	Casp7	hypoxia	normoxia	OK	5.2715	12.1164	1.20068	2.30768	0.0013	0.0125241	yes	5.64382	5.57132	4.59935	16.933	7.76767	11.6486
SEH_Dhcr24_11235	Dhcr24	hypoxia	normoxia	OK	53.1661	97.8117	0.879501	2.08509	0.0013	0.0125241	yes	57.8879	32.889	68.7213	56.4884	132.025	104.921
SEH_Faim_13993	Faim	hypoxia	normoxia	OK	11.4971	24.6442	1.09998	2.47193	0.0013	0.0125241	yes	15.7127	10.1737	8.60491	27.4039	27.7886	18.74
SEH_Lrrc45_02261	Lrrc45	hypoxia	normoxia	OK	6.73821	12.967	0.944409	2.03385	0.0013	0.0125241	yes	8.38642	4.723	7.1052	12.8533	10.4269	15.6209
SEH_Mfhas1_10161	Mfhas1	hypoxia	normoxia	OK	2.29186	4.70659	1.03816	1.95252	0.0013	0.0125241	yes	1.38101	2.47214	3.02243	2.70455	4.76298	6.65224
SEH_RFT_RAT_18097	RFT	hypoxia	normoxia	OK	1.85361	4.80501	1.3742	2.20604	0.0013	0.0125241	yes	2.28865	1.68892	1.58325	5.78492	3.2414	5.3887
SEH_Sdpr_01607	Sdpr	hypoxia	normoxia	OK	3.63612	8.32202	1.19453	2.16884	0.0013	0.0125241	yes	3.40605	2.13297	5.36933	7.45327	11.7045	5.80828
SEH_SLC25A6_09704	SLC25A6	hypoxia	normoxia	OK	261.679	144.569	-0.856038	-2.26263	0.0013	0.0125241	yes	242.622	336.035	206.378	164.622	133.851	135.234
SEH_1810035L17Rik_10451	1810035L17Rik	hypoxia	normoxia	OK	18.7318	42.8821	1.19488	3.07615	0.00135	0.0128452	yes	25.7941	13.8366	16.5647	61.9923	32.0536	34.6002
SEH_Aen_06015	Aen	hypoxia	normoxia	OK	20.2735	10.239	-0.985524	-2.18925	0.00135	0.0128452	yes	14.8206	24.0726	21.9272	8.92519	8.54592	13.2458
SEH_Apold1_06852	Apold1	hypoxia	normoxia	OK	4.23181	0.653194	-2.69569	-3.11269	0.00135	0.0128452	yes	1.81601	4.36674	6.51269	0.284703	0.494448	1.18043
SEH_Atg16l1_01520	Atg16l1	hypoxia	normoxia	OK	11.117	20.4047	0.876132	2.01295	0.00135	0.0128452	yes	9.96852	10.5799	12.8026	23.3378	18.2207	19.6555
SEH_Cpne2_21738	Cpne2	hypoxia	normoxia	OK	37.068	20.406	-0.861182	-1.9791	0.00135	0.0128452	yes	23.517	61.4277	26.2593	17.9255	21.3697	21.9228
SEH_Dact2_16190	Dact2	hypoxia	normoxia	OK	1.063	2.85029	1.42297	2.13411	0.00135	0.0128452	yes	1.13749	0.439809	1.61168	1.95012	2.65528	3.94547
SEH_Gpt2_20975	Gpt2	hypoxia	normoxia	OK	167.496	92.3453	-0.85902	-2.09336	0.00135	0.0128452	yes	137.694	195.45	169.345	68.6247	91.0598	117.351
SEH_Ipp_02158	Ipp	hypoxia	normoxia	OK	1.35094	3.68619	1.44817	2.22815	0.00135	0.0128452	yes	1.17023	0.976334	1.90624	2.66631	3.90037	4.49189
SEH_Kbtbd8_00748	Kbtbd8	hypoxia	normoxia	OK	2.6183	0.880434	-1.57234	-2.22233	0.00135	0.0128452	yes	2.45922	3.81131	1.58435	1.16596	0.303822	1.17152
SEH_Mmp9_07352	Mmp9	hypoxia	normoxia	OK	1.86067	0.227013	-3.03498	-3.12383	0.00135	0.0128452	yes	0.503114	1.98151	3.09738	0.227934	0.296974	0.15613
SEH_RFTN1_11394	RFTN1	hypoxia	normoxia	OK	9.06923	4.66881	-0.957926	-1.96989	0.00135	0.0128452	yes	8.7004	11.8555	6.65181	4.49198	4.20183	5.31261
SEH_Serpina4_21978	Serpina4	hypoxia	normoxia	OK	503.958	275.306	-0.872268	-2.08367	0.00135	0.0128452	yes	529.535	560.703	421.635	267.723	328.065	230.129
SEH_Tcf3_19032	Tcf3	hypoxia	normoxia	OK	5.28404	10.6114	1.00589	2.08663	0.00135	0.0128452	yes	8.35399	2.88689	4.61124	11.0705	10.1707	10.5928
SEH_unknown_12872	unknown	hypoxia	normoxia	OK	23.0115	8.4807	-1.4401	-3.15724	0.00135	0.0128452	yes	35.1046	15.8517	18.0782	10.7802	7.64853	7.01334
SEH_Aspg_06170	Aspg	hypoxia	normoxia	OK	35.9838	62.6411	0.799763	1.96627	0.0014	0.0132045	yes	31.933	34.9126	41.1057	69.1943	59.8447	58.8843
SEH_ATXN7_18552	ATXN7	hypoxia	normoxia	OK	7.18044	3.45244	-1.05646	-2.04307	0.0014	0.0132045	yes	3.90703	8.88003	8.75426	2.86984	3.15404	4.33344
SEH_Cobl_09714	Cobl	hypoxia	normoxia	OK	2.18513	4.21049	0.946269	1.85254	0.0014	0.0132045	yes	2.36648	1.31341	2.8755	3.35771	3.02482	6.24895
SEH_DSEL_10087	DSEL	hypoxia	normoxia	OK	1.49634	3.27992	1.13222	2.0462	0.0014	0.0132045	yes	1.65601	1.42636	1.40666	2.9792	4.02565	2.83491
SEH_Med22_09560	Med22	hypoxia	normoxia	OK	3.50226	10.363	1.56508	2.67447	0.0014	0.0132045	yes	5.03169	3.4132	2.06189	10.4952	10.5937	10
SEH_Mybbp1a_20850	Mybbp1a	hypoxia	normoxia	OK	30.2907	17.1085	-0.824158	-1.93291	0.0014	0.0132045	yes	27.1156	33.8565	29.8999	16.0935	17.2649	17.9672
SEH_Pcsk6_02199	Pcsk6	hypoxia	normoxia	OK	99.6119	54.5176	-0.869597	-1.99778	0.0014	0.0132045	yes	59.4918	139.614	99.7298	42.9188	59.2784	61.3556
SEH_Trmt61a_06181	Trmt61a	hypoxia	normoxia	OK	10.5177	4.37522	-1.26539	-2.31119	0.0014	0.0132045	yes	5.76299	17.6754	8.11476	4.01795	4.83075	4.27697
SEH_Trove2_00390	Trove2	hypoxia	normoxia	OK	2.38882	5.69973	1.2546	2.17646	0.0014	0.0132045	yes	1.65874	2.24607	3.26164	3.91939	7.34227	5.83753
SEH_ZNF641_08648	ZNF641	hypoxia	normoxia	OK	22.5629	8.06448	-1.4843	-3.11678	0.0014	0.0132045	yes	8.65594	43.4198	15.613	4.9001	12.7476	6.54578
SEH_Heatr7b1_19101	Heatr7b1	hypoxia	normoxia	OK	0.354093	1.55183	2.13177	2.43263	0.00145	0.013593	yes	0.726282	0.257373	0.0786244	0.462731	2.25086	1.9419
SEH_SEMA6D_20944	SEMA6D	hypoxia	normoxia	OK	2.56621	1.19025	-1.10837	-1.94132	0.00145	0.013593	yes	2.22565	3.39604	2.07695	1.10539	1.0613	1.40406
SEH_Slc31a1_10856	Slc31a1	hypoxia	normoxia	OK	86.8927	157.168	0.855003	2.53381	0.00145	0.013593	yes	49.996	101.655	109.027	118.921	143.436	209.147
SEH_Taf5l_17899	Taf5l	hypoxia	normoxia	OK	7.34186	3.53183	-1.05573	-2.06821	0.00145	0.013593	yes	5.66683	9.88295	6.47581	2.88825	4.01394	3.69329
SEH_Utp18_21644	Utp18	hypoxia	normoxia	OK	14.1905	7.32657	-0.953716	-2.0716	0.00145	0.013593	yes	10.3598	13.2216	18.99	7.33	8.63281	6.0169
SEH_Vwa1_19646	Vwa1	hypoxia	normoxia	OK	9.3247	4.19116	-1.15371	-2.1487	0.00145	0.013593	yes	7.73861	6.50433	13.7312	3.21707	6.30883	3.04758
SEH_Zfp295_12567	Zfp295	hypoxia	normoxia	OK	1.8271	0.561648	-1.70182	-2.22937	0.00145	0.013593	yes	2.5621	1.35316	1.56604	0.768162	0.355858	0.560922
SEH_ANKRD13B_06931	ANKRD13B	hypoxia	normoxia	OK	1.03933	2.9086	1.48467	2.15932	0.0015	0.0139767	yes	1.38847	1.07401	0.655516	2.31596	2.23509	4.17475
SEH_Clec10a_04010	Clec10a	hypoxia	normoxia	OK	0.842443	4.5232	2.42469	2.81465	0.0015	0.0139767	yes	1.23852	0.220059	1.06875	2.52402	4.9312	6.11437
SEH_Copz2_21579	Copz2	hypoxia	normoxia	OK	85.7852	47.6435	-0.848451	-2.31589	0.0015	0.0139767	yes	116.153	60.5824	80.6206	42.8812	38.2212	61.8279
SEH_Hk1_20266	Hk1	hypoxia	normoxia	OK	3.88166	1.77431	-1.12942	-2.01529	0.0015	0.0139767	yes	3.57718	3.19907	4.86875	2.08377	1.73462	1.50454
SEH_Lilrb3_16600	Lilrb3	hypoxia	normoxia	OK	2.50808	1.06793	-1.23176	-1.99268	0.0015	0.0139767	yes	4.57224	0.554085	2.39792	1.1653	0.586044	1.45246
SEH_Notch2_13438	Notch2	hypoxia	normoxia	OK	2.26744	4.26078	0.910052	1.87345	0.0015	0.0139767	yes	1.70266	2.75926	2.3404	2.33015	3.66806	6.78413
SEH_Tmem201_20486	Tmem201	hypoxia	normoxia	OK	11.1752	4.51155	-1.30861	-2.4274	0.0015	0.0139767	yes	5.82515	16.5612	11.1393	4.65222	4.73603	4.14639
SEH_D4A132_RAT_14310	D4A132	hypoxia	normoxia	OK	6.09896	12.3146	1.01373	2.03321	0.00155	0.0143067	yes	11.1895	3.26167	3.84573	12.4988	13.4339	11.011
SEH_KAT5_02906	KAT5	hypoxia	normoxia	OK	17.7216	9.46936	-0.904169	-2.04289	0.00155	0.0143067	yes	17.5653	17.0585	18.541	8.91489	10.4531	9.04013
SEH_Pde4a_05148	Pde4a	hypoxia	normoxia	OK	1.79306	4.02599	1.16692	2.06545	0.00155	0.0143067	yes	1.61248	1.90469	1.86202	3.56149	2.93496	5.58154
SEH_Ptplad1_15067	Ptplad1	hypoxia	normoxia	OK	38.2952	68.7824	0.844876	2.14702	0.00155	0.0143067	yes	27.2063	34.5023	53.177	59.2362	71.4044	75.7066
SEH_RAB40C_17357	RAB40C	hypoxia	normoxia	OK	5.05354	1.78287	-1.5031	-2.3001	0.00155	0.0143067	yes	3.59287	7.49281	4.07496	1.25868	1.98742	2.1025
SEH_SFMBT1_14040	SFMBT1	hypoxia	normoxia	OK	6.37017	3.15777	-1.01242	-1.98387	0.00155	0.0143067	yes	4.39236	5.77676	8.94138	3.55435	2.88692	3.03205
SEH_Trmt12_11657	Trmt12	hypoxia	normoxia	OK	19.0194	9.88202	-0.944597	-2.1108	0.00155	0.0143067	yes	22.5083	18.5227	16.0273	11.9522	9.20837	8.48544
SEH_unknown_00697	unknown	hypoxia	normoxia	OK	15.2718	48.7027	1.67314	4.99334	0.00155	0.0143067	yes	26.8889	11.3786	7.54785	71.2536	43.6631	31.1915
SEH_unknown_04616	unknown	hypoxia	normoxia	OK	40.544	14.7993	-1.45396	-3.69317	0.00155	0.0143067	yes	80.918	16.0932	24.6209	24.1665	10.467	9.76441
SEH_Zmynd8_14172	Zmynd8	hypoxia	normoxia	OK	1.45456	3.03706	1.06209	1.82527	0.00155	0.0143067	yes	2.29289	0.8636	1.20719	3.75778	2.41608	2.93732
SEH_ZNF33B_05796	ZNF33B	hypoxia	normoxia	OK	2.77482	5.39962	0.960467	1.99118	0.00155	0.0143067	yes	3.21778	3.27663	1.83003	5.27947	5.34313	5.57626
SEH_AK1_09289	AK1	hypoxia	normoxia	OK	3.10937	9.58138	1.62361	2.68447	0.0016	0.0146181	yes	3.98781	3.19618	2.14412	7.10865	11.4598	10.1757
SEH_Bcl9l_07489	Bcl9l	hypoxia	normoxia	OK	4.69279	8.60744	0.87514	1.88531	0.0016	0.0146181	yes	4.32449	3.58907	6.1648	5.76523	7.65952	12.3976
SEH_C14orf21_01240	C14orf21	hypoxia	normoxia	OK	23.4348	12.9524	-0.855436	-2.00097	0.0016	0.0146181	yes	21.1439	27.2421	21.9184	12.5247	13.1427	13.1897
SEH_Elovl6_15570	Elovl6	hypoxia	normoxia	OK	24.5257	46.6708	0.928227	2.18448	0.0016	0.0146181	yes	21.4276	9.05582	43.0936	49.0611	40.803	50.1482
SEH_Layn_10591	Layn	hypoxia	normoxia	OK	5.57828	12.5399	1.16863	2.13128	0.0016	0.0146181	yes	1.42939	3.90281	11.4026	15.6881	17.7115	4.21992
SEH_PPP1R10_18250	PPP1R10	hypoxia	normoxia	OK	19.1278	10.7128	-0.836333	-1.92639	0.0016	0.0146181	yes	15.5118	22.1073	19.7641	8.843	10.0652	13.2302
SEH_Tlr8_16243	Tlr8	hypoxia	normoxia	OK	5.69169	2.84031	-1.00281	-1.95532	0.0016	0.0146181	yes	3.61977	8.8171	4.63821	2.76757	3.40572	2.34764
SEH_Tpmt_21239	Tpmt	hypoxia	normoxia	OK	1.66282	5.41662	1.70376	2.40052	0.0016	0.0146181	yes	1.52195	0.18015	3.28636	4.65295	6.95881	4.63809
SEH_Ttc14_05550	Ttc14	hypoxia	normoxia	OK	7.21099	13.6728	0.923043	1.98768	0.0016	0.0146181	yes	10.3076	8.44874	2.87659	16.2342	13.1497	11.6346
SEH_Txnrd3_10514	Txnrd3	hypoxia	normoxia	OK	0.284632	1.99176	2.80687	2.76982	0.0016	0.0146181	yes	0.189016	0.446744	0.218136	0.385339	5.35513	0.234796
SEH_WWC2_13534	WWC2	hypoxia	normoxia	OK	3.79514	7.03839	0.891092	1.89573	0.0016	0.0146181	yes	3.69928	4.18459	3.50155	6.36991	6.66201	8.08326
SEH_Zfp64_16101	Zfp64	hypoxia	normoxia	OK	5.68133	11.1835	0.977073	2.05261	0.0016	0.0146181	yes	7.39956	3.74725	5.89718	13.8882	8.94331	10.7191
SEH_ABLIM1_21949	ABLIM1	hypoxia	normoxia	OK	11.4277	6.03691	-0.920651	-1.9644	0.00165	0.0148983	yes	10.1344	10.7926	13.3561	3.98112	5.25275	8.87686
SEH_C21orf63_03120	C21orf63	hypoxia	normoxia	OK	25.4569	0.295695	-6.4278	-5.7859	0.00165	0.0148983	yes	4.75281	46.1394	25.4784	0.0968816	0.16828	0.621924
SEH_Col4a2_08531	Col4a2	hypoxia	normoxia	OK	4.79678	2.53078	-0.922486	-1.91396	0.00165	0.0148983	yes	5.69456	4.33627	4.35951	2.63666	2.26942	2.68625
SEH_D3ZT12_RAT_06796	D3ZT12	hypoxia	normoxia	OK	29.4201	16.4431	-0.839322	-1.98838	0.00165	0.0148983	yes	24.9904	32.3379	30.9319	18.0225	13.4967	17.8101
SEH_Fchsd2_17686	Fchsd2	hypoxia	normoxia	OK	1.79432	4.12596	1.20129	2.02543	0.00165	0.0148983	yes	2.17956	1.63119	1.57222	3.70285	3.43064	5.24439
SEH_Gpr123_14122	Gpr123	hypoxia	normoxia	OK	2.82174	0.210596	-3.74403	-3.32862	0.00165	0.0148983	yes	2.97901	2.5716	2.91462	0.330061	0	0.301727
SEH_Gpr77_12874	Gpr77	hypoxia	normoxia	OK	2.3199	6.27521	1.4356	2.29779	0.00165	0.0148983	yes	4.06826	1.56112	1.33031	9.63699	4.8658	4.32285
SEH_GPRASP2_01817	GPRASP2	hypoxia	normoxia	OK	2.67954	1.33278	-1.00754	-1.88498	0.00165	0.0148983	yes	1.85708	4.24301	1.93853	1.42505	1.20257	1.37073
SEH_HERPUD1_21741	HERPUD1	hypoxia	normoxia	OK	164.476	91.1428	-0.851673	-2.09332	0.00165	0.0148983	yes	191.224	92.4903	209.712	127.062	78.2178	68.1489
SEH_Mtrf1_11926	Mtrf1	hypoxia	normoxia	OK	2.10377	5.64141	1.42308	2.2679	0.00165	0.0148983	yes	1.92616	1.44795	2.93719	7.1592	5.41505	4.34998
SEH_RGD1305721_10628	RGD1305721	hypoxia	normoxia	OK	5.17363	11.4288	1.14342	2.2301	0.00165	0.0148983	yes	6.49436	3.41599	5.61055	10.9081	8.72773	14.6505
SEH_Rsad1_21629	Rsad1	hypoxia	normoxia	OK	2.78971	7.09421	1.34653	2.3254	0.00165	0.0148983	yes	3.98203	1.73926	2.64783	6.13962	5.7839	9.35911
SEH_Vav1_18906	Vav1	hypoxia	normoxia	OK	4.22615	1.9253	-1.13426	-2.03383	0.00165	0.0148983	yes	3.11352	5.13807	4.42686	1.94224	1.97511	1.85855
SEH_Zfp534_10551	Zfp534	hypoxia	normoxia	OK	4.69802	1.61685	-1.53886	-2.30407	0.00165	0.0148983	yes	2.2839	8.40025	3.40991	2.01027	1.28641	1.55388
SEH_Cst3_01734	Cst3	hypoxia	normoxia	OK	2849.73	1468.16	-0.956818	-2.7157	0.0017	0.0151846	yes	4638.03	1429.35	2481.82	2050.86	1116.66	1236.96
SEH_D3ZKX0_RAT_17540	D3ZKX0	hypoxia	normoxia	OK	9.58014	17.4593	0.865879	1.95557	0.0017	0.0151846	yes	11.3874	7.61076	9.74223	18.1449	17.0348	17.1983
SEH_Ednrb_03546	Ednrb	hypoxia	normoxia	OK	6.14926	2.59116	-1.24681	-2.14153	0.0017	0.0151846	yes	3.8288	8.48214	6.13685	2.56984	2.14921	3.05444
SEH_Fam84a_00199	Fam84a	hypoxia	normoxia	OK	64.8373	32.867	-0.980184	-2.07607	0.0017	0.0151846	yes	33.2378	19.8729	141.401	26.895	21.2178	50.4883
SEH_KIAA0913_03761	KIAA0913	hypoxia	normoxia	OK	14.0576	7.96128	-0.820277	-1.89042	0.0017	0.0151846	yes	13.0862	14.3594	14.7272	7.26356	7.91027	8.71
SEH_Krcc1_03284	Krcc1	hypoxia	normoxia	OK	104.335	181.765	0.800852	2.19156	0.0017	0.0151846	yes	131.768	95.2991	85.938	183.079	169.865	192.352
SEH_Mtp18_08307	Mtp18	hypoxia	normoxia	OK	21.277	42.604	1.0017	2.59164	0.0017	0.0151846	yes	25.3516	17.2246	21.2548	40.5766	36.8164	50.4191
SEH_Pskh1_19455	Pskh1	hypoxia	normoxia	OK	6.66346	2.98778	-1.1572	-2.11343	0.0017	0.0151846	yes	4.8888	7.04553	8.05606	2.61015	3.02267	3.33052
SEH_RAB11FIP4_19515	RAB11FIP4	hypoxia	normoxia	OK	0.848837	2.40146	1.50035	2.12889	0.0017	0.0151846	yes	1.40186	0.515263	0.629387	1.90536	2.20667	3.09236
SEH_RGD1307704_07869	RGD1307704	hypoxia	normoxia	OK	5.46481	2.35604	-1.21381	-2.09988	0.0017	0.0151846	yes	4.59085	8.0877	3.71587	2.41516	2.09768	2.55529
SEH_TBCCD1_03008	TBCCD1	hypoxia	normoxia	OK	5.91937	11.6059	0.971341	2.01545	0.0017	0.0151846	yes	7.28131	2.62678	7.85	12.7607	9.5002	12.5568
SEH_Tmtc1_16790	Tmtc1	hypoxia	normoxia	OK	9.41067	5.1508	-0.869501	-1.79173	0.0017	0.0151846	yes	7.68052	8.46587	12.0856	5.14418	4.20563	6.10259
SEH_Zfand2a_17280	Zfand2a	hypoxia	normoxia	OK	24.0163	10.7697	-1.15703	-1.90811	0.0017	0.0151846	yes	27.645	19.7063	24.6977	9.38616	10.5432	12.3798
SEH_Cebpg_04635	Cebpg	hypoxia	normoxia	OK	55.4916	28.7781	-0.9473	-2.4962	0.00175	0.0155156	yes	39.6127	57.8514	69.0109	21.4363	31.5238	33.3742
SEH_Ctdp1_07956	Ctdp1	hypoxia	normoxia	OK	6.02062	3.082	-0.966044	-1.9294	0.00175	0.0155156	yes	4.77768	5.63332	7.65085	3.23332	2.91525	3.09743
SEH_Dcaf4_07876	Dcaf4	hypoxia	normoxia	OK	4.96322	2.2055	-1.17017	-2.02846	0.00175	0.0155156	yes	3.89614	5.79703	5.19648	1.43232	3.27983	1.90435
SEH_Gm14295_13490	Gm14295	hypoxia	normoxia	OK	10.5261	5.27722	-0.996116	-2.02269	0.00175	0.0155156	yes	12.1437	11.0595	8.37504	6.18874	4.35815	5.28476
SEH_Gm9746_19944	Gm9746	hypoxia	normoxia	OK	16.7175	35.2437	1.07601	2.66607	0.00175	0.0155156	yes	15.6269	14.4085	20.117	28.1853	30.5021	47.0437
SEH_Golga3_15468	Golga3	hypoxia	normoxia	OK	8.13844	4.47802	-0.861892	-1.88762	0.00175	0.0155156	yes	6.69043	7.63366	10.0912	4.94632	3.88971	4.59801
SEH_PPCS_04110	PPCS	hypoxia	normoxia	OK	31.8089	56.87	0.83824	2.13831	0.00175	0.0155156	yes	34.5043	24.0171	36.9052	56.9406	63.0421	50.6274
SEH_TACC3_00324	TACC3	hypoxia	normoxia	OK	3.54166	1.52146	-1.21897	-2.0637	0.00175	0.0155156	yes	4.43254	3.71599	2.47645	1.50616	1.7725	1.28573
SEH_USP21_14008	USP21	hypoxia	normoxia	OK	8.4529	15.1838	0.845019	1.89506	0.00175	0.0155156	yes	10.915	8.18306	6.26062	19.8996	12.6015	13.0505
SEH_Alad_10850	Alad	hypoxia	normoxia	OK	117.021	207.799	0.828424	2.15944	0.0018	0.0158936	yes	148.248	101.116	101.7	235.345	191.053	197
SEH_EFCAB7_15336	EFCAB7	hypoxia	normoxia	OK	2.88832	6.30585	1.12646	2.02479	0.0018	0.0158936	yes	2.02341	2.23246	4.40908	6.18728	6.36908	6.36119
SEH_Fuk_15432	Fuk	hypoxia	normoxia	OK	2.80126	5.48488	0.969384	1.92919	0.0018	0.0158936	yes	3.80168	2.14567	2.45644	7.2914	3.53778	5.62547
SEH_Rnd2_03272	Rnd2	hypoxia	normoxia	OK	42.2224	75.7026	0.842334	2.25054	0.0018	0.0158936	yes	56.5355	36.0193	34.1125	93.3612	55.2394	78.5071
SEH_Rttn_18010	Rttn	hypoxia	normoxia	OK	2.09942	0.982142	-1.09599	-1.96111	0.0018	0.0158936	yes	2.55429	1.78	1.96398	0.945028	0.912157	1.08924
SEH_Asap3_05949	Asap3	hypoxia	normoxia	OK	3.24269	6.66853	1.04018	2.01534	0.00185	0.0162421	yes	3.28159	5.32455	1.12193	6.42644	7.03512	6.54402
SEH_Hnrnpf_00572	Hnrnpf	hypoxia	normoxia	OK	230.004	131.451	-0.807128	-2.03722	0.00185	0.0162421	yes	199.893	281.887	208.231	120.496	135.676	138.182
SEH_MGC72560_04163	MGC72560	hypoxia	normoxia	OK	11.2923	4.10124	-1.46121	-2.57852	0.00185	0.0162421	yes	8.11609	8.40972	17.3511	4.75997	2.1747	5.36904
SEH_Ptp4a1_12986	Ptp4a1	hypoxia	normoxia	OK	24.2751	10.2086	-1.24969	-2.73037	0.00185	0.0162421	yes	7.95252	30.7537	34.1191	10.1248	12.8863	7.61476
SEH_Rnf25_02504	Rnf25	hypoxia	normoxia	OK	28.4946	15.6321	-0.866172	-2.02224	0.00185	0.0162421	yes	35.9952	24.8362	24.6523	18.3895	17.8878	10.6191
SEH_Tbc1d20_08247	Tbc1d20	hypoxia	normoxia	OK	16.488	8.33165	-0.984742	-2.11099	0.00185	0.0162421	yes	10.8269	15.9609	22.6762	7.32089	7.74003	9.93402
SEH_Thap3_04155	Thap3	hypoxia	normoxia	OK	15.6281	30.7602	0.976918	2.28875	0.00185	0.0162421	yes	24.0598	12.8713	9.95335	33.9255	29.2841	29.0709
SEH_AGR2_03602	AGR2	hypoxia	normoxia	OK	11.208	4.64078	-1.27209	-2.32966	0.0019	0.0165331	yes	6.7052	15.9816	10.9372	2.76961	4.48875	6.66398
SEH_Bbs2_00276	Bbs2	hypoxia	normoxia	OK	5.41905	2.54329	-1.09134	-1.97447	0.0019	0.0165331	yes	3.05703	6.84933	6.35079	2.7422	2.38183	2.50585
SEH_Capn10_13392	Capn10	hypoxia	normoxia	OK	13.5689	7.46891	-0.861331	-1.88154	0.0019	0.0165331	yes	16.2409	11.3443	13.1213	8.95198	5.2192	8.23556
SEH_Cstf3_01114	Cstf3	hypoxia	normoxia	OK	2.74001	6.04531	1.14163	2.10614	0.0019	0.0165331	yes	3.6752	2.56303	1.98181	7.43112	5.6544	5.0504
SEH_D4A776_RAT_01757	D4A776	hypoxia	normoxia	OK	6.04865	2.67304	-1.17813	-2.125	0.0019	0.0165331	yes	7.28849	5.68618	5.17129	3.12021	2.45195	2.44695
SEH_Gpsm1_03679	Gpsm1	hypoxia	normoxia	OK	2.19656	0.621483	-1.82146	-2.22133	0.0019	0.0165331	yes	1.10599	0.697047	4.78665	0.37579	1.08801	0.400646
SEH_Gstt3_08512	Gstt3	hypoxia	normoxia	OK	87.8898	166.406	0.92094	2.30715	0.0019	0.0165331	yes	79.547	91.5997	92.5226	326.751	45.7613	126.706
SEH_JPH1_00425	JPH1	hypoxia	normoxia	OK	1.50823	3.71422	1.30021	2.05919	0.0019	0.0165331	yes	0.485137	2.14981	1.88973	2.90529	3.43624	4.80113
SEH_March3_14157	March3	hypoxia	normoxia	OK	4.38614	1.38185	-1.66634	-2.33972	0.0019	0.0165331	yes	7.43195	3.20513	2.52132	1.35242	1.17441	1.61873
SEH_Tom1_12067	Tom1	hypoxia	normoxia	OK	19.9767	11.1479	-0.841543	-1.91225	0.0019	0.0165331	yes	22.1921	20.6276	17.1103	7.54037	15.1902	10.7132
SEH_unknown_21390	unknown	hypoxia	normoxia	OK	18.9884	8.40296	-1.17615	-2.38545	0.0019	0.0165331	yes	32.8119	13.9532	10.2002	11.8381	9.26921	4.10159
SEH_Anpep_05996	Anpep	hypoxia	normoxia	OK	35.9925	62.2877	0.791253	1.84812	0.00195	0.0168594	yes	41.1249	26.0318	40.8207	75.6756	47.6515	63.5361
SEH_Casc3_02601	Casc3	hypoxia	normoxia	OK	12.7956	6.95145	-0.880258	-1.91823	0.00195	0.0168594	yes	9.10843	13.1387	16.1395	5.5601	7.4084	7.88585
SEH_Ddx18_19165	Ddx18	hypoxia	normoxia	OK	52.9715	30.0732	-0.816736	-1.96604	0.00195	0.0168594	yes	44.0532	65.5489	49.3122	30.3879	35.1569	24.6749
SEH_GRIN2D_21762	GRIN2D	hypoxia	normoxia	OK	3.40825	1.73399	-0.974938	-1.86337	0.00195	0.0168594	yes	2.78725	4.60099	2.83652	1.66842	1.53991	1.99364
SEH_Mphosph8_11969	Mphosph8	hypoxia	normoxia	OK	30.7425	17.4616	-0.816049	-1.90139	0.00195	0.0168594	yes	20.7736	38.9744	32.4796	15.6667	21.7235	14.9947
SEH_NR2F1_16554	NR2F1	hypoxia	normoxia	OK	4.94449	10.2241	1.04808	2.06193	0.00195	0.0168594	yes	4.93531	5.71882	4.17935	7.28833	11.233	12.1511
SEH_RALGAPA1_19777	RALGAPA1	hypoxia	normoxia	OK	2.30885	1.15552	-0.99863	-1.8804	0.00195	0.0168594	yes	1.61661	2.24165	3.06827	0.902143	1.50711	1.05731
SEH_RP11-155D18.11_20238	RP11-155D18.11	hypoxia	normoxia	OK	248.182	142.69	-0.798507	-1.93705	0.00195	0.0168594	yes	296.686	271.866	175.993	169.246	116.826	141.999
SEH_Ankrd56_19566	Ankrd56	hypoxia	normoxia	OK	2.30464	4.97815	1.11107	2.01238	0.002	0.0171542	yes	2.48872	1.91116	2.51404	2.85405	5.32536	6.75505
SEH_Atf6_20707	Atf6	hypoxia	normoxia	OK	10.6158	5.681	-0.902	-1.8895	0.002	0.0171542	yes	5.31797	12.0198	14.5098	5.36988	4.53108	7.14206
SEH_C1qtnf1_21449	C1qtnf1	hypoxia	normoxia	OK	8.5655	3.4217	-1.32382	-2.30742	0.002	0.0171542	yes	9.52686	11.5117	4.65796	3.72118	2.80967	3.73426
SEH_Ccdc90b_08737	Ccdc90b	hypoxia	normoxia	OK	22.9193	42.0479	0.875471	2.18509	0.002	0.0171542	yes	28.2204	16.5124	24.0251	39.4901	49.6136	37.0401
SEH_CPSF4L_16703	CPSF4L	hypoxia	normoxia	OK	13.503	6.82951	-0.983423	-1.90796	0.002	0.0171542	yes	14.5386	13.2258	12.7445	7.93042	6.52479	6.03331
SEH_DUSP5_16222	DUSP5	hypoxia	normoxia	OK	3.08905	0.306476	-3.33332	-3.02499	0.002	0.0171542	yes	3.50813	1.40086	4.35817	0.223456	0.388117	0.307854
SEH_NCAPG_08618	NCAPG	hypoxia	normoxia	OK	0.696595	1.84437	1.40474	2.02766	0.002	0.0171542	yes	0.660197	0.643306	0.786281	1.47222	2.41149	1.64939
SEH_RLIM_11409	RLIM	hypoxia	normoxia	OK	17.7749	9.17505	-0.954054	-2.04127	0.002	0.0171542	yes	8.99402	23.2615	21.0692	4.21857	11.2737	12.0329
SEH_SGK1_12924	SGK1	hypoxia	normoxia	OK	4.40889	1.48611	-1.56887	-2.19341	0.002	0.0171542	yes	1.1873	2.19195	9.84742	1.33099	1.68124	1.44611
SEH_Trim47_16644	Trim47	hypoxia	normoxia	OK	0.377945	1.67036	2.14392	2.43292	0.002	0.0171542	yes	0.436599	0.265345	0.43189	1.84373	1.65664	1.51072
SEH_ABCG2_05568	ABCG2	hypoxia	normoxia	OK	41.498	72.3157	0.801266	1.98341	0.00205	0.0174996	yes	43.6055	22.4835	58.4051	70.8044	75.5079	70.6347
SEH_Cd82_02691	Cd82	hypoxia	normoxia	OK	21.121	38.0605	0.849614	2.07329	0.00205	0.0174996	yes	25.8776	16.9966	20.4889	39.6169	37.734	36.8305
SEH_Cyp2c39_11039	Cyp2c39	hypoxia	normoxia	OK	407.84	742.155	0.863715	1.97768	0.00205	0.0174996	yes	478.272	420.717	324.533	913.403	727.129	585.932
SEH_Kif3b_05328	Kif3b	hypoxia	normoxia	OK	11.0813	27.8229	1.32814	3.13291	0.00205	0.0174996	yes	16.9588	6.63393	9.65128	25.1405	27.2461	31.0822
SEH_Lrdd_14400	Lrdd	hypoxia	normoxia	OK	10.9653	19.0209	0.794639	1.83815	0.00205	0.0174996	yes	10.4241	9.93668	12.5351	15.8436	18.6301	22.5889
SEH_RGD1310257_20030	RGD1310257	hypoxia	normoxia	OK	0.689708	1.92796	1.48302	2.08145	0.00205	0.0174996	yes	1.07112	0.379565	0.618442	1.72884	1.8969	2.15814
SEH_COQ3_19185	COQ3	hypoxia	normoxia	OK	37.8619	66.8304	0.819759	2.09607	0.0021	0.0178417	yes	50.7087	28.3838	34.4931	78.0086	64.7727	57.71
SEH_EAPP_21074	EAPP	hypoxia	normoxia	OK	47.51	26.2494	-0.855946	-2.15226	0.0021	0.0178417	yes	39.1599	60.2642	43.1059	27.6492	28.919	22.18
SEH_Glyctk_20248	Glyctk	hypoxia	normoxia	OK	104.906	182.755	0.800807	1.94782	0.0021	0.0178417	yes	139.972	84.0617	90.6852	176.593	172.652	199.019
SEH_INSIG2_19162	INSIG2	hypoxia	normoxia	OK	58.168	30.0806	-0.951393	-2.20162	0.0021	0.0178417	yes	14.4301	41.0344	119.039	27.3784	30.2289	32.6344
SEH_RICTOR_03427	RICTOR	hypoxia	normoxia	OK	3.74813	1.94951	-0.943055	-1.84319	0.0021	0.0178417	yes	2.09967	3.91043	5.23428	1.65955	2.13111	2.05789
SEH_WDR31_10853	WDR31	hypoxia	normoxia	OK	0.581723	2.86491	2.30009	2.64799	0.0021	0.0178417	yes	0.217973	0.77368	0.753516	2.22146	2.70091	3.67236
SEH_Eef1e1_18194	Eef1e1	hypoxia	normoxia	OK	46.7624	24.11	-0.955718	-2.48499	0.00215	0.0182092	yes	32.5215	53.363	54.4026	20.5197	32.0574	19.7528
SEH_Micall2_17277	Micall2	hypoxia	normoxia	OK	7.17009	3.74881	-0.935558	-1.89222	0.00215	0.0182092	yes	8.51431	7.5895	5.40646	4.20238	5.25381	1.79024
SEH_TNK1_03991	TNK1	hypoxia	normoxia	OK	1.26825	3.27807	1.37	2.09008	0.00215	0.0182092	yes	1.2345	1.26454	1.30572	2.79629	3.52168	3.51624
SEH_Zbtb17_15271	Zbtb17	hypoxia	normoxia	OK	11.5315	6.32419	-0.866623	-1.88921	0.00215	0.0182092	yes	10.8719	10.3175	13.405	5.4005	5.30287	8.26921
SEH_Acmsd_22069	Acmsd	hypoxia	normoxia	OK	186.557	108.406	-0.783168	-2.08063	0.0022	0.0184875	yes	180.151	205.316	174.202	116.403	99.132	109.683
SEH_Ccnt1_20399	Ccnt1	hypoxia	normoxia	OK	4.06671	1.78016	-1.19185	-1.96739	0.0022	0.0184875	yes	1.09338	7.13094	3.97583	1.226	2.1298	1.98469
SEH_CP51A_RAT_20187	CP51A	hypoxia	normoxia	OK	82.885	147.865	0.835094	2.00932	0.0022	0.0184875	yes	57.4978	108.455	82.7024	89.2838	205.599	148.711
SEH_DPY19L1_10763	DPY19L1	hypoxia	normoxia	OK	7.91583	14.3887	0.862127	1.90478	0.0022	0.0184875	yes	5.84682	9.16391	8.73675	15.0565	12.8598	15.2499
SEH_KIAA1919_16897	KIAA1919	hypoxia	normoxia	OK	1.05671	2.80465	1.40824	2.0613	0.0022	0.0184875	yes	1.16773	1.10404	0.898366	2.38059	2.5272	3.50618
SEH_LY6H_05296	LY6H	hypoxia	normoxia	OK	7.56657	2.94097	-1.36335	-2.23953	0.0022	0.0184875	yes	13.634	5.96227	3.10342	2.13737	3.44675	3.23878
SEH_Ppfia1_02748	Ppfia1	hypoxia	normoxia	OK	8.26168	4.6738	-0.82184	-1.76273	0.0022	0.0184875	yes	5.53254	6.78291	12.4696	4.32513	4.77256	4.9237
SEH_Rgs22_10552	Rgs22	hypoxia	normoxia	OK	0.793068	3.14111	1.98576	2.48946	0.0022	0.0184875	yes	1.23201	0.437223	0.709975	2.40662	3.2714	3.74532
SEH_SAMD1_13685	SAMD1	hypoxia	normoxia	OK	5.01997	11.2802	1.16805	2.21049	0.0022	0.0184875	yes	8.11706	2.34196	4.6009	9.04741	13.0197	11.7736
SEH_Tnk2_16152	Tnk2	hypoxia	normoxia	OK	0.947359	1.76375	0.89666	1.78919	0.0022	0.0184875	yes	1.20834	0.918231	0.715509	1.73273	1.7924	1.7661
SEH_Acsl3_02550	Acsl3	hypoxia	normoxia	OK	10.4616	18.7785	0.843971	1.90564	0.00225	0.018893	yes	9.32217	8.59572	13.467	13.7583	25.2173	17.3598
SEH_Cno_09411	Cno	hypoxia	normoxia	OK	17.2261	7.72549	-1.15689	-2.39428	0.0023	0.0192231	yes	16.2638	20.6528	14.7616	10.2992	6.21983	6.65748
SEH_FAM198A_13122	FAM198A	hypoxia	normoxia	OK	2.90827	6.15804	1.08231	1.99765	0.0023	0.0192231	yes	3.63441	2.44142	2.64898	7.01933	3.61292	7.84187
SEH_Galntl1_12669	Galntl1	hypoxia	normoxia	OK	1.02038	3.17003	1.63539	2.24603	0.0023	0.0192231	yes	1.51551	1.13163	0.414006	5.28452	1.69468	2.53088
SEH_Mett11d1_06524	Mett11d1	hypoxia	normoxia	OK	15.9236	8.27135	-0.944974	-2.02534	0.0023	0.0192231	yes	22.2638	12.1422	13.3649	6.93874	10.9124	6.96293
SEH_Tcfcp2_08201	Tcfcp2	hypoxia	normoxia	OK	1.57267	4.15275	1.40085	2.14675	0.0023	0.0192231	yes	1.42584	1.48402	1.80815	4.65032	3.36561	4.44231
SEH_TLE3_RAT_15101	TLE3	hypoxia	normoxia	OK	3.27311	1.37981	-1.24619	-2.01298	0.0023	0.0192231	yes	3.98123	3.15196	2.68614	1.15953	1.00717	1.97274
SEH_Csf3r_00808	Csf3r	hypoxia	normoxia	OK	4.28486	2.04169	-1.06949	-1.9267	0.00235	0.01952	yes	3.41367	4.90527	4.53565	2.28813	2.40159	1.43534
SEH_Fasn_02252	Fasn	hypoxia	normoxia	OK	185.165	95.7897	-0.950869	-1.82849	0.00235	0.01952	yes	216.06	81.5897	257.845	57.263	147.131	82.9748
SEH_Kif3b_08701	Kif3b	hypoxia	normoxia	OK	5.02141	13.8847	1.46733	2.73144	0.00235	0.01952	yes	3.46782	4.45822	7.13819	9.88987	21.4543	10.31
SEH_Lpar1_02328	Lpar1	hypoxia	normoxia	OK	4.64474	9.62807	1.05165	2.02406	0.00235	0.01952	yes	4.67216	4.6732	4.58886	9.09046	6.57886	13.2149
SEH_Mad2l2_20457	Mad2l2	hypoxia	normoxia	OK	17.7101	33.3049	0.911162	2.17309	0.00235	0.01952	yes	25.4211	11.1206	16.5886	37.0273	31.1413	31.7461
SEH_Nat15_13808	Nat15	hypoxia	normoxia	OK	5.75856	12.0481	1.06502	2.1004	0.00235	0.01952	yes	4.51603	6.96488	5.79476	7.10046	14.1589	14.8849
SEH_Stradb_01878	Stradb	hypoxia	normoxia	OK	10.2567	19.1215	0.898629	1.98269	0.00235	0.01952	yes	14.9754	7.6813	8.11342	24.458	14.5338	18.3727
SEH_Zfp212_02080	Zfp212	hypoxia	normoxia	OK	10.4222	5.35268	-0.961322	-1.96702	0.00235	0.01952	yes	11.0682	10.1958	10.0025	5.38808	5.11837	5.55159
SEH_Bhmt_13316	Bhmt	hypoxia	normoxia	OK	3702.38	1787.8	-1.05027	-1.96621	0.0024	0.0197982	yes	3231.93	5358.74	2516.47	1814.34	1080.24	2468.81
SEH_Gbe1_04427	Gbe1	hypoxia	normoxia	OK	183.151	105.369	-0.797585	-2.09687	0.0024	0.0197982	yes	158.827	138.305	252.32	79.912	128.539	107.655
SEH_Ighm_06802	Ighm	hypoxia	normoxia	OK	4.21213	8.55304	1.02189	1.92409	0.0024	0.0197982	yes	2.48175	7.61101	2.54364	15.3855	5.56087	4.71274
SEH_NADKD1_03413	NADKD1	hypoxia	normoxia	OK	73.9027	129.342	0.807494	2.00087	0.0024	0.0197982	yes	49.8322	99.5022	72.3739	108.782	136.475	142.77
SEH_RGD1564036_02022	RGD1564036	hypoxia	normoxia	OK	9.40955	18.3799	0.965935	2.07862	0.0024	0.0197982	yes	10.7094	6.5983	10.9209	25.772	12.7886	16.5791
SEH_Serpina7_08078	Serpina7	hypoxia	normoxia	OK	248.696	132.474	-0.908668	-2.05313	0.0024	0.0197982	yes	63.709	301.699	380.68	96.7011	225.942	74.7801
SEH_Srgn_20270	Srgn	hypoxia	normoxia	OK	37.0906	18.3184	-1.01776	-2.51908	0.0024	0.0197982	yes	31.0366	24.2071	56.028	23.4642	15.2721	16.2189
SEH_Tpmt_03518	Tpmt	hypoxia	normoxia	OK	5.82695	14.4608	1.31133	2.34851	0.0024	0.0197982	yes	4.08645	0.264236	13.1302	15.5184	15.7739	12.0902
SEH_Tubd1_20592	Tubd1	hypoxia	normoxia	OK	4.86335	9.7758	1.00726	1.98387	0.0024	0.0197982	yes	5.55695	3.36125	5.67186	11.9774	7.90255	9.44743
SEH_Plin5_18956	Plin5	hypoxia	normoxia	OK	81.087	45.7222	-0.826574	-1.89123	0.00245	0.0201798	yes	102.795	89.1333	51.333	66.3309	24.0361	46.7997
SEH_Sdhaf1_20018	Sdhaf1	hypoxia	normoxia	OK	14.6084	5.48601	-1.41296	-2.75433	0.00245	0.0201798	yes	14.1345	12.1162	17.5744	4.67887	4.99676	6.78241
SEH_Dclre1a_21940	Dclre1a	hypoxia	normoxia	OK	2.77696	5.25948	0.921415	1.83007	0.0025	0.0205446	yes	2.95946	2.93585	2.43556	5.01569	5.50342	5.25932
SEH_LRRC28_18703	LRRC28	hypoxia	normoxia	OK	4.0652	11.1051	1.44982	2.48376	0.0025	0.0205446	yes	7.99022	1.22976	2.97563	13.8598	11.0773	8.37801
SEH_Tsen2_12410	Tsen2	hypoxia	normoxia	OK	1.18557	3.64044	1.61853	2.19868	0.0025	0.0205446	yes	0.751886	0.762475	2.04235	4.15985	3.0422	3.71926
SEH_Acr_07771	Acr	hypoxia	normoxia	OK	2.46049	0.337118	-2.86762	-2.70012	0.00255	0.0208601	yes	4.46388	1.23961	1.67798	0.395614	0.343582	0.272158
SEH_Celf1_01960	Celf1	hypoxia	normoxia	OK	7.09637	13.7429	0.953539	1.99269	0.00255	0.0208601	yes	3.98845	7.46536	9.83529	8.82235	15.9256	16.4809
SEH_Nom1_09687	Nom1	hypoxia	normoxia	OK	9.67556	5.12377	-0.91714	-1.93208	0.00255	0.0208601	yes	6.47982	12.4708	10.0761	4.09828	5.02566	6.24737
SEH_Pnpla7_11154	Pnpla7	hypoxia	normoxia	OK	21.3108	12.3723	-0.784473	-1.80735	0.00255	0.0208601	yes	26.0408	21.9387	15.953	12.8551	11.1672	13.0947
SEH_Sema4c_02767	Sema4c	hypoxia	normoxia	OK	2.6255	1.30032	-1.01373	-1.85924	0.00255	0.0208601	yes	2.65402	3.0701	2.15239	1.24115	1.55257	1.10723
SEH_Stam_04500	Stam	hypoxia	normoxia	OK	12.5683	7.00117	-0.844123	-1.85279	0.00255	0.0208601	yes	9.6593	13.3981	14.6475	6.38685	6.84211	7.77454
SEH_C12orf11_18801	C12orf11	hypoxia	normoxia	OK	6.80674	12.46	0.872265	1.88199	0.0026	0.0212209	yes	6.606	4.76884	9.04537	12.7941	13.3991	11.1866
SEH_Lingo4_18660	Lingo4	hypoxia	normoxia	OK	0.752596	1.88945	1.32802	1.90227	0.0026	0.0212209	yes	1.12662	0.399138	0.732028	3.94803	0.935312	0.785014
SEH_Otud7b_07278	Otud7b	hypoxia	normoxia	OK	5.83288	10.7819	0.886327	1.85055	0.0026	0.0212209	yes	3.6613	5.05694	8.78039	7.89523	8.64519	15.8052
SEH_Amh_19016	Amh	hypoxia	normoxia	OK	6.7928	3.57252	-0.927065	-1.87121	0.00265	0.0215313	yes	6.59288	6.48983	7.29569	3.17368	3.24322	4.30065
SEH_Angptl7_20464	Angptl7	hypoxia	normoxia	OK	2.34124	0.164884	-3.82775	-2.09404	0.00265	0.0215313	yes	6.44629	0.359072	0.218349	0.257619	0	0.237032
SEH_ATF7IP_06842	ATF7IP	hypoxia	normoxia	OK	3.64331	6.71016	0.881096	1.86547	0.00265	0.0215313	yes	4.18846	2.76403	3.97744	6.14175	5.9449	8.04382
SEH_Prdm2_00505	Prdm2	hypoxia	normoxia	OK	4.51918	2.45113	-0.882616	-1.80094	0.00265	0.0215313	yes	2.54722	6.93685	4.07346	1.97282	2.41329	2.96726
SEH_PTGFRN_06501	PTGFRN	hypoxia	normoxia	OK	2.41659	0.93331	-1.37254	-1.93384	0.00265	0.0215313	yes	0.811472	5.033	1.4053	0.982293	0.449068	1.36857
SEH_Ticam1_18950	Ticam1	hypoxia	normoxia	OK	1.9376	4.35412	1.16811	1.95091	0.00265	0.0215313	yes	2.94444	0.956856	1.91151	3.56412	3.04141	6.45683
SEH_CENPK_18621	CENPK	hypoxia	normoxia	OK	8.56964	17.6991	1.04637	2.19341	0.0027	0.0218716	yes	11.8452	6.12644	7.73731	20.846	21.5923	10.6591
SEH_ITGB5_05670	ITGB5	hypoxia	normoxia	OK	8.03666	14.1821	0.819398	1.82129	0.0027	0.0218716	yes	10.6005	5.31206	8.1974	15.1786	13.0097	14.3578
SEH_Nedd4_16298	Nedd4	hypoxia	normoxia	OK	1.60082	3.41837	1.0945	1.92698	0.0027	0.0218716	yes	1.06015	1.39879	2.34352	2.53416	3.23721	4.48373
SEH_NTN4_18346	NTN4	hypoxia	normoxia	OK	0.58872	1.81042	1.62067	2.12053	0.0027	0.0218716	yes	0.702433	0.689471	0.374256	0.826193	2.39211	2.21297
SEH_ALS2_07127	ALS2	hypoxia	normoxia	OK	3.02401	5.51352	0.866511	1.83721	0.00275	0.0221768	yes	3.28543	2.81886	2.96774	5.28362	4.79472	6.46221
SEH_Gm14295_10484	Gm14295	hypoxia	normoxia	OK	6.02225	2.97067	-1.01952	-1.93139	0.00275	0.0221768	yes	6.91749	4.62496	6.52431	2.69443	2.29057	3.92701
SEH_Mdm2_13616	Mdm2	hypoxia	normoxia	OK	46.161	26.8723	-0.780553	-1.8672	0.00275	0.0221768	yes	29.3141	47.1974	61.9716	25.9796	26.739	27.8984
SEH_PLCB3_05036	PLCB3	hypoxia	normoxia	OK	4.75495	8.46922	0.832799	1.79538	0.00275	0.0221768	yes	5.55336	4.09009	4.62141	10.2672	5.61245	9.52798
SEH_Senp5_16136	Senp5	hypoxia	normoxia	OK	11.3884	6.21877	-0.872867	-1.83357	0.00275	0.0221768	yes	5.2854	13.3235	15.5563	6.106	5.82355	6.72677
SEH_Steap3_19157	Steap3	hypoxia	normoxia	OK	14.4529	26.4676	0.872867	1.75872	0.00275	0.0221768	yes	11.4781	19.5994	12.2812	21.0391	17.089	41.2747
SEH_Cyr61_21061	Cyr61	hypoxia	normoxia	OK	3.63866	1.08228	-1.74933	-2.24778	0.0028	0.0224959	yes	5.41975	1.09931	4.39692	2.14176	0.587366	0.51772
SEH_LOC100362121_01951	LOC100362121	hypoxia	normoxia	OK	2.70508	6.2419	1.20631	2.04232	0.0028	0.0224959	yes	3.20386	2.88072	2.03066	8.81613	3.21379	6.69578
SEH_MOGAT1_02547	MOGAT1	hypoxia	normoxia	OK	175.138	297.274	0.7633	1.97727	0.0028	0.0224959	yes	177.73	213.326	134.357	331.553	277.145	283.122
SEH_Nuak2_09893	Nuak2	hypoxia	normoxia	OK	1.5544	3.81451	1.29514	1.98416	0.0028	0.0224959	yes	2.80551	1.08508	0.77262	2.01481	2.59679	6.83193
SEH_Prosapip1_17972	Prosapip1	hypoxia	normoxia	OK	3.73353	7.24139	0.955726	1.89323	0.0028	0.0224959	yes	4.61121	3.63234	2.95704	6.44135	6.85502	8.42781
SEH_Ncl_01493	Ncl	hypoxia	normoxia	OK	113.016	65.0487	-0.796933	-1.89268	0.00285	0.0228296	yes	75.3107	147.056	116.681	62.9834	69.7363	62.4265
SEH_Nfe2l2_11109	Nfe2l2	hypoxia	normoxia	OK	32.4901	54.6956	0.751424	1.80928	0.00285	0.0228296	yes	28.8058	28.2516	40.4129	56.9276	57.8645	49.2947
SEH_PTPRO_06784	PTPRO	hypoxia	normoxia	OK	0.722924	1.72027	1.25072	1.8545	0.00285	0.0228296	yes	0.678231	0.742608	0.747934	1.53999	1.80185	1.81897
SEH_Tmem106a_02696	Tmem106a	hypoxia	normoxia	OK	5.49965	12.4531	1.17909	2.22501	0.00285	0.0228296	yes	5.35681	7.86357	3.27857	13.9092	4.8919	18.5582
SEH_Mgll_10504	Mgll	hypoxia	normoxia	OK	79.7926	46.6062	-0.775733	-1.9922	0.0029	0.0231785	yes	51.6401	83.462	104.276	43.992	41.5861	54.2404
SEH_Ppa2_12499	Ppa2	hypoxia	normoxia	OK	118.238	202.782	0.778231	1.95891	0.0029	0.0231785	yes	111.732	124.211	118.771	243.131	268.14	97.0741
SEH_SYT9_12749	SYT9	hypoxia	normoxia	OK	3.11358	0.433005	-2.84612	-2.75423	0.0029	0.0231785	yes	1.74	1.58874	6.01202	0.379974	0.21998	0.699062
SEH_C2orf44_01858	C2orf44	hypoxia	normoxia	OK	0.569638	1.88142	1.72371	2.09112	0.00295	0.0235259	yes	1.15484	0.0779693	0.476108	1.84987	0.876434	2.91795
SEH_Vdac3_15556	Vdac3	hypoxia	normoxia	OK	21.0656	37.4736	0.830986	2.05537	0.00295	0.0235259	yes	19.6316	17.5305	26.0347	40.0069	35.3119	37.1019
SEH_XPO5_17093	XPO5	hypoxia	normoxia	OK	7.66217	4.09524	-0.903803	-1.84057	0.00295	0.0235259	yes	4.63888	13.2432	5.10446	3.58995	4.1979	4.49788
SEH_Brix1_05867	Brix1	hypoxia	normoxia	OK	31.7848	17.6183	-0.851265	-2.02159	0.003	0.0237665	yes	24.939	34.3687	36.0468	17.4886	22.2891	13.0772
SEH_CABLES1_04855	CABLES1	hypoxia	normoxia	OK	2.13685	4.91066	1.20043	1.80626	0.003	0.0237665	yes	2.79944	1.32381	2.28731	4.28008	2.61594	7.83595
SEH_Cdig2_04859	Cdig2	hypoxia	normoxia	OK	45.2319	23.9825	-0.915358	-1.87276	0.003	0.0237665	yes	19.2537	23.0906	93.3515	18.8284	27.3662	25.7529
SEH_Cyp2c11_00261	Cyp2c11	hypoxia	normoxia	OK	436.047	759.487	0.800542	2.17961	0.003	0.0237665	yes	527.623	335.873	444.644	950.974	475.981	851.505
SEH_Lasp1_04648	Lasp1	hypoxia	normoxia	OK	19.4346	35.5961	0.873088	2.12546	0.003	0.0237665	yes	16.1681	22.2581	19.8776	25.4116	34.3894	46.9872
SEH_Nrp1_02133	Nrp1	hypoxia	normoxia	OK	16.1782	28.5602	0.819953	1.77815	0.003	0.0237665	yes	12.1524	20.4654	15.9168	21.6687	22.0467	41.9651
SEH_Polr3c_17777	Polr3c	hypoxia	normoxia	OK	2.49544	5.65276	1.17966	1.79598	0.003	0.0237665	yes	3.42942	1.9731	2.0838	6.04593	6.23537	4.67699
SEH_Prpsap2_14883	Prpsap2	hypoxia	normoxia	OK	17.6584	9.39159	-0.910912	-1.99384	0.003	0.0237665	yes	14.6125	16.819	21.5436	10.3982	8.91832	8.8582
SEH_Slc39a13_01957	Slc39a13	hypoxia	normoxia	OK	9.92671	18.794	0.920883	2.05472	0.003	0.0237665	yes	8.75088	12.1301	8.89917	17.2077	17.3135	21.8607
SEH_Acad11_10396	Acad11	hypoxia	normoxia	OK	83.9523	142.635	0.764687	1.7948	0.00305	0.0241095	yes	84.0792	83.0581	84.7194	133.093	130.183	164.63
SEH_AS3MT_04791	AS3MT	hypoxia	normoxia	OK	7.56654	14.6351	0.951722	1.99128	0.00305	0.0241095	yes	2.99585	8.37067	11.3331	14.3128	13.7564	15.836
SEH_Plxdc1_03323	Plxdc1	hypoxia	normoxia	OK	8.53019	4.41453	-0.95032	-1.88141	0.00305	0.0241095	yes	7.95684	12.2531	5.38061	5.76616	3.19214	4.28527
SEH_Hivep2_04387	Hivep2	hypoxia	normoxia	OK	2.39878	1.27539	-0.91136	-1.75455	0.0031	0.0243975	yes	1.7826	2.81538	2.59834	1.44747	1.67658	0.702115
SEH_LUZP1_05943	LUZP1	hypoxia	normoxia	OK	6.50347	3.48576	-0.899734	-1.7719	0.0031	0.0243975	yes	2.91594	10.2792	6.31523	2.08082	4.58332	3.79315
SEH_Mtf1_21420	Mtf1	hypoxia	normoxia	OK	7.09524	3.40221	-1.06038	-1.83522	0.0031	0.0243975	yes	1.31272	15.7375	4.23545	2.85868	1.90188	5.44606
SEH_Pank1_11796	Pank1	hypoxia	normoxia	OK	78.1594	46.3281	-0.754532	-1.80148	0.0031	0.0243975	yes	55.4504	83.9974	95.0302	38.3553	44.7875	55.8414
SEH_Pycard_19330	Pycard	hypoxia	normoxia	OK	48.511	97.4079	1.00573	1.76231	0.0031	0.0243975	yes	50.6789	45.5855	49.2687	84.9316	97	110.292
SEH_Vprbp_20223	Vprbp	hypoxia	normoxia	OK	14.055	8.10319	-0.794519	-1.78936	0.0031	0.0243975	yes	8.65252	14.8545	18.6579	7.1606	8.33878	8.81018
SEH_Cdk9_09286	Cdk9	hypoxia	normoxia	OK	52.3115	30.6184	-0.772729	-1.94124	0.00315	0.0247009	yes	61.1435	54.5451	41.2459	32.0832	28.1638	31.6082
SEH_D4Bwg0951e_17234	D4Bwg0951e	hypoxia	normoxia	OK	35.5291	18.7854	-0.919393	-2.17879	0.00315	0.0247009	yes	32.7734	15.8647	57.9492	24.0387	13.9125	18.4049
SEH_FKBP14_04601	FKBP14	hypoxia	normoxia	OK	7.26093	15.859	1.12708	2.29051	0.00315	0.0247009	yes	10.0686	4.77903	6.93511	17.5508	15.8298	14.1965
SEH_Tgs1_13958	Tgs1	hypoxia	normoxia	OK	4.75551	2.33647	-1.02527	-1.85171	0.00315	0.0247009	yes	2.16517	8.032	4.06936	2.34804	1.8764	2.78497
SEH_Tusc4_19236	Tusc4	hypoxia	normoxia	OK	9.0202	17.1774	0.92928	2.00638	0.00315	0.0247009	yes	12.5359	5.51298	9.01172	20.0117	17.0844	14.436
SEH_Adipoq_15915	Adipoq	hypoxia	normoxia	OK	1.68255	5.19644	1.62687	2.30152	0.0032	0.024966	yes	1.01788	1.68863	2.34115	2.93854	4.50256	8.14821
SEH_IFT43_10477	IFT43	hypoxia	normoxia	OK	8.84447	3.80615	-1.21644	-2.13594	0.0032	0.024966	yes	14.1253	7.6382	4.76987	4.69348	3.26035	3.46462
SEH_Pacsin3_01949	Pacsin3	hypoxia	normoxia	OK	26.1737	44.5262	0.766534	1.89102	0.0032	0.024966	yes	32.8856	22.9238	22.7118	42.9372	42.8878	47.7535
SEH_Plcl2_11390	Plcl2	hypoxia	normoxia	OK	5.65025	10.2328	0.856816	1.82338	0.0032	0.024966	yes	8.33116	3.80938	4.81022	11.4607	10.074	9.16372
SEH_RBM14_20881	RBM14	hypoxia	normoxia	OK	3.38089	6.76433	1.00054	1.92387	0.0032	0.024966	yes	4.11057	3.04109	2.99102	7.77288	4.6416	7.87851
SEH_RGD1304595_10838	RGD1304595	hypoxia	normoxia	OK	72.4877	40.9963	-0.822243	-1.95516	0.0032	0.024966	yes	38.709	121.057	57.6972	35.9419	38.5177	48.5292
SEH_TEAD3_14984	TEAD3	hypoxia	normoxia	OK	2.87108	1.39902	-1.03717	-1.82313	0.0032	0.024966	yes	2.82496	3.81896	1.96933	1.55581	1.49524	1.14603
SEH_AGMAT_15276	AGMAT	hypoxia	normoxia	OK	46.5193	79.0882	0.765633	1.97846	0.00325	0.025283	yes	52.301	42.2969	44.96	67.3253	91.4626	78.4766
SEH_Hspa5_09262	Hspa5	hypoxia	normoxia	OK	789.049	445.324	-0.82526	-1.7977	0.00325	0.025283	yes	684.847	743.349	938.952	535.835	422.036	378.1
SEH_METTL4_04404	METTL4	hypoxia	normoxia	OK	1.42925	3.68986	1.36831	2.03481	0.00325	0.025283	yes	1.49377	1.12218	1.67182	5.55261	2.64458	2.8724
SEH_PTGIS_00578	PTGIS	hypoxia	normoxia	OK	5.12748	2.38225	-1.10592	-1.87476	0.00325	0.025283	yes	9.36043	2.29219	3.72982	2.4711	2.98098	1.69468
SEH_ANP32A_15095	ANP32A	hypoxia	normoxia	OK	57.6433	97.2456	0.75448	2.04726	0.0033	0.0255247	yes	65.8819	44.2539	62.7941	108.891	103.285	79.5614
SEH_C10orf118_21945	C10orf118	hypoxia	normoxia	OK	3.30791	1.49566	-1.14514	-1.90016	0.0033	0.0255247	yes	1.20621	3.41935	5.29818	0.92221	1.60212	1.96264
SEH_Car12_12441	Car12	hypoxia	normoxia	OK	3.30918	7.43788	1.16842	2.00365	0.0033	0.0255247	yes	5.19999	1.4412	3.28636	6.97943	10.1015	5.23272
SEH_Pelp1_04021	Pelp1	hypoxia	normoxia	OK	10.1322	5.88459	-0.783931	-1.7345	0.0033	0.0255247	yes	10.0781	11.5567	8.76176	5.91749	6.24398	5.4923
SEH_PPWD1_18620	PPWD1	hypoxia	normoxia	OK	17.7744	30.2437	0.766838	1.82451	0.0033	0.0255247	yes	17.4715	15.9023	19.9493	30.6925	34.0092	26.0294
SEH_RGD1565247_17391	RGD1565247	hypoxia	normoxia	OK	0.487886	1.61507	1.72698	2.07635	0.0033	0.0255247	yes	0.814048	0.461663	0.187946	1.38302	1.44154	2.02064
SEH_Sh3d19_09736	Sh3d19	hypoxia	normoxia	OK	2.69017	5.39218	1.00317	1.8654	0.0033	0.0255247	yes	0.862862	4.99771	2.20992	6.42508	5.8469	3.90454
SEH_Tgds_08653	Tgds	hypoxia	normoxia	OK	9.49535	17.7384	0.901585	1.9718	0.0033	0.0255247	yes	11.7481	7.83137	8.90662	16.3706	21.0064	15.8383
SEH_Akr1a1_05353	Akr1a1	hypoxia	normoxia	OK	149.911	259.303	0.790533	1.8286	0.00335	0.0258189	yes	240.907	103.035	105.792	255.989	272.453	249.468
SEH_FAM69A_13355	FAM69A	hypoxia	normoxia	OK	13.8394	24.9542	0.850503	1.97557	0.00335	0.0258189	yes	14.3377	9.9353	17.2451	23.8466	24.1606	26.8553
SEH_PARP3_20234	PARP3	hypoxia	normoxia	OK	7.50632	3.77399	-0.992016	-1.88706	0.00335	0.0258189	yes	9.58004	7.50185	5.43707	3.98399	4.47796	2.86001
SEH_Rtkn2_05537	Rtkn2	hypoxia	normoxia	OK	3.71262	7.45017	1.00484	1.92701	0.00335	0.0258189	yes	3.48911	3.23554	4.41321	8.61764	4.03951	9.69337
SEH_Serpine1_17489	Serpine1	hypoxia	normoxia	OK	11.7544	0.274225	-5.42169	-4.64845	0.00335	0.0258189	yes	1.76977	0.738932	32.7545	0.530499	0	0.292177
SEH_ATAD2_05288	ATAD2	hypoxia	normoxia	OK	10.0969	5.15061	-0.9711	-1.83949	0.0034	0.0260184	yes	3.37682	3.68458	23.2294	5.61123	4.66492	5.17568
SEH_CHIC2_12917	CHIC2	hypoxia	normoxia	OK	20.2891	7.58101	-1.42025	-3.0539	0.0034	0.0260184	yes	8.82761	28.5138	23.526	8.99935	7.80075	5.94293
SEH_KAT6B_19957	KAT6B	hypoxia	normoxia	OK	3.78211	2.08169	-0.86144	-1.76158	0.0034	0.0260184	yes	3.3358	3.34365	4.66688	2.24734	1.5549	2.44282
SEH_Lyz2_13619	Lyz2	hypoxia	normoxia	OK	30.8427	14.4177	-1.09709	-2.58161	0.0034	0.0260184	yes	51.1476	21.617	19.7635	19.8113	8.91322	14.5287
SEH_MAP3K5_06086	MAP3K5	hypoxia	normoxia	OK	13.3562	7.83988	-0.76861	-1.75272	0.0034	0.0260184	yes	12.6325	14.8478	12.5883	7.05383	6.7631	9.70271
SEH_Ms4a6d_06508	Ms4a6d	hypoxia	normoxia	OK	49.236	82.6155	0.746699	1.94807	0.0034	0.0260184	yes	54.6456	43.2838	49.7786	75.4546	98.4043	73.9875
SEH_Pdzk1_17775	Pdzk1	hypoxia	normoxia	OK	60.074	102.905	0.776503	1.86274	0.0034	0.0260184	yes	81.8335	39.7607	58.6278	122.354	87.5963	98.7659
SEH_Snx31_10556	Snx31	hypoxia	normoxia	OK	8.36793	14.6399	0.806961	1.79374	0.0034	0.0260184	yes	6.97398	8.67761	9.45219	14.9551	13.5137	15.4508
SEH_Tmem161b_21214	Tmem161b	hypoxia	normoxia	OK	13.3994	7.16788	-0.902548	-1.93226	0.0034	0.0260184	yes	12.0734	15.296	12.8288	6.94388	7.63396	6.9258
SEH_Tubb5_13371	Tubb5	hypoxia	normoxia	OK	10.527	19.1178	0.860826	1.91491	0.0034	0.0260184	yes	14.1883	10.0713	7.32135	18.7766	16.6815	21.8954
SEH_Exd1_10984	Exd1	hypoxia	normoxia	OK	0.642029	2.13138	1.73108	1.91352	0.00345	0.0262892	yes	0.492311	0.582077	0.851699	1.75627	2.0338	2.60409
SEH_Fmr1_06566	Fmr1	hypoxia	normoxia	OK	15.2206	8.45199	-0.848664	-1.80701	0.00345	0.0262892	yes	6.36525	23.6502	15.6464	5.38525	9.35498	10.6157
SEH_GNDS_RAT_09588	GNDS	hypoxia	normoxia	OK	8.49652	4.65324	-0.868636	-1.81673	0.00345	0.0262892	yes	5.55917	8.49521	11.4352	4.78156	4.6149	4.56326
SEH_Pwwp2b_14118	Pwwp2b	hypoxia	normoxia	OK	2.70951	5.59937	1.04723	1.88915	0.00345	0.0262892	yes	3.35119	1.23207	3.54529	5.12396	4.5055	7.16867
SEH_RPS6KA5_00868	RPS6KA5	hypoxia	normoxia	OK	5.13738	2.54847	-1.0114	-1.84283	0.00345	0.0262892	yes	2.35015	5.75521	7.30678	2.17787	2.93214	2.53539
SEH_Xrcc2_09670	Xrcc2	hypoxia	normoxia	OK	2.78909	7.09135	1.34627	2.22105	0.00345	0.0262892	yes	3.3487	2.26691	2.75166	7.63674	7.33642	6.30089
SEH_Megf9_10821	Megf9	hypoxia	normoxia	OK	1.17083	2.88599	1.30153	1.90954	0.0035	0.0265764	yes	1.21214	0.668557	1.6318	1.6474	2.7425	4.26808
SEH_NUDT4_06347	NUDT4	hypoxia	normoxia	OK	90.9144	53.6044	-0.762158	-2.10759	0.0035	0.0265764	yes	62.3402	111.638	98.7653	53.3287	56.0939	51.3905
SEH_Pbx1_11774	Pbx1	hypoxia	normoxia	OK	5.77175	11.4971	0.994187	1.99379	0.0035	0.0265764	yes	5.99391	5.10742	6.21392	11.8503	10.3971	12.2438
SEH_Ripk2_20496	Ripk2	hypoxia	normoxia	OK	6.57021	3.19214	-1.04142	-1.92498	0.0035	0.0265764	yes	5.55685	7.13702	7.01677	2.37275	4.12167	3.082
SEH_Wdr89_03803	Wdr89	hypoxia	normoxia	OK	9.941	4.87369	-1.02838	-1.96188	0.0035	0.0265764	yes	5.97489	15.0939	8.75424	3.92203	3.40616	7.29289
SEH_Reep4_09368	Reep4	hypoxia	normoxia	OK	10.1952	19.0291	0.900325	1.99121	0.00355	0.0269181	yes	13.2103	8.41682	8.95839	22.1439	17.7002	17.2433
SEH_RGD1559848_18967	RGD1559848	hypoxia	normoxia	OK	12.046	6.1912	-0.960258	-1.96756	0.00355	0.0269181	yes	13.0637	12.2189	10.8553	8.05049	4.84033	5.68277
SEH_Cast_00374	Cast	hypoxia	normoxia	OK	50.8744	30.3162	-0.746853	-1.79344	0.0036	0.0271636	yes	42.0679	49.3123	61.243	33.07	27.7829	30.0955
SEH_Hlf_21651	Hlf	hypoxia	normoxia	OK	3.8625	7.62702	0.981586	1.86596	0.0036	0.0271636	yes	2.51793	6.20227	2.86729	5.06558	7.6263	10.1892
SEH_Il1b_06466	Il1b	hypoxia	normoxia	OK	3.56744	0.621252	-2.52164	-2.70026	0.0036	0.0271636	yes	5.26637	2.91051	2.52543	1.19254	0.258883	0.412329
SEH_Rbm8a_17785	Rbm8a	hypoxia	normoxia	OK	103.694	61.355	-0.757078	-2.23325	0.0036	0.0271636	yes	113.681	105.905	91.4954	65.0769	60.5528	58.4354
SEH_Rhbg_15946	Rhbg	hypoxia	normoxia	OK	14.3509	25.1519	0.809528	1.82244	0.0036	0.0271636	yes	21.3711	11.4803	10.2012	20.0017	18.4623	36.9917
SEH_Rnf44_18759	Rnf44	hypoxia	normoxia	OK	5.57077	2.60308	-1.09765	-1.97032	0.0036	0.0271636	yes	4.71687	6.39075	5.60467	2.22455	2.36843	3.21627
SEH_TOM1L1_21647	TOM1L1	hypoxia	normoxia	OK	42.5772	71.6004	0.749887	1.8827	0.0036	0.0271636	yes	39.6363	34.3442	53.751	70.9295	83.1047	60.7669
SEH_ANXA1_20337	ANXA1	hypoxia	normoxia	OK	3.86288	1.08765	-1.82846	-2.36177	0.00365	0.0273877	yes	3.14631	4.04583	4.39651	1.37403	1.32567	0.563265
SEH_Cyb5rl_11246	Cyb5rl	hypoxia	normoxia	OK	3.57725	8.02311	1.16531	2.06446	0.00365	0.0273877	yes	3.32764	4.53106	2.87304	8.47743	6.8707	8.72121
SEH_Ppp6r2_07758	Ppp6r2	hypoxia	normoxia	OK	7.59236	13.2015	0.798081	1.79007	0.00365	0.0273877	yes	7.92237	6.49155	8.36317	12.2825	11.3267	15.9953
SEH_Ptplb_05659	Ptplb	hypoxia	normoxia	OK	14.7472	27.4205	0.894817	2.10202	0.00365	0.0273877	yes	12.443	17.6972	14.1013	23.9068	24.8456	33.5089
SEH_Rnf145_17332	Rnf145	hypoxia	normoxia	OK	18.64	10.7802	-0.790014	-1.7891	0.00365	0.0273877	yes	15.5035	20.1369	20.2796	8.82459	14.9292	8.58694
SEH_Skp2_03412	Skp2	hypoxia	normoxia	OK	0.630364	2.34144	1.89314	2.28183	0.00365	0.0273877	yes	0.686451	0.695954	0.508686	2.49866	1.04161	3.48406
SEH_Trim41_11753	Trim41	hypoxia	normoxia	OK	6.07507	11.1509	0.876181	1.84766	0.00365	0.0273877	yes	8.22525	4.702	5.29796	10.269	9.93553	13.248
SEH_Tubgcp3_18496	Tubgcp3	hypoxia	normoxia	OK	9.22277	5.1783	-0.832722	-1.78355	0.00365	0.0273877	yes	6.55824	10.1834	10.9267	5.23771	5.32643	4.97075
SEH_HNRNPA1L2_08125	HNRNPA1L2	hypoxia	normoxia	OK	182.758	108.619	-0.750658	-1.90771	0.0037	0.0277243	yes	152.388	221.03	174.855	107.303	111.056	107.497
SEH_PRR16_21384	PRR16	hypoxia	normoxia	OK	18.2182	33.8372	0.893232	2.15665	0.0037	0.0277243	yes	19.364	13.4962	21.7943	20.9359	41.9457	38.63
SEH_Cyp2j9_00882	Cyp2j9	hypoxia	normoxia	OK	320.6	569.535	0.829012	1.84824	0.00375	0.0280017	yes	238.797	509.122	213.881	611.721	652.327	444.559
SEH_GOLGB1_05636	GOLGB1	hypoxia	normoxia	OK	9.59739	5.72682	-0.74491	-1.71051	0.00375	0.0280017	yes	8.90602	10.2488	9.63742	5.59474	5.64821	5.93749
SEH_SAMD9_20199	SAMD9	hypoxia	normoxia	OK	0.846347	1.61035	0.928055	1.72232	0.00375	0.0280017	yes	1.28798	0.750115	0.500943	2.00038	1.74843	1.08225
SEH_Tinagl1_01188	Tinagl1	hypoxia	normoxia	OK	32.4602	19.2662	-0.752596	-1.81447	0.00375	0.0280017	yes	37.3449	34.0761	25.9595	20.9661	18.4436	18.3889
SEH_Zfpm1_13517	Zfpm1	hypoxia	normoxia	OK	7.63612	13.3459	0.805489	1.75773	0.00375	0.0280017	yes	7.92516	5.32217	9.66103	11.2676	10.5258	18.2444
SEH_Adssl1_17579	Adssl1	hypoxia	normoxia	OK	7.1573	3.41696	-1.0667	-1.94889	0.0038	0.0282383	yes	9.20177	5.24888	7.02123	2.75842	3.19425	4.29821
SEH_Atp9b_07954	Atp9b	hypoxia	normoxia	OK	4.56784	2.46247	-0.891407	-1.76274	0.0038	0.0282383	yes	4.01401	5.1285	4.561	2.38145	2.62226	2.3837
SEH_Hpgd_13583	Hpgd	hypoxia	normoxia	OK	7.53294	15.098	1.00307	2.06581	0.0038	0.0282383	yes	7.70441	6.33006	8.56437	13.0834	20.5993	11.6111
SEH_Msh2_09136	Msh2	hypoxia	normoxia	OK	3.29244	6.10418	0.89064	1.78733	0.0038	0.0282383	yes	2.8437	2.90435	4.12927	6.65042	5.48055	6.18158
SEH_Phf17_04933	Phf17	hypoxia	normoxia	OK	5.98556	3.11753	-0.941085	-1.83885	0.0038	0.0282383	yes	4.60633	6.66148	6.68888	2.6087	2.71917	4.02472
SEH_Pigr_09868	Pigr	hypoxia	normoxia	OK	184.538	321.557	0.801153	1.8044	0.0038	0.0282383	yes	235.01	137.989	180.616	357.118	257.529	350.024
SEH_Tpst1_21021	Tpst1	hypoxia	normoxia	OK	44.0051	25.8206	-0.769146	-1.88311	0.0038	0.0282383	yes	27.9546	47.6878	56.3728	28.3795	26.4682	22.6142
SEH_Cttn_02749	Cttn	hypoxia	normoxia	OK	50.1759	29.9407	-0.744887	-1.79535	0.00385	0.0284726	yes	55.2156	33.8441	61.4681	30.1957	29.3426	30.2838
SEH_Dctpp1_19364	Dctpp1	hypoxia	normoxia	OK	23.5445	44.5511	0.920071	2.39525	0.00385	0.0284726	yes	31.4346	17.0849	22.1139	49.703	36.5207	47.4295
SEH_Ganc_11004	Ganc	hypoxia	normoxia	OK	9.1329	15.656	0.777571	1.76605	0.00385	0.0284726	yes	9.62582	6.7308	11.0421	15.4385	15.3803	16.1492
SEH_JMJD1C_05543	JMJD1C	hypoxia	normoxia	OK	19.5677	11.391	-0.780579	-1.74632	0.00385	0.0284726	yes	9.44235	24.883	24.3777	13.1051	10.738	10.3299
SEH_Lrrc16a_13487	Lrrc16a	hypoxia	normoxia	OK	5.15748	2.83241	-0.864635	-1.75871	0.00385	0.0284726	yes	3.59336	6.85696	5.02212	2.57021	2.61761	3.30941
SEH_Pddc1_14398	Pddc1	hypoxia	normoxia	OK	29.7191	52.0975	0.809824	2.13314	0.00385	0.0284726	yes	33.3017	26.4385	29.4171	56.543	49.4653	50.2842
SEH_Tyrobp_20016	Tyrobp	hypoxia	normoxia	OK	83.2974	43.5975	-0.934027	-2.95263	0.00385	0.0284726	yes	133.015	69.3901	47.4876	42.3088	52.2424	36.2412
SEH_4933426M11Rik_12663	4933426M11Rik	hypoxia	normoxia	OK	18.3609	9.09669	-1.01323	-2.1065	0.0039	0.0287439	yes	7.85631	27.4589	19.7676	7.17121	5.79227	14.3266
SEH_Gm16517_19079	Gm16517	hypoxia	normoxia	OK	30.5665	16.96	-0.849815	-2.00816	0.0039	0.0287439	yes	43.349	26.1903	22.1602	19.3925	14.1662	17.3213
SEH_Itch_18273	Itch	hypoxia	normoxia	OK	24.1727	46.9502	0.957755	2.63428	0.0039	0.0287439	yes	26.91	17.6859	27.9221	52.1339	45.9977	42.7191
SEH_LARP4_08981	LARP4	hypoxia	normoxia	OK	4.28419	1.33349	-1.68381	-2.28127	0.0039	0.0287439	yes	2.18582	5.24064	5.42611	0.556861	2.4178	1.02582
SEH_Spryd4_18696	Spryd4	hypoxia	normoxia	OK	59.1661	33.1446	-0.835997	-2.18284	0.0039	0.0287439	yes	38.5165	82.9323	56.0494	27.5588	24.7349	47.1401
SEH_AHR_13332	AHR	hypoxia	normoxia	OK	24.4446	14.1057	-0.793238	-1.7536	0.00395	0.0289935	yes	7.33317	32.961	33.0395	14.4303	10.2742	17.6125
SEH_Ankrd28_11399	Ankrd28	hypoxia	normoxia	OK	15.3131	8.79007	-0.80082	-1.74223	0.00395	0.0289935	yes	6.08895	24.2116	15.6388	7.12011	9.83241	9.41769
SEH_ETNK2_01462	ETNK2	hypoxia	normoxia	OK	186.752	111.052	-0.749888	-1.88976	0.00395	0.0289935	yes	129.059	277.535	153.661	106.479	114.324	112.352
SEH_Isg15_19621	Isg15	hypoxia	normoxia	OK	263.733	154.899	-0.767747	-2.36502	0.00395	0.0289935	yes	328.981	134.632	327.585	153.917	112.88	197.901
SEH_Senp2_10117	Senp2	hypoxia	normoxia	OK	11.9656	6.78544	-0.818375	-1.76635	0.00395	0.0289935	yes	7.47833	15.7505	12.6679	6.13164	7.86896	6.3557
SEH_Trafd1_01924	Trafd1	hypoxia	normoxia	OK	6.71675	11.9006	0.825199	1.79851	0.00395	0.0289935	yes	8.21874	6.5594	5.37212	12.8165	12.1444	10.7409
SEH_Abhd10_18477	Abhd10	hypoxia	normoxia	OK	54.82	32.1714	-0.768923	-1.97645	0.004	0.0293207	yes	50.2798	50.2916	63.8886	34.5574	33.1386	28.8183
SEH_TMEM222_05590	TMEM222	hypoxia	normoxia	OK	35.6008	61.7325	0.794122	2.15082	0.004	0.0293207	yes	37.3691	35.6942	33.739	64.9934	51.9882	68.216
SEH_Nfatc1_07955	Nfatc1	hypoxia	normoxia	OK	2.10963	0.95646	-1.14121	-1.82227	0.00405	0.029667	yes	0.967852	2.93216	2.42887	0.748509	1.00485	1.11602
SEH_2310079F23Rik_12926	2310079F23Rik	hypoxia	normoxia	OK	3.66265	1.93155	-0.92313	-1.75153	0.0041	0.0298912	yes	4.5569	2.35182	4.07922	2.09204	1.65694	2.04566
SEH_Cbx4_21456	Cbx4	hypoxia	normoxia	OK	10.1283	5.28965	-0.937144	-1.82077	0.0041	0.0298912	yes	11.3771	4.3114	14.6964	5.24216	2.48345	8.14334
SEH_D3ZKC2_RAT_21716	D3ZKC2	hypoxia	normoxia	OK	37.2287	20.6677	-0.849039	-2.11891	0.0041	0.0298912	yes	29.1703	39.1321	43.3837	19.4553	18.9319	23.6158
SEH_Msr1_07922	Msr1	hypoxia	normoxia	OK	31.4708	18.2151	-0.788877	-1.85876	0.0041	0.0298912	yes	27.1613	35.8811	31.37	13.0222	26.0994	15.5238
SEH_Pcf11_08739	Pcf11	hypoxia	normoxia	OK	13.9802	8.33378	-0.746344	-1.71015	0.0041	0.0298912	yes	12.4674	13.928	15.5452	7.63621	10.2993	7.06581
SEH_Ppdpf_04696	Ppdpf	hypoxia	normoxia	OK	218.881	368.21	0.75038	2.77904	0.0041	0.0298912	yes	264.2	189.539	202.905	413.097	270.813	420.719
SEH_Vps37a_07917	Vps37a	hypoxia	normoxia	OK	17.5315	9.74209	-0.847647	-1.87202	0.0041	0.0298912	yes	15.3345	15.7229	21.5372	9.22501	10.9333	9.06794
SEH_Chst15_09900	Chst15	hypoxia	normoxia	OK	4.34359	2.01266	-1.10978	-1.89677	0.00415	0.0301539	yes	3.80951	4.96646	4.2548	1.44053	2.93763	1.65982
SEH_Ifi204_15701	Ifi204	hypoxia	normoxia	OK	5.85669	2.64455	-1.14706	-1.93523	0.00415	0.0301539	yes	6.0212	3.83169	7.71717	2.8567	2.94036	2.13659
SEH_Pinx1_16323	Pinx1	hypoxia	normoxia	OK	10.1063	5.00936	-1.01256	-1.71565	0.00415	0.0301539	yes	11.3925	8.79445	10.132	6.76347	3.91578	4.34885
SEH_Rars_01646	Rars	hypoxia	normoxia	OK	18.7603	10.8048	-0.796007	-1.82701	0.00415	0.0301539	yes	20.0845	18.4031	17.7932	11.793	11.5431	9.07841
SEH_Rpusd2_10970	Rpusd2	hypoxia	normoxia	OK	14.4396	8.04523	-0.843829	-1.82595	0.00415	0.0301539	yes	10.6203	20.1912	12.5074	7.44228	9.40211	7.29129
SEH_ACSL1_13548	ACSL1	hypoxia	normoxia	OK	374.981	660.8	0.817395	1.77489	0.0042	0.030374	yes	315.684	324.16	485.1	642.587	612.443	727.37
SEH_Arhgap8_05700	Arhgap8	hypoxia	normoxia	OK	14.5053	25.1226	0.792401	1.80784	0.0042	0.030374	yes	16.6285	7.28584	19.6016	28.1648	17.6067	29.5963
SEH_Hnrnpf_03621	Hnrnpf	hypoxia	normoxia	OK	7.00706	2.28325	-1.61772	-2.47065	0.0042	0.030374	yes	6.44694	11.0257	3.54854	2.36408	2.28008	2.20559
SEH_Itgb6_15160	Itgb6	hypoxia	normoxia	OK	3.81631	2.00161	-0.931022	-1.74259	0.0042	0.030374	yes	1.85407	4.74749	4.84738	2.32121	1.90113	1.78248
SEH_Slc16a3_02250	Slc16a3	hypoxia	normoxia	OK	1.88632	0.42261	-2.15817	-2.34934	0.0042	0.030374	yes	2.56638	1.25579	1.83678	0.541185	0.313347	0.413298
SEH_Tssk6_14770	Tssk6	hypoxia	normoxia	OK	5.00111	10.8267	1.11428	2.12046	0.0042	0.030374	yes	5.5405	4.4019	5.06094	11.2909	9.22706	11.9623
SEH_unknown_21292	unknown	hypoxia	normoxia	OK	1.92279	0.331882	-2.53446	-2.46263	0.0042	0.030374	yes	1.94351	1.72337	2.1015	0.247618	0.143375	0.604654
SEH_Dolpp1_09340	Dolpp1	hypoxia	normoxia	OK	8.71035	17.6586	1.01957	2.16906	0.00425	0.0306329	yes	7.31417	9.85887	8.95802	15.0998	14.9826	22.8934
SEH_EPC2_20439	EPC2	hypoxia	normoxia	OK	9.11973	5.10924	-0.835881	-1.76529	0.00425	0.0306329	yes	7.12294	8.57596	11.6603	5.57009	4.49268	5.26497
SEH_Farp1_14746	Farp1	hypoxia	normoxia	OK	3.30371	6.02647	0.867226	1.74316	0.00425	0.0306329	yes	2.62477	2.94267	4.34368	6.38985	4.37101	7.31854
SEH_Sel1l_11578	Sel1l	hypoxia	normoxia	OK	34.5512	20.7103	-0.73839	-1.69891	0.00425	0.0306329	yes	15.9325	42.8508	44.8703	15.6847	22.9409	23.5052
SEH_Sox18_04717	Sox18	hypoxia	normoxia	OK	1.47071	3.89019	1.40333	2.04864	0.00425	0.0306329	yes	1.4596	1.59421	1.35832	2.97506	5.96227	2.73325
SEH_Arl4c_19107	Arl4c	hypoxia	normoxia	OK	4.84029	0.966646	-2.32403	-2.74137	0.0043	0.0308901	yes	4.04198	3.95985	6.51904	1.28663	0.893476	0.719828
SEH_Ces1d_08084	Ces1d	hypoxia	normoxia	OK	9.11338	15.7407	0.788442	1.75306	0.0043	0.0308901	yes	13.3476	7.11629	6.87625	16.0798	14.4552	16.6871
SEH_Mettl8_11060	Mettl8	hypoxia	normoxia	OK	1.71043	4.33124	1.34042	2.00556	0.0043	0.0308901	yes	2.19233	0.59281	2.34615	4.57509	4.80489	3.61374
SEH_Nod1_04605	Nod1	hypoxia	normoxia	OK	8.03538	4.31904	-0.895656	-1.75258	0.0043	0.0308901	yes	4.14367	16.0407	3.9218	4.41972	4.00904	4.52836
SEH_RGD1309403_08441	RGD1309403	hypoxia	normoxia	OK	2.16654	0.952308	-1.18589	-1.83555	0.0043	0.0308901	yes	2.1371	2.68602	1.67651	0.698796	1.07118	1.08695
SEH_LRTM2_06597	LRTM2	hypoxia	normoxia	OK	8.74259	4.28784	-1.02781	-1.88091	0.00435	0.031187	yes	7.39601	7.17486	11.6569	8.01517	2.4861	2.36227
SEH_Tmc6_05136	Tmc6	hypoxia	normoxia	OK	0.627912	1.67599	1.41638	1.91074	0.00435	0.031187	yes	0.437364	0.688895	0.757476	0.941222	2.32359	1.76315
SEH_TMEM48_11254	TMEM48	hypoxia	normoxia	OK	22.2403	37.2868	0.745487	1.8101	0.00435	0.031187	yes	22.5534	19.2032	24.9644	35.1239	44.8792	31.8573
SEH_Ndufaf4_19174	Ndufaf4	hypoxia	normoxia	OK	27.5803	13.9218	-0.986294	-2.27984	0.0044	0.0314619	yes	11.3242	40.1658	31.2507	12.3395	14.9019	14.5238
SEH_Rgsl2h_06306	Rgsl2h	hypoxia	normoxia	OK	1.76972	6.66288	1.91263	2.56746	0.0044	0.0314619	yes	1.14237	1.22193	2.94485	12.2174	5.04948	2.72177
SEH_Rqcd1_02500	Rqcd1	hypoxia	normoxia	OK	11.0114	5.29083	-1.05744	-2.00511	0.0044	0.0314619	yes	6.58296	15.592	10.8594	3.27949	7.5076	5.08539
SEH_Tubb6_04461	Tubb6	hypoxia	normoxia	OK	9.03859	4.51334	-1.0019	-1.93482	0.0044	0.0314619	yes	10.8174	11.0218	5.27653	4.14624	5.07411	4.31968
SEH_Ttc39a_18059	Ttc39a	hypoxia	normoxia	OK	1.11808	2.73866	1.29244	1.9033	0.00445	0.0317983	yes	1.04345	1.29483	1.01597	2.26016	2.30953	3.64629
SEH_Cep152_18362	Cep152	hypoxia	normoxia	OK	2.32419	1.19028	-0.965427	-1.73034	0.0045	0.0320284	yes	3.31823	2.29006	1.36427	1.58303	1.35633	0.631484
SEH_Eif4ebp2_20254	Eif4ebp2	hypoxia	normoxia	OK	52.2462	26.7456	-0.966025	-2.69936	0.0045	0.0320284	yes	23.6916	75.7137	57.3332	13.5804	29.6571	36.9993
SEH_Fat1_13564	Fat1	hypoxia	normoxia	OK	3.1042	1.80498	-0.782235	-1.65266	0.0045	0.0320284	yes	2.72396	4.93809	1.65054	1.94905	1.49699	1.9689
SEH_RAVER2_15327	RAVER2	hypoxia	normoxia	OK	0.658202	2.17249	1.72275	2.04914	0.0045	0.0320284	yes	0.511499	0.725774	0.737333	0.8689	1.5093	4.13928
SEH_Sms_00769	Sms	hypoxia	normoxia	OK	3.07314	6.61899	1.1069	1.9431	0.0045	0.0320284	yes	2.92548	2.9228	3.37113	6.40472	7.67194	5.78031
SEH_Tmco6_00902	Tmco6	hypoxia	normoxia	OK	6.66633	12.3758	0.892561	1.8658	0.0045	0.0320284	yes	6.69715	7.36431	5.93754	10.5804	17.6374	8.90975
SEH_EEA1_06350	EEA1	hypoxia	normoxia	OK	13.7536	8.14649	-0.755559	-1.64393	0.00455	0.0323203	yes	8.66097	17.3553	15.2446	7.50927	9.89223	7.03796
SEH_Madd_01954	Madd	hypoxia	normoxia	OK	5.26082	8.83681	0.748238	1.66956	0.00455	0.0323203	yes	6.24445	4.82846	4.70955	9.69494	8.18968	8.6258
SEH_Prr12_21815	Prr12	hypoxia	normoxia	OK	3.36305	5.7446	0.772437	1.67769	0.00455	0.0323203	yes	4.36592	3.11748	2.60574	5.19899	5.1978	6.837
SEH_Clcn7_17394	Clcn7	hypoxia	normoxia	OK	5.98008	3.34372	-0.838709	-1.71974	0.0046	0.032483	yes	3.61895	7.88909	6.43218	2.7749	3.17743	4.07884
SEH_Fitm1_01254	Fitm1	hypoxia	normoxia	OK	13.9939	25.8293	0.88421	1.98348	0.0046	0.032483	yes	22.2637	4.91747	14.8006	28.5113	21.8289	27.1478
SEH_LOC100363560_03723	LOC100363560	hypoxia	normoxia	OK	34.5979	60.0885	0.796405	2.02452	0.0046	0.032483	yes	32.714	19.4558	51.6239	54.6096	76.8428	48.8131
SEH_Notum_02264	Notum	hypoxia	normoxia	OK	5.84218	10.7851	0.884462	1.81947	0.0046	0.032483	yes	8.51259	4.22599	4.78796	8.67686	13.691	9.98753
SEH_POLI_01081	POLI	hypoxia	normoxia	OK	1.81084	3.74766	1.04933	1.79416	0.0046	0.032483	yes	2.52123	0.770897	2.14041	3.67876	4.11465	3.44956
SEH_Rab3d_03740	Rab3d	hypoxia	normoxia	OK	44.2497	75.0115	0.761445	2.07712	0.0046	0.032483	yes	51.0199	39.8097	41.9193	71.5487	60.7933	92.6925
SEH_Rrs1_08000	Rrs1	hypoxia	normoxia	OK	21.4007	11.8214	-0.856252	-1.91789	0.0046	0.032483	yes	17.0717	30.6741	16.4563	9.82344	11.7172	13.9237
SEH_RTN4IP1_10303	RTN4IP1	hypoxia	normoxia	OK	7.7301	14.1613	0.873395	1.8635	0.0046	0.032483	yes	8.47064	7.21527	7.50438	15.1076	13.3077	14.0685
SEH_ZBED5_12978	ZBED5	hypoxia	normoxia	OK	14.5846	24.6084	0.754705	1.75044	0.0046	0.032483	yes	19.3328	12.4377	11.9832	30.1074	22.8226	20.8951
SEH_ARHGAP26_07345	ARHGAP26	hypoxia	normoxia	OK	3.14241	0.968442	-1.69813	-2.1844	0.00465	0.0327076	yes	0.96671	5.48982	2.97069	0.547348	0.950688	1.40729
SEH_Mapk15_18129	Mapk15	hypoxia	normoxia	OK	1.88255	0.214024	-3.13685	-2.81447	0.00465	0.0327076	yes	1.76306	0.833628	3.05096	0.29951	0	0.34256
SEH_NCOA2_00402	NCOA2	hypoxia	normoxia	OK	3.80912	2.08309	-0.870733	-1.69409	0.00465	0.0327076	yes	1.19763	4.67177	5.55798	1.05192	2.12134	3.07601
SEH_Tcea1_12287	Tcea1	hypoxia	normoxia	OK	21.6909	9.95384	-1.12376	-1.69348	0.00465	0.0327076	yes	11.03	28.8488	25.1939	6.19141	11.9441	11.726
SEH_TCF7_21905	TCF7	hypoxia	normoxia	OK	0.509055	1.65209	1.6984	2.0558	0.00465	0.0327076	yes	0.72182	0.59707	0.208275	1.77813	2.44983	0.728315
SEH_Zfp157_17301	Zfp157	hypoxia	normoxia	OK	1.30233	3.94097	1.59745	2.1431	0.00465	0.0327076	yes	1.08494	2.11945	0.702613	4.56061	4.0803	3.18199
SEH_Aqp12_13394	Aqp12	hypoxia	normoxia	OK	3.21853	7.05114	1.13145	1.91154	0.0047	0.0329305	yes	0.842267	2.98929	5.82403	8.58407	9.3186	3.25074
SEH_C8B_15306	C8B	hypoxia	normoxia	OK	54.1471	92.3737	0.770599	1.72853	0.0047	0.0329305	yes	36.2475	80.2988	45.8949	96.195	114.285	66.6415
SEH_Cox4i2_05344	Cox4i2	hypoxia	normoxia	OK	8.2466	2.25237	-1.87236	-2.77543	0.0047	0.0329305	yes	7.66056	13.0296	4.04967	0.3001	3.64642	2.81059
SEH_KLRAQ1_09129	KLRAQ1	hypoxia	normoxia	OK	6.93767	12.0542	0.797009	1.75434	0.0047	0.0329305	yes	7.13775	5.69176	7.9835	10.5099	11.5868	14.0658
SEH_Ncapd2_15857	Ncapd2	hypoxia	normoxia	OK	1.06545	2.18503	1.03619	1.77281	0.0047	0.0329305	yes	1.40302	0.764549	1.02877	2.86067	1.81596	1.87846
SEH_Pyroxd1_00999	Pyroxd1	hypoxia	normoxia	OK	40.2572	23.7021	-0.764231	-1.63908	0.0047	0.0329305	yes	23.3447	50.7402	46.6866	27.1691	27.5541	16.383
SEH_Jub_01286	Jub	hypoxia	normoxia	OK	0.924726	2.36753	1.35629	1.94306	0.00475	0.0332592	yes	0.871736	1.1479	0.754544	1.90412	2.64619	2.55229
SEH_5031414D18Rik_11990	5031414D18Rik	hypoxia	normoxia	OK	2.11843	0.781442	-1.43878	-1.76743	0.0048	0.033544	yes	2.26742	2.53831	1.54956	0.364939	1.47924	0.500148
SEH_Ddx55_07201	Ddx55	hypoxia	normoxia	OK	13.2396	7.56355	-0.807726	-1.77263	0.0048	0.033544	yes	13.1945	12.7288	13.7955	7.50979	8.06447	7.11639
SEH_Mmp15_21717	Mmp15	hypoxia	normoxia	OK	3.73783	7.45894	0.99677	1.8477	0.0048	0.033544	yes	7.04915	1.45238	2.71196	5.5887	6.29452	10.4936
SEH_CYP2B6_20329	CYP2B6	hypoxia	normoxia	OK	2.02175	5.37413	1.41043	2.1137	0.00485	0.0338059	yes	0.921217	1.96411	3.17991	4.69348	6.5207	4.90822
SEH_HECA_06066	HECA	hypoxia	normoxia	OK	16.8377	9.3526	-0.848259	-1.81017	0.00485	0.0338059	yes	6.99326	15.6356	27.8843	7.20554	9.15191	11.7003
SEH_Lhfpl5_14980	Lhfpl5	hypoxia	normoxia	OK	0.454674	2.80185	2.62348	2.47169	0.00485	0.0338059	yes	0.690683	0.196268	0.47707	3.23761	2.44471	2.72322
SEH_PRKAB1_18894	PRKAB1	hypoxia	normoxia	OK	13.8624	25.2667	0.866064	1.99876	0.00485	0.0338059	yes	12.2194	10.565	18.8026	27.0887	23.3746	25.3368
SEH_Nudt18_09366	Nudt18	hypoxia	normoxia	OK	1.72194	4.45154	1.37027	2.00198	0.0049	0.0341323	yes	2.13868	0.949485	2.07767	5.03992	3.54855	4.76614
SEH_H6pd_20491	H6pd	hypoxia	normoxia	OK	119.209	69.9957	-0.768157	-1.68436	0.00495	0.0343697	yes	61.1286	133.416	163.083	47.2125	57.9637	104.811
SEH_Morf4l2_17436	Morf4l2	hypoxia	normoxia	OK	184.411	112.91	-0.707758	-1.90969	0.00495	0.0343697	yes	170.336	198.425	184.472	118.257	113.373	107.099
SEH_Pgm2_15334	Pgm2	hypoxia	normoxia	OK	355.903	612.843	0.784032	1.79782	0.00495	0.0343697	yes	388.197	346.506	333.007	588.04	646.166	604.322
SEH_Sema4g_04751	Sema4g	hypoxia	normoxia	OK	43.829	73.3139	0.742201	1.75353	0.00495	0.0343697	yes	57.797	34.0356	39.6544	64.6414	68.7499	86.5504
SEH_Usp39_08829	Usp39	hypoxia	normoxia	OK	8.64272	14.9813	0.793602	1.75676	0.00495	0.0343697	yes	9.30902	7.58179	9.03735	11.4124	19.9364	13.595
SEH_Baiap2_02298	Baiap2	hypoxia	normoxia	OK	11.6233	2.31042	-2.33079	-3.54206	0.005	0.0346277	yes	8.45441	12.8886	13.527	0	2.80151	4.12976
SEH_D3ZGK0_RAT_19360	D3ZGK0	hypoxia	normoxia	OK	7.22031	12.6522	0.809258	1.75286	0.005	0.0346277	yes	7.66349	7.92399	6.07344	12.1915	11.5401	14.225
SEH_Tead4_15890	Tead4	hypoxia	normoxia	OK	2.52792	0.606108	-2.0603	-2.28816	0.005	0.0346277	yes	2.11686	3.84116	1.62572	0.838959	0.208163	0.771201
SEH_Zswim3_06442	Zswim3	hypoxia	normoxia	OK	0.995415	2.38496	1.26059	1.83304	0.005	0.0346277	yes	1.31742	0.974602	0.69422	3.15293	2.0286	1.97334
SEH_BAG6_21505	BAG6	hypoxia	normoxia	OK	32.5465	19.7085	-0.723689	-1.69545	0.00505	0.0348844	yes	36.3798	32.3758	28.884	21.3183	16.5032	21.3039
SEH_Banp_13519	Banp	hypoxia	normoxia	OK	1.3362	3.37815	1.3381	1.96338	0.00505	0.0348844	yes	1.77414	1.00703	1.22744	4.15898	2.82685	3.14863
SEH_FAM160A1_09737	FAM160A1	hypoxia	normoxia	OK	4.87286	2.62732	-0.891177	-1.71139	0.00505	0.0348844	yes	2.24818	7.37011	5.0003	2.18927	2.13944	3.55326
SEH_Rbm43_20426	Rbm43	hypoxia	normoxia	OK	13.4454	7.15348	-0.910399	-1.84141	0.00505	0.0348844	yes	7.04628	23.0768	10.2133	8.22349	6.63861	6.59835
SEH_ARHGAP12_12825	ARHGAP12	hypoxia	normoxia	OK	7.18752	12.461	0.793858	1.6763	0.0051	0.0350727	yes	5.43619	7.47399	8.65239	10.4112	15.2663	11.7056
SEH_Celf4_04203	Celf4	hypoxia	normoxia	OK	0.655334	2.43098	1.89123	2.19064	0.0051	0.0350727	yes	0.304637	0.432435	1.22893	1.4489	4.13449	1.70953
SEH_Gpr114_21726	Gpr114	hypoxia	normoxia	OK	2.38376	0.852605	-1.48329	-1.92766	0.0051	0.0350727	yes	4.32753	1.75405	1.06969	1.10273	1.09459	0.360496
SEH_Kctd21_08752	Kctd21	hypoxia	normoxia	OK	1.46491	3.95279	1.43205	2.0343	0.0051	0.0350727	yes	2.01552	1.07356	1.30567	3.08096	3.34437	5.43303
SEH_LRP3_04638	LRP3	hypoxia	normoxia	OK	53.8904	32.6466	-0.723097	-1.71079	0.0051	0.0350727	yes	58.2828	66.1963	37.1922	33.1837	28.9458	35.8103
SEH_Tecta_07519	Tecta	hypoxia	normoxia	OK	7.63014	4.445	-0.779525	-1.64774	0.0051	0.0350727	yes	4.19088	11.2695	7.43002	2.74671	3.48844	7.09986
SEH_Zfp750_17563	Zfp750	hypoxia	normoxia	OK	22.8794	7.79886	-1.55272	-1.80099	0.0051	0.0350727	yes	21.6805	15.8835	31.0742	5.7949	10.8564	6.74526
SEH_Gls2_18695	Gls2	hypoxia	normoxia	OK	254.946	440.226	0.788054	1.77689	0.00515	0.0353714	yes	149.357	332.125	283.354	528.152	376.725	415.8
SEH_Zfp444_20083	Zfp444	hypoxia	normoxia	OK	2.01653	5.05391	1.32552	2.02931	0.00515	0.0353714	yes	2.50368	1.49757	2.04834	5.77423	6.29693	3.09058
SEH_BCDIN3D_02095	BCDIN3D	hypoxia	normoxia	OK	2.04051	5.09742	1.32084	1.99549	0.0052	0.0356694	yes	1.68919	3.59846	0.833878	3.31995	4.05767	7.91465
SEH_UAP1_20714	UAP1	hypoxia	normoxia	OK	27.8873	16.5208	-0.755326	-1.72497	0.0052	0.0356694	yes	15.0737	40.6203	27.9679	13.8348	21.8002	13.9274
SEH_RNF125_08150	RNF125	hypoxia	normoxia	OK	215.396	130.583	-0.722021	-2.28659	0.00525	0.0359667	yes	159.465	212.043	274.679	141.347	158.273	92.129
SEH_Tssc4_04948	Tssc4	hypoxia	normoxia	OK	17.3246	9.29532	-0.898242	-1.93579	0.00525	0.0359667	yes	20.928	20.2302	10.8155	8.84958	10.0781	8.95832
SEH_NRCAM_10016	NRCAM	hypoxia	normoxia	OK	1.62708	0.706122	-1.20429	-1.78347	0.0053	0.0362632	yes	1.42655	1.13699	2.3177	0.33328	1.31595	0.469132
SEH_Rell1_07717	Rell1	hypoxia	normoxia	OK	15.5896	7.88511	-0.983382	-2.01572	0.0053	0.0362632	yes	12.9873	18.4651	15.3163	4.85776	6.10874	12.6888
SEH_MRTO4_05202	MRTO4	hypoxia	normoxia	OK	56.9139	33.4218	-0.767992	-2.01603	0.00535	0.0365358	yes	48.4462	74.1038	48.1918	33.946	32.5211	33.7983
SEH_Ppp1r1b_03333	Ppp1r1b	hypoxia	normoxia	OK	4.58685	1.19967	-1.93487	-2.3375	0.00535	0.0365358	yes	6.77397	6.98657	0	1.66563	0.826237	1.10713
SEH_SRFBP1_02403	SRFBP1	hypoxia	normoxia	OK	10.726	5.83015	-0.879501	-1.80823	0.00535	0.0365358	yes	10.4141	8.28927	13.4745	6.12707	6.14589	5.2175
SEH_Aldh3a2_03825	Aldh3a2	hypoxia	normoxia	OK	57.6347	95.286	0.725327	1.60546	0.0054	0.0367146	yes	39.0949	53.6582	80.1509	92.6	86.7588	106.499
SEH_C130074G19Rik_11481	C130074G19Rik	hypoxia	normoxia	OK	10.5821	22.9126	1.11451	2.4899	0.0054	0.0367146	yes	8.70517	14.6091	8.43208	16.9628	32.1099	19.6652
SEH_CUL7_17111	CUL7	hypoxia	normoxia	OK	5.21514	8.67713	0.734514	1.60421	0.0054	0.0367146	yes	7.47797	3.98094	4.1865	10.5832	6.37578	9.07246
SEH_FBXO42_15262	FBXO42	hypoxia	normoxia	OK	6.04688	10.6556	0.817353	1.74599	0.0054	0.0367146	yes	8.37559	4.92986	4.8352	11.5337	7.71976	12.7134
SEH_Pip4k2c_10875	Pip4k2c	hypoxia	normoxia	OK	4.57422	8.94715	0.967902	1.85997	0.0054	0.0367146	yes	4.94232	5.19123	3.58911	8.36168	6.64945	11.8303
SEH_SLAIN2_10146	SLAIN2	hypoxia	normoxia	OK	13.5755	7.69404	-0.819197	-1.73545	0.0054	0.0367146	yes	8.92958	10.1125	21.6845	6.06797	7.72172	9.29243
SEH_Smyd2_16978	Smyd2	hypoxia	normoxia	OK	12.4783	21.5409	0.787663	1.75146	0.0054	0.0367146	yes	19.3254	8.40171	9.70768	27.9582	13.1071	23.5575
SEH_Cyp26a1_11822	Cyp26a1	hypoxia	normoxia	OK	14.8307	7.79355	-0.928232	-1.75666	0.00545	0.0369381	yes	4.1939	5.01696	35.2812	8.80074	7.13405	7.44587
SEH_EAF1_11403	EAF1	hypoxia	normoxia	OK	15.3588	7.77738	-0.981706	-1.92004	0.00545	0.0369381	yes	5.0963	29.9182	11.0618	4.35524	8.14498	10.8319
SEH_Gfod2_19462	Gfod2	hypoxia	normoxia	OK	1.56969	3.98579	1.34438	2.00347	0.00545	0.0369381	yes	1.53934	2.02946	1.14026	3.24968	4.2819	4.42577
SEH_SRXN1_08243	SRXN1	hypoxia	normoxia	OK	35.6281	18.3061	-0.960695	-2.46344	0.00545	0.0369381	yes	24.182	46.122	36.5804	14.3691	19.9445	20.6046
SEH_Zranb3_22065	Zranb3	hypoxia	normoxia	OK	1.11799	2.36037	1.0781	1.72058	0.00545	0.0369381	yes	0.949688	0.69783	1.70645	2.58172	0.872132	3.62724
SEH_C5orf63_14156	C5orf63	hypoxia	normoxia	OK	1.66589	5.13445	1.62392	2.21492	0.0055	0.0372302	yes	2.93271	1.39099	0.673956	7.76848	4.49639	3.13848
SEH_Stap2_18963	Stap2	hypoxia	normoxia	OK	51.0778	30.6631	-0.736192	-1.80214	0.0055	0.0372302	yes	29.8963	57.8448	65.4924	32.0347	35.3426	24.6121
SEH_KIAA0317_07844	KIAA0317	hypoxia	normoxia	OK	6.68131	3.58164	-0.899511	-1.71397	0.00555	0.0374747	yes	3.79349	11.8977	4.35279	2.12687	4.03078	4.58726
SEH_Mmp13_05474	Mmp13	hypoxia	normoxia	OK	3.8122	1.59659	-1.25563	-1.88395	0.00555	0.0374747	yes	6.43801	1.58342	3.41515	2.27478	0.911848	1.60315
SEH_Nop14_00345	Nop14	hypoxia	normoxia	OK	48.5132	29.7244	-0.70673	-1.68253	0.00555	0.0374747	yes	47.9727	59.2279	38.339	32.464	28.4791	28.2301
SEH_RNF14_00941	RNF14	hypoxia	normoxia	OK	13.5115	23.291	0.785582	1.83114	0.00555	0.0374747	yes	15.1391	13.6366	11.7589	20.5118	24.7156	24.6457
SEH_Cenpm_05745	Cenpm	hypoxia	normoxia	OK	28.3467	14.8009	-0.937494	-2.21629	0.0056	0.037765	yes	31.6292	36.8622	16.5489	12.0462	15.0757	17.281
SEH_Ripk1_18235	Ripk1	hypoxia	normoxia	OK	8.95609	5.0621	-0.823134	-1.68871	0.0056	0.037765	yes	6.1657	12.3081	8.39449	5.1866	4.982	5.01768
SEH_5031439G07Rik_05697	5031439G07Rik	hypoxia	normoxia	OK	14.2189	23.9774	0.753866	1.76305	0.00565	0.0380072	yes	14.0913	15.9725	12.5928	21.0128	23.6069	27.3125
SEH_FAM161B_07858	FAM161B	hypoxia	normoxia	OK	2.58908	5.21827	1.01113	1.80526	0.00565	0.0380072	yes	2.46138	1.70051	3.60534	6.43321	5.81123	3.41036
SEH_Tcerg1_10356	Tcerg1	hypoxia	normoxia	OK	9.6173	5.64859	-0.767742	-1.67666	0.00565	0.0380072	yes	9.4769	9.69101	9.684	4.31742	7.5007	5.12764
SEH_Tm7sf2_02882	Tm7sf2	hypoxia	normoxia	OK	53.0938	90.0742	0.762571	1.82437	0.00565	0.0380072	yes	40.3325	84.0884	34.8605	61.9807	133.26	74.9815
SEH_Nudt12_15653	Nudt12	hypoxia	normoxia	OK	15.4688	26.2019	0.760311	1.77991	0.0057	0.0382719	yes	13.0133	13.6602	19.7328	20.8946	28.4039	29.3073
SEH_SLC2A11_08514	SLC2A11	hypoxia	normoxia	OK	1.41934	3.38027	1.25192	1.86807	0.0057	0.0382719	yes	1.89001	1.0055	1.36253	2.80936	1.67316	5.6583
SEH_Tars_04227	Tars	hypoxia	normoxia	OK	53.6335	32.2889	-0.732094	-1.74703	0.0057	0.0382719	yes	38.7596	74.8617	47.2791	33.6428	31.6136	31.6104
SEH_Adcy6_20401	Adcy6	hypoxia	normoxia	OK	4.03091	7.07421	0.811462	1.6086	0.00575	0.0384879	yes	5.14071	3.61879	3.33324	6.99882	7.10755	7.11626
SEH_Azin1_09042	Azin1	hypoxia	normoxia	OK	52.1301	30.9419	-0.752556	-1.81145	0.00575	0.0384879	yes	25.2373	67.9845	63.1684	25.8158	34.7685	32.2413
SEH_Kbtbd2_02841	Kbtbd2	hypoxia	normoxia	OK	10.3154	5.80415	-0.829646	-1.74126	0.00575	0.0384879	yes	9.62979	12.225	9.09144	6.1091	5.84272	5.46063
SEH_Nol10_00214	Nol10	hypoxia	normoxia	OK	7.45886	4.1124	-0.858976	-1.7306	0.00575	0.0384879	yes	4.69641	9.46101	8.21916	3.02364	4.99011	4.32344
SEH_NUDT19_04644	NUDT19	hypoxia	normoxia	OK	26.4806	15.4929	-0.773331	-1.81358	0.00575	0.0384879	yes	21.9549	33.7733	23.7135	17.3638	16.7997	12.315
SEH_Adc_13869	Adc	hypoxia	normoxia	OK	3.14006	1.37777	-1.18846	-1.80699	0.0058	0.0387025	yes	3.99848	2.73091	2.6908	1.434	1.17994	1.51936
SEH_Arhgef18_08374	Arhgef18	hypoxia	normoxia	OK	2.62918	4.83328	0.878389	1.70675	0.0058	0.0387025	yes	2.66086	1.83308	3.39359	4.29489	4.05801	6.14692
SEH_Inpp5a_14119	Inpp5a	hypoxia	normoxia	OK	12.9989	7.19271	-0.853783	-1.81546	0.0058	0.0387025	yes	9.44623	18.5211	11.0294	6.6537	6.25489	8.66954
SEH_Mccc2_21008	Mccc2	hypoxia	normoxia	OK	13.9583	23.4296	0.74721	1.75301	0.0058	0.0387025	yes	14.1475	14.1643	13.563	25.5895	21.4892	23.21
SEH_SMARCC2_07009	SMARCC2	hypoxia	normoxia	OK	5.07413	8.51443	0.746749	1.64208	0.0058	0.0387025	yes	5.43703	4.72046	5.0649	8.42632	7.51447	9.60251
SEH_4632428N05Rik_03789	4632428N05Rik	hypoxia	normoxia	OK	16.0043	29.5849	0.886399	1.63296	0.00585	0.0389399	yes	20.4581	12.6555	14.8994	27.0874	23.6448	38.0225
SEH_Api5_19222	Api5	hypoxia	normoxia	OK	31.9244	19.0825	-0.742411	-1.71154	0.00585	0.0389399	yes	16.0052	48.0603	31.7076	13.7219	20.9227	22.6027
SEH_Bdp1_21009	Bdp1	hypoxia	normoxia	OK	3.0684	1.7467	-0.81285	-1.64107	0.00585	0.0389399	yes	2.00402	3.64638	3.55478	1.08443	2.21178	1.9439
SEH_Rrp1_17053	Rrp1	hypoxia	normoxia	OK	11.3377	5.93299	-0.934293	-1.86806	0.00585	0.0389399	yes	8.19236	14.332	11.4887	5.20295	7.14527	5.45074
SEH_Dda1_18447	Dda1	hypoxia	normoxia	OK	22.7975	9.13505	-1.31939	-3.0995	0.0059	0.0391519	yes	21.0518	22.7198	24.6209	12.7546	8.14099	6.50961
SEH_Gpr182_10896	Gpr182	hypoxia	normoxia	OK	9.01786	16.5884	0.879321	1.88842	0.0059	0.0391519	yes	13.2888	8.31509	5.44968	16.0681	15.3495	18.3478
SEH_Igtp_21402	Igtp	hypoxia	normoxia	OK	4.27189	7.37256	0.787291	1.65391	0.0059	0.0391519	yes	5.9682	4.31459	2.53288	7.57434	9.11434	5.42899
SEH_KALRN_05668	KALRN	hypoxia	normoxia	OK	2.47057	4.33915	0.812566	1.62035	0.0059	0.0391519	yes	2.53629	1.87849	2.99694	4.61304	3.82855	4.57586
SEH_Nrbp2_18124	Nrbp2	hypoxia	normoxia	OK	23.1741	13.7385	-0.754284	-1.76237	0.0059	0.0391519	yes	23.0174	26.0069	20.4979	13.468	12.2253	15.5223
SEH_Gas8_08496	Gas8	hypoxia	normoxia	OK	2.97426	1.17739	-1.33694	-1.87088	0.00595	0.0393868	yes	5.18654	1.56079	2.17545	1.28157	0.417405	1.8332
SEH_Grk6_01213	Grk6	hypoxia	normoxia	OK	4.03278	1.87424	-1.10547	-1.82036	0.00595	0.0393868	yes	3.08015	5.2624	3.75578	1.42709	2.10716	2.08847
SEH_Ift57_08346	Ift57	hypoxia	normoxia	OK	4.53175	9.05546	0.998721	1.85758	0.00595	0.0393868	yes	7.72672	3.33177	2.53676	10.2674	5.19437	11.7046
SEH_ZNF608_11642	ZNF608	hypoxia	normoxia	OK	0.930572	1.81279	0.962019	1.64176	0.00595	0.0393868	yes	0.821545	1.19713	0.773042	1.57938	1.74617	2.11281
SEH_2310007B03Rik_13397	2310007B03Rik	hypoxia	normoxia	OK	1.99712	0.241766	-3.04623	-2.4983	0.006	0.0395963	yes	0.963366	1.13897	3.88901	0.0818267	0.568549	0.0749238
SEH_Arl2_05012	Arl2	hypoxia	normoxia	OK	7.7892	16.4226	1.07614	2.18733	0.006	0.0395963	yes	12.2883	4.18891	6.89038	15.2377	17.0051	17.0251
SEH_Idh1_08945	Idh1	hypoxia	normoxia	OK	213.988	354.153	0.726846	1.74932	0.006	0.0395963	yes	225.457	232.001	184.505	350.348	329.194	382.918
SEH_NUDT7_19097	NUDT7	hypoxia	normoxia	OK	6.99866	14.721	1.07272	2.129	0.006	0.0395963	yes	6.44115	6.41876	8.13607	11.8113	7.97527	24.3763
SEH_Zgpat_04706	Zgpat	hypoxia	normoxia	OK	7.20953	12.2668	0.766777	1.68276	0.006	0.0395963	yes	9.56092	5.09116	6.97651	13.1104	11.8606	11.8292
SEH_CENPO_01850	CENPO	hypoxia	normoxia	OK	3.91396	8.15421	1.05891	1.91641	0.00605	0.0397803	yes	6.11838	3.86119	1.76232	8.66032	7.42063	8.38166
SEH_Col27a1_10843	Col27a1	hypoxia	normoxia	OK	14.0083	8.19127	-0.774127	-1.61502	0.00605	0.0397803	yes	24.8688	3.90399	13.2522	9.96918	4.64498	9.95965
SEH_Ms4a6b_06507	Ms4a6b	hypoxia	normoxia	OK	46.6828	27.5707	-0.759755	-1.92087	0.00605	0.0397803	yes	49.8645	51.6644	38.5194	31.3819	32.0064	19.3237
SEH_Nr2f6_14841	Nr2f6	hypoxia	normoxia	OK	18.5114	31.2755	0.756616	1.77994	0.00605	0.0397803	yes	27.0878	12.1527	16.2938	34.6738	24.1666	34.9861
SEH_Rbm39_07328	Rbm39	hypoxia	normoxia	OK	137.239	83.3776	-0.718959	-1.73402	0.00605	0.0397803	yes	120.171	142.881	148.665	88.3912	98.6204	63.1211
SEH_RGD1309350_14362	RGD1309350	hypoxia	normoxia	OK	66.1916	114.032	0.784716	1.57396	0.00605	0.0397803	yes	76.1397	64.3197	58.1154	118.948	101.101	122.047
SEH_Atoh8_08831	Atoh8	hypoxia	normoxia	OK	2.24292	0.95835	-1.22675	-1.76186	0.0061	0.0400359	yes	2.68869	1.40894	2.63112	1.01287	0.828015	1.03417
SEH_RDH10_00416	RDH10	hypoxia	normoxia	OK	28.3221	47.1652	0.735795	1.85375	0.0061	0.0400359	yes	24.6067	29.7794	30.5802	42.2203	50.663	48.6124
SEH_RGD1311378_07604	RGD1311378	hypoxia	normoxia	OK	56.3512	96.5648	0.777052	2.43694	0.0061	0.0400359	yes	44.0356	78.0233	46.9947	80.8394	110.955	97.8997
SEH_RGD1561421_15263	RGD1561421	hypoxia	normoxia	OK	3.87704	1.07899	-1.84527	-2.18975	0.00615	0.0402905	yes	8.86207	2.18109	0.587954	0.868234	0.60309	1.76565
SEH_Ythdf1_04690	Ythdf1	hypoxia	normoxia	OK	25.7507	15.6106	-0.722086	-1.70045	0.00615	0.0402905	yes	21.115	32.0313	24.1059	16.9637	15.5776	14.2906
SEH_ZBTB20_05606	ZBTB20	hypoxia	normoxia	OK	13.0706	7.59554	-0.783104	-1.69908	0.00615	0.0402905	yes	16.0841	6.30997	16.8178	8.76503	6.53857	7.48302
SEH_2610301B20Rik_05885	2610301B20Rik	hypoxia	normoxia	OK	1.94956	5.85296	1.58602	2.206	0.0062	0.0405934	yes	3.80371	1.27441	0.770567	4.55866	7.91491	5.0853
SEH_Arhgap26_07347	Arhgap26	hypoxia	normoxia	OK	2.31734	0.467566	-2.30923	-2.36545	0.00625	0.0408465	yes	0.758458	3.3843	2.80928	0.331279	0.767194	0.304227
SEH_F1M1V4_RAT_03127	F1M1V4	hypoxia	normoxia	OK	2.89631	6.79592	1.23045	2.00232	0.00625	0.0408465	yes	1.87337	4.66019	2.15536	7.15838	4.42005	8.80933
SEH_NHLRC2_21941	NHLRC2	hypoxia	normoxia	OK	16.2708	9.58735	-0.763082	-1.68635	0.00625	0.0408465	yes	8.62499	19.5813	20.6062	6.95567	9.76338	12.043
SEH_Gpr137b_21902	Gpr137b	hypoxia	normoxia	OK	7.08572	13.1988	0.897423	1.85475	0.0063	0.0411234	yes	6.60942	10.1529	4.49484	11.2635	13.4259	14.9071
SEH_ZFPL1_02879	ZFPL1	hypoxia	normoxia	OK	23.8395	13.7239	-0.796662	-1.84988	0.0063	0.0411234	yes	23.557	26.8973	21.0641	15.289	11.6633	14.2194
SEH_ARRDC1_11150	ARRDC1	hypoxia	normoxia	OK	12.3067	21.5748	0.8099	1.84243	0.0064	0.0417509	yes	15.736	9.03232	12.1518	21.7241	22.5207	20.4794
SEH_Gmcl1_08574	Gmcl1	hypoxia	normoxia	OK	4.8917	9.07267	0.891191	1.76962	0.00645	0.0418494	yes	6.04516	3.82479	4.80515	8.49296	10.4136	8.31141
SEH_Hgf_21923	Hgf	hypoxia	normoxia	OK	6.66779	3.48146	-0.937518	-1.7434	0.00645	0.0418494	yes	3.61096	10.1431	6.24929	2.74244	4.13708	3.56485
SEH_Nfkbib_20771	Nfkbib	hypoxia	normoxia	OK	35.3086	21.1411	-0.739967	-1.79124	0.00645	0.0418494	yes	36.9299	42.0199	26.9759	26.7132	19.7959	16.9142
SEH_Opn3_15215	Opn3	hypoxia	normoxia	OK	3.70298	7.0781	0.934677	1.75639	0.00645	0.0418494	yes	4.57714	4.13125	2.40054	11.0275	5.03461	5.17216
SEH_PDP1_05871	PDP1	hypoxia	normoxia	OK	2.74889	1.11078	-1.30728	-1.84615	0.00645	0.0418494	yes	1.22464	3.7807	3.24133	0.807702	1.78571	0.738926
SEH_RDH14_17707	RDH14	hypoxia	normoxia	OK	9.69116	17.4667	0.849866	1.85737	0.00645	0.0418494	yes	12.8583	8.21926	7.99589	18.476	17.5236	16.4005
SEH_Rnf152_09478	Rnf152	hypoxia	normoxia	OK	8.61705	3.39585	-1.34342	-2.20529	0.00645	0.0418494	yes	4.70123	13.0576	8.09235	3.59174	1.24718	5.34864
SEH_Slc44a4_21486	Slc44a4	hypoxia	normoxia	OK	0.85946	2.23956	1.38171	1.82703	0.00645	0.0418494	yes	1.72636	0.652755	0.199268	3.81281	1.83421	1.07165
SEH_Trmt6_00517	Trmt6	hypoxia	normoxia	OK	10.6548	5.79109	-0.879592	-1.79385	0.00645	0.0418494	yes	9.46906	13.3113	9.18392	6.76481	5.48357	5.1249
SEH_DNAJB2_02525	DNAJB2	hypoxia	normoxia	OK	15.1475	26.336	0.797952	1.87866	0.0065	0.0420978	yes	15.054	16.8477	13.5409	21.7034	27.7716	29.5329
SEH_PABPC4_14683	PABPC4	hypoxia	normoxia	OK	25.6302	15.7172	-0.705497	-1.66562	0.0065	0.0420978	yes	23.5779	28.3978	24.9148	13.1718	17.8931	16.0868
SEH_Rsl1d1_10188	Rsl1d1	hypoxia	normoxia	OK	17.5265	10.2054	-0.780201	-1.73983	0.0065	0.0420978	yes	13.4512	19.9868	19.1413	11.0332	12.8238	6.75922
SEH_DGKZ_06684	DGKZ	hypoxia	normoxia	OK	5.41881	9.07224	0.743483	1.63511	0.00655	0.0423201	yes	6.3054	4.62948	5.32155	9.05918	9.08448	9.07307
SEH_MMS19_20548	MMS19	hypoxia	normoxia	OK	5.3446	9.85911	0.883375	1.71474	0.00655	0.0423201	yes	8.64958	4.62374	2.7605	9.70709	9.54062	10.3296
SEH_RGD1305225_12427	RGD1305225	hypoxia	normoxia	OK	15.5209	8.8802	-0.805549	-1.76828	0.00655	0.0423201	yes	17.6237	15.9111	13.0279	8.5733	11.4883	6.57898
SEH_Vps45_07279	Vps45	hypoxia	normoxia	OK	8.28095	14.2065	0.778688	1.7144	0.00655	0.0423201	yes	9.2214	6.59061	9.03083	14.6455	12.9102	15.064
SEH_Csgalnact2_00570	Csgalnact2	hypoxia	normoxia	OK	8.5252	4.51943	-0.915594	-1.79983	0.0066	0.0425412	yes	6.28241	11.1398	8.15338	2.89684	5.42932	5.23212
SEH_KCTD6_15441	KCTD6	hypoxia	normoxia	OK	12.6033	22.3681	0.827636	1.8756	0.0066	0.0425412	yes	17.0309	9.59981	11.1793	22.3748	27.1512	17.5781
SEH_Map3k4_07456	Map3k4	hypoxia	normoxia	OK	2.83128	4.90522	0.792865	1.6566	0.0066	0.0425412	yes	2.63015	2.50668	3.35701	4.85086	4.82796	5.03684
SEH_Trim14_00820	Trim14	hypoxia	normoxia	OK	5.48862	10.0719	0.875816	1.77924	0.0066	0.0425412	yes	5.58805	5.16578	5.71202	10.0967	7.94469	12.1742
SEH_Arap1_17689	Arap1	hypoxia	normoxia	OK	20.7605	34.0673	0.714547	1.61639	0.00665	0.0427613	yes	31.6477	16.0827	14.5511	37.8077	31.1745	33.2196
SEH_Fgfr1op_01658	Fgfr1op	hypoxia	normoxia	OK	12.9112	22.5139	0.802191	1.81275	0.00665	0.0427613	yes	7.34376	19.2743	12.1155	22.5663	20.2868	24.6885
SEH_Shmt1_03834	Shmt1	hypoxia	normoxia	OK	230.042	381.164	0.728512	1.72774	0.00665	0.0427613	yes	184.683	269.628	235.816	349.16	432.534	361.797
SEH_TMEM55A_20505	TMEM55A	hypoxia	normoxia	OK	9.83701	18.2817	0.894111	1.94299	0.00665	0.0427613	yes	11.6208	7.26194	10.6283	21.3484	15.5764	17.9204
SEH_Actn4_20764	Actn4	hypoxia	normoxia	OK	60.5852	37.2825	-0.700466	-1.65368	0.0067	0.0430059	yes	63.6478	50.9422	67.1654	34.3287	31.8637	45.6551
SEH_Dennd3_14717	Dennd3	hypoxia	normoxia	OK	1.86597	3.40972	0.869725	1.64915	0.0067	0.0430059	yes	1.82668	1.43343	2.33781	3.43796	2.5385	4.25269
SEH_Eif1b_13100	Eif1b	hypoxia	normoxia	OK	68.793	36.8993	-0.89867	-2.66751	0.0067	0.0430059	yes	29.905	121.746	54.7278	36.582	48.0473	26.0685
SEH_KIAA2026_20364	KIAA2026	hypoxia	normoxia	OK	12.7108	7.39258	-0.781906	-1.62707	0.0068	0.0435701	yes	8.73908	4.89517	24.4982	6.3455	8.71721	7.11502
SEH_Otub1_05047	Otub1	hypoxia	normoxia	OK	57.1331	34.3419	-0.734357	-1.91153	0.0068	0.0435701	yes	62.142	62.1738	47.0836	37.8571	31.1255	34.0432
SEH_Usp22_03827	Usp22	hypoxia	normoxia	OK	9.50442	5.24453	-0.857786	-1.69332	0.0068	0.0435701	yes	4.80118	9.77725	13.9348	3.70974	4.79878	7.22506
SEH_C3orf15_05623	C3orf15	hypoxia	normoxia	OK	22.4351	13.9123	-0.689398	-1.61124	0.00685	0.0437864	yes	21.9993	22.7412	22.5648	13.7025	11.7788	16.2556
SEH_Il17b_06319	Il17b	hypoxia	normoxia	OK	36.4061	63.1915	0.795551	2.10463	0.00685	0.0437864	yes	56.1074	33.725	19.3858	91.6069	43.768	54.1995
SEH_RGD1307465_07979	RGD1307465	hypoxia	normoxia	OK	15.163	25.9284	0.773977	1.81752	0.00685	0.0437864	yes	14.915	13.1061	17.4679	25.2467	25.2798	27.2587
SEH_SPG21_15053	SPG21	hypoxia	normoxia	OK	16.5666	28.7295	0.794253	1.87852	0.00685	0.0437864	yes	17.318	11.19	21.1918	30.9613	30.6449	24.5822
SEH_Fastkd5_17973	Fastkd5	hypoxia	normoxia	OK	9.50663	15.7186	0.725468	1.64416	0.0069	0.0440018	yes	10.3415	7.71694	10.4615	15.4796	16.5781	15.0981
SEH_Lgals3_10653	Lgals3	hypoxia	normoxia	OK	24.1941	13.2327	-0.870545	-1.92367	0.0069	0.0440018	yes	40.4442	15.0984	17.0396	17.3405	14.2462	8.11147
SEH_RRN3_10174	RRN3	hypoxia	normoxia	OK	8.14383	4.54169	-0.842477	-1.68181	0.0069	0.0440018	yes	6.81414	7.50585	10.1115	3.72102	6.78722	3.11684
SEH_Wscd1_20863	Wscd1	hypoxia	normoxia	OK	2.82147	5.58401	0.984857	1.75345	0.0069	0.0440018	yes	3.6678	1.50068	3.29592	7.76474	5.3703	3.61699
SEH_Tuba8_05322	Tuba8	hypoxia	normoxia	OK	62.5927	102.127	0.706291	1.74048	0.00695	0.0442683	yes	58.3088	82.8613	46.608	82.3902	118.724	105.265
SEH_ZNF845_21885	ZNF845	hypoxia	normoxia	OK	0.890439	1.95012	1.13097	1.69876	0.00695	0.0442683	yes	0.913554	0.45035	1.30741	1.66013	2.60274	1.58749
SEH_2410003K15Rik_04545	2410003K15Rik	hypoxia	normoxia	OK	67.6939	109.329	0.69158	1.53321	0.007	0.0444294	yes	66.1731	60.6591	76.2495	108.155	112.031	107.801
SEH_Abca5_19218	Abca5	hypoxia	normoxia	OK	7.03121	4.27522	-0.717776	-1.57074	0.007	0.0444294	yes	5.7719	6.98462	8.33712	4.90361	3.74854	4.1735
SEH_CMIP_08550	CMIP	hypoxia	normoxia	OK	20.9056	12.4813	-0.744128	-1.68974	0.007	0.0444294	yes	12.8656	20.5971	29.2542	11.1201	10.9186	15.4051
SEH_Eme1_21625	Eme1	hypoxia	normoxia	OK	7.34228	3.64019	-1.01221	-1.8387	0.007	0.0444294	yes	10.0589	5.56177	6.40618	3.02153	3.93609	3.96297
SEH_Fut1_21779	Fut1	hypoxia	normoxia	OK	2.55013	0.279239	-3.191	-2.56506	0.007	0.0444294	yes	4.67392	0.809361	2.1671	0.232357	0.605359	0
SEH_SEPHS2_19363	SEPHS2	hypoxia	normoxia	OK	94.0735	152.128	0.693428	1.81711	0.007	0.0444294	yes	95.8342	105.761	80.6251	134.068	135.923	186.394
SEH_Foxo4_18544	Foxo4	hypoxia	normoxia	OK	4.3974	8.08727	0.879002	1.71304	0.00705	0.0446679	yes	4.43457	3.31736	5.44027	7.23196	9.27896	7.75089
SEH_Gfpt1_06667	Gfpt1	hypoxia	normoxia	OK	8.58459	4.77676	-0.845716	-1.67629	0.00705	0.0446679	yes	3.58137	15.446	6.72637	3.95928	4.64498	5.72603
SEH_Gnl2_21412	Gnl2	hypoxia	normoxia	OK	57.1327	35.366	-0.691954	-1.67216	0.00705	0.0446679	yes	57.9237	56.3068	57.1677	34.3145	40.9528	30.8306
SEH_H2A1_RAT_07269	H2A1	hypoxia	normoxia	OK	8.22381	3.17105	-1.37485	-2.09301	0.0071	0.0449583	yes	18.7924	2.83313	3.04588	5.85584	1.56419	2.09311
SEH_Cmah_14328	Cmah	hypoxia	normoxia	OK	2.67333	1.31122	-1.02774	-1.67293	0.00715	0.0451689	yes	1.88238	2.06169	4.07594	1.35196	1.66683	0.914854
SEH_LOC679811_09749	LOC679811	hypoxia	normoxia	OK	1.48242	2.7107	0.870706	1.59963	0.00715	0.0451689	yes	2.12599	0.85566	1.46563	3.30036	3.03814	1.79359
SEH_Ntn1_03935	Ntn1	hypoxia	normoxia	OK	2.97914	0.749192	-1.99149	-2.17148	0.00715	0.0451689	yes	2.29546	3.66963	2.97233	1.16955	0	1.07802
SEH_Thra_02598	Thra	hypoxia	normoxia	OK	4.77887	9.24957	0.952717	1.81745	0.00715	0.0451689	yes	6.59168	3.22752	4.51741	10.6558	8.0468	9.04613
SEH_Cyp2c39_03729	Cyp2c39	hypoxia	normoxia	OK	1060.15	1866.21	0.815837	1.70275	0.0072	0.045405	yes	1267.43	1003.44	909.587	2603.23	1587.8	1407.59
SEH_Esd_11987	Esd	hypoxia	normoxia	OK	236.912	386.089	0.704583	1.82924	0.0072	0.045405	yes	235.282	194.301	281.152	429.959	468.006	260.3
SEH_Mfap3l_01018	Mfap3l	hypoxia	normoxia	OK	2.81779	6.02482	1.09636	1.8447	0.0072	0.045405	yes	2.25246	1.59872	4.60217	4.06956	6.34355	7.66134
SEH_Clstn3_15825	Clstn3	hypoxia	normoxia	OK	2.35574	4.37573	0.89334	1.66936	0.00725	0.045667	yes	2.40776	1.61952	3.03996	3.28654	4.26415	5.57649
SEH_LOC683919_05364	LOC683919	hypoxia	normoxia	OK	20.2601	36.781	0.860314	2.18935	0.00725	0.045667	yes	21.9462	18.8899	19.9443	32.8717	49.0655	28.4057
SEH_Abcf3_10095	Abcf3	hypoxia	normoxia	OK	60.1378	37.3033	-0.68897	-1.66042	0.0073	0.0459015	yes	55.3699	75.411	49.6326	36.7527	35.4922	39.665
SEH_Enc1_00773	Enc1	hypoxia	normoxia	OK	1.32579	2.96204	1.15974	1.76382	0.0073	0.0459015	yes	1.29829	1.25989	1.4192	1.88056	3.62973	3.37583
SEH_Gulo_16355	Gulo	hypoxia	normoxia	OK	477.249	278.211	-0.778564	-1.65635	0.0073	0.0459015	yes	613.599	323.777	494.372	231.051	400.756	202.826
SEH_ABT1_13446	ABT1	hypoxia	normoxia	OK	26.699	15.3972	-0.794117	-1.87659	0.00735	0.0461084	yes	28.0309	26.8846	25.1814	11.9992	14.6742	19.5182
SEH_LOC100360446_19324	LOC100360446	hypoxia	normoxia	OK	2.69421	5.94315	1.14136	1.90261	0.00735	0.0461084	yes	2.79024	2.88241	2.41	5.55769	5.61194	6.65982
SEH_Phlda3_01419	Phlda3	hypoxia	normoxia	OK	20.4562	40.1475	0.972772	2.57313	0.00735	0.0461084	yes	30.5592	12.6029	18.2065	31.6079	42.5497	46.285
SEH_THNSL1_03506	THNSL1	hypoxia	normoxia	OK	4.07988	7.35099	0.849413	1.69459	0.00735	0.0461084	yes	5.56038	2.55267	4.12659	7.12557	5.90796	9.01944
SEH_Lrrc68_11873	Lrrc68	hypoxia	normoxia	OK	32.9817	20.4417	-0.690147	-1.65769	0.0074	0.0463413	yes	33.3568	35.3907	30.1976	20.2935	18.7186	22.3132
SEH_PITPNC1_19193	PITPNC1	hypoxia	normoxia	OK	3.62927	1.06532	-1.76839	-2.15716	0.0074	0.0463413	yes	0.888782	6.32042	3.67861	1.26779	1.25801	0.670179
SEH_Stk32c_14116	Stk32c	hypoxia	normoxia	OK	17.3206	10.0412	-0.786555	-1.71716	0.0074	0.0463413	yes	20.4825	20.7367	10.7425	9.77116	5.37295	14.9795
SEH_Apol6_12062	Apol6	hypoxia	normoxia	OK	0.236809	10.9	5.52446	4.1252	0.00745	0.0466273	yes	0.527912	0	0.182516	0.753238	30.4648	1.48185
SEH_PHF15_21911	PHF15	hypoxia	normoxia	OK	10.095	5.89288	-0.776589	-1.65712	0.0075	0.046913	yes	9.82983	13.2736	7.18139	5.12895	4.62012	7.92957
SEH_B4galt5_00579	B4galt5	hypoxia	normoxia	OK	2.11604	0.65031	-1.70217	-1.9476	0.00755	0.0471438	yes	2.5456	2.74627	1.05624	0.933988	0.540757	0.476184
SEH_Gpd1l_17794	Gpd1l	hypoxia	normoxia	OK	5.21518	2.32504	-1.16546	-1.87752	0.00755	0.0471438	yes	4.37199	4.13947	7.13408	1.98022	2.14955	2.84535
SEH_Psmd1_01489	Psmd1	hypoxia	normoxia	OK	83.5196	51.4046	-0.700218	-1.61434	0.00755	0.0471438	yes	78.9516	96.515	75.0923	53.0753	51.2598	49.8786
SEH_Lipa_14200	Lipa	hypoxia	normoxia	OK	97.3736	157.005	0.689204	1.70545	0.0076	0.0474286	yes	101.781	51.2624	139.077	139.995	183.724	147.296
SEH_Ankhd1_18719	Ankhd1	hypoxia	normoxia	OK	3.98719	1.89006	-1.07694	-1.70496	0.00765	0.0476579	yes	0.974237	6.05953	4.9278	1.75688	1.32689	2.58642
SEH_Tgfbr1_05053	Tgfbr1	hypoxia	normoxia	OK	3.97367	1.7014	-1.22375	-1.84747	0.00765	0.0476579	yes	2.99726	5.81442	3.10933	0.916429	1.94551	2.24226
SEH_Zdhhc3_13142	Zdhhc3	hypoxia	normoxia	OK	45.9474	74.5578	0.698377	1.86996	0.00765	0.0476579	yes	46.9922	46.0755	44.7744	71.9077	81.9466	69.819
SEH_DDX17_13190	DDX17	hypoxia	normoxia	OK	17.4048	27.7449	0.672735	1.59221	0.0077	0.0478589	yes	16.386	16.9825	18.8459	23.7986	30.9692	28.4668
SEH_MYADM_16574	MYADM	hypoxia	normoxia	OK	7.22595	12.9319	0.83967	1.74698	0.0077	0.0478589	yes	7.79619	4.6313	9.25036	10.1635	10.5924	18.0397
SEH_Ncl_07810	Ncl	hypoxia	normoxia	OK	35.5294	21.5077	-0.724158	-1.71516	0.0077	0.0478589	yes	18.1167	48.9048	39.5666	17.2274	25.1292	22.1665
SEH_Thtpa_01267	Thtpa	hypoxia	normoxia	OK	10.8674	19.8936	0.872295	1.93526	0.0077	0.0478589	yes	9.69038	11.7796	11.1322	16.454	17.8564	25.3703
SEH_EML4_08260	EML4	hypoxia	normoxia	OK	2.42776	4.31775	0.830654	1.60429	0.00775	0.0480313	yes	2.54241	2.50646	2.23439	3.9065	4.69853	4.34821
SEH_HARBI1_01940	HARBI1	hypoxia	normoxia	OK	3.17156	6.72568	1.08449	1.88709	0.00775	0.0480313	yes	3.66728	2.257	3.5904	6.35343	6.49102	7.33258
SEH_IRF1_12702	IRF1	hypoxia	normoxia	OK	22.5817	13.6689	-0.724259	-1.67613	0.00775	0.0480313	yes	16.5194	21.6089	29.6167	13.9433	13.4047	13.6586
SEH_LOC686521_17293	LOC686521	hypoxia	normoxia	OK	6.21798	2.31254	-1.42697	-2.17078	0.00775	0.0480313	yes	5.86476	6.80341	5.98578	1.54897	2.30523	3.08343
SEH_Tspan12_12562	Tspan12	hypoxia	normoxia	OK	53.8411	86.3896	0.68215	1.73952	0.00775	0.0480313	yes	58.6911	41.3469	61.4853	89.3746	66.9862	102.808
SEH_Chst7_02708	Chst7	hypoxia	normoxia	OK	2.07423	0.714846	-1.53687	-1.85079	0.0078	0.0482304	yes	1.85845	2.7568	1.60743	0.861007	1.04692	0.236616
SEH_D430042O09Rik_12535	D430042O09Rik	hypoxia	normoxia	OK	2.41041	4.14105	0.78072	1.59713	0.0078	0.0482304	yes	2.18846	2.80663	2.23613	3.3584	3.99868	5.06607
SEH_Mkks_04277	Mkks	hypoxia	normoxia	OK	6.25254	10.8426	0.794204	1.67395	0.0078	0.0482304	yes	5.52265	7.23074	6.00422	9.4542	10.5307	12.543
SEH_Rarg_08099	Rarg	hypoxia	normoxia	OK	0.40701	1.74775	2.10236	2.19683	0.0078	0.0482304	yes	0.809956	0.255422	0.155651	1.74278	2.07124	1.42924
SEH_LOC100364295_05846	LOC100364295	hypoxia	normoxia	OK	1.06984	2.30462	1.10713	1.72421	0.00785	0.0484562	yes	1.42644	1.01096	0.772127	1.77221	2.44723	2.69442
SEH_Pak1_08763	Pak1	hypoxia	normoxia	OK	0.58854	1.73369	1.55863	1.87666	0.00785	0.0484562	yes	0.744909	0.634005	0.386704	1.21484	2.11028	1.87596
SEH_Tmem37_02985	Tmem37	hypoxia	normoxia	OK	102.176	56.9144	-0.844191	-1.98456	0.00785	0.0484562	yes	231.63	21.7968	53.101	85.5331	37.0268	48.1831
SEH_Lage3_18612	Lage3	hypoxia	normoxia	OK	8.44669	2.96541	-1.51015	-2.32863	0.0079	0.0487091	yes	10.7435	13.479	1.11761	3.64751	0.575511	4.67321
SEH_SLC23A2_01763	SLC23A2	hypoxia	normoxia	OK	1.7989	0.698226	-1.36535	-1.77817	0.0079	0.0487091	yes	0.677	2.26916	2.45055	0.752824	0.653887	0.687965
SEH_BC030336_11709	BC030336	hypoxia	normoxia	OK	1.38	6.05814	2.13421	2.78677	0.00795	0.0488499	yes	1.41345	1.51452	1.21203	5.03878	4.99676	8.13889
SEH_EIF2D_09874	EIF2D	hypoxia	normoxia	OK	10.0843	16.6954	0.727341	1.6408	0.00795	0.0488499	yes	12.298	9.65762	8.2973	17.6345	17.1004	15.3513
SEH_Golga5_00853	Golga5	hypoxia	normoxia	OK	28.3479	17.6177	-0.686212	-1.62968	0.00795	0.0488499	yes	23.3185	31.7849	29.9402	15.7891	19.5492	17.5149
SEH_Gpr4_11889	Gpr4	hypoxia	normoxia	OK	2.00407	0.494766	-2.01812	-2.16513	0.00795	0.0488499	yes	2.53378	2.22762	1.25082	0.491844	0.427123	0.565332
SEH_Obfc2b_07011	Obfc2b	hypoxia	normoxia	OK	13.9707	25.3355	0.858759	1.96747	0.00795	0.0488499	yes	20.614	10.7477	10.5503	28.2787	21.3015	26.4262
SEH_Ptger2_10677	Ptger2	hypoxia	normoxia	OK	2.62148	0.857447	-1.61226	-1.98563	0.00795	0.0488499	yes	1.99926	2.00408	3.8611	1.07866	0.832651	0.661029
SEH_Cpxm1_17983	Cpxm1	hypoxia	normoxia	OK	4.82771	2.55808	-0.916281	-1.66909	0.008	0.0491292	yes	6.82161	4.27338	3.38815	1.88667	3.27754	2.51002
SEH_Ankrd33b_17814	Ankrd33b	hypoxia	normoxia	OK	1.94026	0.714183	-1.44188	-1.80476	0.00805	0.049296	yes	1.55372	0.979133	3.28792	0.234635	0.407603	1.50031
SEH_KIF20A_20311	KIF20A	hypoxia	normoxia	OK	8.02338	4.62295	-0.795394	-1.66423	0.00805	0.049296	yes	9.63335	5.89795	8.53883	5.07147	4.88578	3.91162
SEH_PDE5A_03637	PDE5A	hypoxia	normoxia	OK	1.12943	2.56392	1.18276	1.73268	0.00805	0.049296	yes	0.992151	1.59471	0.801417	2.35973	2.92798	2.40404
SEH_Rnf32_09685	Rnf32	hypoxia	normoxia	OK	0.548029	2.16523	1.9822	2.17313	0.00805	0.049296	yes	0.703396	0.332958	0.607732	1.55316	1.86756	3.07496
SEH_ZBTB24_16919	ZBTB24	hypoxia	normoxia	OK	8.99541	5.04257	-0.835029	-1.71629	0.00805	0.049296	yes	9.65187	8.41641	8.91794	4.12147	5.65836	5.34789
SEH_C14orf148_10457	C14orf148	hypoxia	normoxia	OK	0.93694	2.79306	1.57582	2.01309	0.0081	0.0494618	yes	1.40679	0.998873	0.405155	2.50895	2.9051	2.96514
SEH_Dhx30_00718	Dhx30	hypoxia	normoxia	OK	17.7534	11.0776	-0.680454	-1.58445	0.0081	0.0494618	yes	17.6262	18.1725	17.4616	11.6251	9.90251	11.7051
SEH_GUCY2C_06800	GUCY2C	hypoxia	normoxia	OK	1.10577	2.39525	1.11513	1.68523	0.0081	0.0494618	yes	1.3911	0.679997	1.2462	3.52073	0.764543	2.90048
SEH_Sc65_03221	Sc65	hypoxia	normoxia	OK	6.5769	3.28317	-1.00232	-1.76264	0.0081	0.0494618	yes	9.47952	3.59651	6.65466	4.59165	1.66158	3.59629
SEH_SLC35D1_15310	SLC35D1	hypoxia	normoxia	OK	46.1644	75.5389	0.71044	1.78354	0.0081	0.0494618	yes	25.8791	64.4797	48.1343	51.7978	74.4579	100.361
SEH_Thoc1_14450	Thoc1	hypoxia	normoxia	OK	10.3746	6.02671	-0.783613	-1.65142	0.00815	0.049739	yes	12.5312	11.2227	7.36998	6.78401	7.21962	4.0765
SEH_Krt18_09975	Krt18	hypoxia	normoxia	OK	442.965	270.993	-0.708936	-1.7057	0.0082	0.0499311	yes	520.724	312.296	495.873	335.748	199.669	277.562
SEH_Rnps1_13748	Rnps1	hypoxia	normoxia	OK	26.2142	15.4631	-0.761524	-1.79486	0.0082	0.0499311	yes	21.8068	30.5802	26.2556	12.2803	17.2648	16.8441
SEH_unknown_06321	unknown	hypoxia	normoxia	OK	13.6887	4.754	-1.52577	-2.86752	0.0082	0.0499311	yes	8.85789	22.4245	9.78371	2.12429	5.52506	6.61265
SEH_C6orf154_17096	C6orf154	hypoxia	normoxia	OK	6.94227	3.23517	-1.10156	-1.86092	0.0082	0.0499312	yes	8.85389	5.71754	6.25539	5.33151	2.61165	1.76237
SEH_Csk_15144	Csk	hypoxia	normoxia	OK	14.5178	23.8579	0.716649	1.68292	0.00825	0.0501225	no	16.1329	12.7749	14.6455	24.0742	23.3543	24.1452
SEH_Hmbs_07496	Hmbs	hypoxia	normoxia	OK	41.0291	65.3907	0.672437	1.68691	0.00825	0.0501225	no	49.9699	33.6302	39.4873	64.952	69.6875	61.5327
SEH_Kbtbd4_01963	Kbtbd4	hypoxia	normoxia	OK	4.93718	8.93878	0.856393	1.71579	0.00825	0.0501225	no	6.28671	3.90198	4.62283	8.73068	8.62638	9.4593
SEH_Pstk_09909	Pstk	hypoxia	normoxia	OK	8.62002	15.3849	0.835748	1.77423	0.00825	0.0501225	no	8.37633	5.86384	11.6199	17.7942	17.7499	10.6104
SEH_Cxcl1_19536	Cxcl1	hypoxia	normoxia	OK	77.5427	1.66553	-5.54094	-7.27494	0.0083	0.0503412	no	19.092	169.081	44.455	2.88758	0	2.109
SEH_KIAA0430_10169	KIAA0430	hypoxia	normoxia	OK	2.64415	4.57087	0.789662	1.58848	0.0083	0.0503412	no	1.86365	3.71581	2.35301	3.96411	2.85266	6.89583
SEH_RGD1310597_08698	RGD1310597	hypoxia	normoxia	OK	16.0404	9.55711	-0.747062	-1.65936	0.0083	0.0503412	no	12.743	23.0353	12.3428	10.1625	9.58672	8.92212
SEH_CDC27_01375	CDC27	hypoxia	normoxia	OK	10.422	6.13201	-0.765194	-1.58579	0.00835	0.0505592	no	3.73654	13.2753	14.254	4.00185	5.94703	8.44714
SEH_Evc2_04494	Evc2	hypoxia	normoxia	OK	0.817804	2.00988	1.29728	1.72368	0.00835	0.0505592	no	0.8809	1.16581	0.406702	2.75369	0.103992	3.17197
SEH_Ncf4_13233	Ncf4	hypoxia	normoxia	OK	7.29407	3.4103	-1.09683	-1.87817	0.00835	0.0505592	no	6.84032	9.9442	5.09769	3.32662	4.1265	2.77777
SEH_Ghrl_12394	Ghrl	hypoxia	normoxia	OK	25.0632	0.902625	-4.7953	-5.63515	0.0084	0.050748	no	60.3004	2.33155	12.5577	0.415035	0.720078	1.57276
SEH_Gpx7_18041	Gpx7	hypoxia	normoxia	OK	16.3043	7.70573	-1.08125	-2.2236	0.0084	0.050748	no	22.2119	12.5907	14.1104	10.2271	5.9172	6.97292
SEH_Mrpl36_01584	Mrpl36	hypoxia	normoxia	OK	33.044	19.438	-0.765509	-1.88316	0.0084	0.050748	no	29.8388	34.6661	34.6271	22.3341	20.8263	15.1536
SEH_PTBP1_19069	PTBP1	hypoxia	normoxia	OK	47.9765	29.9702	-0.678801	-1.6513	0.0084	0.050748	no	35.6929	63.4323	44.8044	26.9486	29.8768	33.0851
SEH_EDEM3_07435	EDEM3	hypoxia	normoxia	OK	6.34206	3.59404	-0.819346	-1.62477	0.00845	0.0509645	no	2.86533	9.72517	6.43567	1.98341	4.19759	4.60111
SEH_Sacm1l_14929	Sacm1l	hypoxia	normoxia	OK	21.5987	13.0958	-0.721837	-1.64111	0.00845	0.0509645	no	12.3634	24.5563	27.8764	9.91863	12.9925	16.3763
SEH_Tbx3_01899	Tbx3	hypoxia	normoxia	OK	19.9902	11.5011	-0.797517	-1.63707	0.00845	0.0509645	no	10.6933	7.30296	41.9745	9.70179	11.302	13.4997
SEH_Pbld_04483	Pbld	hypoxia	normoxia	OK	9.10057	16.3011	0.840938	1.7976	0.0085	0.0512088	no	5.8529	10.6362	10.8127	16.0899	19.2716	13.5417
SEH_Pcbd1_03793	Pcbd1	hypoxia	normoxia	OK	240.243	387.205	0.688601	2.74135	0.0085	0.0512088	no	300.692	198.662	221.375	400.474	364.66	396.48
SEH_Erf_04900	Erf	hypoxia	normoxia	OK	36.2972	22.7292	-0.675309	-1.6182	0.00855	0.0514526	no	34.8984	39.1031	34.8901	19.654	16.8757	31.6581
SEH_LOC317516_22037	LOC317516	hypoxia	normoxia	OK	34.4364	54.4051	0.659808	1.57141	0.00855	0.0514526	no	25.5918	37.1719	40.5454	48.6183	52.1017	62.4953
SEH_Mapkapk3_19229	Mapkapk3	hypoxia	normoxia	OK	6.70758	3.4172	-0.972977	-1.74736	0.0086	0.0516958	no	5.77918	8.48605	5.85749	3.04658	4.40978	2.79524
SEH_Tmem198_02535	Tmem198	hypoxia	normoxia	OK	2.3819	0.603471	-1.98076	-2.16599	0.0086	0.0516958	no	1.6729	2.37578	3.09702	0.852433	0.846018	0.111963
SEH_LOC367289_08951	LOC367289	hypoxia	normoxia	OK	2.70718	4.84797	0.84059	1.61236	0.00865	0.0519096	no	2.43419	2.69752	2.98982	5.32377	4.07572	5.14441
SEH_Mgp_06792	Mgp	hypoxia	normoxia	OK	57.7644	29.5397	-0.967526	-2.77164	0.00865	0.0519096	no	116.331	37.4864	19.4756	40.2083	31.4639	16.9468
SEH_Npat_20285	Npat	hypoxia	normoxia	OK	3.50225	1.98447	-0.819531	-1.59499	0.00865	0.0519096	no	2.78383	4.05793	3.66501	2.04665	1.94382	1.96293
SEH_Arid4b_04073	Arid4b	hypoxia	normoxia	OK	7.03736	4.19495	-0.746381	-1.58252	0.0087	0.0521517	no	4.52498	6.69722	9.88989	3.29083	4.79845	4.49558
SEH_XDH_02951	XDH	hypoxia	normoxia	OK	42.2084	26.0195	-0.697936	-1.58617	0.0087	0.0521517	no	26.3186	58.4472	41.8594	24.675	22.7989	30.5846
SEH_Acrbp_15852	Acrbp	hypoxia	normoxia	OK	1.66729	0.266675	-2.64435	-2.25395	0.00875	0.0523351	no	1.86601	0.42352	2.71235	0	0.660784	0.139241
SEH_Polr2a_03981	Polr2a	hypoxia	normoxia	OK	12.0029	7.51923	-0.674727	-1.55093	0.00875	0.0523351	no	11.7745	11.8583	12.376	6.62017	7.10206	8.83547
SEH_PPFIBP1_18808	PPFIBP1	hypoxia	normoxia	OK	7.77972	4.63476	-0.747223	-1.58422	0.00875	0.0523351	no	5.32643	8.90689	9.10584	3.40277	5.15697	5.34455
SEH_PTCHD3_16142	PTCHD3	hypoxia	normoxia	OK	2.80074	7.19095	1.36038	2.02612	0.00875	0.0523351	no	6.73804	1.03614	0.628024	8.90612	3.22193	9.4448
SEH_ZFP3_04041	ZFP3	hypoxia	normoxia	OK	1.65125	3.44995	1.06302	1.67768	0.0088	0.052605	no	1.9319	1.98407	1.03776	5.36441	2.00529	2.98016
SEH_Myct1_01015	Myct1	hypoxia	normoxia	OK	3.98887	1.06459	-1.90568	-2.34467	0.00885	0.0528453	no	4.95224	3.52596	3.48839	1.14656	1.19441	0.852799
SEH_TRAF5_16953	TRAF5	hypoxia	normoxia	OK	4.68564	2.39026	-0.971078	-1.68623	0.00885	0.0528453	no	2.62043	3.62946	7.80702	2.11203	2.05029	3.00845
SEH_Eif1ad_02923	Eif1ad	hypoxia	normoxia	OK	82.6903	50.273	-0.717935	-2.09851	0.0089	0.0530265	no	83.8283	90.9357	73.307	55.7658	52.4982	42.555
SEH_Fam65b_14185	Fam65b	hypoxia	normoxia	OK	587.483	362.213	-0.697708	-3.09325	0.0089	0.0530265	no	693.977	517.06	551.411	588.053	275.077	223.508
SEH_Prpsap1_16626	Prpsap1	hypoxia	normoxia	OK	10.4896	18.0685	0.784528	1.72251	0.0089	0.0530265	no	14.1006	5.27653	12.0916	20.2747	16.64	17.2909
SEH_Spty2d1_16378	Spty2d1	hypoxia	normoxia	OK	10.1202	6.12975	-0.723341	-1.56523	0.0089	0.0530265	no	5.22402	10.3831	14.7535	5.36017	6.1281	6.90098
SEH_Cab39_01485	Cab39	hypoxia	normoxia	OK	51.4846	31.6835	-0.700409	-1.71749	0.00895	0.0532362	no	24.6067	71.5063	58.3409	24.0528	31.3311	39.6667
SEH_Cic_04899	Cic	hypoxia	normoxia	OK	5.57125	3.41561	-0.705857	-1.53141	0.00895	0.0532362	no	4.48181	6.71134	5.52059	2.12309	3.39468	4.72905
SEH_Lipc_01694	Lipc	hypoxia	normoxia	OK	94.7557	156.079	0.719988	1.65863	0.00895	0.0532362	no	130.57	73.3774	80.3198	194.832	221.375	52.0286
SEH_LOC499465_16911	LOC499465	hypoxia	normoxia	OK	0.986475	2.9231	1.56715	1.94587	0.009	0.0535041	no	1.17233	0.166479	1.62062	2.50895	1.86756	4.3928
SEH_Pgam1_20551	Pgam1	hypoxia	normoxia	OK	26.6841	15.5908	-0.775288	-1.8328	0.00905	0.0537422	no	24.3526	23.5119	32.1878	17.2057	14.1526	15.4141
SEH_SETDB2_14086	SETDB2	hypoxia	normoxia	OK	4.02043	7.2677	0.854151	1.66568	0.00905	0.0537422	no	4.36546	3.0018	4.69401	7.48373	9.01817	5.30121
SEH_ARLY_RAT_21024	ARLY	hypoxia	normoxia	OK	352.721	589.354	0.740604	1.68824	0.0091	0.05395	no	273.924	465.469	318.771	815.644	512.969	439.447
SEH_GALNT4_06363	GALNT4	hypoxia	normoxia	OK	8.33012	4.64272	-0.843366	-1.66949	0.0091	0.05395	no	3.78792	12.2005	9.00193	4.18832	4.77469	4.96515
SEH_RGD1310769_07825	RGD1310769	hypoxia	normoxia	OK	88.6805	143.09	0.690233	2.22686	0.0091	0.05395	no	103.059	82.0618	80.9206	144.343	164.208	120.718
SEH_Abhd8_14838	Abhd8	hypoxia	normoxia	OK	1.51442	3.63615	1.26365	1.85411	0.00915	0.0542166	no	2.45889	0.939559	1.1448	3.75917	3.3485	3.80077
SEH_8430419L09Rik_06846	8430419L09Rik	hypoxia	normoxia	OK	4.6626	8.14838	0.805377	1.54525	0.0092	0.0544232	no	3.4606	4.53452	5.99269	5.71903	5.014	13.7121
SEH_Plxna2_16937	Plxna2	hypoxia	normoxia	OK	3.86682	6.30833	0.706112	1.54383	0.0092	0.0544232	no	2.97041	4.75921	3.87083	5.59716	6.27736	7.05048
SEH_Psph_21032	Psph	hypoxia	normoxia	OK	17.4477	29.2017	0.743014	1.76551	0.0092	0.0544232	no	19.7365	11.2163	21.3903	31.2088	24.3304	32.0658
SEH_Zfp358_08372	Zfp358	hypoxia	normoxia	OK	8.52049	13.7228	0.687566	1.55845	0.00925	0.054689	no	10.7469	8.3353	6.47932	13.6946	12.7318	14.742
SEH_Ier3_18260	Ier3	hypoxia	normoxia	OK	107.952	13.8238	-2.96516	-2.0275	0.0093	0.0549545	no	18.0734	60.3555	245.426	4.93076	13.6927	22.848
SEH_Apobr_19405	Apobr	hypoxia	normoxia	OK	0.702429	1.57782	1.16751	1.66922	0.00935	0.0551292	no	0.611471	0.577764	0.91805	1.37135	1.73267	1.62942
SEH_Rbm33_09682	Rbm33	hypoxia	normoxia	OK	8.15581	4.93339	-0.725248	-1.53684	0.00935	0.0551292	no	3.79838	9.12259	11.5465	4.29886	5.35909	5.14223
SEH_Sult2a3_11573	Sult2a3	hypoxia	normoxia	OK	1126.26	1843.33	0.710776	2.05509	0.00935	0.0551292	no	1028.1	1026.19	1324.48	2216.4	1560.31	1753.28
SEH_Zfp563_12158	Zfp563	hypoxia	normoxia	OK	6.67431	3.14273	-1.0866	-1.84284	0.00935	0.0551292	no	8.98804	3.62111	7.41379	2.73411	3.79876	2.89532
SEH_Pcif1_07350	Pcif1	hypoxia	normoxia	OK	17.8236	10.9571	-0.701924	-1.61689	0.0094	0.0553635	no	17.7668	18.8533	16.8507	10.3819	10.3202	12.1692
SEH_RGD1303066_18252	RGD1303066	hypoxia	normoxia	OK	1.73823	3.87647	1.15712	1.76524	0.0094	0.0553635	no	2.27347	1.40304	1.53819	4.83567	2.4498	4.34394
SEH_Tmem214_14583	Tmem214	hypoxia	normoxia	OK	33.6051	21.1142	-0.670468	-1.60086	0.00945	0.0556277	no	30.901	40.8507	29.0635	21.9663	17.794	23.5822
SEH_Dennd1b_01396	Dennd1b	hypoxia	normoxia	OK	2.18379	0.880618	-1.31024	-1.72675	0.0095	0.0558306	no	0.458896	2.38696	3.7055	0.623655	0.947918	1.07028
SEH_Echdc3_17552	Echdc3	hypoxia	normoxia	OK	192.946	307.424	0.672031	1.79035	0.0095	0.0558306	no	182.726	211.217	184.895	341.216	289.33	291.726
SEH_Ing4_15851	Ing4	hypoxia	normoxia	OK	14.3106	25.3477	0.824773	1.88639	0.0095	0.0558306	no	20.4966	7.28887	15.1463	31.1383	20.3979	24.507
SEH_D4AAD2_RAT_19339	D4AAD2	hypoxia	normoxia	OK	13.3042	21.9749	0.723975	1.64262	0.00955	0.0560634	no	16.2313	7.25397	16.4274	22.0033	16.9551	26.9663
SEH_Myo10_06760	Myo10	hypoxia	normoxia	OK	2.82729	4.66308	0.721864	1.53148	0.00955	0.0560634	no	2.55012	3.05649	2.87525	5.81787	2.7797	5.39167
SEH_Acp6_17771	Acp6	hypoxia	normoxia	OK	58.6967	93.9766	0.679022	1.67269	0.0096	0.056204	no	75.4255	58.3969	42.2678	133.59	65.2664	83.0734
SEH_Adamts14_03796	Adamts14	hypoxia	normoxia	OK	21.1862	11.9547	-0.825548	-1.55639	0.0096	0.056204	no	3.17305	47.7779	12.6075	6.33882	8.62842	20.8967
SEH_Gbe1_09420	Gbe1	hypoxia	normoxia	OK	57.0351	35.2394	-0.69466	-1.50634	0.0096	0.056204	no	39.2489	47.0009	84.8554	23.6438	44.2076	37.8668
SEH_Il18bp_03362	Il18bp	hypoxia	normoxia	OK	10.6816	4.69502	-1.18592	-2.08894	0.0096	0.056204	no	16.6251	13.038	2.38157	6.77349	4.40935	2.90223
SEH_Prrc1_14153	Prrc1	hypoxia	normoxia	OK	12.3826	7.27382	-0.767524	-1.64636	0.0096	0.056204	no	13.3813	10.7685	12.9979	8.7737	5.81909	7.22866
SEH_Chst13_10515	Chst13	hypoxia	normoxia	OK	9.89095	5.174	-0.93483	-1.76025	0.00965	0.056283	no	4.12903	15.8169	9.72693	3.44277	5.97939	6.09983
SEH_Gm14295_07161	Gm14295	hypoxia	normoxia	OK	0.825268	1.93021	1.22582	1.66943	0.00965	0.056283	no	0.957779	1.10348	0.414543	1.76955	2.014	2.00707
SEH_INO80_10983	INO80	hypoxia	normoxia	OK	5.06377	3.06588	-0.723912	-1.52949	0.00965	0.056283	no	4.37144	4.99435	5.82551	2.92315	3.33024	2.94424
SEH_Lyn_13957	Lyn	hypoxia	normoxia	OK	10.7403	6.13922	-0.806913	-1.65671	0.00965	0.056283	no	6.44495	14.8831	10.893	4.73595	5.57295	8.10877
SEH_Syt15_22139	Syt15	hypoxia	normoxia	OK	2.31506	0.746389	-1.63305	-1.91621	0.00965	0.056283	no	3.57187	1.37017	2.00315	0.885511	0	1.35366
SEH_Tarm1_16578	Tarm1	hypoxia	normoxia	OK	1.62539	0.589114	-1.46417	-1.82174	0.00965	0.056283	no	1.1752	1.66652	2.03445	0.37829	0.985723	0.403328
SEH_TICAM2_02637	TICAM2	hypoxia	normoxia	OK	32.2649	19.6881	-0.712645	-1.69678	0.00965	0.056283	no	18.7388	39.9023	38.1536	19.5224	18.7972	20.7446
SEH_Etl4_03501	Etl4	hypoxia	normoxia	OK	1.29995	2.35669	0.8583	1.56915	0.0097	0.0564525	no	1.88019	0.957658	1.06201	2.45527	1.45934	3.15545
SEH_Fam59a_08153	Fam59a	hypoxia	normoxia	OK	5.95282	10.166	0.772108	1.59785	0.0097	0.0564525	no	3.81644	4.00952	10.0325	6.6367	10.4164	13.4449
SEH_LYAM2_RAT_01827	LYAM2	hypoxia	normoxia	OK	7.27421	4.43016	-0.715433	-1.54985	0.0097	0.0564525	no	5.7332	8.93556	7.15387	4.23746	4.31562	4.73739
SEH_Mapkapk2_09872	Mapkapk2	hypoxia	normoxia	OK	84.993	53.557	-0.666268	-1.70749	0.0097	0.0564525	no	94.0037	79.9239	81.0513	49.1272	47.5982	63.9457
SEH_CPSF5_RAT_00278	CPSF5	hypoxia	normoxia	OK	50.8744	31.0572	-0.712012	-1.86384	0.00975	0.0566214	no	44.0854	60.7099	47.8278	31.6056	36.1042	25.4618
SEH_CSTF2T_05456	CSTF2T	hypoxia	normoxia	OK	27.7686	17.1718	-0.693412	-1.61534	0.00975	0.0566214	no	19.0713	38.0483	26.186	13.7726	16.5986	21.1442
SEH_Tceal8_17429	Tceal8	hypoxia	normoxia	OK	81.8182	47.6813	-0.778998	-2.47825	0.00975	0.0566214	no	67.4238	92.3295	85.7012	38.2318	61.8173	42.9948
SEH_ZBTB7B_15991	ZBTB7B	hypoxia	normoxia	OK	44.3634	27.8039	-0.674081	-1.63648	0.00975	0.0566214	no	37.1709	48.3613	47.5581	21.0486	26.9903	35.3729
SEH_FOXJ3_15634	FOXJ3	hypoxia	normoxia	OK	8.13069	4.52478	-0.845531	-1.64956	0.0098	0.05682	no	3.53403	10.2096	10.6485	2.46824	5.67826	5.42782
SEH_Stxbp6_07262	Stxbp6	hypoxia	normoxia	OK	1.47099	4.05663	1.46349	1.96064	0.0098	0.05682	no	1.96471	1.52422	0.924044	3.09369	5.37218	3.70401
SEH_Twf1_07617	Twf1	hypoxia	normoxia	OK	55.7132	34.9329	-0.673434	-1.70857	0.0098	0.05682	no	50.8082	64.5458	51.7856	27.193	39.4656	38.14
SEH_Pmvk_15997	Pmvk	hypoxia	normoxia	OK	65.7813	104.238	0.664131	1.90527	0.00985	0.0570792	no	69.9767	66.9575	60.4098	102.159	130.894	79.661
SEH_1700027D21Rik_16442	1700027D21Rik	hypoxia	normoxia	OK	6.25849	2.93217	-1.09385	-1.77155	0.0099	0.0573382	no	7.91741	1.81392	9.04415	2.73286	4.74638	1.31728
SEH_ATRNL1_03161	ATRNL1	hypoxia	normoxia	OK	5.88923	9.64286	0.711381	1.53726	0.00995	0.0575968	no	5.47426	7.14449	5.04894	12.7269	9.13705	7.06461
SEH_Hmg20b_18985	Hmg20b	hypoxia	normoxia	OK	12.7878	21.8651	0.773864	1.76088	0.01	0.0577933	no	16.3001	9.42088	12.6423	24.7748	21.758	19.0625
SEH_Mknk1_02172	Mknk1	hypoxia	normoxia	OK	7.61561	13.1724	0.790482	1.6681	0.01	0.0577933	no	9.84396	7.27175	5.73113	15.0492	10.847	13.6209
SEH_SUOX_07002	SUOX	hypoxia	normoxia	OK	53.9807	85.4215	0.662157	1.61153	0.01	0.0577933	no	55.4651	62.2613	44.2155	99.3553	72.531	84.3782
SEH_Abhd1_14588	Abhd1	hypoxia	normoxia	OK	64.1896	105.188	0.712566	1.6837	0.01005	0.057989	no	96.6913	54.2423	41.6352	165.642	69.0109	80.9124
SEH_Csnk2a1_08246	Csnk2a1	hypoxia	normoxia	OK	16.8469	27.6101	0.712716	1.68216	0.01005	0.057989	no	16.0031	15.2454	19.2921	20.2799	25.9057	36.6447
SEH_CXorf38_08598	CXorf38	hypoxia	normoxia	OK	9.42354	16.4068	0.799954	1.74144	0.01005	0.057989	no	8.37773	10.5586	9.33429	16.9369	15.5445	16.739
SEH_Ctdsp1_02496	Ctdsp1	hypoxia	normoxia	OK	26.794	43.7112	0.706095	1.80456	0.0101	0.0582153	no	27.3482	29.596	23.4378	43.2873	39.563	48.2834
SEH_Homez_01277	Homez	hypoxia	normoxia	OK	1.44214	3.3239	1.20467	1.7395	0.0101	0.0582153	no	2.1921	1.27291	0.861396	2.84347	2.46948	4.65874
SEH_D4A132_RAT_14312	D4A132	hypoxia	normoxia	OK	47.6282	75.4153	0.663041	1.60939	0.01015	0.0584099	no	29.8131	65.9945	47.0771	79.2112	73.8185	73.2163
SEH_LOC681351_12055	LOC681351	hypoxia	normoxia	OK	5.76687	2.41445	-1.25609	-1.77488	0.01015	0.0584099	no	12.8922	2.14456	2.26381	1.02653	0	6.21684
SEH_Rab7_10495	Rab7	hypoxia	normoxia	OK	266.648	169.047	-0.657511	-1.91619	0.01015	0.0584099	no	280.85	277.529	241.565	174.228	168.684	164.23
SEH_C16orf70_19488	C16orf70	hypoxia	normoxia	OK	7.31273	4.11982	-0.827827	-1.61754	0.0102	0.0586351	no	4.82348	8.20856	8.90614	2.88445	4.44131	5.03371
SEH_NPHP1_04287	NPHP1	hypoxia	normoxia	OK	1.01895	2.33377	1.19557	1.68804	0.0102	0.0586351	no	1.51322	0.746461	0.797172	2.28015	2.32996	2.39119
SEH_GPD2_01773	GPD2	hypoxia	normoxia	OK	8.13316	4.53872	-0.84153	-1.65381	0.01025	0.0588285	no	5.92797	9.29824	9.17326	3.62543	6.54476	3.44597
SEH_Qtrtd1_05603	Qtrtd1	hypoxia	normoxia	OK	3.28929	1.56266	-1.07378	-1.67162	0.01025	0.0588285	no	2.84155	3.70421	3.32212	1.4873	1.76769	1.43298
SEH_Sult3a1_15226	Sult3a1	hypoxia	normoxia	OK	598.817	1017.23	0.764458	2.18226	0.01025	0.0588285	no	23.6049	930.316	842.531	551.851	1485.4	1014.44
SEH_Gpr116_19589	Gpr116	hypoxia	normoxia	OK	3.17152	1.76201	-0.84795	-1.5156	0.0103	0.0590526	no	2.7269	4.19611	2.59154	1.28536	1.71378	2.2869
SEH_Osmr_03426	Osmr	hypoxia	normoxia	OK	6.25766	3.66642	-0.771252	-1.55829	0.0103	0.0590526	no	6.55088	8.10209	4.12002	3.78564	3.91645	3.29717
SEH_Fkbp4_15897	Fkbp4	hypoxia	normoxia	OK	203.348	325.459	0.678521	1.66503	0.0104	0.059531	no	220.566	170.042	219.437	316.331	313.317	346.728
SEH_Fmo2_16480	Fmo2	hypoxia	normoxia	OK	1.15655	2.31174	0.999154	1.58309	0.0104	0.059531	no	1.25627	1.05715	1.15622	3.88202	0.973387	2.07981
SEH_Ugt1a2_19098	Ugt1a2	hypoxia	normoxia	OK	144.387	237.455	0.717712	1.75859	0.0104	0.059531	no	51.4711	225.184	156.506	128.177	338.767	245.42
SEH_Aurka_07603	Aurka	hypoxia	normoxia	OK	1.55644	3.53417	1.18312	1.72734	0.01045	0.0597538	no	1.80001	1.95414	0.915168	3.45318	3.18635	3.96297
SEH_METTL14_03628	METTL14	hypoxia	normoxia	OK	2.67762	5.03627	0.911403	1.63274	0.01045	0.0597538	no	3.02324	2.63122	2.37841	4.13215	5.59643	5.38024
SEH_Dusp10_11477	Dusp10	hypoxia	normoxia	OK	7.91408	4.08512	-0.954045	-1.6888	0.01055	0.0602618	no	6.00881	3.77586	13.9576	7.08682	0.759873	4.40866
SEH_HLCS_13246	HLCS	hypoxia	normoxia	OK	5.2408	2.93471	-0.836568	-1.58522	0.01055	0.0602618	no	3.90826	6.2834	5.53074	2.47787	2.02572	4.30054
SEH_BC031781_04259	BC031781	hypoxia	normoxia	OK	20.4904	12.4739	-0.716035	-1.64987	0.0106	0.0603238	no	19.0861	19.958	22.4271	13.5891	11.8021	12.0305
SEH_HMOX1_02783	HMOX1	hypoxia	normoxia	OK	4.94063	1.48654	-1.73274	-2.20642	0.0106	0.0603238	no	3.0708	1.19423	10.5569	1.42173	1.97439	1.0635
SEH_LOC100362572_10171	LOC100362572	hypoxia	normoxia	OK	6.36517	13.3883	1.07271	2.04987	0.0106	0.0603238	no	2.47579	10.2298	6.3899	8.8267	14.8862	16.4521
SEH_OMA1_15309	OMA1	hypoxia	normoxia	OK	3.69254	7.77062	1.07342	1.86474	0.0106	0.0603238	no	4.49838	2.84269	3.73656	8.3182	5.89595	9.0977
SEH_PHF1_15014	PHF1	hypoxia	normoxia	OK	27.3358	17.0687	-0.679434	-1.61271	0.0106	0.0603238	no	28.2704	29.0894	24.6475	15.1701	20.2998	15.7363
SEH_Ppl_13840	Ppl	hypoxia	normoxia	OK	11.4458	6.80415	-0.750326	-1.53451	0.0106	0.0603238	no	6.15201	23.1223	5.06297	6.52534	7.41128	6.47584
SEH_Znf295_17031	Znf295	hypoxia	normoxia	OK	4.96261	2.64191	-0.909518	-1.57347	0.0106	0.0603238	no	1.42632	2.54358	10.9179	2.25133	2.03704	3.63735
SEH_Arf5_17203	Arf5	hypoxia	normoxia	OK	74.3052	118.974	0.679105	1.98411	0.01065	0.0605445	no	89.3868	58.8226	74.7062	150.437	93.3718	113.112
SEH_Plekha3_11124	Plekha3	hypoxia	normoxia	OK	143.105	223.99	0.64636	1.73373	0.01065	0.0605445	no	131.952	144.07	153.294	210.335	234.03	227.606
SEH_Enpp1_06118	Enpp1	hypoxia	normoxia	OK	38.0579	60.0332	0.657565	1.59416	0.0107	0.0607328	no	43.4104	34.0526	36.7106	61.2882	70.3522	48.4592
SEH_FBXO30_11628	FBXO30	hypoxia	normoxia	OK	5.38802	2.90984	-0.888813	-1.63969	0.0107	0.0607328	no	6.58779	3.66978	5.90649	4.01715	2.08313	2.62926
SEH_Pef1_01186	Pef1	hypoxia	normoxia	OK	66.6434	41.9625	-0.667359	-1.74925	0.0107	0.0607328	no	57.5812	87.1196	55.2293	41.2999	40.699	43.8887
SEH_Mmgt1_11588	Mmgt1	hypoxia	normoxia	OK	6.81374	1.24878	-2.44793	-3.00012	0.01075	0.0609524	no	4.30963	8.01976	8.11185	1.31711	0.761632	1.66758
SEH_RNF122_17600	RNF122	hypoxia	normoxia	OK	7.10162	2.43844	-1.54219	-2.30794	0.01075	0.0609524	no	2.69887	11.081	7.52504	1.37444	2.38536	3.55553
SEH_Aldh7a1_14160	Aldh7a1	hypoxia	normoxia	OK	168.371	270.288	0.682857	1.61954	0.0108	0.0611717	no	131.531	247.034	126.548	299.591	228.781	282.491
SEH_GNPNAT1_10670	GNPNAT1	hypoxia	normoxia	OK	22.6442	37.6494	0.733485	1.81058	0.0108	0.0611717	no	24.4786	15.3071	28.147	36.2619	35.6316	41.0547
SEH_Adh6a_06263	Adh6a	hypoxia	normoxia	OK	3.49414	1.33027	-1.39322	-1.71475	0.01085	0.0613582	no	10.4824	0	0	0.863294	0.749731	2.37778
SEH_D4A4A8_RAT_02228	D4A4A8	hypoxia	normoxia	OK	12.9228	20.4017	0.658775	1.53811	0.01085	0.0613582	no	13.2648	11.9057	13.5979	19.5701	18.011	23.6241
SEH_Dhx32_11306	Dhx32	hypoxia	normoxia	OK	18.6545	29.419	0.65722	1.56253	0.01085	0.0613582	no	23.3141	16.188	16.4614	28.9085	28.3075	31.0409
SEH_Asgr2_04009	Asgr2	hypoxia	normoxia	OK	79.6863	126.091	0.662067	1.85689	0.0109	0.0615764	no	91.0349	62.965	85.0589	156.609	124.566	97.099
SEH_Hsf2_02978	Hsf2	hypoxia	normoxia	OK	9.93867	5.7701	-0.784457	-1.61342	0.0109	0.0615764	no	11.3326	7.50213	10.9813	5.00544	7.08965	5.2152
SEH_BMP10_06672	BMP10	hypoxia	normoxia	OK	1.99948	0.577686	-1.79127	-1.86036	0.011	0.0620115	no	0.871891	1.54736	3.5792	0.666439	0.964609	0.10201
SEH_Cd68_03977	Cd68	hypoxia	normoxia	OK	58.9615	37.2308	-0.663278	-1.68601	0.011	0.0620115	no	77.7983	55.4851	43.6011	43.7798	41.8688	26.0437
SEH_CSF1_14257	CSF1	hypoxia	normoxia	OK	3.12823	1.55033	-1.01277	-1.63978	0.011	0.0620115	no	2.32338	3.54149	3.5198	1.48021	1.43998	1.73081
SEH_Gins4_11432	Gins4	hypoxia	normoxia	OK	62.4634	96.5762	0.628657	1.62998	0.011	0.0620115	no	64.2435	66.4251	56.7217	107.885	92.3406	89.5034
SEH_D14Abb1e_14351	D14Abb1e	hypoxia	normoxia	OK	3.53116	6.86467	0.95905	1.55431	0.01105	0.0621311	no	3.5264	3.26534	3.80172	6.28425	9.54091	4.76885
SEH_Lpl_09354	Lpl	hypoxia	normoxia	OK	1.80378	0.491731	-1.87508	-1.94197	0.01105	0.0621311	no	1.22031	1.89016	2.30086	0.678363	0.589117	0.207713
SEH_Lrrc8a_09346	Lrrc8a	hypoxia	normoxia	OK	13.773	8.45884	-0.703313	-1.53688	0.01105	0.0621311	no	7.62957	21.1491	12.5404	8.02515	7.31501	10.0364
SEH_NPEPPS_03301	NPEPPS	hypoxia	normoxia	OK	8.67227	14.7293	0.764204	1.6549	0.01105	0.0621311	no	6.9483	7.48309	11.5854	11.1777	13.7838	19.2263
SEH_ZNF879_02037	ZNF879	hypoxia	normoxia	OK	5.65886	9.53123	0.752151	1.4603	0.01105	0.0621311	no	6.6623	4.20714	6.10714	13.4113	8.82349	6.35892
SEH_Atxn2l_19408	Atxn2l	hypoxia	normoxia	OK	26.8192	16.9952	-0.658141	-1.55587	0.0111	0.0622824	no	25.3589	26.1322	28.9664	17.3106	15.5668	18.1081
SEH_Dtwd2_20132	Dtwd2	hypoxia	normoxia	OK	3.56449	1.14239	-1.64164	-2.02193	0.0111	0.0622824	no	2.34446	4.61721	3.73181	0.918729	0.638143	1.8703
SEH_FLRT3_01228	FLRT3	hypoxia	normoxia	OK	3.79114	1.82101	-1.0579	-1.63941	0.0111	0.0622824	no	3.13882	1.30913	6.92547	2.32121	0.217962	2.92385
SEH_RGD1311122_07734	RGD1311122	hypoxia	normoxia	OK	250.022	156.968	-0.671589	-2.69511	0.0111	0.0622824	no	197.67	315.987	236.41	129.399	154.25	187.254
SEH_Cggbp1_09429	Cggbp1	hypoxia	normoxia	OK	62.6247	37.1929	-0.751703	-2.04016	0.01115	0.0624655	no	38.6426	103.765	45.4668	35.9497	38.7308	36.8983
SEH_Sphk2_21771	Sphk2	hypoxia	normoxia	OK	26.5159	16.8426	-0.654742	-1.5502	0.01115	0.0624655	no	26.1056	27.9747	25.4675	14.2672	15.3315	20.9292
SEH_STAB1_14028	STAB1	hypoxia	normoxia	OK	9.57343	6.09851	-0.650579	-1.47758	0.01115	0.0624655	no	10.639	10.8261	7.25523	7.03689	5.98993	5.26871
SEH_Cyp4v3_13561	Cyp4v3	hypoxia	normoxia	OK	59.0442	93.1272	0.657408	1.61955	0.0112	0.0626805	no	55.5211	57.1632	64.4481	73.3056	118.35	87.7262
SEH_EDC3_15141	EDC3	hypoxia	normoxia	OK	8.78585	4.96207	-0.82424	-1.62816	0.0112	0.0626805	no	5.37879	8.20058	12.7782	5.40056	4.69053	4.79512
SEH_2210404J11Rik_16198	2210404J11Rik	hypoxia	normoxia	OK	11.8863	7.18624	-0.725997	-1.58132	0.01125	0.062765	no	11.2345	11.5932	12.8313	5.99574	8.33251	7.23046
SEH_Npepo_13643	Npepo	hypoxia	normoxia	OK	14.2585	6.88576	-1.05014	-2.10734	0.01125	0.062765	no	17.0392	14.7615	10.9747	8.05768	5.9172	6.68238
SEH_Ptp4a1_21257	Ptp4a1	hypoxia	normoxia	OK	146.431	91.0167	-0.686023	-1.96593	0.01125	0.062765	no	73.6712	134.869	230.754	110.784	95.8951	66.3713
SEH_RGD1306595_19521	RGD1306595	hypoxia	normoxia	OK	11.1219	18.8344	0.759967	1.69656	0.01125	0.062765	no	13.6731	6.97007	12.7224	20.1276	18.2033	18.1722
SEH_Spp1_05572	Spp1	hypoxia	normoxia	OK	5.58728	2.59189	-1.10814	-1.74848	0.01125	0.062765	no	8.05328	2.60986	6.09869	3.88728	1.50023	2.38816
SEH_Tsn_16606	Tsn	hypoxia	normoxia	OK	35.5238	21.3942	-0.731569	-1.81359	0.01125	0.062765	no	25.3731	46.2214	34.9768	18.6118	20.8263	24.7444
SEH_Cnn3_04403	Cnn3	hypoxia	normoxia	OK	31.1043	49.2515	0.663056	1.68047	0.0113	0.0629463	no	32.8575	35.0067	25.4487	48.3656	53.7691	45.62
SEH_MXI1_RAT_16218	MXI1	hypoxia	normoxia	OK	39.0074	23.3511	-0.740254	-1.8399	0.0113	0.0629463	no	22.5313	39.5771	54.9136	21.3001	24.7761	23.9772
SEH_Slc25a46_08584	Slc25a46	hypoxia	normoxia	OK	21.2875	12.9041	-0.722176	-1.65856	0.0113	0.0629463	no	15.7433	25.0339	23.0854	10.9677	13.5821	14.1626
SEH_Ddx43_19837	Ddx43	hypoxia	normoxia	OK	1.44574	3.80362	1.39557	1.70356	0.01135	0.0630945	no	0.955117	0.903358	2.47873	3.72275	4.79131	2.89681
SEH_Pdcl3_05831	Pdcl3	hypoxia	normoxia	OK	20.9488	34.1119	0.703407	1.71909	0.01135	0.0630945	no	23.8646	13.9539	25.028	32.6287	34.2126	35.4945
SEH_RTKN_12042	RTKN	hypoxia	normoxia	OK	1.73864	3.53007	1.02174	1.63802	0.01135	0.0630945	no	3.09263	1.05254	1.07076	2.58498	4.49052	3.51472
SEH_Wdr26_11451	Wdr26	hypoxia	normoxia	OK	37.275	23.7038	-0.65309	-1.53624	0.01135	0.0630945	no	24.0525	40.4507	47.3219	21.8052	21.5044	27.8018
SEH_Coro1a_19396	Coro1a	hypoxia	normoxia	OK	8.51442	4.67292	-0.865585	-1.62991	0.0114	0.0632747	no	11.7376	6.15494	7.65077	8.23568	3.16229	2.62079
SEH_F1LZ56_RAT_05660	F1LZ56	hypoxia	normoxia	OK	4.7148	7.53819	0.67702	1.48254	0.0114	0.0632747	no	6.06521	2.77062	5.30858	5.61949	7.9786	9.01647
SEH_Rpain_04045	Rpain	hypoxia	normoxia	OK	8.54857	16.0992	0.913233	1.90677	0.0114	0.0632747	no	9.60626	9.42062	6.61884	20.225	17.3695	10.7031
SEH_Ccdc27_19686	Ccdc27	hypoxia	normoxia	OK	1.27014	2.65248	1.06235	1.64196	0.01145	0.0635195	no	1.79154	0.95256	1.06633	2.16863	2.97421	2.8146
SEH_Pgm2_15335	Pgm2	hypoxia	normoxia	OK	72.9279	120.461	0.724022	2.51773	0.0115	0.0637314	no	72.7947	66.7338	79.2553	98.7638	102.924	159.694
SEH_Zfp775_02065	Zfp775	hypoxia	normoxia	OK	1.01416	2.38306	1.23253	1.69393	0.0115	0.0637314	no	1.44131	1.07611	0.525049	2.47427	2.55194	2.12296
SEH_KDM4C_02853	KDM4C	hypoxia	normoxia	OK	8.95749	5.48613	-0.707307	-1.53897	0.0116	0.0642196	no	8.21679	10.548	8.10766	4.31969	5.87316	6.26553
SEH_Usp18_05323	Usp18	hypoxia	normoxia	OK	27.0004	16.2187	-0.735317	-1.73964	0.0116	0.0642196	no	26.496	28.34	26.165	16.4822	11.9788	20.1952
SEH_AOC2_03264	AOC2	hypoxia	normoxia	OK	6.00953	3.44012	-0.804795	-1.5459	0.01165	0.0643314	no	3.08487	6.52319	8.42054	3.30451	2.68514	4.3307
SEH_Dalrd3_19281	Dalrd3	hypoxia	normoxia	OK	14.1795	22.7173	0.679982	1.58399	0.01165	0.0643314	no	18.0587	13.0221	11.4578	25.4628	20.65	22.0391
SEH_Il10_09871	Il10	hypoxia	normoxia	OK	4.23802	0.88658	-2.25707	-2.56141	0.01165	0.0643314	no	2.26733	6.06279	4.38392	0.577351	1.00221	1.08017
SEH_Iqcb1_05637	Iqcb1	hypoxia	normoxia	OK	5.4814	2.57611	-1.08935	-1.76148	0.01165	0.0643314	no	6.68226	4.49493	5.26701	2.15053	4.15014	1.42766
SEH_RASSF6_19531	RASSF6	hypoxia	normoxia	OK	1.84138	10.6195	2.52786	3.59328	0.01165	0.0643314	no	1.29319	0.930205	3.30074	7.91656	13.7163	10.2257
SEH_ARRDC3_05395	ARRDC3	hypoxia	normoxia	OK	14.2728	23.6206	0.72678	1.65895	0.0117	0.0644755	no	12.6908	9.57903	20.5485	18.1695	22.6442	30.0481
SEH_IFIT2_14199	IFIT2	hypoxia	normoxia	OK	26.5555	16.0615	-0.725403	-1.65754	0.0117	0.0644755	no	26.2601	12.4859	40.9206	16.9653	18.2606	12.9588
SEH_MED7_22024	MED7	hypoxia	normoxia	OK	34.3916	20.3923	-0.754034	-1.86441	0.0117	0.0644755	no	29.6388	38.8015	34.7347	22.5464	22.0215	16.609
SEH_SPATS2L_16278	SPATS2L	hypoxia	normoxia	OK	3.27955	5.57345	0.765072	1.54369	0.0117	0.0644755	no	2.3341	2.88227	4.62228	5.64277	4.01581	7.06176
SEH_Tjp1_02203	Tjp1	hypoxia	normoxia	OK	12.1615	7.85074	-0.631421	-1.45171	0.01175	0.0646849	no	12.4778	11.1889	12.8179	6.46757	8.3345	8.75015
SEH_Zfp106_11007	Zfp106	hypoxia	normoxia	OK	2.78309	4.72447	0.763467	1.52955	0.01175	0.0646849	no	1.22643	4.74874	2.37409	2.95914	5.43083	5.78344
SEH_EPB41_07542	EPB41	hypoxia	normoxia	OK	33.3359	20.4591	-0.704333	-1.53305	0.0118	0.064894	no	15.5417	59.2425	25.2233	13.5086	20.5709	27.2977
SEH_Zfp868_14762	Zfp868	hypoxia	normoxia	OK	1.46636	3.15482	1.10532	1.50245	0.0118	0.064894	no	1.25009	1.41895	1.73005	2.80313	3.39364	3.2677
SEH_CNTRL_10811	CNTRL	hypoxia	normoxia	OK	4.01219	6.33918	0.659906	1.46594	0.01185	0.0650364	no	4.64983	3.14076	4.24599	5.98895	6.82938	6.19921
SEH_Foxq1_18401	Foxq1	hypoxia	normoxia	OK	2.46449	0.939848	-1.39079	-1.77563	0.01185	0.0650364	no	1.6518	3.95691	1.78476	0.736515	0.731011	1.35202
SEH_Mfsd9_09503	Mfsd9	hypoxia	normoxia	OK	0.938141	2.37132	1.33781	1.74928	0.01185	0.0650364	no	1.55229	0.367104	0.89503	2.28533	1.52679	3.30183
SEH_Son_03108	Son	hypoxia	normoxia	OK	30.9036	19.5581	-0.660009	-1.49537	0.01185	0.0650364	no	22.7327	35.606	34.3722	15.0421	22.0889	21.5433
SEH_PKHD1L1_09013	PKHD1L1	hypoxia	normoxia	OK	1.51701	2.45534	0.694688	1.45367	0.0119	0.0652444	no	1.99503	1.08977	1.46624	3.21566	1.81748	2.33288
SEH_PNPLA8_10015	PNPLA8	hypoxia	normoxia	OK	51.7653	33.1264	-0.644004	-1.53458	0.0119	0.0652444	no	38.5513	54.2452	62.4994	34.8517	31.4905	33.0371
SEH_Adora1_01448	Adora1	hypoxia	normoxia	OK	1.9516	4.59416	1.23515	1.82419	0.01195	0.0653525	no	3.43828	1.50291	0.913598	6.60332	2.34048	4.83868
SEH_CCDC11_02128	CCDC11	hypoxia	normoxia	OK	3.27404	1.48573	-1.1399	-1.65397	0.01195	0.0653525	no	0.818713	6.7372	2.26621	1.41861	1.73943	1.29915
SEH_Esf1_05576	Esf1	hypoxia	normoxia	OK	23.1912	13.0922	-0.824871	-1.89277	0.01195	0.0653525	no	22.5985	20.3905	26.5846	13.2201	15.0383	11.0182
SEH_Fbxl4_19182	Fbxl4	hypoxia	normoxia	OK	21.7723	34.3428	0.657514	1.56123	0.01195	0.0653525	no	25.9864	12.7692	26.5613	33.7185	37.0762	32.2337
SEH_Ficd_00525	Ficd	hypoxia	normoxia	OK	4.74679	2.36861	-1.00291	-1.66839	0.01195	0.0653525	no	4.76974	6.51326	2.95737	2.10968	2.38989	2.60625
SEH_Cars_04941	Cars	hypoxia	normoxia	OK	15.9495	9.92124	-0.684919	-1.54534	0.012	0.0655263	no	15.709	20.5698	11.5698	9.01649	12.5637	8.18352
SEH_Idh3a_08848	Idh3a	hypoxia	normoxia	OK	46.1813	28.4526	-0.698748	-1.64536	0.012	0.0655263	no	21.6495	76.2814	40.613	19.9397	38.5259	26.8922
SEH_Sars_14275	Sars	hypoxia	normoxia	OK	79.395	51.1494	-0.634331	-1.57909	0.012	0.0655263	no	77.7552	81.6916	78.7382	50.5957	56.5293	46.3233
SEH_Atp11a_18498	Atp11a	hypoxia	normoxia	OK	1.52511	2.82095	0.887264	1.55924	0.01205	0.0657328	no	1.37458	1.66955	1.53122	1.93514	2.02877	4.49895
SEH_Lin37_20007	Lin37	hypoxia	normoxia	OK	31.1904	18.4057	-0.760947	-1.80722	0.01205	0.0657328	no	47.3151	26.8175	19.4386	20.1491	15.3686	19.6996
SEH_Gm14443_04304	Gm14443	hypoxia	normoxia	OK	4.66474	2.24409	-1.05567	-1.66963	0.0121	0.0658391	no	5.25037	6.14877	2.59507	4.41705	1.77059	0.544617
SEH_Klf1_13716	Klf1	hypoxia	normoxia	OK	0.877321	2.43309	1.47161	1.83827	0.0121	0.0658391	no	1.16498	0.66173	0.805252	3.44304	1.23725	2.61897
SEH_Lilrb3_16592	Lilrb3	hypoxia	normoxia	OK	4.43337	2.4446	-0.858808	-1.57298	0.0121	0.0658391	no	4.92106	4.83492	3.54414	2.73173	3.10624	1.49582
SEH_Prr22_18930	Prr22	hypoxia	normoxia	OK	1.65365	0.450518	-1.876	-1.93755	0.0121	0.0658391	no	2.29175	1.98008	0.689117	0.812421	0.352782	0.18635
SEH_Qdpr_08624	Qdpr	hypoxia	normoxia	OK	170.856	265.621	0.636589	1.77803	0.0121	0.0658391	no	159.929	182.587	170.052	240.535	274.399	281.929
SEH_Got1_20530	Got1	hypoxia	normoxia	OK	264.325	166.916	-0.663193	-1.63863	0.01215	0.0660779	no	205.22	361.984	225.772	149.765	163.588	187.395
SEH_Fitm2_06704	Fitm2	hypoxia	normoxia	OK	17.6674	9.7889	-0.851875	-1.81131	0.0122	0.066283	no	11.471	28.2418	13.2895	8.19895	11.8143	9.35342
SEH_Vamp5_08825	Vamp5	hypoxia	normoxia	OK	13.1486	30.5787	1.21761	3.29939	0.0122	0.066283	no	21.0087	5.52756	12.9096	25.4185	37.1858	29.1318
SEH_B0BN59_RAT_05487	B0BN59	hypoxia	normoxia	OK	18.614	10.2153	-0.865662	-1.87443	0.01225	0.0664542	no	20.0161	21.2999	14.5261	8.10662	14.0742	8.46498
SEH_C19orf54_20822	C19orf54	hypoxia	normoxia	OK	0.741454	2.30573	1.63679	1.87467	0.01225	0.0664542	no	1.10381	0.69676	0.423787	1.9998	0.434161	4.48321
SEH_Rnf126_19073	Rnf126	hypoxia	normoxia	OK	20.6858	12.0934	-0.774415	-1.75516	0.01225	0.0664542	no	22.6002	22.4583	16.9988	14.129	10.306	11.8452
SEH_Iffo2_05198	Iffo2	hypoxia	normoxia	OK	2.40559	0.800771	-1.58693	-1.7647	0.0123	0.0666585	no	1.00436	0.35664	5.85578	0.767641	0.222206	1.41247
SEH_N4BP2L1_18847	N4BP2L1	hypoxia	normoxia	OK	6.16596	12.2284	0.98784	1.9098	0.0123	0.0666585	no	5.08501	5.03668	8.37618	11.4865	13.6867	11.5121
SEH_Gtf2h2_14631	Gtf2h2	hypoxia	normoxia	OK	9.68766	16.3168	0.752134	1.63816	0.01235	0.0668958	no	12.6361	6.33144	10.0955	14.7179	19.9246	14.3079
SEH_B230118H07Rik_02434	B230118H07Rik	hypoxia	normoxia	OK	12.1903	22.7697	0.901379	2.01763	0.0124	0.0670993	no	19.9191	7.32043	9.33136	24.8993	19.2086	24.2012
SEH_Nfya_02818	Nfya	hypoxia	normoxia	OK	2.84907	5.89268	1.04843	1.76683	0.0124	0.0670993	no	3.45689	2.1042	2.98613	5.28433	5.68153	6.71217
SEH_EXOSC9_16821	EXOSC9	hypoxia	normoxia	OK	32.7574	20.6594	-0.665023	-1.60904	0.01245	0.0672687	no	27.1168	37.5439	33.6116	18.9404	21.1493	21.8885
SEH_GPC4_11554	GPC4	hypoxia	normoxia	OK	11.8603	18.9923	0.67928	1.55211	0.01245	0.0672687	no	10.1112	10.1119	15.3577	18.8329	19.9636	18.1803
SEH_Ptp4a3_14712	Ptp4a3	hypoxia	normoxia	OK	32.5476	17.7355	-0.875911	-2.00854	0.01245	0.0672687	no	65.55	13.6524	18.4404	18.0208	9.74335	25.4423
SEH_Foxf1a_13530	Foxf1a	hypoxia	normoxia	OK	2.57471	0.835422	-1.62384	-1.84888	0.01255	0.067775	no	2.16479	1.1956	4.36376	0.490254	0.212871	1.80314
SEH_Necap2_15259	Necap2	hypoxia	normoxia	OK	15.3528	26.2837	0.775671	1.79556	0.0126	0.068011	no	22.2237	10.373	13.4616	29.9039	18.9108	30.0366
[truncated: 20,169 more rows]

## Sheet: rat
gene_id	gene symbol	sample_1	sample_2	status	FPKM hypoxia	FPKM normoxia	log2_fold_change	test_stat	p_value	q_value	significant	FPKM hypoxia 1	FPKM hypoxia 2	FPKM hypoxia 3	FPKM normoxia 1	FPKM normoxia 2	FPKM normoxia 3
ENSRNOG00000001414	Serpine1	hypoxia	normoxia	OK	519.023	0.337948	-10.5848	-18.6088	5e-05	0.000328933	yes	349.132	577.684	630.255	0.196435	0.421482	0.395927
ENSRNOG00000012193	Cited2	hypoxia	normoxia	OK	546.352	13.4602	-5.34306	-14.5315	5e-05	0.000328933	yes	450.039	722.044	466.974	16.4655	11.2444	12.6707
ENSRNOG00000015382	Arid5a	hypoxia	normoxia	OK	16.4102	0.492407	-5.0586	-9.67741	5e-05	0.000328933	yes	19.4223	15.1678	14.6404	0.752982	0.37021	0.35403
ENSRNOG00000018338	Vwa1	hypoxia	normoxia	OK	22.826	0.631462	-5.17584	-10.4594	5e-05	0.000328933	yes	17.3195	16.975	34.1834	0.523715	0.632004	0.738667
ENSRNOG00000014117	Hmox1	hypoxia	normoxia	OK	1243.67	27.2046	-5.5146	-14.1832	5e-05	0.000328933	yes	856.793	977.781	1896.42	36.1834	28.1324	17.298
ENSRNOG00000005248	Slc1a4	hypoxia	normoxia	OK	30.909	1.18994	-4.69907	-11.0403	5e-05	0.000328933	yes	22.9021	38.8663	30.9587	0.672847	1.76346	1.1335
ENSRNOG00000006462	Ero1l	hypoxia	normoxia	OK	88.0075	6.70399	-3.71453	-10.3576	5e-05	0.000328933	yes	103.388	73.8925	86.7423	6.39746	8.0705	5.64402
ENSRNOG00000017243	Bnip3	hypoxia	normoxia	OK	225.394	20.258	-3.47588	-10.296	5e-05	0.000328933	yes	205.012	188.674	282.498	20.6562	18.3134	21.8044
ENSRNOG00000001388	Sds	hypoxia	normoxia	OK	779.732	40.9671	-4.25044	-11.0817	5e-05	0.000328933	yes	826.203	832.99	680.004	57.1191	25.7875	39.9948
ENSRNOG00000012886	Maff	hypoxia	normoxia	OK	52.0068	0.407342	-6.99632	-11.8	5e-05	0.000328933	yes	49.3317	85.263	21.4257	0.495627	0.598038	0.128361
ENSRNOG00000011526	Pcsk6	hypoxia	normoxia	OK	59.7297	5.54997	-3.4279	-9.5549	5e-05	0.000328933	yes	54.571	49.2117	75.4064	6.47831	4.83579	5.3358
ENSRNOG00000003300	Btg2	hypoxia	normoxia	OK	517.876	7.07958	-6.1928	-14.8141	5e-05	0.000328933	yes	452.12	853.629	247.878	6.75638	4.17394	10.3084
ENSRNOG00000005387	Rbm3	hypoxia	normoxia	OK	219.718	14.5852	-3.91308	-11.5102	5e-05	0.000328933	yes	196.898	168.773	293.481	18.9534	10.5107	14.2914
ENSRNOG00000007284	Slc2a1	hypoxia	normoxia	OK	25.6438	1.36629	-4.23027	-9.891	5e-05	0.000328933	yes	31.844	24.8038	20.2836	1.99247	0.822619	1.28379
ENSRNOG00000001478	Gtf2ird1	hypoxia	normoxia	OK	3.51901	0.730077	-2.26905	-4.55674	5e-05	0.000328933	yes	3.44456	2.85294	4.25953	0.730355	0.700011	0.759864
ENSRNOG00000005053	Egln3	hypoxia	normoxia	OK	8.36965	0.167466	-5.64323	-8.64503	5e-05	0.000328933	yes	7.1502	5.20328	12.7555	0.214467	0.115039	0.172893
ENSRNOG00000019822	Gadd45b	hypoxia	normoxia	OK	252.963	1.33386	-7.56718	-14.7672	5e-05	0.000328933	yes	157.561	488.908	112.421	2.41117	0.676343	0.91406
ENSRNOG00000000245	Slc16a6	hypoxia	normoxia	OK	10.4868	0.815061	-3.68552	-7.57297	5e-05	0.000328933	yes	10.9813	10.0984	10.3805	1.24565	0.528111	0.671423
ENSRNOG00000010589	Fam134b	hypoxia	normoxia	OK	172	6.76219	-4.66877	-10.2286	5e-05	0.000328933	yes	155.911	178.532	181.556	11.4295	3.19539	5.66169
ENSRNOG00000007118	Fam176a	hypoxia	normoxia	OK	105.041	12.7315	-3.04448	-8.98079	5e-05	0.000328933	yes	94.2225	90.6449	130.256	10.9495	15.2286	12.0162
ENSRNOG00000018445	Agt	hypoxia	normoxia	OK	4075.56	439.726	-3.21232	-7.20455	5e-05	0.000328933	yes	3166.2	3499.85	5560.61	404.491	451.598	463.09
ENSRNOG00000023647	Aldoa	hypoxia	normoxia	OK	152.296	21.9704	-2.79325	-8.49488	5e-05	0.000328933	yes	160.074	134.452	162.363	28.1622	18.6703	19.0787
ENSRNOG00000000903	Asl	hypoxia	normoxia	OK	693.124	95.7382	-2.85595	-7.89586	5e-05	0.000328933	yes	612.608	631.155	835.609	82.1298	94.591	110.494
ENSRNOG00000009864	Pla2g12a	hypoxia	normoxia	OK	79.9826	9.93233	-3.00948	-8.8606	5e-05	0.000328933	yes	73.1048	78.8806	87.9624	9.78488	7.44091	12.5712
ENSRNOG00000013663	Tmem86a	hypoxia	normoxia	OK	54.7698	5.40279	-3.34161	-9.13139	5e-05	0.000328933	yes	45.2717	42.7968	76.2411	5.2954	3.96894	6.94403
ENSRNOG00000042232	RGD1559600	hypoxia	normoxia	OK	4.15152	46.7587	3.49352	9.12989	5e-05	0.000328933	yes	5.21929	3.45825	3.777	55.2865	48.8117	36.1777
ENSRNOG00000024712	Insc	hypoxia	normoxia	OK	40.7103	5.79452	-2.81263	-7.94906	5e-05	0.000328933	yes	32.2442	50.4954	39.3911	6.2879	5.10533	5.99033
ENSRNOG00000014456	Coq10b	hypoxia	normoxia	OK	324.258	27.5517	-3.55693	-10.078	5e-05	0.000328933	yes	254.969	467.794	250.009	37.786	20.7687	24.1003
ENSRNOG00000018198	Dapk1	hypoxia	normoxia	OK	17.024	2.64906	-2.68402	-7.42937	5e-05	0.000328933	yes	18.0455	20.2513	12.7753	2.68083	2.71252	2.55382
ENSRNOG00000033573	Sgk2	hypoxia	normoxia	OK	0.297894	4.87646	4.03297	6.88137	5e-05	0.000328933	yes	0.342027	0.380756	0.170897	5.21843	4.67847	4.73249
ENSRNOG00000022066	Fam117b	hypoxia	normoxia	OK	116.178	7.67274	-3.92045	-10.2276	5e-05	0.000328933	yes	78.6489	95.2637	174.62	10.998	5.13268	6.88755
ENSRNOG00000005341	Upp2	hypoxia	normoxia	OK	22.9317	1.80462	-3.66758	-8.68868	5e-05	0.000328933	yes	13.9042	36.5674	18.3235	1.04783	1.68606	2.67997
ENSRNOG00000045860	U2af1	hypoxia	normoxia	OK	195.021	30.5092	-2.67632	-8.65928	5e-05	0.000328933	yes	168.02	164.108	252.936	28.5261	31.7831	31.2185
ENSRNOG00000008371	Igfbp1	hypoxia	normoxia	OK	2400.72	72.257	-5.05418	-12.0406	5e-05	0.000328933	yes	2764.35	3555.23	882.577	96.6656	42.2771	77.8283
ENSRNOG00000004351	Slc25a29	hypoxia	normoxia	OK	21.8434	2.17455	-3.32841	-8.0965	5e-05	0.000328933	yes	21.0875	20.0552	24.3875	3.21006	1.21601	2.09756
ENSRNOG00000025476	Tmem252	hypoxia	normoxia	OK	12.1278	1.30597	-3.21513	-7.24123	5e-05	0.000328933	yes	10.1596	14.2402	11.9837	1.87052	0.927025	1.12036
ENSRNOG00000015036	Ctgf	hypoxia	normoxia	OK	54.2006	4.6264	-3.55035	-9.53718	5e-05	0.000328933	yes	54.8567	37.2761	70.469	5.11844	6.28207	2.47868
ENSRNOG00000009311	Fstl3	hypoxia	normoxia	OK	3.68152	0.120913	-4.92826	-5.62299	5e-05	0.000328933	yes	3.11222	3.58437	4.34798	0.109421	0.0880184	0.1653
ENSRNOG00000004303	Timp3	hypoxia	normoxia	OK	6.84443	0.559863	-3.61178	-5.87798	5e-05	0.000328933	yes	7.72001	7.13312	5.68017	0.555009	0.7653	0.359281
ENSRNOG00000003713	Pbsn	hypoxia	normoxia	OK	25.0967	1.48637	-4.07763	-8.46888	5e-05	0.000328933	yes	19.4564	20.9966	34.837	1.89923	0.843289	1.7166
ENSRNOG00000011839	Mrps31	hypoxia	normoxia	OK	52.1885	10.6151	-2.29761	-6.87116	5e-05	0.000328933	yes	51.3394	48.5838	56.6422	10.0706	11.1406	10.6341
ENSRNOG00000001214	Pfkl	hypoxia	normoxia	OK	45.3854	8.23182	-2.46295	-7.16085	5e-05	0.000328933	yes	40.9097	42.6125	52.6341	6.56701	9.78173	8.34671
ENSRNOG00000023107	Yeats2	hypoxia	normoxia	OK	14.9619	2.70911	-2.4654	-4.48445	5e-05	0.000328933	yes	11.7837	14.8485	18.2534	2.97111	2.29489	2.86134
ENSRNOG00000007830	Apold1	hypoxia	normoxia	OK	28.4119	1.2117	-4.55138	-10.2706	5e-05	0.000328933	yes	24.5129	49.9844	10.7382	1.34498	1.17546	1.11467
ENSRNOG00000005615	Gadd45a	hypoxia	normoxia	OK	260.983	18.5693	-3.81297	-10.9796	5e-05	0.000328933	yes	305.893	355.26	121.796	15.9524	25.204	14.5515
ENSRNOG00000008245	Ptgis	hypoxia	normoxia	OK	17.2824	1.42138	-3.60394	-5.08209	5e-05	0.000328933	yes	14.67	13.3884	23.7887	1.18184	1.02653	2.05577
ENSRNOG00000009565	Pdk4	hypoxia	normoxia	OK	331.627	35.4544	-3.22553	-8.20623	5e-05	0.000328933	yes	276.896	508.589	209.397	41.2993	31.8538	33.21
ENSRNOG00000018911	Pfkfb3	hypoxia	normoxia	OK	3.2687	0.136309	-4.58376	-4.3892	5e-05	0.000328933	yes	3.36782	3.97068	2.46761	0.165025	0.121849	0.122054
ENSRNOG00000002934	Atp1b1	hypoxia	normoxia	OK	123.691	17.3543	-2.83338	-7.38916	5e-05	0.000328933	yes	157.447	131.754	81.8733	21.6003	16.7926	13.6699
ENSRNOG00000015003	Pex11a	hypoxia	normoxia	OK	58.7406	8.36386	-2.81212	-8.01086	5e-05	0.000328933	yes	44.5498	48.9482	82.7239	7.79494	7.11845	10.1782
ENSRNOG00000001442	Por	hypoxia	normoxia	OK	287.142	40.7137	-2.81818	-7.82582	5e-05	0.000328933	yes	260.776	283.092	317.558	56.509	24.8865	40.7456
ENSRNOG00000017489	Gse1	hypoxia	normoxia	OK	3.69814	0.34206	-3.43448	-6.11993	5e-05	0.000328933	yes	4.16323	4.0492	2.882	0.437291	0.307893	0.280997
ENSRNOG00000017905	Map1lc3b	hypoxia	normoxia	OK	380.843	69.9735	-2.44432	-6.48364	5e-05	0.000328933	yes	342.937	337.032	462.561	85.3659	61.1444	63.41
ENSRNOG00000016995	Zap70	hypoxia	normoxia	OK	10.5796	0.131161	-6.3338	-8.08975	5e-05	0.000328933	yes	6.19658	4.36962	21.1727	0.12335	0.0744251	0.195709
ENSRNOG00000016356	Got1	hypoxia	normoxia	OK	727.517	95.2757	-2.9328	-7.73448	5e-05	0.000328933	yes	601.481	747.197	833.873	141.335	67.2288	77.2629
ENSRNOG00000039494	Aass	hypoxia	normoxia	OK	233.577	47.8432	-2.28752	-6.32727	5e-05	0.000328933	yes	209.297	223.99	267.445	42.0815	46.4214	55.0266
ENSRNOG00000014844	Kif21a	hypoxia	normoxia	OK	6.37337	1.09347	-2.54314	-5.89044	5e-05	0.000328933	yes	4.70832	8.07287	6.33891	0.894535	1.14871	1.23718
ENSRNOG00000006079	Psd4	hypoxia	normoxia	OK	7.93611	1.70488	-2.21876	-5.80652	5e-05	0.000328933	yes	7.63091	7.59003	8.58738	2.07202	1.62327	1.41935
ENSRNOG00000031335	Ankrd37	hypoxia	normoxia	OK	32.252	3.69111	-3.12726	-7.88037	5e-05	0.000328933	yes	34.3717	35.9052	26.4789	5.00776	3.94124	2.12433
ENSRNOG00000011200	Bhmt	hypoxia	normoxia	OK	5036.84	639.299	-2.97795	-6.45614	5e-05	0.000328933	yes	5027.92	4561.56	5521.03	487.81	446.65	983.438
ENSRNOG00000020812	Gys1	hypoxia	normoxia	OK	5.49267	0.885822	-2.63242	-5.99557	5e-05	0.000328933	yes	5.19413	5.3934	5.89049	1.13206	0.694054	0.83135
ENSRNOG00000008174	Appl2	hypoxia	normoxia	OK	27.4555	6.79832	-2.01384	-5.86748	5e-05	0.000328933	yes	27.6113	27.7226	27.0325	7.27413	6.37996	6.74087
ENSRNOG00000019428	Higd1a	hypoxia	normoxia	OK	214.608	28.1841	-2.92875	-8.60743	5e-05	0.000328933	yes	189.941	131.808	322.076	30.9796	29.1939	24.3788
ENSRNOG00000018371	Tubb6	hypoxia	normoxia	OK	28.8674	1.8012	-4.00241	-9.14832	5e-05	0.000328933	yes	20.013	15.6536	50.9357	1.7015	2.33938	1.36273
ENSRNOG00000004403	Slc25a32	hypoxia	normoxia	OK	63.8822	11.3859	-2.48816	-7.29116	5e-05	0.000328933	yes	64.4766	65.5329	61.6371	15.0027	7.41936	11.7358
ENSRNOG00000005264	Sav1	hypoxia	normoxia	OK	21.0001	5.03309	-2.06088	-5.75027	5e-05	0.000328933	yes	20.0874	19.0353	23.8775	5.21618	5.12415	4.75895
ENSRNOG00000022298	Cxcl11	hypoxia	normoxia	OK	1.88501	19.3021	3.35612	7.4368	5e-05	0.000328933	yes	3.02119	1.89355	0.740287	17.1782	22.6635	18.0647
ENSRNOG00000007946	Bcl2l1	hypoxia	normoxia	OK	25.5562	6.09876	-2.06709	-4.22113	5e-05	0.000328933	yes	26.2305	28.5271	21.911	5.49387	6.00546	6.79694
ENSRNOG00000048506	Inpp5b	hypoxia	normoxia	OK	0.144313	1.32918	3.20327	4.54415	5e-05	0.000328933	yes	0.0957568	0.177709	0.159474	1.35656	1.82634	0.804655
ENSRNOG00000015498	Il17rb	hypoxia	normoxia	OK	31.2054	4.50603	-2.79187	-7.18387	5e-05	0.000328933	yes	29.6538	34.297	29.6656	2.82235	3.24716	7.4486
ENSRNOG00000019773	Egln1	hypoxia	normoxia	OK	23.8807	4.79	-2.31774	-6.26314	5e-05	0.000328933	yes	21.2108	19.8215	30.6097	4.47573	4.97441	4.91986
ENSRNOG00000020573	Efna1	hypoxia	normoxia	OK	370.214	42.7607	-3.114	-8.85349	5e-05	0.000328933	yes	294.011	563.49	253.142	47.5967	28.9431	51.7424
ENSRNOG00000034013	Acaca	hypoxia	normoxia	OK	11.8629	2.63578	-2.17016	-6.04341	5e-05	0.000328933	yes	10.3409	12.9665	12.2815	2.90423	2.0251	2.97801
ENSRNOG00000003866	Cxcr4	hypoxia	normoxia	OK	12.0623	1.34205	-3.16799	-6.50956	5e-05	0.000328933	yes	11.6947	9.89714	14.5951	1.95877	1.181	0.886394
ENSRNOG00000032917	Zfand2a	hypoxia	normoxia	OK	18.3665	4.20088	-2.12831	-5.92286	5e-05	0.000328933	yes	16.3614	15.6072	23.1308	4.86755	4.28641	3.44868
ENSRNOG00000027491	Vldlr	hypoxia	normoxia	OK	2.579	0.0956806	-4.75244	-5.80133	5e-05	0.000328933	yes	1.92959	1.79038	4.01703	0.175233	0.0235005	0.0883079
ENSRNOG00000013954	Alpl	hypoxia	normoxia	OK	52.931	1.74974	-4.9189	-10.7687	5e-05	0.000328933	yes	31.4804	41.1061	86.2065	3.62389	0.43733	1.18801
ENSRNOG00000005871	Il1rn	hypoxia	normoxia	OK	122.977	14.2574	-3.10861	-8.7218	5e-05	0.000328933	yes	77.2061	197.245	94.4804	16.7592	14.8729	11.1401
ENSRNOG00000023150	Gpi	hypoxia	normoxia	OK	154.385	36.6618	-2.07418	-6.14278	5e-05	0.000328933	yes	135.784	140.806	186.565	35.3063	37.0512	37.628
ENSRNOG00000001412	Epo	hypoxia	normoxia	OK	3.03336	0	#NAME?	NA	5e-05	0.000328933	yes	1.80882	2.56421	4.72704	0	0	0
ENSRNOG00000017895	Eno1	hypoxia	normoxia	OK	151.089	34.6973	-2.1225	-6.27133	5e-05	0.000328933	yes	135.534	111.288	206.445	41.2383	31.4269	31.4267
ENSRNOG00000007131	Paxip1	hypoxia	normoxia	OK	13.2442	3.08113	-2.10383	-5.7323	5e-05	0.000328933	yes	12.7807	13.7855	13.1664	3.91646	2.42014	2.90679
ENSRNOG00000011881	Slc25a15	hypoxia	normoxia	OK	135.168	24.0107	-2.49301	-7.80117	5e-05	0.000328933	yes	128.236	182.725	94.5442	20.966	23.6079	27.4582
ENSRNOG00000004281	Cobl	hypoxia	normoxia	OK	1.28198	6.25508	2.28665	5.71684	5e-05	0.000328933	yes	1.3167	1.12524	1.404	5.5604	5.25001	7.95482
ENSRNOG00000031138	Irgm	hypoxia	normoxia	OK	2.30283	17.7936	2.94987	7.34805	5e-05	0.000328933	yes	2.88608	2.00766	2.01476	10.053	20.4297	22.898
ENSRNOG00000019140	Banp	hypoxia	normoxia	OK	0.243288	2.8868	3.56873	5.41573	5e-05	0.000328933	yes	0.223885	0.207645	0.298333	3.6113	2.51256	2.53653
ENSRNOG00000019000	Limk2	hypoxia	normoxia	OK	13.2765	2.56666	-2.37092	-5.97822	5e-05	0.000328933	yes	18.2495	11.3745	10.2057	3.07894	1.98829	2.63274
ENSRNOG00000001222	Ube2g2	hypoxia	normoxia	OK	76.2255	17.4679	-2.12557	-6.63565	5e-05	0.000328933	yes	64.0586	74.6398	89.9781	21.244	16.5516	14.6081
ENSRNOG00000016234	Ciapin1	hypoxia	normoxia	OK	24.9146	5.7674	-2.111	-6.09	5e-05	0.000328933	yes	21.4255	27.2113	26.1071	6.34027	4.82147	6.14046
ENSRNOG00000050997	Ifrd1	hypoxia	normoxia	OK	112.375	22.8207	-2.29991	-6.58359	5e-05	0.000328933	yes	132.133	130.68	74.3121	23.0518	24.1329	21.2773
ENSRNOG00000004912	Itgav	hypoxia	normoxia	OK	6.89248	1.04582	-2.72039	-6.20475	5e-05	0.000328933	yes	6.36061	7.68678	6.63006	0.661683	1.15928	1.31649
ENSRNOG00000000521	Cdkn1a	hypoxia	normoxia	OK	127.894	29.5457	-2.11393	-6.32043	5e-05	0.000328933	yes	132.956	132.357	118.368	27.7755	23.6151	37.2466
ENSRNOG00000023334	Parp14	hypoxia	normoxia	OK	0.630876	1.90177	1.59191	3.64698	5e-05	0.000328933	yes	0.613465	0.763107	0.516056	1.30479	2.24073	2.15978
ENSRNOG00000010888	Ankrd33b	hypoxia	normoxia	OK	10.5422	1.07263	-3.29695	-6.86203	5e-05	0.000328933	yes	14.3213	12.1712	5.13413	1.23561	0.512474	1.46982
ENSRNOG00000016750	Cyp26a1	hypoxia	normoxia	OK	2.51211	0.155833	-4.01082	-4.89993	5e-05	0.000328933	yes	2.62094	2.79861	2.11679	0.153893	0.139261	0.174347
ENSRNOG00000009329	Nr1d1	hypoxia	normoxia	OK	26.9275	4.66419	-2.52938	-5.49577	5e-05	0.000328933	yes	24.6085	38.4677	17.7063	4.29946	4.24278	5.45033
ENSRNOG00000027179	Zdhhc23	hypoxia	normoxia	OK	1.17302	4.82844	2.04133	5.15982	5e-05	0.000328933	yes	0.954015	1.27101	1.29404	4.18069	5.01982	5.28482
ENSRNOG00000021440	Pptc7	hypoxia	normoxia	OK	18.6357	4.15458	-2.16529	-6.06593	5e-05	0.000328933	yes	16.524	24.2344	15.1487	3.75385	3.58717	5.12274
ENSRNOG00000002039	Evi5	hypoxia	normoxia	OK	1.70926	11.392	2.73657	5.9035	5e-05	0.000328933	yes	1.76712	2.20249	1.15818	15.2403	8.48244	10.4532
ENSRNOG00000019892	Lrrfip1	hypoxia	normoxia	OK	17.2546	3.94019	-2.13064	-5.68615	5e-05	0.000328933	yes	13.3833	16.2383	22.142	4.35386	3.13543	4.33128
ENSRNOG00000007944	Edem1	hypoxia	normoxia	OK	203.456	44.666	-2.18747	-5.90844	5e-05	0.000328933	yes	158.206	264.476	187.687	36.9068	48.7957	48.2955
ENSRNOG00000045821	Slc41a3	hypoxia	normoxia	OK	3.20933	0.29452	-3.44583	-5.35462	5e-05	0.000328933	yes	2.74159	3.26113	3.62528	0.212881	0.146796	0.523884
ENSRNOG00000013133	Foxa2	hypoxia	normoxia	OK	1.36845	9.62295	2.81393	6.36741	5e-05	0.000328933	yes	2.13509	1.01958	0.950688	8.8163	10.6389	9.41363
ENSRNOG00000002292	Hnrpd	hypoxia	normoxia	OK	61.3319	14.8434	-2.04682	-5.6425	5e-05	0.000328933	yes	69.0075	56.5673	58.421	16.6027	10.9542	16.9733
ENSRNOG00000018838	Paox	hypoxia	normoxia	OK	46.2777	11.2644	-2.03855	-5.42301	5e-05	0.000328933	yes	40.0631	39.5673	59.2026	12.5643	10.2619	10.9669
ENSRNOG00000002270	Hnrpdl	hypoxia	normoxia	OK	66.4933	18.8107	-1.82166	-5.68374	5e-05	0.000328933	yes	66.8651	66.0482	66.5666	19.7725	19.7332	16.9265
ENSRNOG00000000250	Jmjd6	hypoxia	normoxia	OK	28.5922	6.53654	-2.12902	-5.99416	5e-05	0.000328933	yes	23.2393	25.0435	37.4937	8.21833	5.87035	5.52093
ENSRNOG00000013851	Spry4	hypoxia	normoxia	OK	3.23619	0.321728	-3.33038	-6.43128	5e-05	0.000328933	yes	3.10214	4.6097	1.99672	0.317997	0.433926	0.21326
ENSRNOG00000019500	Cyp1a1	hypoxia	normoxia	OK	5.2753	0.151548	-5.12141	-6.98931	5e-05	0.000328933	yes	2.21613	4.01298	9.59678	0.283381	0.0310906	0.140172
ENSRNOG00000003597	Tuba4a	hypoxia	normoxia	OK	9.01309	40.9165	2.18259	6.35055	5e-05	0.000328933	yes	11.1956	5.90374	9.9399	37.4141	47.602	37.7334
ENSRNOG00000003895	Rgs1	hypoxia	normoxia	OK	23.2717	1.28897	-4.17429	-8.50143	5e-05	0.000328933	yes	15.0401	36.6779	18.0972	2.31845	1.19849	0.349951
ENSRNOG00000004301	Dcaf13	hypoxia	normoxia	OK	109.35	26.5272	-2.0434	-5.96709	5e-05	0.000328933	yes	122.6	108.896	96.5534	34.7724	22.0215	22.7878
ENSRNOG00000027030	Adm	hypoxia	normoxia	OK	9.27554	1.42932	-2.6981	-5.7091	5e-05	0.000328933	yes	10.0544	8.92849	8.84375	2.29922	1.1094	0.87935
ENSRNOG00000006280	Pcsk9	hypoxia	normoxia	OK	4.4328	33.0001	2.89618	7.88962	5e-05	0.000328933	yes	6.62851	4.51695	2.15292	32.9705	27.0603	38.9696
ENSRNOG00000000577	Ddit4	hypoxia	normoxia	OK	59.6195	3.37641	-4.14222	-9.90392	5e-05	0.000328933	yes	40.7263	118.617	19.5155	3.83275	2.96928	3.32719
ENSRNOG00000020272	5330417C22Rik	hypoxia	normoxia	OK	0.324749	3.57866	3.46202	5.83126	5e-05	0.000328933	yes	0.52189	0.287916	0.16444	2.60289	4.67528	3.4578
ENSRNOG00000021780	Rad51d	hypoxia	normoxia	OK	1.05678	6.58368	2.63922	5.52344	5e-05	0.000328933	yes	1.21115	1.22565	0.733544	6.50638	7.65898	5.58569
ENSRNOG00000010967	Cdc37l1	hypoxia	normoxia	OK	43.442	12.7581	-1.76768	-5.36735	5e-05	0.000328933	yes	42.6323	44.6745	43.0192	12.1485	12.8768	13.249
ENSRNOG00000001691	Cldn14	hypoxia	normoxia	OK	3.18771	17.0795	2.42167	6.08863	5e-05	0.000328933	yes	4.26042	3.18483	2.11787	15.3301	18.3121	17.5962
ENSRNOG00000016122	Hmgcr	hypoxia	normoxia	OK	113.099	25.326	-2.15889	-5.95648	5e-05	0.000328933	yes	108.532	99.0327	131.731	23.9637	18.9018	33.1127
ENSRNOG00000002013	Sidt1	hypoxia	normoxia	OK	1.63317	0.108538	-3.91141	-5.10351	5e-05	0.000328933	yes	1.60589	1.87889	1.41474	0.202899	0	0.122714
ENSRNOG00000019994	Phldb3	hypoxia	normoxia	OK	10.1941	1.80836	-2.49498	-5.83664	5e-05	0.000328933	yes	9.61358	12.1449	8.82377	2.06706	1.03207	2.32594
ENSRNOG00000015740	Rnf125	hypoxia	normoxia	OK	77.7577	9.3024	-3.06331	-8.59277	5e-05	0.000328933	yes	86.8556	116.422	29.9954	7.80889	10.5424	9.55586
ENSRNOG00000002773	Rgs4	hypoxia	normoxia	OK	10.2556	1.25912	-3.02593	-6.92033	5e-05	0.000328933	yes	6.56103	11.646	12.5599	0.75809	0.914944	2.10434
ENSRNOG00000026455	Gpd1l	hypoxia	normoxia	OK	12.0893	2.52892	-2.25713	-5.99956	5e-05	0.000328933	yes	8.31757	12.0402	15.9101	2.88322	2.66742	2.03612
ENSRNOG00000015577	Lpar6	hypoxia	normoxia	OK	4.30267	21.8628	2.34517	4.47775	5e-05	0.000328933	yes	3.81121	4.63092	4.46588	30.4813	20.3245	14.7825
ENSRNOG00000011454	Tbck	hypoxia	normoxia	OK	0.336918	2.38147	2.82138	5.70793	5e-05	0.000328933	yes	0.45176	0.398665	0.160329	2.13051	2.18223	2.83167
ENSRNOG00000029658	Rnf213	hypoxia	normoxia	OK	0.714213	2.66945	1.90212	5.03546	5e-05	0.000328933	yes	0.745207	0.774585	0.622846	3.28563	2.60922	2.11351
ENSRNOG00000001797	Umps	hypoxia	normoxia	OK	62.7397	18.8131	-1.73764	-5.35661	5e-05	0.000328933	yes	65.3653	55.5271	67.3268	16.5209	19.512	20.4064
ENSRNOG00000003244	Ltc4s	hypoxia	normoxia	OK	0.962555	42.2699	5.45662	9.72479	5e-05	0.000328933	yes	0.357015	1.53809	0.992556	84.4866	28.1299	14.1932
ENSRNOG00000011238	Tiparp	hypoxia	normoxia	OK	26.1461	2.05973	-3.66606	-8.43042	5e-05	0.000328933	yes	15.1916	51.2518	11.9948	1.634	2.05555	2.48965
ENSRNOG00000005389	Ppp2ca	hypoxia	normoxia	OK	32.6922	10.6117	-1.62329	-4.8533	5e-05	0.000328933	yes	34.0587	31.7007	32.3172	11.708	10.8703	9.25679
ENSRNOG00000006532	H3f3b	hypoxia	normoxia	OK	722.794	103.343	-2.80615	-7.47487	5e-05	0.000328933	yes	849.916	984.455	334.012	100.385	92.1794	117.464
ENSRNOG00000008855	Gjb2	hypoxia	normoxia	OK	50.7144	14.8666	-1.77032	-5.31333	5e-05	0.000328933	yes	48.9786	56.4065	46.7582	15.2591	13.245	16.0957
ENSRNOG00000020179	Nt5c2	hypoxia	normoxia	OK	34.3209	10.2313	-1.7461	-5.19665	5e-05	0.000328933	yes	37.5338	30.0597	35.3693	8.79096	11.03	10.8729
ENSRNOG00000013267	Pric285	hypoxia	normoxia	OK	2.33643	7.81178	1.74134	4.94803	5e-05	0.000328933	yes	2.63722	2.13884	2.23324	8.04883	7.26221	8.12429
ENSRNOG00000037664	Tbrg4	hypoxia	normoxia	OK	19.7745	5.34129	-1.88838	-5.37167	5e-05	0.000328933	yes	18.9016	16.3331	24.0889	5.313	4.39565	6.31522
ENSRNOG00000019202	PVR	hypoxia	normoxia	OK	8.67316	1.04567	-3.05213	-6.53339	5e-05	0.000328933	yes	13.3776	7.80257	4.83929	1.3863	0.722378	1.02832
ENSRNOG00000003616	Grem2	hypoxia	normoxia	OK	16.3501	1.20154	-3.76634	-8.63925	5e-05	0.000328933	yes	13.436	16.6914	18.9229	2.26425	0.968387	0.371994
ENSRNOG00000049957	Ddx17	hypoxia	normoxia	OK	10.7491	38.3908	1.83654	5.44649	5e-05	0.000328933	yes	11.7329	8.05359	12.4608	44.4478	38.0759	32.6486
ENSRNOG00000003809	Sat1	hypoxia	normoxia	OK	503.23	113.192	-2.15244	-6.44436	5e-05	0.000328933	yes	622.193	568.267	319.231	126.867	109.954	102.756
ENSRNOG00000003745	Atf3	hypoxia	normoxia	OK	128.833	0.87253	-7.20608	-14.1261	5e-05	0.000328933	yes	165.335	215.581	5.58307	0.763329	1.09648	0.757787
ENSRNOG00000000216	Klf11	hypoxia	normoxia	OK	5.77813	1.30736	-2.14395	-5.18654	5e-05	0.000328933	yes	6.05324	6.01969	5.26146	1.06876	1.12084	1.73248
ENSRNOG00000001607	Adamts1	hypoxia	normoxia	OK	12.9072	3.62	-1.83411	-5.14107	5e-05	0.000328933	yes	13.9316	10.1628	14.627	3.38045	4.47391	3.00563
ENSRNOG00000048495	Rrp12	hypoxia	normoxia	OK	4.27846	0.863554	-2.30873	-5.23955	5e-05	0.000328933	yes	4.89404	3.48494	4.4564	0.818531	0.843917	0.928213
ENSRNOG00000008572	Ppcs	hypoxia	normoxia	OK	166.921	44.1464	-1.9188	-5.92794	5e-05	0.000328933	yes	149.668	152.277	198.817	49.9604	33.614	48.8647
ENSRNOG00000000924	Slc7a1	hypoxia	normoxia	OK	0.903922	0.0670508	-3.75287	-5.15157	5e-05	0.000328933	yes	1.25067	0.593295	0.867799	0.0302853	0.0609337	0.109933
ENSRNOG00000009754	Nampt	hypoxia	normoxia	OK	94.5201	21.2693	-2.15185	-6.19039	5e-05	0.000328933	yes	76.5548	76.6315	130.374	24.0971	23.5191	16.1918
ENSRNOG00000024799	Cd93	hypoxia	normoxia	OK	4.81258	1.18408	-2.02305	-4.93034	5e-05	0.000328933	yes	4.88922	5.27799	4.27054	1.13082	1.48751	0.933916
ENSRNOG00000021548	Rassf1	hypoxia	normoxia	OK	20.7499	5.41379	-1.93839	-4.86553	5e-05	0.000328933	yes	20.8887	19.536	21.8249	7.25254	4.12291	4.86594
ENSRNOG00000015157	Smtnl2	hypoxia	normoxia	OK	14.1647	0.970795	-3.86699	-8.03734	5e-05	0.000328933	yes	8.13672	6.83899	27.5183	1.47101	0.837365	0.604011
ENSRNOG00000042274	Fbxo31	hypoxia	normoxia	OK	68.5222	18.4887	-1.88993	-5.24477	5e-05	0.000328933	yes	64.7307	66.9394	73.8964	26.142	14.2272	15.0968
ENSRNOG00000012622	Mmp15	hypoxia	normoxia	OK	0.76878	5.52948	2.8465	6.23977	5e-05	0.000328933	yes	0.931346	0.99717	0.377824	3.85153	5.52845	7.20846
ENSRNOG00000001302	Adora2a	hypoxia	normoxia	OK	9.07727	2.12764	-2.09301	-5.20864	5e-05	0.000328933	yes	7.33746	11.3209	8.57346	2.36634	1.96947	2.04711
ENSRNOG00000015029	Dbt	hypoxia	normoxia	OK	62.2457	19.1034	-1.70414	-4.90667	5e-05	0.000328933	yes	64.2356	64.9422	57.5592	16.9934	21.3285	18.9883
ENSRNOG00000002470	Ifi47	hypoxia	normoxia	OK	1.68662	8.82942	2.38819	5.49749	5e-05	0.000328933	yes	2.25177	1.5016	1.30648	10.4052	8.38474	7.69831
ENSRNOG00000015999	Cirbp	hypoxia	normoxia	OK	25.5192	6.82506	-1.90267	-5.37011	5e-05	0.000328933	yes	25.2195	24.9781	26.36	7.23025	4.60319	8.64173
ENSRNOG00000050585	Pgam1	hypoxia	normoxia	OK	310.945	85.3653	-1.86494	-5.36855	5e-05	0.000328933	yes	310.372	236.542	385.921	91.0668	88.0132	77.0159
ENSRNOG00000008450	Rrm2	hypoxia	normoxia	OK	2.34998	0.564181	-2.05842	-3.83999	5e-05	0.000328933	yes	1.87334	2.76001	2.4166	0.427004	0.515319	0.75022
ENSRNOG00000020952	Cgn	hypoxia	normoxia	OK	1.10742	4.71747	2.09081	4.66635	5e-05	0.000328933	yes	1.22479	1.18381	0.913657	4.61591	4.6093	4.92719
ENSRNOG00000008936	Map3k6	hypoxia	normoxia	OK	1.32733	0.16266	-3.02859	-4.77086	5e-05	0.000328933	yes	1.48532	1.24246	1.25422	0.258367	0.0917265	0.137888
ENSRNOG00000018567	Slc20a1	hypoxia	normoxia	OK	25.4856	8.34913	-1.60998	-4.74527	5e-05	0.000328933	yes	26.1504	25.9421	24.3642	8.84118	7.88927	8.31694
ENSRNOG00000015886	Cnnm4	hypoxia	normoxia	OK	2.70593	0.26792	-3.33625	-5.1761	5e-05	0.000328933	yes	2.09475	2.80242	3.22064	0.087806	0.317884	0.398069
ENSRNOG00000019376	Zfp329	hypoxia	normoxia	OK	0.145622	0.856597	2.55638	4.60579	5e-05	0.000328933	yes	0.174812	0.133628	0.128427	0.881462	0.874766	0.813564
ENSRNOG00000000121	Pigv	hypoxia	normoxia	OK	0.424397	2.75937	2.70085	4.7755	5e-05	0.000328933	yes	0.444913	0.538305	0.289973	3.00768	3.05297	2.21745
ENSRNOG00000020905	Hdac5	hypoxia	normoxia	OK	3.65541	12.8367	1.81216	4.97462	5e-05	0.000328933	yes	3.91829	3.56222	3.48573	15.0226	11.563	11.9244
ENSRNOG00000018487	Slc3a2	hypoxia	normoxia	OK	84.4947	26.0067	-1.69998	-5.18032	5e-05	0.000328933	yes	87.2376	78.7097	87.5369	22.3156	27.8669	27.8376
ENSRNOG00000000588	Slc16a10	hypoxia	normoxia	OK	11.795	3.08626	-1.93424	-5.07767	5e-05	0.000328933	yes	10.7625	13.8795	10.7429	3.86889	2.30163	3.08825
ENSRNOG00000007237	Id2	hypoxia	normoxia	OK	322.57	59.8859	-2.42932	-7.15023	5e-05	0.000328933	yes	362.576	411.488	193.645	51.3708	44.5544	83.7326
ENSRNOG00000025023	Stat6	hypoxia	normoxia	OK	17.6647	3.11706	-2.50261	-6.49528	5e-05	0.000328933	yes	11.9817	12.7636	28.249	2.55659	3.27055	3.52405
ENSRNOG00000023828	BC024139	hypoxia	normoxia	OK	6.54675	24.0334	1.87619	5.36275	5e-05	0.000328933	yes	7.65478	7.00661	4.97885	29.4374	21.7465	20.9163
ENSRNOG00000016023	Kank1	hypoxia	normoxia	OK	2.10612	7.2681	1.78699	4.80969	5e-05	0.000328933	yes	2.30507	2.12304	1.89026	6.90124	8.56046	6.3426
ENSRNOG00000013169	Traf4	hypoxia	normoxia	OK	4.20832	18.0459	2.10035	5.63807	5e-05	0.000328933	yes	5.48469	3.88589	3.25439	23.2267	15.3135	15.5975
ENSRNOG00000026840	Thap3	hypoxia	normoxia	OK	2.42389	12.2129	2.33301	5.50337	5e-05	0.000328933	yes	2.48492	2.30263	2.48413	15.4103	10.382	10.8464
ENSRNOG00000009994	Dlat	hypoxia	normoxia	OK	6.63827	1.95871	-1.7609	-4.29318	5e-05	0.000328933	yes	5.26403	7.25038	7.40038	1.45204	2.28435	2.13974
ENSRNOG00000015597	1600012H06Rik	hypoxia	normoxia	OK	4.70427	17.2182	1.87189	2.89976	5e-05	0.000328933	yes	5.04753	3.66996	5.39531	16.7238	15.7685	19.1622
ENSRNOG00000007666	Cacnb4	hypoxia	normoxia	OK	1.83126	0.104318	-4.13378	-5.34962	5e-05	0.000328933	yes	0.856371	2.1265	2.51093	0.175254	0.0423073	0.0953921
ENSRNOG00000001517	Pdk1	hypoxia	normoxia	OK	48.7125	13.9767	-1.80127	-5.4433	5e-05	0.000328933	yes	42.9704	42.0424	61.1247	11.8255	14.5338	15.5708
ENSRNOG00000016541	Enc1	hypoxia	normoxia	OK	16.1326	2.88496	-2.48336	-6.6024	5e-05	0.000328933	yes	16.7086	23.9208	7.76844	2.2787	3.36774	3.00843
ENSRNOG00000003020	Slc25a47	hypoxia	normoxia	OK	1151.67	178.013	-2.69367	-6.82967	5e-05	0.000328933	yes	1223.91	1264.95	966.157	90.6571	144.042	299.342
ENSRNOG00000019132	Fv1	hypoxia	normoxia	OK	15.2317	3.33807	-2.18999	-5.63792	5e-05	0.000328933	yes	17.056	14.1415	14.4975	4.26815	1.98429	3.76176
ENSRNOG00000029394	Dusp8	hypoxia	normoxia	OK	3.57487	0.10699	-5.06234	-6.07597	5e-05	0.000328933	yes	5.4603	4.34116	0.923154	0.0596584	0.071993	0.189318
ENSRNOG00000029830	Adm2	hypoxia	normoxia	OK	8.07057	0.901726	-3.16191	-5.79131	5e-05	0.000328933	yes	7.09481	6.43607	10.6808	0.924623	0.428822	1.35173
ENSRNOG00000047255	Fosl2	hypoxia	normoxia	OK	20.3012	0.83783	-4.59876	-5.26974	5e-05	0.000328933	yes	13.9172	39.1838	7.8027	0.955242	0.576081	0.982168
ENSRNOG00000023995	Ankrd39	hypoxia	normoxia	OK	7.48006	1.11833	-2.74171	-5.41688	5e-05	0.000328933	yes	7.12159	6.55446	8.76414	0.947219	1.30544	1.10233
ENSRNOG00000004003	Dusp10	hypoxia	normoxia	OK	5.56252	0.333457	-4.06017	-6.9335	5e-05	0.000328933	yes	9.21128	5.62271	1.85355	0.57221	0.270227	0.157934
ENSRNOG00000048397	Sephs2	hypoxia	normoxia	OK	304.716	93.4929	-1.70454	-4.78688	5e-05	0.000328933	yes	312.048	356.988	245.114	90.7912	100.546	89.1413
ENSRNOG00000019824	Ell	hypoxia	normoxia	OK	17.9347	6.11975	-1.55121	-4.46995	5e-05	0.000328933	yes	18.8405	18.8995	16.064	7.19278	4.91935	6.24712
ENSRNOG00000015002	Abhd15	hypoxia	normoxia	OK	9.01279	1.33997	-2.74978	-6.37947	5e-05	0.000328933	yes	5.75924	7.9049	13.3742	1.38036	0.702847	1.9367
ENSRNOG00000043037	Zfp770	hypoxia	normoxia	OK	7.0012	1.34464	-2.38038	-5.28273	5e-05	0.000328933	yes	5.58537	8.70946	6.70878	0.84075	1.28767	1.90551
ENSRNOG00000006557	Cyfip2	hypoxia	normoxia	OK	3.84288	0.933442	-2.04155	-4.87889	5e-05	0.000328933	yes	3.24841	3.24172	5.03851	1.09638	0.718492	0.985455
ENSRNOG00000027008	Igtp	hypoxia	normoxia	OK	1.83284	10.3508	2.49759	6.37344	5e-05	0.000328933	yes	2.14718	1.99252	1.35883	5.11647	13.3687	12.5673
ENSRNOG00000009459	RGD1309228	hypoxia	normoxia	OK	22.5569	6.8122	-1.72737	-4.75619	5e-05	0.000328933	yes	19.9606	19.3948	28.3153	6.03865	6.76358	7.63436
ENSRNOG00000012017	Fam105b	hypoxia	normoxia	OK	56.1384	19.468	-1.52788	-4.13189	5e-05	0.000328933	yes	61.5273	55.3833	51.5045	15.9531	21.1468	21.3042
ENSRNOG00000047287	Nucks1	hypoxia	normoxia	OK	9.46233	2.93028	-1.69115	-4.20954	5e-05	0.000328933	yes	8.86199	9.27983	10.2452	2.31575	3.23513	3.23998
ENSRNOG00000020060	Atf5	hypoxia	normoxia	OK	146.251	489.638	1.74327	4.9007	5e-05	0.000328933	yes	143.69	126.012	169.051	529.431	531.639	407.845
ENSRNOG00000011474	Ppp1r3b	hypoxia	normoxia	OK	20.6596	64.1476	1.63458	4.67688	5e-05	0.000328933	yes	18.6559	23.3488	19.9741	63.3752	61.765	67.3027
ENSRNOG00000031211	Acsm5	hypoxia	normoxia	OK	8.75457	1.98078	-2.14397	-4.8203	5e-05	0.000328933	yes	11.2672	8.9207	6.07584	2.18714	1.65897	2.09622
ENSRNOG00000047133	Jrkl	hypoxia	normoxia	OK	0.592878	3.94585	2.73453	4.89232	5e-05	0.000328933	yes	0.702885	0.566655	0.509093	4.13044	4.28652	3.4206
ENSRNOG00000012404	Thrsp	hypoxia	normoxia	OK	1593.97	345.916	-2.20413	-5.74318	5e-05	0.000328933	yes	1484.85	1150.68	2146.39	406.671	217.26	413.817
ENSRNOG00000006644	Kdm4c	hypoxia	normoxia	OK	3.63833	0.959306	-1.92321	-4.37834	5e-05	0.000328933	yes	3.80053	4.22324	2.89121	0.766963	1.02862	1.08234
ENSRNOG00000028625	Eif4ebp3	hypoxia	normoxia	OK	97.3495	31.9187	-1.60877	-5.56532	5e-05	0.000328933	yes	95.6264	91.357	105.065	40.7432	24.1516	30.8613
ENSRNOG00000018736	Pnpla2	hypoxia	normoxia	OK	2.54322	0.540979	-2.23301	-3.93383	5e-05	0.000328933	yes	2.81241	1.98564	2.83163	0.701471	0.147216	0.774249
ENSRNOG00000014367	Ephb6	hypoxia	normoxia	OK	0.546467	2.79464	2.35446	4.87565	5e-05	0.000328933	yes	0.525776	0.685129	0.428495	3.16955	2.70751	2.50686
ENSRNOG00000049075	Fabp5	hypoxia	normoxia	OK	201.912	64.1693	-1.65377	-5.87531	5e-05	0.000328933	yes	213.37	165.247	227.119	66.7533	60.4958	65.2587
ENSRNOG00000016552	Hmgcs1	hypoxia	normoxia	OK	34.238	225.881	2.72189	6.99807	5e-05	0.000328933	yes	47.9523	37.2797	17.4819	160.231	166.734	350.678
ENSRNOG00000015417	Kansl3	hypoxia	normoxia	OK	34.1505	8.51049	-2.00459	-5.68803	5e-05	0.000328933	yes	31.7779	28.1795	42.4941	11.8775	6.04712	7.60683
ENSRNOG00000007152	Bhlhe40	hypoxia	normoxia	OK	99.2324	11.9972	-3.04811	-8.1205	5e-05	0.000328933	yes	79.5175	161.684	56.4955	5.13423	12.8049	18.0525
ENSRNOG00000008260	Cep152	hypoxia	normoxia	OK	5.77176	1.64267	-1.81297	-4.72567	5e-05	0.000328933	yes	7.11374	5.95358	4.24796	1.83476	1.50608	1.58716
ENSRNOG00000023360	Fus	hypoxia	normoxia	OK	19.9374	6.50284	-1.61634	-4.59189	5e-05	0.000328933	yes	19.2875	19.4405	21.0842	5.94097	5.6978	7.86974
ENSRNOG00000039153	Acnat2	hypoxia	normoxia	OK	93.2768	356.015	1.93235	5.35861	5e-05	0.000328933	yes	116.295	106.722	56.8129	316.166	436.994	314.884
ENSRNOG00000033680	Cyp2b1	hypoxia	normoxia	OK	3.53945	0.608877	-2.5393	-4.53393	5e-05	0.000328933	yes	5.07282	3.16764	2.37789	0.518628	0.938658	0.369346
ENSRNOG00000008065	Wwc1	hypoxia	normoxia	OK	1.37444	5.51655	2.00492	4.83697	5e-05	0.000328933	yes	0.996877	1.63651	1.48994	5.62675	4.77424	6.14866
ENSRNOG00000014605	Lig4	hypoxia	normoxia	OK	1.03402	5.44124	2.39568	5.36608	5e-05	0.000328933	yes	1.32358	0.987767	0.7907	7.90188	4.74337	3.67847
ENSRNOG00000013304	Arg1	hypoxia	normoxia	OK	2060.33	609.966	-1.75608	-4.41845	5e-05	0.000328933	yes	1641.72	1922.56	2616.72	560.257	686.723	582.92
ENSRNOG00000046468	Ptgfr	hypoxia	normoxia	OK	0.344038	3.31442	3.26812	5.76691	5e-05	0.000328933	yes	0.460382	0.341703	0.230028	1.85079	5.46328	2.62919
ENSRNOG00000028662	Zfp965	hypoxia	normoxia	OK	22.1216	7.05011	-1.64974	-4.66454	5e-05	0.000328933	yes	19.3381	27.0016	20.0252	7.5531	6.94178	6.65545
ENSRNOG00000047393	Krt18	hypoxia	normoxia	OK	268.945	67.7853	-1.98827	-5.97204	5e-05	0.000328933	yes	281.741	201.667	323.427	48.9632	77.8447	76.5479
ENSRNOG00000008050	Stac3	hypoxia	normoxia	OK	27.4386	118.275	2.10787	6.28763	5e-05	0.000328933	yes	33.9337	29.2619	19.1203	82.7227	164.05	108.052
ENSRNOG00000007393	Ndrg1	hypoxia	normoxia	OK	7.80263	1.21681	-2.68085	-6.08363	5e-05	0.000328933	yes	9.00528	7.23764	7.16498	1.74936	1.43569	0.465395
ENSRNOG00000012536	Sgms1	hypoxia	normoxia	OK	11.2744	3.36431	-1.74467	-4.59758	5e-05	0.000328933	yes	9.58212	10.3883	13.8529	3.19472	3.45515	3.44307
ENSRNOG00000007400	Srebf2	hypoxia	normoxia	OK	3.07973	9.47161	1.6208	4.39137	5e-05	0.000328933	yes	3.33732	3.34831	2.55356	9.51442	8.30536	10.595
ENSRNOG00000045924	RT1-T24-3	hypoxia	normoxia	OK	1.43526	6.42397	2.16216	4.61404	5e-05	0.000328933	yes	1.39718	1.35685	1.55174	8.31575	6.35725	4.59891
ENSRNOG00000021773	Bop1	hypoxia	normoxia	OK	15.6583	5.37883	-1.54156	-4.20323	5e-05	0.000328933	yes	15.6133	14.4832	16.8783	4.52665	6.41716	5.19268
ENSRNOG00000002946	Socs3	hypoxia	normoxia	OK	62.855	1.48292	-5.40552	-10.5838	5e-05	0.000328933	yes	7.87603	147.795	32.8937	1.88915	0.853503	1.7061
ENSRNOG00000006033	Spon2	hypoxia	normoxia	OK	1.30647	6.62244	2.34169	5.13902	5e-05	0.000328933	yes	1.89672	0.943896	1.07879	7.93268	5.9623	5.97233
ENSRNOG00000026316	Wdr43	hypoxia	normoxia	OK	15.0623	5.07263	-1.57013	-4.45236	5e-05	0.000328933	yes	16.959	13.4947	14.7332	4.3816	4.25891	6.57738
ENSRNOG00000001189	Sik1	hypoxia	normoxia	OK	13.4364	1.16671	-3.52563	-7.6678	5e-05	0.000328933	yes	9.33396	26.5626	4.41253	1.27472	0.953809	1.27159
ENSRNOG00000010224	Rab30	hypoxia	normoxia	OK	21.5321	5.04171	-2.09451	-5.75004	5e-05	0.000328933	yes	18.3404	21.5914	24.6646	2.55453	4.5986	7.972
ENSRNOG00000043866	-	hypoxia	normoxia	OK	974.45	285.967	-1.76874	-4.68793	5e-05	0.000328933	yes	1020.55	675.572	1227.22	319.555	285.364	252.981
ENSRNOG00000012868	Uaca	hypoxia	normoxia	OK	3.62363	0.886433	-2.03135	-4.66598	5e-05	0.000328933	yes	3.8055	4.09308	2.97232	1.04326	0.953472	0.662572
ENSRNOG00000000785	Trim39	hypoxia	normoxia	OK	2.53803	9.73079	1.93885	5.00074	5e-05	0.000328933	yes	2.25552	2.21045	3.14812	12.9712	7.99461	8.22659
ENSRNOG00000007899	Mterf	hypoxia	normoxia	OK	1.7148	7.65601	2.15856	4.79646	5e-05	0.000328933	yes	1.86863	1.07522	2.20055	7.07029	7.62563	8.27213
ENSRNOG00000028461	Gnl3	hypoxia	normoxia	OK	62.7508	19.3202	-1.69952	-5.1826	5e-05	0.000328933	yes	73.1271	50.2392	64.886	18.9348	17.039	21.9868
ENSRNOG00000015124	Gpam	hypoxia	normoxia	OK	22.9014	5.42371	-2.07808	-5.76796	5e-05	0.000328933	yes	21.7597	26.5809	20.3636	2.60881	6.23386	7.42847
ENSRNOG00000005271	Rapgef5	hypoxia	normoxia	OK	5.306	1.59865	-1.73077	-4.51148	5e-05	0.000328933	yes	5.88265	6.09187	3.94349	1.55731	1.70503	1.5336
ENSRNOG00000012662	Lyst	hypoxia	normoxia	OK	0.74919	2.38182	1.66866	4.30703	5e-05	0.000328933	yes	0.767752	0.800995	0.678824	2.83299	1.92467	2.38781
ENSRNOG00000017380	RGD1306746	hypoxia	normoxia	OK	1.86407	6.59765	1.82349	4.40327	5e-05	0.000328933	yes	1.9858	1.70305	1.90337	7.92174	5.65062	6.2206
ENSRNOG00000018118	Atad3a	hypoxia	normoxia	OK	20.5602	8.04056	-1.35449	-3.96267	5e-05	0.000328933	yes	20.8359	20.0618	20.783	7.51174	7.29367	9.31627
ENSRNOG00000049560	Glul	hypoxia	normoxia	OK	343.496	115.099	-1.57741	-4.30697	5e-05	0.000328933	yes	397.222	316.665	316.602	115.49	99.224	130.584
ENSRNOG00000005333	Azin1	hypoxia	normoxia	OK	20.187	7.53812	-1.42115	-4.15015	5e-05	0.000328933	yes	22.0617	20.9276	17.5717	6.00838	8.87879	7.72718
ENSRNOG00000012287	Slc35e1	hypoxia	normoxia	OK	17.5464	6.19551	-1.50188	-4.33329	5e-05	0.000328933	yes	15.8442	17.2921	19.5029	4.80127	7.37104	6.41422
ENSRNOG00000045789	Zfp192	hypoxia	normoxia	OK	0.250932	1.24162	2.30686	4.62962	5e-05	0.000328933	yes	0.319248	0.112888	0.320661	1.22215	1.27991	1.22281
ENSRNOG00000003256	Ccng1	hypoxia	normoxia	OK	31.9169	9.84239	-1.69724	-4.94169	5e-05	0.000328933	yes	40.1132	23.1527	32.4849	10.3643	10.7356	8.42734
ENSRNOG00000001277	Mafk	hypoxia	normoxia	OK	14.5844	4.3007	-1.76179	-4.83268	5e-05	0.000328933	yes	17.9972	15.2488	10.5073	4.71084	3.41117	4.78008
ENSRNOG00000042721	Gimd1	hypoxia	normoxia	OK	0.744293	12.2488	4.04062	7.37191	5e-05	0.000328933	yes	1.42431	0.660275	0.148293	4.31237	17.5851	14.8489
ENSRNOG00000015195	Hdhd3	hypoxia	normoxia	OK	10.9528	38.9054	1.82867	5.40335	5e-05	0.000328933	yes	13.9609	11.8302	7.0674	33.3409	37.2519	46.1234
ENSRNOG00000006699	Mlh3	hypoxia	normoxia	OK	0.94783	3.37478	1.83209	4.40237	5e-05	0.000328933	yes	0.872922	0.987597	0.98297	3.49084	3.8057	2.82781
ENSRNOG00000004726	Mapkapk2	hypoxia	normoxia	OK	66.1529	19.8172	-1.73905	-5.12804	5e-05	0.000328933	yes	53.2769	84.0263	61.1555	19.6417	15.0744	24.7355
ENSRNOG00000016885	Klf6	hypoxia	normoxia	OK	18.117	0.700007	-4.69383	-9.22077	5e-05	0.000328933	yes	15.5198	36.3014	2.52985	0.455825	1.10026	0.543941
ENSRNOG00000014241	Ece1	hypoxia	normoxia	OK	28.5158	8.99864	-1.66399	-4.86988	5e-05	0.000328933	yes	25.6596	28.5104	31.3776	7.87221	9.52027	9.60344
ENSRNOG00000023280	Als2	hypoxia	normoxia	OK	1.82043	5.49374	1.59351	4.16804	5e-05	0.000328933	yes	1.64175	2.28542	1.53412	5.48638	5.15102	5.84384
ENSRNOG00000018874	Phf19	hypoxia	normoxia	OK	0.210803	1.35348	2.6827	4.41456	5e-05	0.000328933	yes	0.228668	0.223352	0.180391	1.32901	1.1609	1.57052
ENSRNOG00000019147	Stom	hypoxia	normoxia	OK	10.0383	2.12197	-2.24204	-5.30677	5e-05	0.000328933	yes	7.99525	11.321	10.7986	2.55148	2.60486	1.20956
ENSRNOG00000004032	2310067B10Rik	hypoxia	normoxia	OK	13.6779	3.21465	-2.08911	-5.44181	5e-05	0.000328933	yes	7.45168	17.592	15.99	3.77089	2.30515	3.56791
ENSRNOG00000021403	Rhob	hypoxia	normoxia	OK	129.633	6.29887	-4.36319	-11.2249	5e-05	0.000328933	yes	113.673	253.93	21.2945	3.65832	4.57508	10.6632
ENSRNOG00000010260	Dixdc1	hypoxia	normoxia	OK	9.40788	3.48339	-1.43338	-4.05261	5e-05	0.000328933	yes	8.28731	10.9121	9.02425	4.03389	3.41746	2.99884
ENSRNOG00000019980	Tomm20	hypoxia	normoxia	OK	135.542	46.4783	-1.54411	-5.06068	5e-05	0.000328933	yes	136.296	112.862	157.467	54.4758	44.0322	40.9269
ENSRNOG00000001959	Mx1	hypoxia	normoxia	OK	0.606186	2.96137	2.28843	4.56824	5e-05	0.000328933	yes	0.740171	0.659257	0.41913	3.16197	3.63458	2.08756
ENSRNOG00000004687	Thbd	hypoxia	normoxia	OK	5.86768	0.951731	-2.62416	-5.2289	5e-05	0.000328933	yes	4.18278	7.55278	5.86749	0.839812	1.39926	0.616123
ENSRNOG00000009990	Zranb2	hypoxia	normoxia	OK	6.78966	22.173	1.7074	4.6506	5e-05	0.000328933	yes	8.65261	4.64278	7.07357	23.3791	23.5177	19.6223
ENSRNOG00000019579	Edc3	hypoxia	normoxia	OK	8.38004	2.03474	-2.04211	-4.70687	5e-05	0.000328933	yes	8.01596	10.1042	7.01996	1.79582	1.88871	2.41971
ENSRNOG00000010165	Tnfaip2	hypoxia	normoxia	OK	1.20565	4.37332	1.85892	4.41161	5e-05	0.000328933	yes	1.28495	1.09203	1.23997	5.06015	3.70678	4.35304
ENSRNOG00000009785	CDKN3	hypoxia	normoxia	OK	13.1805	2.62939	-2.3256	-5.24713	5e-05	0.000328933	yes	12.1632	16.2868	11.0915	2.18464	1.75513	3.9484
ENSRNOG00000017109	Rassf7	hypoxia	normoxia	OK	27.1867	9.44476	-1.52531	-4.48398	5e-05	0.000328933	yes	26.4147	26.6876	28.4576	10.6612	7.78883	9.88424
ENSRNOG00000016029	Rb1	hypoxia	normoxia	OK	1.52868	5.67388	1.89205	3.23887	5e-05	0.000328933	yes	1.57951	1.69129	1.31523	6.29648	6.96114	3.76401
ENSRNOG00000032948	Tyk2	hypoxia	normoxia	OK	2.60482	7.35767	1.49807	4.07381	5e-05	0.000328933	yes	2.62839	2.68956	2.4965	8.69791	6.74825	6.62686
ENSRNOG00000049067	Igip	hypoxia	normoxia	OK	1.90897	13.2788	2.79826	6.11441	5e-05	0.000328933	yes	3.0001	1.11176	1.61504	19.7244	11.2458	8.86621
ENSRNOG00000025385	Coa4	hypoxia	normoxia	OK	1.87565	7.61341	2.02115	4.52806	5e-05	0.000328933	yes	1.93553	1.66112	2.0303	8.12669	6.97511	7.73843
ENSRNOG00000007707	Zfp467	hypoxia	normoxia	OK	1.10616	5.42644	2.29444	5.07812	5e-05	0.000328933	yes	0.847401	1.60256	0.868527	7.26959	5.14413	3.8656
ENSRNOG00000010244	Sarm1	hypoxia	normoxia	OK	4.38918	0.680458	-2.68937	-5.71424	5e-05	0.000328933	yes	2.69213	3.36571	7.10971	0.998361	0.612416	0.430598
ENSRNOG00000000901	Crcp	hypoxia	normoxia	OK	37.6511	14.1576	-1.41112	-4.30902	5e-05	0.000328933	yes	38.8339	32.7256	41.3937	15.2948	13.3222	13.8557
ENSRNOG00000016242	Fzd1	hypoxia	normoxia	OK	1.59811	6.26545	1.97105	4.93805	5e-05	0.000328933	yes	1.88291	1.5441	1.36733	5.47164	8.73578	4.58893
ENSRNOG00000009131	Zc3h12a	hypoxia	normoxia	OK	4.63696	0.973809	-2.25147	-4.80207	5e-05	0.000328933	yes	3.89246	4.50928	5.50914	1.30118	0.60889	1.01136
ENSRNOG00000025209	Plxnd1	hypoxia	normoxia	OK	0.297923	1.73466	2.54164	5.00177	5e-05	0.000328933	yes	0.346211	0.314488	0.23307	2.30103	1.83461	1.06832
ENSRNOG00000010309	Nfyb	hypoxia	normoxia	OK	3.43228	9.95525	1.53629	4.09649	5e-05	0.000328933	yes	3.86394	2.95582	3.47707	10.1384	10.2442	9.48315
ENSRNOG00000002680	Lamc1	hypoxia	normoxia	OK	6.62617	2.41368	-1.45694	-4.08138	5e-05	0.000328933	yes	7.57292	6.80056	5.50503	2.11196	2.26176	2.86733
ENSRNOG00000047448	Trip10	hypoxia	normoxia	OK	16.3292	3.55539	-2.19938	-5.25026	5e-05	0.000328933	yes	14.7504	12.1535	22.0837	5.29453	3.10546	2.26617
ENSRNOG00000002137	Aasdh	hypoxia	normoxia	OK	0.40589	2.99676	2.88424	5.35041	5e-05	0.000328933	yes	0.555823	0.360998	0.300851	4.88613	2.14451	1.95963
ENSRNOG00000014812	Nlrp12	hypoxia	normoxia	OK	6.4136	22.6647	1.82124	5.18781	5e-05	0.000328933	yes	4.63352	7.51134	7.09594	25.3246	27.7877	14.8818
ENSRNOG00000020678	Ifi35	hypoxia	normoxia	OK	9.46336	26.7418	1.49867	4.37642	5e-05	0.000328933	yes	10.3968	9.76236	8.23089	24.4811	29.4391	26.3051
ENSRNOG00000000648	Jmjd1c	hypoxia	normoxia	OK	13.983	4.49668	-1.63675	-4.66487	5e-05	0.000328933	yes	12.9471	10.5742	18.4278	4.75116	4.09568	4.6432
ENSRNOG00000028598	Edar	hypoxia	normoxia	OK	0.50472	2.50721	2.31252	4.52727	5e-05	0.000328933	yes	0.414643	0.722852	0.376666	2.00826	3.4597	2.05366
ENSRNOG00000028348	Lhx8	hypoxia	normoxia	OK	3.26997	0.666313	-2.295	-4.18771	5e-05	0.000328933	yes	3.52878	3.07073	3.21039	0.867847	0.666331	0.464761
ENSRNOG00000033433	Csrnp1	hypoxia	normoxia	OK	15.6264	2.36847	-2.72196	-6.73035	5e-05	0.000328933	yes	14.8967	26.6565	5.3261	2.5919	2.22635	2.28717
ENSRNOG00000032297	Msmo1	hypoxia	normoxia	OK	15.4348	99.8532	2.69363	7.53204	5e-05	0.000328933	yes	20.899	19.4558	5.94946	71.0026	75.2448	153.312
ENSRNOG00000012721	Ednra	hypoxia	normoxia	OK	2.3453	0.493231	-2.24944	-4.63799	5e-05	0.000328933	yes	1.76483	2.56189	2.70919	0.501385	0.380425	0.597883
ENSRNOG00000005289	Prkd3	hypoxia	normoxia	OK	4.62023	12.9947	1.49189	4.24652	5e-05	0.000328933	yes	5.06852	5.01831	3.77384	10.5456	15.3788	13.0597
ENSRNOG00000018228	Cog2	hypoxia	normoxia	OK	24.003	7.14537	-1.74813	-4.98379	5e-05	0.000328933	yes	20.0193	17.2306	34.7591	7.29093	6.68142	7.46377
ENSRNOG00000002802	Cxcl1	hypoxia	normoxia	OK	154.389	5.86717	-4.71776	-11.6727	5e-05	0.000328933	yes	21.2165	248.552	193.397	10.281	5.56304	1.75752
ENSRNOG00000027089	Ell2	hypoxia	normoxia	OK	50.7647	17.9055	-1.50342	-4.36915	5e-05	0.000328933	yes	47.1895	62.7261	42.3786	19.3239	16.6618	17.7308
ENSRNOG00000004839	B4galnt1	hypoxia	normoxia	OK	38.8008	15.0388	-1.3674	-3.85518	5e-05	0.000328933	yes	34.8973	41.146	40.3592	16.3374	13.1177	15.6612
ENSRNOG00000042838	Junb	hypoxia	normoxia	OK	290.693	9.06582	-5.00292	-11.2409	5e-05	0.000328933	yes	71.9267	735.253	64.9003	11.2377	5.14587	10.8139
ENSRNOG00000013865	Zmym6	hypoxia	normoxia	OK	1.08586	4.74294	2.12694	4.97593	5e-05	0.000328933	yes	1.13263	0.897974	1.22699	7.11002	3.79933	3.31948
ENSRNOG00000002159	Agpat9	hypoxia	normoxia	OK	5.87643	0.741622	-2.98618	-5.63294	5e-05	0.000328933	yes	8.15703	6.26362	3.20863	0.241913	0.667208	1.31574
ENSRNOG00000019542	MGC108823	hypoxia	normoxia	OK	2.33105	15.201	2.70512	6.32061	5e-05	0.000328933	yes	4.13217	1.45412	1.40687	12.6681	12.7977	20.1373
ENSRNOG00000001982	Cblb	hypoxia	normoxia	OK	4.02941	0.974705	-2.04753	-4.559	5e-05	0.000328933	yes	3.81658	5.44413	2.82754	0.927551	1.191	0.805569
ENSRNOG00000009625	Dpysl2	hypoxia	normoxia	OK	1.03327	3.60805	1.804	4.23673	5e-05	0.000328933	yes	0.862842	1.21553	1.02144	4.00272	3.57357	3.24786
ENSRNOG00000031709	Ppfibp1	hypoxia	normoxia	OK	13.3992	4.41512	-1.60162	-4.27439	5e-05	0.000328933	yes	13.0154	11.9196	15.2626	5.73889	4.19049	3.31597
ENSRNOG00000019328	Phgdh	hypoxia	normoxia	OK	6.81968	2.01393	-1.75969	-4.09833	5e-05	0.000328933	yes	6.48573	7.36149	6.61181	2.63907	1.86505	1.53768
ENSRNOG00000007478	Cry2	hypoxia	normoxia	OK	9.10041	2.84486	-1.67757	-4.54581	5e-05	0.000328933	yes	6.91569	10.724	9.66155	3.20481	2.6192	2.71058
ENSRNOG00000011668	Nfil3	hypoxia	normoxia	OK	122.94	25.8046	-2.25225	-6.31818	5e-05	0.000328933	yes	88.8512	213.051	66.9169	27.1226	25.4993	24.7919
ENSRNOG00000025764	Mt1a	hypoxia	normoxia	OK	1615.31	172.434	-3.22769	-12.1937	5e-05	0.000328933	yes	1454.67	1145.15	2246.1	315.077	41.1248	161.101
ENSRNOG00000019213	Gpd1	hypoxia	normoxia	OK	411.421	110.068	-1.90222	-4.89727	5e-05	0.000328933	yes	315.512	383.719	535.032	70.7612	120.135	139.308
ENSRNOG00000050131	Hnrpdl	hypoxia	normoxia	OK	4.1064	0.848722	-2.27451	-3.86588	5e-05	0.000328933	yes	4.07957	3.95084	4.2888	0.456235	1.09987	0.990055
ENSRNOG00000006539	Pex16	hypoxia	normoxia	OK	77.2494	25.0956	-1.62209	-5.05443	5e-05	0.000328933	yes	65.3577	66.1253	100.265	20.0747	22.05	33.162
ENSRNOG00000013317	RGD1565222	hypoxia	normoxia	OK	0.296777	2.25175	2.92359	4.79653	5e-05	0.000328933	yes	0.262025	0.453741	0.174566	3.19826	1.71548	1.84151
ENSRNOG00000024809	Ntmt1	hypoxia	normoxia	OK	27.2581	8.99376	-1.59969	-4.64523	5e-05	0.000328933	yes	24.9877	25.4659	31.3209	8.76842	7.30091	10.912
ENSRNOG00000007506	Ndufaf4	hypoxia	normoxia	OK	20.2322	7.44511	-1.44229	-4.1542	5e-05	0.000328933	yes	20.9529	15.6227	24.121	7.5037	7.48507	7.34656
ENSRNOG00000019982	Ethe1	hypoxia	normoxia	OK	211.89	81.0182	-1.38699	-4.54285	5e-05	0.000328933	yes	195.019	196.206	244.444	80.5697	76.9164	85.5685
ENSRNOG00000008758	Tspan18	hypoxia	normoxia	OK	4.4313	0.889651	-2.31642	-5.17783	5e-05	0.000328933	yes	2.86138	3.806	6.62653	0.874341	1.03381	0.760799
ENSRNOG00000023509	Irs2	hypoxia	normoxia	OK	14.8989	1.61677	-3.20401	-7.87466	5e-05	0.000328933	yes	15.4738	25.2686	3.9543	1.12928	2.26376	1.45727
ENSRNOG00000014142	Ogfrl1	hypoxia	normoxia	OK	6.09699	1.34381	-2.18177	-4.57321	5e-05	0.000328933	yes	5.87446	5.70631	6.71019	2.27657	0.833821	0.921033
ENSRNOG00000043098	Mt2A	hypoxia	normoxia	OK	2198.6	157.815	-3.80028	-13.1564	5e-05	0.000328933	yes	1689.43	1602.99	3303.37	363.952	18.4833	91.0096
ENSRNOG00000046386	Olr1353	hypoxia	normoxia	OK	0.702187	6.38984	3.18585	5.23285	5e-05	0.000328933	yes	0.742007	1.27623	0.0883216	6.85707	4.92338	7.38907
ENSRNOG00000027145	Rora	hypoxia	normoxia	OK	8.31636	0.949041	-3.13141	-6.08319	5e-05	0.000328933	yes	12.5785	9.5059	2.86467	0.416521	1.00497	1.42563
ENSRNOG00000008553	Mthfr	hypoxia	normoxia	OK	0.680342	3.43121	2.33439	4.43423	5e-05	0.000328933	yes	0.675785	0.877468	0.487774	3.63351	4.10802	2.55211
ENSRNOG00000012698	Chsy1	hypoxia	normoxia	OK	3.80088	1.07551	-1.82131	-4.1911	5e-05	0.000328933	yes	3.25029	4.28585	3.86648	1.29607	1.09293	0.837526
ENSRNOG00000008676	Emp1	hypoxia	normoxia	OK	5.54087	1.31561	-2.07438	-4.6236	5e-05	0.000328933	yes	6.40672	3.86078	6.3551	1.51211	1.46695	0.967769
ENSRNOG00000023335	Asxl1	hypoxia	normoxia	OK	5.91458	1.98692	-1.57374	-4.10987	5e-05	0.000328933	yes	6.0959	6.21894	5.42889	2.33159	1.38067	2.24849
ENSRNOG00000028895	Rtp4	hypoxia	normoxia	OK	9.0169	30.7862	1.77158	5.08581	5e-05	0.000328933	yes	7.1406	6.4627	13.4474	25.8884	37.2182	29.2521
ENSRNOG00000021267	Gpcpd1	hypoxia	normoxia	OK	12.3313	4.70614	-1.38971	-3.93371	5e-05	0.000328933	yes	13.7333	12.4698	10.7908	5.29926	4.0298	4.78936
ENSRNOG00000007894	Mpdz	hypoxia	normoxia	OK	0.777045	2.59762	1.74112	4.20038	5e-05	0.000328933	yes	0.979422	0.764956	0.586757	3.17571	2.23115	2.38599
ENSRNOG00000025504	Ankrd46	hypoxia	normoxia	OK	4.5817	12.4639	1.4438	3.96014	5e-05	0.000328933	yes	4.83629	3.87852	5.03028	11.4164	12.3693	13.6061
ENSRNOG00000009431	RGD1561609	hypoxia	normoxia	OK	1.94894	0.377213	-2.36924	-4.1399	5e-05	0.000328933	yes	1.41545	1.99276	2.4386	0.301405	0.363801	0.466433
ENSRNOG00000020938	Ppp1r15a	hypoxia	normoxia	OK	47.5215	5.33626	-3.15468	-8.1854	5e-05	0.000328933	yes	51.5781	80.4281	10.5583	5.7997	4.11662	6.09246
ENSRNOG00000007395	Baat	hypoxia	normoxia	OK	136.136	541.711	1.99247	5.01618	5e-05	0.000328933	yes	185.302	148.06	75.0473	445.261	651.562	528.309
ENSRNOG00000036701	Actg1	hypoxia	normoxia	OK	10.6567	3.49145	-1.60986	-3.75282	5e-05	0.000328933	yes	15.448	8.8414	7.68071	5.03503	3.10609	2.33323
ENSRNOG00000026643	Chordc1	hypoxia	normoxia	OK	5.37699	17.7119	1.71985	4.8034	5e-05	0.000328933	yes	5.66806	4.09888	6.36403	20.6827	20.8322	11.6208
ENSRNOG00000000936	Stx2	hypoxia	normoxia	OK	2.61181	12.1955	2.22323	4.22989	5e-05	0.000328933	yes	2.74261	3.07065	2.02216	7.52277	15.5534	13.5104
ENSRNOG00000025295	Mavs	hypoxia	normoxia	OK	3.12749	8.64043	1.4661	3.9161	5e-05	0.000328933	yes	3.05651	3.14108	3.18489	9.22419	7.25693	9.44018
ENSRNOG00000045637	Rnf14	hypoxia	normoxia	OK	8.31291	25.9681	1.64332	4.7665	5e-05	0.000328933	yes	11.0741	6.12074	7.74385	30.5394	24.0763	23.2887
ENSRNOG00000015517	Zfp444	hypoxia	normoxia	OK	1.32767	5.046	1.92624	4.01344	5e-05	0.000328933	yes	1.48202	1.37389	1.12711	4.96325	4.74483	5.42991
ENSRNOG00000023423	Aim1l	hypoxia	normoxia	OK	2.98037	10.1672	1.77036	4.8128	5e-05	0.000328933	yes	3.22023	3.97213	1.74875	12.1912	8.80502	9.50542
ENSRNOG00000001293	Get4	hypoxia	normoxia	OK	26.1596	9.9261	-1.39804	-4.12041	5e-05	0.000328933	yes	21.5694	23.1547	33.7546	9.47838	9.66269	10.6372
ENSRNOG00000029805	-	hypoxia	normoxia	OK	0.372141	1.96797	2.40279	3.99512	5e-05	0.000328933	yes	0.39407	0.307802	0.414551	2.68236	1.63665	1.5849
ENSRNOG00000021663	RGD1561849	hypoxia	normoxia	OK	0.205932	2.39502	3.5398	5.45006	5e-05	0.000328933	yes	0.183426	0.340374	0.0939961	1.37362	4.52831	1.28314
ENSRNOG00000011039	Gch1	hypoxia	normoxia	OK	93.5915	37.6342	-1.31433	-4.32263	5e-05	0.000328933	yes	89.3766	86.8615	104.536	38.0752	36.3607	38.4668
ENSRNOG00000001647	Ets2	hypoxia	normoxia	OK	27.8198	8.31453	-1.74241	-4.97444	5e-05	0.000328933	yes	26.3561	39.2931	17.8102	9.91828	7.02769	7.99761
ENSRNOG00000012783	Gys2	hypoxia	normoxia	OK	44.2753	9.96643	-2.15135	-5.72289	5e-05	0.000328933	yes	25.917	39.4276	67.4812	6.4091	11.5332	11.957
ENSRNOG00000019659	Aspa	hypoxia	normoxia	OK	8.68821	2.52405	-1.78332	-4.27259	5e-05	0.000328933	yes	9.34269	9.85703	6.86489	2.74302	2.42672	2.40242
ENSRNOG00000002035	Paqr3	hypoxia	normoxia	OK	18.3161	6.76653	-1.43662	-4.0872	5e-05	0.000328933	yes	20.9772	17.2019	16.7691	6.27514	6.04826	7.97621
ENSRNOG00000045825	Ppp1r3d	hypoxia	normoxia	OK	3.99579	1.05149	-1.92604	-4.28204	5e-05	0.000328933	yes	3.3394	4.80715	3.84081	1.32731	0.84038	0.986786
ENSRNOG00000009715	Me1	hypoxia	normoxia	OK	37.8715	14.0966	-1.42577	-4.22747	5e-05	0.000328933	yes	38.0838	36.9534	38.5774	15.4928	10.6657	16.1312
ENSRNOG00000009832	Slc39a14	hypoxia	normoxia	OK	129.747	43.7822	-1.56728	-4.19121	5e-05	0.000328933	yes	102.596	118.02	168.623	51.8888	37.5443	41.9135
ENSRNOG00000010921	Taf1d	hypoxia	normoxia	OK	16.6796	5.66313	-1.55841	-3.76191	5e-05	0.000328933	yes	15.677	17.1009	17.2608	5.22764	4.45484	7.30692
ENSRNOG00000037148	Adap2	hypoxia	normoxia	OK	2.76666	10.2758	1.89303	4.45146	5e-05	0.000328933	yes	3.00325	2.14024	3.1565	10.6113	8.9089	11.3072
ENSRNOG00000015063	Dhodh	hypoxia	normoxia	OK	15.1757	4.75212	-1.67512	-4.46611	5e-05	0.000328933	yes	11.5993	13.8716	20.0563	5.39074	4.35396	4.51167
ENSRNOG00000047986	Sult2a1	hypoxia	normoxia	OK	167.621	637.302	1.92678	4.9194	5e-05	0.000328933	yes	184.459	159.581	158.822	385.74	903.005	623.161
ENSRNOG00000022523	Fkbp5	hypoxia	normoxia	OK	31.2684	8.70311	-1.8451	-5.2495	5e-05	0.000328933	yes	29.5356	34.6071	29.6626	13.4603	6.00048	6.64853
ENSRNOG00000027024	Rgs16	hypoxia	normoxia	OK	9.78934	0.848839	-3.52765	-5.65414	5e-05	0.000328933	yes	7.20968	17.8874	4.27097	0.137969	1.66161	0.746938
ENSRNOG00000001007	Baiap2l1	hypoxia	normoxia	OK	54.2169	18.6365	-1.54061	-4.59684	5e-05	0.000328933	yes	55.75	66.2858	40.6148	21.0686	14.8431	19.9978
ENSRNOG00000011184	Slc13a4	hypoxia	normoxia	OK	9.35498	28.0256	1.58294	4.60082	5e-05	0.000328933	yes	8.89228	11.6853	7.4874	21.474	29.4698	33.1329
ENSRNOG00000011923	Mgarp	hypoxia	normoxia	OK	3.95086	0.563428	-2.80986	-4.64401	5e-05	0.000328933	yes	3.90502	2.74252	5.20502	0.716952	0.432353	0.540979
ENSRNOG00000016214	Agl	hypoxia	normoxia	OK	3.36009	10.3367	1.62121	4.58607	5e-05	0.000328933	yes	4.16474	3.77778	2.13774	9.5749	11.1544	10.2809
ENSRNOG00000016975	Pxmp4	hypoxia	normoxia	OK	117.081	35.7013	-1.71347	-5.29767	5e-05	0.000328933	yes	136.082	119.299	95.8637	40.0038	22.2314	44.8685
ENSRNOG00000006019	G0s2	hypoxia	normoxia	OK	114.793	351.006	1.61246	5.47717	5e-05	0.000328933	yes	108.192	123.994	112.194	389.294	237.412	426.311
ENSRNOG00000020503	Cbln3	hypoxia	normoxia	OK	1.55014	6.43832	2.05428	4.46432	5e-05	0.000328933	yes	0.975215	1.69526	1.97995	5.93487	7.32031	6.05976
ENSRNOG00000026177	Mgam	hypoxia	normoxia	OK	0.769694	1.78369	1.21251	2.72283	5e-05	0.000328933	yes	0.788081	0.844509	0.676493	1.42833	2.12321	1.79952
ENSRNOG00000004840	Ptprb	hypoxia	normoxia	OK	2.25082	0.544473	-2.04752	-4.46314	5e-05	0.000328933	yes	1.82173	2.42135	2.50937	0.718893	0.618001	0.296527
ENSRNOG00000013647	Polm	hypoxia	normoxia	OK	0.204655	1.21228	2.56646	3.89971	5e-05	0.000328933	yes	0.193261	0.179296	0.241409	1.47431	1.18623	0.976304
ENSRNOG00000017309	RGD1359529	hypoxia	normoxia	OK	35.2586	142.033	2.01018	5.9598	5e-05	0.000328933	yes	37.8859	17.7385	50.1514	172.69	139.782	113.628
ENSRNOG00000021318	Epas1	hypoxia	normoxia	OK	13.5953	4.33795	-1.64802	-4.51398	5e-05	0.000328933	yes	11.3883	17.0177	12.38	3.07179	5.38149	4.56056
ENSRNOG00000014232	P2ry1	hypoxia	normoxia	OK	0.564683	3.3252	2.55793	5.06531	5e-05	0.000328933	yes	0.693059	0.616234	0.384755	1.84624	4.45664	3.67272
ENSRNOG00000036839	Hnrnpa1	hypoxia	normoxia	OK	12.1852	5.81334	-1.06769	-2.84865	5e-05	0.000328933	yes	11.8593	13.2468	11.4496	6.84913	4.54357	6.04732
ENSRNOG00000022857	Wdr92	hypoxia	normoxia	OK	1.28096	4.98387	1.96004	4.26925	5e-05	0.000328933	yes	1.37554	0.97806	1.48928	5.49697	4.98484	4.46979
ENSRNOG00000019434	Adat1	hypoxia	normoxia	OK	0.156647	1.10102	2.81325	3.93307	5e-05	0.000328933	yes	0.135466	0.0837889	0.250685	0.91858	1.29344	1.09104
ENSRNOG00000019417	Hsd3b5	hypoxia	normoxia	OK	12.7407	34.9173	1.4545	4.14311	5e-05	0.000328933	yes	15.9877	16.4485	5.7858	18.508	37.2778	48.9661
ENSRNOG00000021750	Id1	hypoxia	normoxia	OK	15.7294	3.61993	-2.11943	-5.15574	5e-05	0.000328933	yes	14.2946	12.2112	20.6825	5.39645	2.91316	2.55017
ENSRNOG00000024376	Zfp111	hypoxia	normoxia	OK	1.30484	4.93651	1.91962	4.24749	5e-05	0.000328933	yes	1.42244	1.20294	1.28915	6.20102	4.80527	3.80324
ENSRNOG00000025075	Relt	hypoxia	normoxia	OK	2.13188	0.39922	-2.41687	-4.24971	5e-05	0.000328933	yes	2.62518	2.38825	1.38221	0.566035	0.386118	0.245507
ENSRNOG00000005602	Mthfd1	hypoxia	normoxia	OK	34.8493	13.4179	-1.37698	-4.06576	5e-05	0.000328933	yes	34.9028	37.7178	31.9274	10.7104	15.3872	14.1559
ENSRNOG00000015160	Gem	hypoxia	normoxia	OK	2.71568	0.238757	-3.5077	-4.58298	5e-05	0.000328933	yes	3.16861	3.84383	1.13461	0.430365	0.0519217	0.233983
ENSRNOG00000012528	Zfyve19	hypoxia	normoxia	OK	1.41232	5.81874	2.04264	4.31333	5e-05	0.000328933	yes	1.94149	1.3714	0.924081	7.21072	5.61933	4.62615
ENSRNOG00000018627	Plekhb1	hypoxia	normoxia	OK	7.4592	20.4591	1.45565	4.18806	5e-05	0.000328933	yes	9.48135	6.55406	6.34221	21.8791	20.9451	18.5533
ENSRNOG00000046608	Apoa4	hypoxia	normoxia	OK	2142.71	661.645	-1.69531	-4.41869	5e-05	0.000328933	yes	2186.93	1765.72	2475.48	832.144	715.636	437.155
ENSRNOG00000021872	Zfp213	hypoxia	normoxia	OK	0.758835	2.92754	1.94783	3.86912	5e-05	0.000328933	yes	0.873558	0.756287	0.646662	2.9901	2.82547	2.96704
ENSRNOG00000004282	Arl4a	hypoxia	normoxia	OK	59.0497	21.9657	-1.42668	-4.49647	5e-05	0.000328933	yes	75.1283	49.8312	52.1896	25.1705	19.2953	21.4314
ENSRNOG00000014055	NAT1	hypoxia	normoxia	OK	7.5728	18.7765	1.31003	3.52269	5e-05	0.000328933	yes	7.76233	7.36468	7.59139	16.816	18.8479	20.6655
ENSRNOG00000023803	Cmya5	hypoxia	normoxia	OK	0.226454	0.8004	1.82151	3.65761	5e-05	0.000328933	yes	0.15346	0.299086	0.226815	0.724886	0.900969	0.775347
ENSRNOG00000017191	Trim5	hypoxia	normoxia	OK	6.98898	21.4202	1.61582	4.58186	5e-05	0.000328933	yes	10.3434	5.56412	5.05946	19.4442	20.8017	24.0148
ENSRNOG00000019555	Arap1	hypoxia	normoxia	OK	5.8356	15.0998	1.37158	3.86733	5e-05	0.000328933	yes	6.23735	6.91368	4.35576	17.2463	13.5528	14.5003
ENSRNOG00000010653	Elmsan1	hypoxia	normoxia	OK	2.8686	0.539953	-2.40944	-4.89767	5e-05	0.000328933	yes	3.98479	3.03924	1.58177	0.507599	0.306353	0.805906
ENSRNOG00000000902	Hsph1	hypoxia	normoxia	OK	7.24273	30.8734	2.09176	5.85662	5e-05	0.000328933	yes	8.22593	6.32937	7.17289	33.389	44.6163	14.6147
ENSRNOG00000013009	Ldha	hypoxia	normoxia	OK	855.952	304.876	-1.48931	-3.89978	5e-05	0.000328933	yes	781.112	578.097	1208.65	328.368	323.056	263.205
ENSRNOG00000015134	Map3k12	hypoxia	normoxia	OK	11.5485	4.34478	-1.41036	-3.9318	5e-05	0.000328933	yes	11.0017	10.2332	13.4107	5.58103	3.80112	3.65219
ENSRNOG00000007546	Asns	hypoxia	normoxia	OK	4.10699	0.906836	-2.17917	-4.43484	5e-05	0.000328933	yes	3.14676	3.72181	5.45241	1.1355	0.555507	1.0295
ENSRNOG00000003134	Slc4a4	hypoxia	normoxia	OK	2.33952	0.386216	-2.59874	-4.53565	5e-05	0.000328933	yes	1.59896	2.16018	3.25944	0.153004	0.41553	0.590114
ENSRNOG00000021237	RGD1565616	hypoxia	normoxia	OK	0.616351	3.47503	2.4952	5.37129	5e-05	0.000328933	yes	0.593454	0.769291	0.486308	1.83401	2.99037	5.6007
ENSRNOG00000013391	Sorbs2	hypoxia	normoxia	OK	5.3744	15.4661	1.52493	4.21549	5e-05	0.000328933	yes	6.40641	5.85999	3.8568	13.0042	16.9235	16.4706
ENSRNOG00000017183	Ctdp1	hypoxia	normoxia	OK	7.76543	3.11084	-1.31976	-3.59001	5e-05	0.000328933	yes	8.28919	8.14538	6.86173	2.80676	2.98043	3.54535
ENSRNOG00000015236	Mybbp1a	hypoxia	normoxia	OK	15.0815	6.02752	-1.32315	-3.33389	5e-05	0.000328933	yes	14.5204	13.8136	16.9105	4.54422	6.78056	6.75777
ENSRNOG00000007133	Plxnb2	hypoxia	normoxia	OK	10.6429	28.6412	1.42821	3.98883	5e-05	0.000328933	yes	11.0009	12.5665	8.36123	25.3274	27.05	33.5462
ENSRNOG00000007040	Timm17a	hypoxia	normoxia	OK	31.2474	13.0148	-1.26358	-3.82795	5e-05	0.000328933	yes	30.2453	25.8841	37.6127	13.7404	11.7459	13.5582
ENSRNOG00000005886	Zscan20	hypoxia	normoxia	OK	0.341242	1.61936	2.24656	3.88274	5e-05	0.000328933	yes	0.445603	0.330742	0.24738	1.68345	1.58899	1.58564
ENSRNOG00000008415	Nab2	hypoxia	normoxia	OK	17.7574	4.10951	-2.11138	-5.63202	5e-05	0.000328933	yes	14.6597	10.4572	28.1553	5.69604	2.64974	3.98275
ENSRNOG00000004473	Ppargc1a	hypoxia	normoxia	OK	2.70281	0.311288	-3.11814	-5.05158	5e-05	0.000328933	yes	2.06104	4.74419	1.3032	0.221846	0.234259	0.47776
ENSRNOG00000023548	Sned1	hypoxia	normoxia	OK	3.28863	0.598123	-2.45897	-5.32458	5e-05	0.000328933	yes	1.98077	1.87554	6.00957	0.664134	0.464152	0.666084
ENSRNOG00000018859	Pik3ip1	hypoxia	normoxia	OK	2.37284	0.441877	-2.4249	-4.16065	5e-05	0.000328933	yes	2.31532	1.71801	3.08518	0.642314	0.406007	0.277311
ENSRNOG00000017849	Apbb3	hypoxia	normoxia	OK	42.4577	15.6593	-1.43901	-4.01736	5e-05	0.000328933	yes	42.8941	46.289	38.1901	20.125	12.4351	14.4177
ENSRNOG00000014966	1600014C10Rik	hypoxia	normoxia	OK	1.87911	13.4537	2.83988	5.80939	5e-05	0.000328933	yes	1.06319	2.79973	1.77442	10.1686	16.4807	13.7118
ENSRNOG00000006118	Klf10	hypoxia	normoxia	OK	27.5771	5.17201	-2.41467	-6.2667	5e-05	0.000328933	yes	17.3177	49.0376	16.3759	4.82674	2.92574	7.76356
ENSRNOG00000019058	Gstm3	hypoxia	normoxia	OK	15.2567	2.20069	-2.79341	-5.96063	5e-05	0.000328933	yes	28.4674	12.6551	4.64755	1.71978	3.10766	1.77464
ENSRNOG00000015411	Apobec1	hypoxia	normoxia	OK	1.26637	5.60939	2.14714	4.31475	5e-05	0.000328933	yes	1.81965	1.07641	0.903051	5.40205	5.36192	6.0642
ENSRNOG00000001052	Slc25a30	hypoxia	normoxia	OK	2.30975	10.5217	2.18756	5.49536	5e-05	0.000328933	yes	2.38446	2.113	2.43179	6.07291	7.30642	18.1859
ENSRNOG00000020151	Cdh1	hypoxia	normoxia	OK	10.8293	27.527	1.34591	3.82155	5e-05	0.000328933	yes	11.9712	11.339	9.17763	24.4113	28.2538	29.916
ENSRNOG00000021405	Cyp2c7	hypoxia	normoxia	OK	83.84	302.481	1.85113	5.3258	5e-05	0.000328933	yes	62.7185	102.902	85.8996	189.96	317.659	399.824
ENSRNOG00000048580	Trip6	hypoxia	normoxia	OK	11.2104	3.42411	-1.71103	-4.33182	5e-05	0.000328933	yes	12.4023	8.75938	12.4694	4.57618	2.13101	3.56514
ENSRNOG00000009145	Klf12	hypoxia	normoxia	OK	0.214955	1.64454	2.93558	4.26112	5e-05	0.000328933	yes	0.211112	0.178026	0.255728	1.14342	1.61546	2.17476
ENSRNOG00000032608	Bcdin3d	hypoxia	normoxia	OK	0.42349	3.05828	2.85232	4.1717	5e-05	0.000328933	yes	0.524079	0.0747167	0.671673	2.98834	3.53359	2.65291
ENSRNOG00000017310	Rnpc3	hypoxia	normoxia	OK	1.78016	6.87536	1.94943	4.41183	5e-05	0.000328933	yes	1.86216	1.08539	2.39292	7.84788	6.8568	5.92141
ENSRNOG00000012514	Fam108b1	hypoxia	normoxia	OK	15.8613	6.23942	-1.34602	-3.73956	5e-05	0.000328933	yes	15.7793	17.0722	14.7323	5.32586	5.73499	7.65743
ENSRNOG00000019464	Ttc9c	hypoxia	normoxia	OK	2.0394	5.93034	1.53997	3.86421	5e-05	0.000328933	yes	2.00698	1.63436	2.47686	6.86045	5.69741	5.23315
ENSRNOG00000011511	Stk24	hypoxia	normoxia	OK	17.1072	6.77141	-1.33708	-3.8246	5e-05	0.000328933	yes	15.1534	17.3256	18.8426	5.64227	6.29349	8.37848
ENSRNOG00000032539	Spag8	hypoxia	normoxia	OK	0.171921	3.14329	4.19246	5.30144	5e-05	0.000328933	yes	0.186869	0.173244	0.155651	5.97475	2.51188	0.94325
ENSRNOG00000007591	Slc45a3	hypoxia	normoxia	OK	1.25618	5.25595	2.06491	4.72952	5e-05	0.000328933	yes	1.62157	1.70078	0.446195	5.79827	5.04471	4.92486
ENSRNOG00000009205	Lmo4	hypoxia	normoxia	OK	23.9509	8.87932	-1.43156	-4.11657	5e-05	0.000328933	yes	22.7118	19.2951	29.8457	11.9667	8.03825	6.63299
ENSRNOG00000018339	Cabp2	hypoxia	normoxia	OK	61.7679	157.68	1.35207	3.71858	5e-05	0.000328933	yes	60.2443	72.0053	53.0542	151.343	186.883	134.814
ENSRNOG00000008510	Abtb2	hypoxia	normoxia	OK	1.85963	7.70949	2.05162	5.14203	5e-05	0.000328933	yes	2.1389	2.40645	1.03356	4.91125	6.76396	11.4533
ENSRNOG00000020463	Eif1ad	hypoxia	normoxia	OK	29.5188	11.9554	-1.30398	-3.90104	5e-05	0.000328933	yes	27.2287	25.529	35.7989	10.7445	13.9309	11.1907
ENSRNOG00000000587	Rpf2	hypoxia	normoxia	OK	16.1291	6.0783	-1.40793	-3.8424	5e-05	0.000328933	yes	17.7303	15.0456	15.6115	5.16582	7.00936	6.05973
ENSRNOG00000016957	Igfbp2	hypoxia	normoxia	OK	13.909	2.13358	-2.70467	-6.00452	5e-05	0.000328933	yes	15.2943	9.40394	17.0287	4.01206	0.915559	1.47311
ENSRNOG00000003687	Rgs2	hypoxia	normoxia	OK	11.3236	2.66046	-2.08959	-5.05054	5e-05	0.000328933	yes	9.96384	14.4668	9.54026	4.03409	2.2542	1.6931
ENSRNOG00000017575	Gins2	hypoxia	normoxia	OK	5.18677	0.97586	-2.41009	-5.62243	5e-05	0.000328933	yes	5.32203	5.12977	5.10851	1.38591	0.684366	0.8573
ENSRNOG00000010277	Idh3a	hypoxia	normoxia	OK	16.9217	6.64088	-1.34943	-3.85968	5e-05	0.000328933	yes	16.2892	14.6147	19.8613	5.78617	6.64629	7.49019
ENSRNOG00000003985	Tmem19	hypoxia	normoxia	OK	6.97713	19.1317	1.45526	4.14068	5e-05	0.000328933	yes	7.35069	7.13166	6.44905	23.9876	16.1455	17.2619
ENSRNOG00000048152	Myo1b	hypoxia	normoxia	OK	3.49161	1.14521	-1.60828	-3.32674	5e-05	0.000328933	yes	3.01274	4.34277	3.11933	0.443707	1.67774	1.31419
ENSRNOG00000006589	Mif	hypoxia	normoxia	OK	187.201	76.2176	-1.29639	-4.89138	5e-05	0.000328933	yes	183.08	171.672	206.85	81.7379	79.3218	67.593
ENSRNOG00000018231	Nacc2	hypoxia	normoxia	OK	1.00683	2.87806	1.51528	3.68751	5e-05	0.000328933	yes	1.01339	1.02477	0.982331	3.42822	2.41411	2.79186
ENSRNOG00000005424	Odc1	hypoxia	normoxia	OK	34.8959	14.2544	-1.29165	-3.87705	5e-05	0.000328933	yes	37.933	30.0915	36.6631	12.8705	16.9414	12.9512
ENSRNOG00000010716	Atoh8	hypoxia	normoxia	OK	46.3484	16.1155	-1.52407	-4.51716	5e-05	0.000328933	yes	37.9993	48.4176	52.6284	21.5449	12.053	14.7486
ENSRNOG00000010574	Ptpn1	hypoxia	normoxia	OK	9.02937	2.99447	-1.59233	-4.32572	5e-05	0.000328933	yes	7.46866	8.30038	11.3191	3.80933	2.35701	2.81706
ENSRNOG00000014008	Mfsd2a	hypoxia	normoxia	OK	307.637	80.933	-1.92643	-5.2429	5e-05	0.000328933	yes	232.141	337.574	353.197	94.8437	39.1848	108.771
ENSRNOG00000000520	Srsf3	hypoxia	normoxia	OK	33.2441	13.7458	-1.2741	-3.78497	5e-05	0.000328933	yes	33.6265	26.9744	39.1313	15.6796	11.2527	14.3052
ENSRNOG00000009867	Tgfb3	hypoxia	normoxia	OK	5.16494	1.62492	-1.66838	-3.9158	5e-05	0.000328933	yes	5.75497	4.1067	5.63314	1.92981	1.5216	1.42336
ENSRNOG00000043370	Fubp1	hypoxia	normoxia	OK	1.59835	5.43035	1.76446	4.07437	5e-05	0.000328933	yes	1.69113	1.51328	1.59063	4.10535	6.9429	5.2428
ENSRNOG00000017212	Spsb1	hypoxia	normoxia	OK	1.9032	0.266806	-2.83457	-3.72104	5e-05	0.000328933	yes	1.36342	2.65718	1.68901	0.355665	0.122581	0.322171
ENSRNOG00000017619	Aldh1a1	hypoxia	normoxia	OK	85.7406	12.3532	-2.7951	-7.41797	5e-05	0.000328933	yes	99.7519	89.2968	68.1732	3.60262	8.57593	24.8809
ENSRNOG00000019352	Emc6	hypoxia	normoxia	OK	116.967	39.5393	-1.56474	-6.56307	5e-05	0.000328933	yes	116.644	88.2619	145.994	37.1163	36.343	45.1585
ENSRNOG00000003969	Fam20a	hypoxia	normoxia	OK	28.5656	10.7434	-1.41083	-4.1748	5e-05	0.000328933	yes	25.0867	36.175	24.4351	10.5943	8.84882	12.7871
ENSRNOG00000034221	RGD1562658	hypoxia	normoxia	OK	1.3917	6.39857	2.2009	4.44211	5e-05	0.000328933	yes	1.89635	1.19979	1.07896	6.31973	6.24279	6.63319
ENSRNOG00000018375	Eif2b3	hypoxia	normoxia	OK	9.51292	3.0286	-1.65124	-4.06828	5e-05	0.000328933	yes	11.0169	9.33684	8.18501	2.08453	3.26393	3.73735
ENSRNOG00000004647	Il10	hypoxia	normoxia	OK	4.24914	0.290794	-3.8691	-5.47726	5e-05	0.000328933	yes	1.84053	8.67095	2.23595	0.334387	0.336108	0.201887
ENSRNOG00000009779	Krt8	hypoxia	normoxia	OK	240.765	96.8517	-1.31378	-3.86281	5e-05	0.000328933	yes	288.661	209.58	224.053	92.7162	101.801	96.0383
ENSRNOG00000016536	Pdik1l	hypoxia	normoxia	OK	0.654877	2.33609	1.8348	3.95842	5e-05	0.000328933	yes	0.656468	0.618574	0.689591	2.53864	1.7536	2.71602
ENSRNOG00000014665	Dhdds	hypoxia	normoxia	OK	39.7401	15.7594	-1.33439	-4.07478	5e-05	0.000328933	yes	30.3123	41.7184	47.1895	13.0422	16.1533	18.0826
ENSRNOG00000014870	Slc13a5	hypoxia	normoxia	OK	11.0712	2.40066	-2.20531	-5.45345	5e-05	0.000328933	yes	8.04745	8.33473	16.8314	4.0372	1.89354	1.27123
ENSRNOG00000000967	Aacs	hypoxia	normoxia	OK	0.286251	2.40574	3.07113	5.1726	5e-05	0.000328933	yes	0.213288	0.290243	0.355223	2.19006	0.773045	4.25411
ENSRNOG00000005690	Lmcd1	hypoxia	normoxia	OK	7.2387	2.12	-1.77167	-4.09006	5e-05	0.000328933	yes	9.46445	5.61833	6.63331	2.34832	2.52965	1.48201
ENSRNOG00000013786	Tsc22d3	hypoxia	normoxia	OK	25.795	75.8582	1.55622	4.67369	5e-05	0.000328933	yes	32.4261	28.3582	16.6006	85.8364	65.3404	76.398
ENSRNOG00000017523	H6pd	hypoxia	normoxia	OK	79.0106	29.6434	-1.41433	-3.93362	5e-05	0.000328933	yes	62.3605	80.761	93.9102	33.6365	23.6122	31.6814
ENSRNOG00000019582	Mthfd1l	hypoxia	normoxia	OK	0.859588	0.132015	-2.70294	-3.80692	5e-05	0.000328933	yes	0.68817	0.72287	1.16772	0.150931	0.0910869	0.154028
ENSRNOG00000010275	Slc17a9	hypoxia	normoxia	OK	3.91851	13.4852	1.783	4.74335	5e-05	0.000328933	yes	5.44486	4.15463	2.15604	12.6594	13.151	14.6453
ENSRNOG00000001554	RGD1563888	hypoxia	normoxia	OK	10.281	2.68677	-1.93603	-4.80791	5e-05	0.000328933	yes	10.885	15.4432	4.51473	3.00097	2.45195	2.60738
ENSRNOG00000005930	Nnmt	hypoxia	normoxia	OK	203.922	69.5824	-1.55122	-4.8775	5e-05	0.000328933	yes	127.646	215.012	269.107	80.0138	55.1702	73.5632
ENSRNOG00000028668	Slc28a2	hypoxia	normoxia	OK	3.62521	13.1156	1.85515	4.78027	5e-05	0.000328933	yes	4.18441	4.60418	2.08705	7.55798	16.8717	14.9171
ENSRNOG00000018027	Taf5l	hypoxia	normoxia	OK	7.54828	2.9143	-1.373	-3.39672	5e-05	0.000328933	yes	6.69645	9.00192	6.94645	3.16299	2.01066	3.56926
ENSRNOG00000011704	Fbxo34	hypoxia	normoxia	OK	10.2049	3.66815	-1.47614	-3.9936	5e-05	0.000328933	yes	11.8698	10.8913	7.85356	4.41822	3.30775	3.27847
ENSRNOG00000000418	Zbtb12	hypoxia	normoxia	OK	0.158571	1.09335	2.78556	3.69921	5e-05	0.000328933	yes	0.194467	0.216464	0.0647806	1.21511	1.09126	0.973679
ENSRNOG00000015349	Six5	hypoxia	normoxia	OK	0.411862	1.96457	2.25398	3.76905	5e-05	0.000328933	yes	0.543114	0.402988	0.289484	2.55711	1.44761	1.88898
ENSRNOG00000045738	Ak4	hypoxia	normoxia	OK	75.2907	29.7301	-1.34055	-3.81707	5e-05	0.000328933	yes	70.8201	79.5927	75.4593	22.407	33.4801	33.3033
ENSRNOG00000024605	Fam220a	hypoxia	normoxia	OK	14.8623	3.16552	-2.23115	-5.25203	5e-05	0.000328933	yes	11.1367	9.9906	23.4597	2.58278	3.23249	3.68129
ENSRNOG00000005804	Eif3d	hypoxia	normoxia	OK	61.7087	26.0013	-1.24689	-3.82574	5e-05	0.000328933	yes	66.024	61.798	57.3041	21.4256	26.6187	29.9596
ENSRNOG00000006305	Slc38a2	hypoxia	normoxia	OK	149.521	31.4314	-2.25007	-5.69462	5e-05	0.000328933	yes	173.829	221.181	53.5527	38.7739	32.0066	23.5138
ENSRNOG00000022218	Ifi44	hypoxia	normoxia	OK	5.33543	14.6508	1.4573	3.93817	5e-05	0.000328933	yes	7.49672	4.63393	3.87565	15.1525	16.4683	12.3315
ENSRNOG00000013003	Srms	hypoxia	normoxia	OK	1.12088	5.83459	2.38	4.96079	5e-05	0.000328933	yes	1.92647	0.942509	0.493662	4.70677	8.16706	4.62994
ENSRNOG00000014876	Lpin2	hypoxia	normoxia	OK	27.5386	8.94298	-1.62262	-4.57988	5e-05	0.000328933	yes	29.4632	25.5276	27.6249	13.0049	8.35377	5.47029
ENSRNOG00000009373	-	hypoxia	normoxia	OK	593.981	186.785	-1.66904	-4.60382	5e-05	0.000328933	yes	517.669	489.074	775.201	139.467	231.743	189.145
ENSRNOG00000049087	Zfp622	hypoxia	normoxia	OK	4.51468	1.69451	-1.41376	-3.07562	5e-05	0.000328933	yes	5.08757	4.6086	3.84787	1.40225	1.64051	2.04077
ENSRNOG00000028292	Gart	hypoxia	normoxia	OK	8.421	3.38758	-1.31374	-3.57482	5e-05	0.000328933	yes	7.27134	8.06102	9.93065	2.99908	3.85643	3.30722
ENSRNOG00000023778	Gcnt2	hypoxia	normoxia	OK	5.52548	1.64005	-1.75236	-4.35441	5e-05	0.000328933	yes	4.13829	5.1202	7.31795	1.71334	2.16566	1.04116
ENSRNOG00000000187	Csf2rb	hypoxia	normoxia	OK	2.52267	0.557143	-2.17883	-4.15021	5e-05	0.000328933	yes	2.0724	2.07056	3.42505	0.74125	0.615049	0.31513
ENSRNOG00000008628	Ica1	hypoxia	normoxia	OK	3.31962	0.941146	-1.81853	-3.58613	5e-05	0.000328933	yes	3.44835	3.40788	3.10261	0.548671	1.14751	1.12725
ENSRNOG00000024112	Dgkq	hypoxia	normoxia	OK	6.52385	19.7055	1.5948	4.5261	5e-05	0.000328933	yes	7.15399	6.36076	6.0568	28.759	13.511	16.8466
ENSRNOG00000024000	Cd22	hypoxia	normoxia	OK	0.290641	1.33427	2.19874	3.73244	5e-05	0.000328933	yes	0.271768	0.435572	0.164584	1.68721	0.931588	1.38403
ENSRNOG00000007029	Dnaja1	hypoxia	normoxia	OK	72.0584	206.151	1.51646	4.101	5e-05	0.000328933	yes	93.1425	63.8407	59.192	215.662	248.939	153.851
ENSRNOG00000007280	Naa60	hypoxia	normoxia	OK	10.2425	23.7713	1.21465	3.35495	5e-05	0.000328933	yes	9.76189	11.3059	9.65978	21.5292	25.8763	23.9083
ENSRNOG00000028651	RGD1566386	hypoxia	normoxia	OK	0.251329	1.3468	2.42188	3.84309	5e-05	0.000328933	yes	0.205748	0.205566	0.342674	1.31084	1.41553	1.31402
ENSRNOG00000000665	Pitpnb	hypoxia	normoxia	OK	66.7317	26.5216	-1.3312	-3.70159	5e-05	0.000328933	yes	55.0907	59.6318	85.4725	25.0033	28.0881	26.4735
ENSRNOG00000018061	Tmem80	hypoxia	normoxia	OK	0.895356	4.73228	2.402	4.74177	5e-05	0.000328933	yes	0.981316	0.68862	1.01613	7.05334	3.85985	3.28364
ENSRNOG00000010453	Klhl7	hypoxia	normoxia	OK	2.434	10.1306	2.05732	5.17265	5e-05	0.000328933	yes	3.60863	2.64225	1.05111	12.6504	8.05954	9.68177
ENSRNOG00000013574	Appl1	hypoxia	normoxia	OK	3.72869	1.12701	-1.72617	-3.65088	5e-05	0.000328933	yes	3.87711	3.46594	3.84301	0.935141	1.01852	1.42736
ENSRNOG00000021103	Nrxn2	hypoxia	normoxia	OK	0.221707	1.13488	2.35581	3.19611	5e-05	0.000328933	yes	0.269223	0.149876	0.246023	1.30376	1.05692	1.04395
ENSRNOG00000008144	Irf1	hypoxia	normoxia	OK	3.13248	8.58933	1.45524	3.7136	5e-05	0.000328933	yes	3.14247	3.21445	3.04054	10.3084	8.06293	7.3967
ENSRNOG00000014602	Mtfmt	hypoxia	normoxia	OK	4.2728	12.4537	1.54332	4.01813	5e-05	0.000328933	yes	4.97611	4.22266	3.61962	12.3253	12.3488	12.6869
ENSRNOG00000015153	Ints3	hypoxia	normoxia	OK	0.972975	3.83968	1.98051	3.73518	5e-05	0.000328933	yes	1.42379	1.03336	0.461781	3.13664	4.62107	3.76131
ENSRNOG00000001582	Bach1	hypoxia	normoxia	OK	3.5543	0.728863	-2.28585	-4.63193	5e-05	0.000328933	yes	2.24373	6.45615	1.96302	0.515856	0.622618	1.04812
ENSRNOG00000007637	Acer2	hypoxia	normoxia	OK	13.7854	4.41255	-1.64345	-4.59505	5e-05	0.000328933	yes	13.3962	11.9936	15.9662	6.55157	4.00807	2.67801
ENSRNOG00000009687	Ccdc120	hypoxia	normoxia	OK	3.10955	0.595379	-2.38483	-4.673	5e-05	0.000328933	yes	5.66238	1.99505	1.67122	0.72903	0.452523	0.604583
ENSRNOG00000002993	Zc3h11a	hypoxia	normoxia	OK	5.29954	16.5028	1.63877	4.50666	5e-05	0.000328933	yes	5.46384	4.95754	5.47724	25.4857	11.8345	12.1882
ENSRNOG00000025701	Mki67ip	hypoxia	normoxia	OK	41.5653	17.0499	-1.28562	-3.93109	5e-05	0.000328933	yes	49.6363	35.0925	39.9672	13.514	17.1148	20.5209
ENSRNOG00000002001	Itsn1	hypoxia	normoxia	OK	0.865708	2.37669	1.457	3.04691	5e-05	0.000328933	yes	0.833496	1.07971	0.68392	1.281	2.48081	3.36826
ENSRNOG00000027747	Ninl	hypoxia	normoxia	OK	1.09898	0.212313	-2.3719	-3.56351	5e-05	0.000328933	yes	0.738748	1.56745	0.990739	0.328533	0.104307	0.2041
ENSRNOG00000003328	RGD1310686	hypoxia	normoxia	OK	10.3428	27.9347	1.43343	4.21867	5e-05	0.000328933	yes	11.6984	11.3864	7.94364	21.9679	28.5631	33.273
ENSRNOG00000007177	Kdelc2	hypoxia	normoxia	OK	2.58803	6.39158	1.30432	3.4573	5e-05	0.000328933	yes	2.76376	2.68879	2.31153	7.37692	6.53397	5.26384
ENSRNOG00000019622	Cxcr7	hypoxia	normoxia	OK	9.77562	3.2054	-1.60868	-4.06317	5e-05	0.000328933	yes	9.99147	11.6446	7.69075	4.57954	2.91282	2.12383
ENSRNOG00000028801	Pion	hypoxia	normoxia	OK	5.1862	12.7117	1.2934	3.67059	5e-05	0.000328933	yes	4.90003	4.28365	6.37491	13.2444	12.4851	12.4054
ENSRNOG00000011379	Ccndbp1	hypoxia	normoxia	OK	5.99617	16.3018	1.44292	3.96462	5e-05	0.000328933	yes	7.35254	4.88178	5.7542	16.8987	15.8883	16.1185
ENSRNOG00000025189	Mettl18	hypoxia	normoxia	OK	1.58845	5.64368	1.82902	3.95371	5e-05	0.000328933	yes	1.73976	1.25442	1.77117	4.96325	6.83482	5.13296
ENSRNOG00000007060	Plin2	hypoxia	normoxia	OK	380.847	104.678	-1.86325	-5.0106	5e-05	0.000328933	yes	313.38	287.648	541.512	63.4514	95.4492	155.134
ENSRNOG00000010415	Atxn7l4	hypoxia	normoxia	OK	0.449491	2.78553	2.63159	4.05354	5e-05	0.000328933	yes	0.357678	0.780542	0.210252	3.01695	2.57521	2.76443
ENSRNOG00000004626	Slc34a2	hypoxia	normoxia	OK	0.787636	5.96991	2.92211	6.09221	5e-05	0.000328933	yes	1.32314	0.777951	0.261815	1.96062	8.31705	7.63205
ENSRNOG00000033824	Gpd2	hypoxia	normoxia	OK	2.08428	0.449795	-2.21221	-3.78082	5e-05	0.000328933	yes	2.00045	1.76183	2.49057	0.20554	0.531511	0.612335
ENSRNOG00000022392	Hspb8	hypoxia	normoxia	OK	150.239	52.4499	-1.51825	-4.46419	5e-05	0.000328933	yes	136.246	110.246	204.224	47.7821	64.1042	45.4633
ENSRNOG00000002093	Tgfbr3	hypoxia	normoxia	OK	1.50721	0.295445	-2.35092	-4.11662	5e-05	0.000328933	yes	1.04263	2.12848	1.35052	0.235655	0.406351	0.244329
ENSRNOG00000009284	Foxa1	hypoxia	normoxia	OK	1.81039	6.97102	1.94507	4.30664	5e-05	0.000328933	yes	1.49585	2.21863	1.7167	5.16926	9.26641	6.47739
ENSRNOG00000016919	Scaf8	hypoxia	normoxia	OK	9.92986	4.47445	-1.15006	-3.29637	5e-05	0.000328933	yes	10.5003	10.9406	8.34871	4.43372	4.40459	4.58505
ENSRNOG00000010479	Mycbp2	hypoxia	normoxia	OK	1.14429	2.57436	1.16976	3.2176	5e-05	0.000328933	yes	1.30507	1.14325	0.984559	3.04883	2.24617	2.42809
ENSRNOG00000011504	Akap2	hypoxia	normoxia	OK	6.2663	1.59974	-1.96978	-4.71353	5e-05	0.000328933	yes	5.91788	8.98297	3.89805	0.830893	2.28563	1.6827
ENSRNOG00000018343	Isca1	hypoxia	normoxia	OK	80.9837	33.5978	-1.26926	-3.8854	5e-05	0.000328933	yes	73.3986	81.7912	87.7612	33.3581	37.5693	29.8662
ENSRNOG00000000519	Stk38	hypoxia	normoxia	OK	4.92046	11.0624	1.16879	3.31665	5e-05	0.000328933	yes	4.67397	5.14827	4.93913	13.0466	10.6658	9.47471
ENSRNOG00000009104	Fnip1	hypoxia	normoxia	OK	2.79107	0.886096	-1.65528	-3.59354	5e-05	0.000328933	yes	2.78458	3.54202	2.04661	0.873792	0.871244	0.913252
ENSRNOG00000009381	Mapk6	hypoxia	normoxia	OK	41.4356	16.7406	-1.30752	-3.40425	5e-05	0.000328933	yes	44.4755	45.3544	34.477	14.0193	16.6358	19.5666
ENSRNOG00000018630	Gapdh	hypoxia	normoxia	OK	38.4004	20.8758	-0.87929	-2.67458	5e-05	0.000328933	yes	38.6572	25.9578	50.586	29.5509	14.5414	18.5351
ENSRNOG00000000247	Mfsd11	hypoxia	normoxia	OK	2.18186	6.37534	1.54695	3.86672	5e-05	0.000328933	yes	2.15916	2.25539	2.13102	8.2037	5.02065	5.90167
ENSRNOG00000024128	Aco2	hypoxia	normoxia	OK	57.2139	21.8451	-1.38906	-4.02446	5e-05	0.000328933	yes	47.1641	47.8219	76.6559	21.4391	20.8655	23.2308
ENSRNOG00000027938	RGD1562037	hypoxia	normoxia	OK	0.796862	2.58864	1.69979	3.6883	5e-05	0.000328933	yes	0.984098	0.891948	0.514541	2.79325	2.34808	2.62459
ENSRNOG00000018179	Glt8d1	hypoxia	normoxia	OK	3.02137	8.45734	1.485	3.32454	5e-05	0.000328933	yes	3.39455	3.23708	2.43247	8.99135	8.56598	7.81467
ENSRNOG00000017513	Fam73b	hypoxia	normoxia	OK	10.7546	3.56762	-1.59192	-4.26763	5e-05	0.000328933	yes	7.47136	8.804	15.9885	3.67935	2.87924	4.14427
ENSRNOG00000009412	Lrch1	hypoxia	normoxia	OK	1.78947	0.556272	-1.68567	-3.24331	5e-05	0.000328933	yes	1.89886	1.57204	1.8975	0.636721	0.512325	0.519772
ENSRNOG00000007601	Inhbe	hypoxia	normoxia	OK	23.9721	81.1532	1.75929	4.95996	5e-05	0.000328933	yes	16.4543	20.4187	35.0432	72.1734	57.7102	113.576
ENSRNOG00000006733	Srgap2	hypoxia	normoxia	OK	0.901964	2.61908	1.53792	3.33149	5e-05	0.000328933	yes	0.881633	1.15489	0.669371	2.71275	2.41024	2.73423
ENSRNOG00000004659	Creld2	hypoxia	normoxia	OK	19.1504	92.7434	2.27587	6.45772	5e-05	0.000328933	yes	22.8652	16.3593	18.2267	80.5102	164.308	33.4122
ENSRNOG00000028274	Mrf	hypoxia	normoxia	OK	1.33193	3.67084	1.46259	3.66698	5e-05	0.000328933	yes	1.45861	1.3159	1.2213	4.87784	3.02991	3.10479
ENSRNOG00000020426	Erf	hypoxia	normoxia	OK	9.4534	4.0617	-1.21875	-3.40435	5e-05	0.000328933	yes	9.57281	9.85594	8.93143	4.61137	3.40771	4.16602
ENSRNOG00000013691	-	hypoxia	normoxia	OK	3.98494	13.4655	1.75664	4.43738	5e-05	0.000328933	yes	4.70812	4.4359	2.81081	7.98352	16.0947	16.3184
ENSRNOG00000008842	Cyp4a8	hypoxia	normoxia	OK	0.994062	3.65997	1.88042	3.95224	5e-05	0.000328933	yes	0.826761	1.18524	0.970182	4.28672	4.41539	2.2778
ENSRNOG00000018131	Slc16a4	hypoxia	normoxia	OK	19.1743	45.9484	1.26084	3.83475	5e-05	0.000328933	yes	21.5625	20.1988	15.7615	38.1221	53.7226	46.0006
ENSRNOG00000018925	Ears2-ps1	hypoxia	normoxia	OK	0.857393	4.37282	2.35053	4.40381	5e-05	0.000328933	yes	1.30531	0.749133	0.517736	2.80037	6.1029	4.21517
ENSRNOG00000011287	Minpp1	hypoxia	normoxia	OK	14.4396	5.91729	-1.28702	-3.62293	5e-05	0.000328933	yes	13.4323	15.5927	14.2937	3.76678	7.23178	6.7533
ENSRNOG00000024549	Mum1	hypoxia	normoxia	OK	0.823303	2.98932	1.86032	3.73746	5e-05	0.000328933	yes	0.904394	0.892466	0.673048	3.85868	2.09212	3.01715
ENSRNOG00000016372	Slc12a7	hypoxia	normoxia	OK	1.94922	4.58277	1.23332	3.24201	5e-05	0.000328933	yes	2.07754	1.99511	1.77502	4.19972	4.40421	5.14438
ENSRNOG00000019568	Jund	hypoxia	normoxia	OK	95.77	11.6214	-3.0428	-8.13642	5e-05	0.000328933	yes	84.1211	186.058	17.1306	7.9748	9.52949	17.3598
ENSRNOG00000000786	Rpp21	hypoxia	normoxia	OK	73.2765	170.818	1.22103	4.68283	5e-05	0.000328933	yes	81.867	63.9489	74.0138	180.976	164.634	166.843
ENSRNOG00000042944	Cenpw	hypoxia	normoxia	OK	1.78684	0.255464	-2.80621	-3.78292	5e-05	0.000328933	yes	1.50088	2.05945	1.80018	0.305371	0.105261	0.35576
ENSRNOG00000014711	Meiob	hypoxia	normoxia	OK	0.343512	1.85375	2.43201	3.62126	5e-05	0.000328933	yes	0.462592	0.375294	0.192649	1.68068	2.1291	1.75146
ENSRNOG00000017690	Ccsap	hypoxia	normoxia	OK	1.66828	0.463006	-1.84926	-3.38859	5e-05	0.000328933	yes	1.59629	1.63615	1.7724	0.508078	0.319937	0.561003
ENSRNOG00000011936	Abhd14a	hypoxia	normoxia	OK	1.70943	5.66639	1.72892	3.74596	5e-05	0.000328933	yes	2.16626	1.52991	1.43211	6.24679	5.36529	5.3871
ENSRNOG00000013172	Nr1h3	hypoxia	normoxia	OK	39.017	88.4645	1.18099	3.67261	5e-05	0.000328933	yes	38.7241	41.2348	37.0922	86.3344	93.7179	85.3412
ENSRNOG00000013783	Efhd2	hypoxia	normoxia	OK	20.0813	9.18965	-1.12777	-3.3292	5e-05	0.000328933	yes	21.1712	19.1183	19.9545	8.68819	9.85809	9.02269
ENSRNOG00000014434	Chd1	hypoxia	normoxia	OK	3.53991	1.34871	-1.39213	-3.36203	5e-05	0.000328933	yes	4.16169	3.83067	2.62736	1.02843	1.33121	1.68648
ENSRNOG00000015297	RGD1561662	hypoxia	normoxia	OK	7.12573	2.693	-1.40382	-3.51855	5e-05	0.000328933	yes	6.25044	7.33429	7.79246	2.2662	2.11839	3.69442
ENSRNOG00000037167	Rtp3	hypoxia	normoxia	OK	7.10159	39.0683	2.45978	6.53564	5e-05	0.000328933	yes	14.0218	5.19253	2.09041	37.316	39.864	40.0249
ENSRNOG00000006359	Galk1	hypoxia	normoxia	OK	102.71	44.2526	-1.21475	-3.833	5e-05	0.000328933	yes	91.9149	88.5853	127.63	43.3235	43.9764	45.4579
ENSRNOG00000019675	Pycard	hypoxia	normoxia	OK	1.33057	6.60408	2.31131	4.44892	5e-05	0.000328933	yes	1.92912	0.921735	1.14087	10.1328	5.01649	4.66295
ENSRNOG00000033639	Zfp777	hypoxia	normoxia	OK	4.05212	1.47033	-1.46253	-3.40033	5e-05	0.000328933	yes	3.95746	4.08914	4.10976	1.48834	1.06145	1.86121
ENSRNOG00000009963	Ctps	hypoxia	normoxia	OK	5.24258	2.15585	-1.28202	-3.14955	5e-05	0.000328933	yes	5.57555	4.82117	5.33101	2.12545	2.23317	2.10893
ENSRNOG00000022615	Tp53i13	hypoxia	normoxia	OK	50.7363	11.6055	-2.12821	-5.89798	5e-05	0.000328933	yes	38.7267	45.1141	68.368	22.0864	6.69129	6.03878
ENSRNOG00000006588	Meox2	hypoxia	normoxia	OK	0.365741	1.63589	2.16119	3.49806	5e-05	0.000328933	yes	0.29133	0.424629	0.381265	1.11884	2.11645	1.6724
ENSRNOG00000002930	Ppl	hypoxia	normoxia	OK	2.22037	0.507051	-2.1306	-4.525	5e-05	0.000328933	yes	3.14776	1.72635	1.78701	0.852319	0.376431	0.292403
ENSRNOG00000005064	Ube2b	hypoxia	normoxia	OK	110.476	48.1308	-1.19871	-3.56721	5e-05	0.000328933	yes	114.127	111.555	105.747	58.1211	44.971	41.3004
ENSRNOG00000013052	Bclaf1	hypoxia	normoxia	OK	9.56786	4.21937	-1.18117	-3.35914	5e-05	0.000328933	yes	9.26491	10.3824	9.05625	3.79101	3.58069	5.2864
ENSRNOG00000009350	Sez6	hypoxia	normoxia	OK	6.54093	17.4714	1.41742	4.06407	5e-05	0.000328933	yes	7.56973	7.80001	4.25305	17.6379	20.8278	13.9484
ENSRNOG00000014387	Chac1	hypoxia	normoxia	OK	11.2541	1.14411	-3.29816	-6.52808	5e-05	0.000328933	yes	6.87416	24.6388	2.2494	0.847389	0.968504	1.61642
ENSRNOG00000039730	Orai3	hypoxia	normoxia	OK	4.67361	11.6893	1.32258	3.56925	5e-05	0.000328933	yes	4.61368	4.54417	4.86299	10.9852	11.7918	12.291
ENSRNOG00000047314	Tk1	hypoxia	normoxia	OK	11.416	3.61355	-1.65958	-4.05132	5e-05	0.000328933	yes	9.28773	13.1401	11.8203	2.96727	4.38283	3.49053
ENSRNOG00000011351	Mat1a	hypoxia	normoxia	OK	1987.41	880.022	-1.17528	-2.5073	5e-05	0.000328933	yes	2047.62	1917.77	1996.84	864.504	931.878	843.684
ENSRNOG00000013589	Cxcl12	hypoxia	normoxia	OK	20.4599	56.5234	1.46605	4.0984	5e-05	0.000328933	yes	22.0123	24.8292	14.5381	46.5428	66.2698	56.7576
ENSRNOG00000010951	Cmtm6	hypoxia	normoxia	OK	18.298	45.0455	1.2997	3.8262	5e-05	0.000328933	yes	18.9926	17.4241	18.4773	32.7571	52.9147	49.4646
ENSRNOG00000014365	Gne	hypoxia	normoxia	OK	14.1917	33.9259	1.25733	3.73829	5e-05	0.000328933	yes	12.5315	14.7799	15.2638	27.9462	31.4525	42.3788
ENSRNOG00000013737	Bcar3	hypoxia	normoxia	OK	8.31157	3.34694	-1.31228	-3.53605	5e-05	0.000328933	yes	7.81517	10.5774	6.54219	3.0734	3.99857	2.96885
ENSRNOG00000018107	Zfand5	hypoxia	normoxia	OK	61.6028	20.8821	-1.56073	-4.5855	5e-05	0.000328933	yes	66.426	84.0386	34.3436	23.1946	18.1354	21.3163
ENSRNOG00000019506	Dnajb2	hypoxia	normoxia	OK	15.4011	34.3149	1.1558	3.5286	5e-05	0.000328933	yes	15.8899	14.8093	15.504	33.0894	38.6939	31.1614
ENSRNOG00000001653	St3gal6	hypoxia	normoxia	OK	15.7324	43.5016	1.46733	4.36617	5e-05	0.000328933	yes	21.1588	16.2878	9.75055	45.8449	48.0727	36.5872
ENSRNOG00000020925	Ccdc86	hypoxia	normoxia	OK	17.6477	7.51116	-1.23237	-3.48682	5e-05	0.000328933	yes	16.9886	16.3826	19.572	5.87398	8.04662	8.61289
ENSRNOG00000021424	Cd300lf	hypoxia	normoxia	OK	2.65982	8.10692	1.60783	3.4701	5e-05	0.000328933	yes	2.68075	3.49111	1.80761	8.48772	6.71439	9.11866
ENSRNOG00000047934	B230219D22Rik	hypoxia	normoxia	OK	4.12209	9.47201	1.20029	3.41659	5e-05	0.000328933	yes	4.45975	3.99388	3.91265	9.99924	9.09802	9.31876
ENSRNOG00000042111	Sult1c2a	hypoxia	normoxia	OK	4.60019	12.9193	1.48976	4.01151	5e-05	0.000328933	yes	4.69474	4.11418	4.99164	5.21079	17.6812	15.8658
ENSRNOG00000002192	Rell1	hypoxia	normoxia	OK	3.38759	0.456997	-2.89	-4.52609	5e-05	0.000328933	yes	3.5596	5.03981	1.56336	0.23515	0.283678	0.852165
ENSRNOG00000032472	Gpr64	hypoxia	normoxia	OK	1.91565	0.361012	-2.40772	-4.42245	5e-05	0.000328933	yes	1.82426	2.43706	1.48563	0.567969	0.105461	0.409607
ENSRNOG00000016163	Slc1a3	hypoxia	normoxia	OK	0.947144	0.127367	-2.89459	-3.76069	5e-05	0.000328933	yes	1.46252	0.478594	0.900312	0.171812	0.0646085	0.14568
ENSRNOG00000007964	Tp53inp1	hypoxia	normoxia	OK	29.1728	7.05906	-2.04708	-5.6002	5e-05	0.000328933	yes	37.4977	37.0388	12.9819	4.60534	8.9209	7.65094
ENSRNOG00000008922	Trim14	hypoxia	normoxia	OK	7.38758	16.5839	1.16661	3.3898	5e-05	0.000328933	yes	6.40851	9.16963	6.58458	15.7979	15.9913	17.9624
ENSRNOG00000010185	RGD1306941	hypoxia	normoxia	OK	25.9467	12.2005	-1.08861	-3.18014	5e-05	0.000328933	yes	28.0126	25.4275	24.4001	12.4028	12.2747	11.924
ENSRNOG00000008837	Ass1	hypoxia	normoxia	OK	2247.49	918.888	-1.29036	-3.13859	5e-05	0.000328933	yes	2183.33	2174.01	2385.14	717.146	850.129	1189.39
ENSRNOG00000007966	B4galt1	hypoxia	normoxia	OK	11.8077	5.48137	-1.10712	-3.09493	5e-05	0.000328933	yes	12.7087	11.1436	11.5708	4.86924	5.41021	6.16466
ENSRNOG00000002835	Luc7l3	hypoxia	normoxia	OK	4.60194	13.1835	1.51842	4.18968	5e-05	0.000328933	yes	5.83454	3.08979	4.88148	18.2951	12.2596	8.99581
ENSRNOG00000015434	Midn	hypoxia	normoxia	OK	5.75242	1.78718	-1.68648	-3.7732	5e-05	0.000328933	yes	4.98136	6.92835	5.34755	2.13154	1.11604	2.11396
ENSRNOG00000013379	Zfp422	hypoxia	normoxia	OK	5.33471	12.6056	1.24058	3.46979	5e-05	0.000328933	yes	6.09921	4.54786	5.35706	14.2205	11.8649	11.7314
ENSRNOG00000015496	Tpm4	hypoxia	normoxia	OK	23.2713	7.70322	-1.59502	-4.43871	5e-05	0.000328933	yes	25.3317	26.2045	18.2778	6.05444	10.2152	6.83999
ENSRNOG00000020782	Pspc1	hypoxia	normoxia	OK	6.52921	2.37553	-1.45866	-3.51523	5e-05	0.000328933	yes	5.2078	6.29402	8.08582	2.22586	2.35527	2.54545
ENSRNOG00000008781	RGD1310769	hypoxia	normoxia	OK	24.7581	59.8942	1.27452	3.92542	5e-05	0.000328933	yes	28.0279	27.3054	18.9409	56.0996	54.4761	69.1069
ENSRNOG00000008597	Tada3	hypoxia	normoxia	OK	2.04298	5.85044	1.51787	3.5586	5e-05	0.000328933	yes	2.08698	1.98044	2.06153	6.48878	5.14879	5.91377
ENSRNOG00000013747	Sh3bp2	hypoxia	normoxia	OK	1.01697	3.30355	1.69973	3.6689	5e-05	0.000328933	yes	1.16255	1.1085	0.779873	3.73045	2.43519	3.74502
ENSRNOG00000011891	Atp6v1b2	hypoxia	normoxia	OK	32.3225	14.4861	-1.15787	-3.47498	5e-05	0.000328933	yes	34.7303	33.1286	29.1085	12.1978	15.0529	16.2075
ENSRNOG00000016949	Slc25a33	hypoxia	normoxia	OK	18.7545	5.92664	-1.66195	-4.49772	5e-05	0.000328933	yes	19.5032	25.8906	10.8698	7.27862	5.99761	4.50369
ENSRNOG00000022373	Dennd4b	hypoxia	normoxia	OK	0.758285	3.39526	2.16271	4.67293	5e-05	0.000328933	yes	0.67449	0.770682	0.829682	6.31863	1.97976	1.88737
ENSRNOG00000007895	Pdhb	hypoxia	normoxia	OK	125.651	55.5695	-1.17706	-3.54851	5e-05	0.000328933	yes	123.926	109.724	143.304	47.5603	59.3	59.8481
ENSRNOG00000045665	Amigo1	hypoxia	normoxia	OK	0.499226	1.55299	1.63729	3.3162	5e-05	0.000328933	yes	0.575635	0.434601	0.487441	1.87121	1.48872	1.29906
ENSRNOG00000030547	Dpp6	hypoxia	normoxia	OK	1.34131	0.172437	-2.9595	-4.06107	5e-05	0.000328933	yes	0.881522	1.13484	2.00757	0.130708	0.315486	0.0711177
ENSRNOG00000010830	Slc25a4	hypoxia	normoxia	OK	19.4307	7.01178	-1.47049	-4.0679	5e-05	0.000328933	yes	17.8239	17.8701	22.5983	10.1558	6.3543	4.52521
ENSRNOG00000008802	Dnajc11	hypoxia	normoxia	OK	15.9711	6.86463	-1.21821	-3.48862	5e-05	0.000328933	yes	14.6641	15.6531	17.5962	5.3273	7.72185	7.54475
ENSRNOG00000007496	Mtmr4	hypoxia	normoxia	OK	6.17038	13.9716	1.17907	3.43411	5e-05	0.000328933	yes	6.30063	6.31097	5.89953	14.9924	15.8047	11.1176
ENSRNOG00000014479	Cttnbp2nl	hypoxia	normoxia	OK	3.68353	1.44849	-1.34654	-3.34604	5e-05	0.000328933	yes	3.66435	4.38224	3.00401	1.5643	1.62327	1.15789
ENSRNOG00000033915	Gpt	hypoxia	normoxia	OK	74.5096	31.5074	-1.24174	-3.80627	5e-05	0.000328933	yes	72.9073	66.4369	84.1846	32.5489	24.119	37.8543
ENSRNOG00000001766	Tfrc	hypoxia	normoxia	OK	48.8773	15.0367	-1.70067	-4.61364	5e-05	0.000328933	yes	77.1687	44.0881	25.375	14.805	17.059	13.2462
ENSRNOG00000017488	Snx24	hypoxia	normoxia	OK	9.30485	22.1876	1.2537	3.68197	5e-05	0.000328933	yes	9.50942	10.8066	7.59857	24.8051	18.0273	23.7305
ENSRNOG00000004110	Trib2	hypoxia	normoxia	OK	2.92145	1.0197	-1.51854	-3.20116	5e-05	0.000328933	yes	2.75732	3.27469	2.73235	0.88142	1.37817	0.799516
ENSRNOG00000017669	Chd1l	hypoxia	normoxia	OK	12.8322	5.522	-1.21651	-3.42976	5e-05	0.000328933	yes	11.1284	12.9839	14.3843	4.73707	4.87891	6.95002
ENSRNOG00000014478	Fndc3a	hypoxia	normoxia	OK	6.5924	15.6923	1.25118	3.63387	5e-05	0.000328933	yes	7.17932	7.12464	5.47323	13.3887	18.4246	15.2635
ENSRNOG00000018910	Abhd11l1	hypoxia	normoxia	OK	18.7665	7.84578	-1.25817	-3.5433	5e-05	0.000328933	yes	17.0661	17.6869	21.5465	8.63096	7.78737	7.11902
ENSRNOG00000008271	Fam91a1	hypoxia	normoxia	OK	25.7638	11.351	-1.18253	-3.46498	5e-05	0.000328933	yes	27.4757	23.8787	25.937	8.91447	12.452	12.6865
ENSRNOG00000020259	RGD1305347	hypoxia	normoxia	OK	4.88491	16.2855	1.73719	4.49245	5e-05	0.000328933	yes	5.18574	6.69159	2.7774	12.9893	17.5307	18.3366
ENSRNOG00000002072	Fam176c	hypoxia	normoxia	OK	3.53324	0.507728	-2.79886	-3.52399	5e-05	0.000328933	yes	2.79483	4.84232	2.96256	0.901237	0.354683	0.267263
ENSRNOG00000017210	Slc22a23	hypoxia	normoxia	OK	4.73045	15.5964	1.72116	4.76599	5e-05	0.000328933	yes	6.35719	4.45502	3.37913	8.94256	15.8917	21.9549
ENSRNOG00000005243	Pop1	hypoxia	normoxia	OK	0.558832	2.01138	1.8477	3.59332	5e-05	0.000328933	yes	0.734343	0.353297	0.588855	2.17355	2.40879	1.45182
ENSRNOG00000005012	Utp14a	hypoxia	normoxia	OK	9.02537	3.89953	-1.21069	-3.24035	5e-05	0.000328933	yes	9.17868	8.55102	9.34641	3.58199	4.07663	4.03996
ENSRNOG00000021102	Scn1b	hypoxia	normoxia	OK	1.6007	5.77933	1.8522	3.95096	5e-05	0.000328933	yes	1.20348	1.59366	2.00495	7.74601	4.1596	5.43237
ENSRNOG00000050869	Cebpd	hypoxia	normoxia	OK	16.0145	5.60331	-1.51503	-4.01879	5e-05	0.000328933	yes	12.2834	21.0871	14.6731	7.0893	5.38293	4.3377
ENSRNOG00000008362	Zfp775	hypoxia	normoxia	OK	0.713414	2.76198	1.95289	4.12002	5e-05	0.000328933	yes	0.824403	0.590131	0.725707	4.39782	1.52847	2.35966
ENSRNOG00000020450	Slc26a6	hypoxia	normoxia	OK	1.16116	4.0223	1.79245	3.87678	5e-05	0.000328933	yes	1.15081	1.3895	0.943162	6.07848	2.69081	3.2976
ENSRNOG00000000137	Ly86	hypoxia	normoxia	OK	2.76447	11.1061	2.00627	4.56656	5e-05	0.000328933	yes	3.90426	2.64801	1.74114	17.027	9.05946	7.23166
ENSRNOG00000002597	Hsd17b6	hypoxia	normoxia	OK	11.0343	28.2964	1.35862	4.05892	5e-05	0.000328933	yes	9.85032	12.1365	11.1162	24.2906	30.1395	30.4592
ENSRNOG00000025925	Txk	hypoxia	normoxia	OK	1.68604	0.282921	-2.57517	-3.98694	5e-05	0.000328933	yes	1.18893	1.44503	2.42415	0.417024	0.215677	0.216062
ENSRNOG00000037406	RGD1564171	hypoxia	normoxia	OK	2.12626	12.6332	2.57083	5.45226	5e-05	0.000328933	yes	2.87516	2.01563	1.48797	22.0625	9.20318	6.63386
ENSRNOG00000039214	RGD1305455	hypoxia	normoxia	OK	2.32451	6.14833	1.40327	3.31964	5e-05	0.000328933	yes	2.62164	2.04974	2.30214	5.46939	6.14079	6.83481
ENSRNOG00000048237	Tcta	hypoxia	normoxia	OK	8.32727	19.62	1.23641	3.55765	5e-05	0.000328933	yes	6.89134	7.17536	10.9151	22.1643	19.5112	17.1845
ENSRNOG00000013179	Tinagl1	hypoxia	normoxia	OK	15.7523	6.24815	-1.33406	-3.71148	5e-05	0.000328933	yes	15.7663	12.7136	18.777	7.4528	7.21182	4.07984
ENSRNOG00000014071	Ddb2	hypoxia	normoxia	OK	1.34927	4.15099	1.62128	2.90699	5e-05	0.000328933	yes	1.70517	1.43645	0.906177	4.167	3.85085	4.43514
ENSRNOG00000028685	Shf	hypoxia	normoxia	OK	5.63939	17.2883	1.61618	4.20622	5e-05	0.000328933	yes	6.17873	6.97119	3.76825	16.325	13.8622	21.6777
ENSRNOG00000047972	Rpp14	hypoxia	normoxia	OK	34.3311	13.3422	-1.36352	-4.29445	5e-05	0.000328933	yes	39.259	35.5099	28.2245	12.0256	13.7912	14.2098
ENSRNOG00000021012	Rfx5	hypoxia	normoxia	OK	0.709957	2.07138	1.54479	3.29937	5e-05	0.000328933	yes	0.794589	0.646445	0.688836	1.97692	2.38627	1.85095
ENSRNOG00000001030	Tsc22d1	hypoxia	normoxia	OK	334.331	123.662	-1.43487	-3.7236	5e-05	0.000328933	yes	365.556	374.89	262.547	73.9047	139.66	157.421
ENSRNOG00000007980	Anxa13	hypoxia	normoxia	OK	2.90693	0.74929	-1.9559	-3.52305	5e-05	0.000328933	yes	2.98748	2.54823	3.18509	1.042	0.419042	0.786824
ENSRNOG00000027921	Rlf	hypoxia	normoxia	OK	4.67107	1.92755	-1.27698	-3.22346	5e-05	0.000328933	yes	4.642	5.33315	4.03805	2.34067	1.33995	2.10204
ENSRNOG00000011451	Lrp3	hypoxia	normoxia	OK	39.4668	17.6786	-1.15863	-3.25002	5e-05	0.000328933	yes	37.1309	36.0942	45.1754	15.8694	16.3752	20.7912
ENSRNOG00000002040	Bmp2k	hypoxia	normoxia	OK	8.55463	3.71311	-1.20408	-3.13381	5e-05	0.000328933	yes	9.60277	8.20023	7.86089	3.84028	3.53048	3.76856
ENSRNOG00000007081	Xdh	hypoxia	normoxia	OK	27.7282	11.5956	-1.25778	-3.64928	5e-05	0.000328933	yes	21.7546	24.3536	37.0764	10.6097	12.6548	11.5223
ENSRNOG00000009891	Pcf11	hypoxia	normoxia	OK	9.62181	4.35814	-1.14259	-3.25099	5e-05	0.000328933	yes	10.0084	8.06939	10.7877	5.11575	3.70174	4.25695
ENSRNOG00000019422	Egr1	hypoxia	normoxia	OK	75.8467	3.81357	-4.31387	-9.22897	5e-05	0.000328933	yes	40.1423	183.439	3.95874	2.85314	3.08109	5.50648
ENSRNOG00000016587	Ninj1	hypoxia	normoxia	OK	220.413	87.012	-1.34092	-4.13843	5e-05	0.000328933	yes	172.497	174.969	313.773	95.4284	81.0219	84.5858
ENSRNOG00000023463	Parp9	hypoxia	normoxia	OK	11.1369	25.2202	1.17923	3.49997	5e-05	0.000328933	yes	12.1723	9.90041	11.3381	23.5965	29.6046	22.4594
ENSRNOG00000009877	Gar1	hypoxia	normoxia	OK	10.1287	4.23813	-1.25695	-3.20698	5e-05	0.000328933	yes	11.6193	8.45463	10.3122	3.84047	4.25178	4.62214
ENSRNOG00000017558	Tubb2a	hypoxia	normoxia	OK	1.31434	4.03139	1.61694	3.13185	5e-05	0.000328933	yes	2.03349	1.27792	0.631611	1.30239	6.16344	4.62835
ENSRNOG00000000867	Vars	hypoxia	normoxia	OK	7.80817	3.49834	-1.15831	-3.20024	5e-05	0.000328933	yes	6.6678	7.74742	9.0093	3.14078	3.69078	3.66347
ENSRNOG00000014618	Med31	hypoxia	normoxia	OK	11.9638	29.1314	1.2839	3.86535	5e-05	0.000328933	yes	13.8943	12.4314	9.56561	28.8105	28.5785	30.0054
ENSRNOG00000025034	RGD1304567	hypoxia	normoxia	OK	56.9246	27.2052	-1.06517	-3.4218	5e-05	0.000328933	yes	55.2912	50.8855	64.5971	25.5478	24.1497	31.9181
ENSRNOG00000004100	Trib1	hypoxia	normoxia	OK	16.2557	2.98381	-2.44571	-5.86831	5e-05	0.000328933	yes	12.3821	31.7174	4.66752	2.43627	2.9817	3.53347
ENSRNOG00000007319	Trib3	hypoxia	normoxia	OK	9.81956	2.95176	-1.73408	-4.14764	5e-05	0.000328933	yes	13.7884	8.22327	7.44697	2.24884	2.35108	4.25535
ENSRNOG00000004106	Zfc3h1	hypoxia	normoxia	OK	3.45584	14.9611	2.11411	3.40227	5e-05	0.000328933	yes	3.93408	1.81022	4.62321	22.1376	12.252	10.4937
ENSRNOG00000015152	Pkp3	hypoxia	normoxia	OK	0.907696	2.88815	1.66986	3.50491	5e-05	0.000328933	yes	1.15991	0.988858	0.574324	3.02918	2.06163	3.57364
ENSRNOG00000034240	Bcor	hypoxia	normoxia	OK	4.19283	1.6957	-1.30605	-3.4433	5e-05	0.000328933	yes	5.21146	4.48586	2.88118	1.45533	1.72001	1.91176
ENSRNOG00000002894	Mnt	hypoxia	normoxia	OK	3.17707	1.19001	-1.41672	-3.37911	5e-05	0.000328933	yes	3.36421	3.24174	2.92525	1.55726	0.887668	1.1251
ENSRNOG00000020904	Cdc42ep2	hypoxia	normoxia	OK	5.95999	1.67511	-1.83105	-3.89262	5e-05	0.000328933	yes	7.75898	5.23635	4.88465	2.23458	1.7552	1.03555
ENSRNOG00000018996	Phf7	hypoxia	normoxia	OK	2.48488	8.04874	1.69559	4.01936	5e-05	0.000328933	yes	2.62547	2.43402	2.39514	10.7655	6.4664	6.91428
ENSRNOG00000018391	Cdk2ap2	hypoxia	normoxia	OK	45.7145	135.278	1.5652	5.003	5e-05	0.000328933	yes	44.1071	39.3094	53.7268	104.517	211.804	89.5115
ENSRNOG00000042482	Tatdn2	hypoxia	normoxia	OK	17.1939	7.22129	-1.25157	-3.60618	5e-05	0.000328933	yes	15.8114	13.0456	22.7248	6.391	7.48809	7.78478
ENSRNOG00000011517	Tnfrsf21	hypoxia	normoxia	OK	2.86036	0.519046	-2.46226	-4.94775	5e-05	0.000328933	yes	1.07457	2.20735	5.29914	0.636652	0.439138	0.481349
ENSRNOG00000000457	Tap1	hypoxia	normoxia	OK	3.86743	9.16896	1.24538	3.39016	5e-05	0.000328933	yes	4.33871	3.16791	4.09567	9.9004	7.63632	9.97016
ENSRNOG00000017227	Ppme1	hypoxia	normoxia	OK	9.94881	3.31743	-1.58446	-3.84302	5e-05	0.000328933	yes	6.97126	12.6307	10.2444	2.44771	4.05083	3.45376
ENSRNOG00000009481	Ddhd1	hypoxia	normoxia	OK	1.72866	5.08295	1.55601	3.63964	5e-05	0.000328933	yes	1.86886	1.996	1.32112	6.46638	3.46619	5.31629
ENSRNOG00000017453	Ptpn2	hypoxia	normoxia	OK	16.7617	7.30964	-1.1973	-2.96918	5e-05	0.000328933	yes	15.6577	16.2564	18.371	6.67078	6.6806	8.57755
ENSRNOG00000007387	Per1	hypoxia	normoxia	OK	11.0686	3.88578	-1.5102	-4.13586	5e-05	0.000328933	yes	11.5455	14.1018	7.5585	5.53673	3.27173	2.84888
ENSRNOG00000018606	Olr59	hypoxia	normoxia	OK	4.27769	15.5919	1.86589	4.97732	5e-05	0.000328933	yes	4.91904	5.61902	2.29502	21.606	7.39015	17.7795
ENSRNOG00000011250	Inmt	hypoxia	normoxia	OK	10.6643	3.32046	-1.68333	-4.01587	5e-05	0.000328933	yes	9.92793	10.8252	11.2396	2.69289	2.33139	4.9371
ENSRNOG00000034078	Mxi1	hypoxia	normoxia	OK	20.5921	9.0785	-1.18157	-3.46504	5e-05	0.000328933	yes	22.1389	23.697	15.9404	8.86341	10.3358	8.03626
ENSRNOG00000004829	Immp1l	hypoxia	normoxia	OK	10.6323	32.3103	1.60353	4.77717	5e-05	0.000328933	yes	14.2352	12.0271	5.63471	27.5546	38.2314	31.1449
ENSRNOG00000042308	-	hypoxia	normoxia	OK	2.49414	7.18011	1.52547	3.59888	5e-05	0.000328933	yes	2.10427	2.43155	2.94659	8.95281	6.36293	6.2246
ENSRNOG00000018273	Ncl	hypoxia	normoxia	OK	41.4984	17.4947	-1.24614	-3.68256	5e-05	0.000328933	yes	41.3999	39.0702	44.025	9.64466	22.1176	20.7218
ENSRNOG00000001044	Aimp2	hypoxia	normoxia	OK	25.2937	10.5848	-1.25678	-3.68874	5e-05	0.000328933	yes	24.1078	20.4368	31.3366	8.76022	12.813	10.1812
ENSRNOG00000015366	Neurl3	hypoxia	normoxia	OK	7.4044	1.16686	-2.66575	-5.26044	5e-05	0.000328933	yes	3.61093	4.35766	14.2446	1.78234	0.776409	0.94184
ENSRNOG00000011060	Unc119	hypoxia	normoxia	OK	2.02739	5.74756	1.50333	3.31009	5e-05	0.000328933	yes	2.13982	1.84149	2.10085	6.72002	5.49301	5.02965
ENSRNOG00000016715	Kif11	hypoxia	normoxia	OK	1.39596	0.442265	-1.65827	-3.23005	5e-05	0.000328933	yes	1.32798	1.77906	1.08083	0.406211	0.367752	0.552834
ENSRNOG00000050951	Rnf135	hypoxia	normoxia	OK	1.09112	3.37478	1.62898	3.38004	5e-05	0.000328933	yes	0.901508	1.17056	1.20129	3.34062	3.28019	3.50352
ENSRNOG00000047134	Gtf2f1	hypoxia	normoxia	OK	16.6297	8.01103	-1.0537	-3.02741	5e-05	0.000328933	yes	15.6298	16.267	17.9923	7.47456	7.7154	8.84314
ENSRNOG00000002708	Phf8	hypoxia	normoxia	OK	1.28696	3.63158	1.49663	3.72596	5e-05	0.000328933	yes	1.53502	1.21903	1.10684	5.18481	2.99762	2.71232
ENSRNOG00000021628	Wdr89	hypoxia	normoxia	OK	0.723143	2.50003	1.78959	3.40653	5e-05	0.000328933	yes	0.673025	0.749048	0.747357	2.60805	2.43901	2.45304
ENSRNOG00000021201	Txnip	hypoxia	normoxia	OK	67.7255	21.6905	-1.64264	-4.63569	5e-05	0.000328933	yes	37.8633	94.9939	70.3193	28.7421	20.4353	15.894
ENSRNOG00000003170	Nlrp3	hypoxia	normoxia	OK	0.183706	0.75045	2.03036	3.13863	5e-05	0.000328933	yes	0.200858	0.15349	0.19677	0.892702	0.704535	0.654113
ENSRNOG00000014237	Zfp503	hypoxia	normoxia	OK	3.35829	1.12241	-1.58113	-3.50548	5e-05	0.000328933	yes	2.80256	3.24681	4.0255	1.48669	1.0402	0.84034
ENSRNOG00000006410	Akap5	hypoxia	normoxia	OK	0.19925	1.12018	2.49108	3.49719	5e-05	0.000328933	yes	0.223973	0.287692	0.0860851	0.600834	1.32939	1.43031
ENSRNOG00000014727	Fahd1	hypoxia	normoxia	OK	27.6777	67.1753	1.27921	4.30868	5e-05	0.000328933	yes	30.7236	23.6528	28.6566	47.3343	81.0273	73.1642
ENSRNOG00000007076	Zfp101	hypoxia	normoxia	OK	0.531502	1.96769	1.88836	3.06716	5e-05	0.000328933	yes	0.424802	0.739984	0.42972	2.24855	2.12237	1.53215
ENSRNOG00000028063	Tmem38b	hypoxia	normoxia	OK	78.9764	32.357	-1.28734	-3.71839	5e-05	0.000328933	yes	70.4797	58.3606	108.089	37.0173	29.4901	30.5636
ENSRNOG00000017671	Rasa3	hypoxia	normoxia	OK	1.71697	0.432364	-1.98954	-3.41658	5e-05	0.000328933	yes	1.23673	2.49994	1.41423	0.268223	0.420806	0.608062
ENSRNOG00000043053	Zfp639	hypoxia	normoxia	OK	11.6482	4.56118	-1.35262	-3.60783	5e-05	0.000328933	yes	12.6775	9.98498	12.2819	3.81574	4.13888	5.72891
ENSRNOG00000008696	RGD1563365	hypoxia	normoxia	OK	14.3636	4.06988	-1.81936	-4.45014	5e-05	0.000328933	yes	12.727	15.2278	15.1359	2.57954	4.56741	5.06268
ENSRNOG00000003359	Ogt	hypoxia	normoxia	OK	5.05542	13.9239	1.46166	4.10244	5e-05	0.000328933	yes	5.9708	3.64143	5.55403	19.9901	12.0879	9.69352
ENSRNOG00000037690	Sertad3	hypoxia	normoxia	OK	0.713867	4.86613	2.76905	4.75116	5e-05	0.000328933	yes	0.821367	0.13841	1.18182	6.67437	4.18897	3.73505
ENSRNOG00000020702	Cybasc3	hypoxia	normoxia	OK	1.52317	4.07356	1.41921	3.19671	5e-05	0.000328933	yes	1.47009	1.41083	1.6886	4.02677	4.11897	4.07493
ENSRNOG00000012771	Ddx41	hypoxia	normoxia	OK	7.30666	3.19414	-1.19379	-2.79999	5e-05	0.000328933	yes	6.71178	5.71315	9.49506	3.97485	2.57955	3.02801
ENSRNOG00000015217	Ltv1	hypoxia	normoxia	OK	16.2066	7.0944	-1.19183	-3.36204	5e-05	0.000328933	yes	16.5462	14.6436	17.4301	5.02817	8.0235	8.23153
ENSRNOG00000020238	Plekhh3	hypoxia	normoxia	OK	0.227125	1.10063	2.27677	3.50922	5e-05	0.000328933	yes	0.24683	0.229001	0.205546	1.63637	0.81163	0.853897
ENSRNOG00000018971	Mob3a	hypoxia	normoxia	OK	1.01008	2.89942	1.52129	3.16635	5e-05	0.000328933	yes	1.26163	0.733628	1.03499	3.39294	2.37753	2.92778
ENSRNOG00000014588	Dbr1	hypoxia	normoxia	OK	13.5837	6.26685	-1.11606	-3.13031	5e-05	0.000328933	yes	14.0436	11.6576	15.0499	6.31515	5.46746	7.01795
ENSRNOG00000014628	Sgk196	hypoxia	normoxia	OK	2.09227	5.01143	1.26015	3.11649	5e-05	0.000328933	yes	2.03695	2.41312	1.82674	4.84951	4.67136	5.51342
ENSRNOG00000016299	Klf4	hypoxia	normoxia	OK	2.41276	0.707535	-1.76981	-3.40042	5e-05	0.000328933	yes	2.09002	2.81655	2.3317	0.859544	0.691521	0.571539
ENSRNOG00000048834	Plin3	hypoxia	normoxia	OK	33.0462	12.8419	-1.36362	-4.042	5e-05	0.000328933	yes	32.9177	24.4306	41.7902	10.2327	11.9153	16.3778
ENSRNOG00000003153	Adcy10	hypoxia	normoxia	OK	0.718549	0.124639	-2.52734	-3.63441	5e-05	0.000328933	yes	0.791124	0.904936	0.459588	0.0668292	0.0645368	0.24255
ENSRNOG00000018691	Ccnl2	hypoxia	normoxia	OK	40.0355	127.436	1.67043	4.6472	5e-05	0.000328933	yes	42.6639	32.2436	45.1991	209.84	88.3357	84.1334
ENSRNOG00000010017	Wee1	hypoxia	normoxia	OK	2.63143	0.595349	-2.14404	-4.17216	5e-05	0.000328933	yes	3.62762	2.02728	2.23937	1.01757	0.34389	0.424582
ENSRNOG00000042353	Mlkl	hypoxia	normoxia	OK	1.09433	3.79249	1.7931	3.14417	5e-05	0.000328933	yes	1.25753	1.03612	0.989319	4.31535	3.79699	3.26514
ENSRNOG00000025910	Hccs	hypoxia	normoxia	OK	14.8389	6.59656	-1.1696	-3.32933	5e-05	0.000328933	yes	13.4123	12.5854	18.5191	5.64919	7.83999	6.30051
ENSRNOG00000030862	Atp6v1h	hypoxia	normoxia	OK	33.4173	16.1383	-1.0501	-3.21901	5e-05	0.000328933	yes	34.5022	29.653	36.0967	14.3983	17.8791	16.1376
ENSRNOG00000012953	Arsa	hypoxia	normoxia	OK	5.63298	13.1174	1.21951	3.49567	5e-05	0.000328933	yes	6.15226	6.34019	4.40648	15.6018	11.5106	12.2399
ENSRNOG00000019766	Exoc8	hypoxia	normoxia	OK	3.40935	1.00837	-1.75747	-3.57618	5e-05	0.000328933	yes	3.53511	3.96691	2.72604	0.602496	1.07143	1.35119
ENSRNOG00000021270	Trmt6	hypoxia	normoxia	OK	7.15257	2.85486	-1.32504	-3.44506	5e-05	0.000328933	yes	8.79652	6.04734	6.61385	2.25292	2.99652	3.31515
ENSRNOG00000043099	Ddx21	hypoxia	normoxia	OK	4.92362	2.22613	-1.14518	-2.98245	5e-05	0.000328933	yes	5.00336	4.90261	4.86489	1.55027	2.94323	2.1849
ENSRNOG00000019240	Ampd2	hypoxia	normoxia	OK	5.07812	13.2769	1.38655	3.8798	5e-05	0.000328933	yes	6.33723	5.31094	3.5862	17.743	11.7594	10.3285
ENSRNOG00000004111	Soat1	hypoxia	normoxia	OK	1.70579	0.399197	-2.09527	-3.31996	5e-05	0.000328933	yes	1.36227	1.66739	2.08771	0.27716	0.382176	0.538255
ENSRNOG00000011599	Gldc	hypoxia	normoxia	OK	22.8198	10.9404	-1.06063	-3.1437	5e-05	0.000328933	yes	23.9898	20.1756	24.294	9.41137	12.2184	11.1913
ENSRNOG00000004500	Myc	hypoxia	normoxia	OK	39.4463	7.01822	-2.49071	-6.41781	5e-05	0.000328933	yes	58.0205	48.9491	11.3693	4.00239	12.9499	4.10236
ENSRNOG00000018740	Ugt1a8	hypoxia	normoxia	OK	453.957	209.615	-1.11482	-2.827	5e-05	0.000328933	yes	502.645	425.923	433.304	199.616	192.248	236.98
[truncated: 25,702 more rows]

## Sheet: Heterocephalus
gene_id	gene symbol	sample_1	sample_2	status	FPKM normoxia	FPKM hypoxia	log2_fold_change	test_stat	p_value	q_value	significant
[truncated: 22,561 more rows]
