# Supplementary material for: Hypoxia tolerance, longevity and cancer-resistance in the mole rat Spalax – a liver transcriptomics approach
Source: Sci Rep. 2017 Oct 30;7:14348. doi: 10.1038/s41598-017-13905-z (PMC5662568; doi:10.1038/s41598-017-13905-z)
Supplement: Supplementary file 3 — Supplementary dataset 2 [file 41598_2017_13905_MOESM3_ESM.xls]

## Sheet: Top 20
20 most highly expressed genes in Spalax												20 most highly expressed genes in rat
	gene description	Spalax normoxia	Spalax hypoxia	fold change	q_value	rat normoxia	rat hypoxia	fold change	q_value				gene description	Spalax normoxia	Spalax hypoxia	fold change	q_value	rat normoxia	rat hypoxia	fold change	q_value
Ttr	Transthyretin	27636.7	29078.4	1.05217	0.924134	24027.9	24903.8	1.03645	0.918903			Ttr	Transthyretin	27636.7	29078.4	1.05217	0.924134	24027.9	24903.8	1.03645	0.918903
Apoc1	Apolipoprotein C-I	14076.7	12208.8	0.867306	0.699876	6566.81	5170.16	0.787317	0.293031			Hp	Haptoglobin Haptoglobin alpha chain Haptoglobin beta chain	12625.8	15647.5	1.23933	0.644529	16345.7	14722.5	0.900696	0.779511
Hp	Haptoglobin Haptoglobin alpha chain Haptoglobin beta chain	12625.8	15647.5	1.23933	0.644529	16345.7	14722.5	0.900696	0.779511			Serpina1	Alpha-1-antiproteinase	3939.82	5497.25	1.3953	0.380215	13846.5	12302.1	0.888463	0.72048
Apoa2	Apolipoprotein A-II	12422.5	10071	0.810706	0.555522	3707.02	2204.41	0.594658	0.0083773			Ahsg	alpha-2-HS-glycoprotein precursor	7480.25	5501.62	0.735486	0.434442	12020.6	11331.9	0.942707	0.867397
Apoe	Apolipoprotein E	11403.7	14628.8	1.28281	0.571667	11852.7	12482.2	1.05311	0.877101			Apoe	Apolipoprotein E	11403.7	14628.8	1.28281	0.571667	11852.7	12482.2	1.05311	0.877101
Gc	vitamin D-binding protein precursor	11194.9	10590	0.945966	0.929686	8855.58	7388.93	0.834381	0.550745			Fabp1	Fatty acid-binding protein, liver	3348.64	3499.19	1.04496	0.929625	8863.71	8192.94	0.924324	0.775846
Orm1	Alpha-1-acid glycoprotein	9561.23	7371.45	0.770973	0.502768	1586.94	2265.05	1.42731	0.134364			Gc	vitamin D-binding protein precursor	11194.9	10590	0.945966	0.929686	8855.58	7388.93	0.834381	0.550745
Apoc3	Apolipoprotein C-III	8849.1	9669.75	1.09274	0.828449	6200.58	5651.07	0.911378	0.702744			Crp	C-reactive protein	205.465	276.351	1.345	0.273533	7898.69	5991.71	0.75857	0.323607
Ahsg	alpha-2-HS-glycoprotein precursor	7480.25	5501.62	0.735486	0.434442	12020.6	11331.9	0.942707	0.867397			Apoc1	Apolipoprotein C-I	14076.7	12208.8	0.867306	0.699876	6566.81	5170.16	0.787317	0.293031
Cyp3a11	Cytochrome P450 3A11	6583.23	4414.01	0.670493	0.290903							Apoc3	Apolipoprotein C-III	8849.1	9669.75	1.09274	0.828449	6200.58	5651.07	0.911378	0.702744
Ambp	Protein AMBP Alpha-1-microglobulin Inter-alpha-trypsin inhibitor light chain Trypstatin	6075.1	5948.85	0.979218	0.969065	4330.37	4559.97	1.05302	0.860539			Hpx	Hemopexin	2257.44	2302.68	1.02004	0.969745	6138.22	6410.03	1.04428	0.898038
Cyb5	Cytochrome b5	5981.59	5423.83	0.906754	0.803519							Rbp4	Retinol-binding protein 4	4870.56	3685.26	0.75664	0.416277	6048.99	6830.62	1.12922	0.664916
Gsta1	Glutathione S-transferase alpha-3	5951.58	3662.12	0.615319	0.124613	541.644	436.526	0.805928	0.271634			Mgst1	Microsomal glutathione S-transferase 1	4508.49	3612.62	0.801293	0.511385	4412.43	3883.8	0.880195	0.628079
Rbp4	Retinol-binding protein 4	4870.56	3685.26	0.75664	0.416277	6048.99	6830.62	1.12922	0.664916			Ambp	Protein AMBP Alpha-1-microglobulin Inter-alpha-trypsin inhibitor light chain Trypstatin	6075.1	5948.85	0.979218	0.969065	4330.37	4559.97	1.05302	0.860539
Mgst1	Microsomal glutathione S-transferase 1	4508.49	3612.62	0.801293	0.511385	4412.43	3883.8	0.880195	0.628079			Fgb	Fibrinogen beta chain Fibrinopeptide B Fibrinogen beta chain	4202.87	8135.91	1.9358	0.147837	4077.25	0	0	1
Gsta1	Glutathione S-transferase alpha-3	4491.97	3050.75	0.679156	0.208202	541.644	436.526	0.805928	0.271634			Apoa2	Apolipoprotein A-II	12422.5	10071	0.810706	0.555522	3707.02	2204.41	0.594658	0.0083773
Adh1	Alcohol dehydrogenase 1	4272.49	3136.34	0.734078	0.385041							Fetub	fetuin-B precursor	1018.52	507.255	0.498031	0.00977169	3324.8	3325.49	1.00021	0.999091
FGB	Fibrinogen beta chain Fibrinopeptide B Fibrinogen beta chain	4202.87	8135.91	1.9358	0.147837	4077.25	0	0	1			Hrsp12	Ribonuclease UK114	484.294	481.459	0.994146	0.989541	2994.85	2107.77	0.703798	0.106712
Loc100360087	Ferritin light chain 1	4162.48	5184.76	1.24559	0.565077							C3	complement C3 precursor	1207.37	1568.48	1.29909	0.514488	2471.56	2024.52	0.819126	0.502001
Aldob	fructose-bisphosphate aldolase B	4003.18	5340.61	1.33409	0.442975	1734.26	2787.23	1.60716	0.037038			Apoc2	Apolipoprotein C-II	2725.63	2936.62	1.07741	0.85006	2470.85	2037.95	0.824797	0.367087
	Highest expressed genes in Spalax and rat
