# Supplementary material for: Hypoxia tolerance, longevity and cancer-resistance in the mole rat Spalax – a liver transcriptomics approach
Source: Sci Rep. 2017 Oct 30;7:14348. doi: 10.1038/s41598-017-13905-z (PMC5662568; doi:10.1038/s41598-017-13905-z)
Supplement: Supplementary file 4 — Supplementary dataset 3 [file 41598_2017_13905_MOESM4_ESM.xls]

## Sheet: Sp_Nx_up
GO term enrichment of genes with higher expression under normoxia in Spalax when compared to rat
GO-ID	p-value	corr p-value	x	n	X	N	Description	Genes in test set
9987	3.8245e-65	2.256e-61	2436	8289	3440	14257	cellular process	ATF1|NUP107|IFT172|POP4|ITSN1|TESK1|ALKBH2|NDST1|TBK1|AKT2|C3AR1|PRKACA|PRKACB|HEMK1|PRKAB2|SDS|ENDOG|FNBP1|UNC5B|CACNA2D2|PHKA1|PHKA2|BCR|LARS2|ACE2|MTHFD1|SCO1|MTHFD2|FEZ1|DDIT4|TXNIP|ATF3|EXD1|SLBP|EXD2|TSTA3|SET|SAR1B|SHMT2|TARSL2|SHMT1|MEPCE|GATA6|BAZ2A|PLA2G6|RHOT1|HLCS|EPB41L1|RDH10|PIP5K1A|RDH14|SFN|PIP5K1B|LTA4H|PIP5K1C|ATRIP|ATG7|JAG2|CREBBP|JUP|EIF2AK1|NCAPH2|FUCA2|MOV10|NPEPO|TBL3|QAR…
44237	1.0817e-51	3.1905e-48	1527	4740	3440	14257	cellular metabolic process	MDC1|POP4|TESK1|EHMT1|TSEN54|PSMD8|ALKBH2|NDST1|PSMD9|PSMD6|TBK1|PSMD7|AKT2|PSMD2|CYP2D4|PSMD3|PSMD1|LRAT|PRKACA|PRKACB|HEMK1|PRKAB2|SDS|ENDOG|CSNK2A1|PHKA1|DICER1|PHKA2|UPB1|BCR|LARS2|ACE2|MTHFD1|MTHFD2|PSME1|UQCRC1|PSME2|CYP2E1|RBCK1|ATF3|EXD1|SLBP|EXD2|TSTA3|SHMT2|TARSL2|SHMT1|MEPCE|MRPL19|GATA6|SDR39U1|BAZ2A|PLA2G6|MRPL13|MRPL11|HSD11B1|HSPH1|HLCS|PRKAR2B|RDH10|FIGNL1|PIP5K1A|RDH14|PIP5K1B|LT…
44238	6.1496e-44	1.2092e-40	1588	5092	3440	14257	primary metabolic process	POP4|TESK1|ALKBH2|NDST1|TBK1|CAPNS1|AKT2|PGLYRP1|PRKACA|PRKACB|HEMK1|PRKAB2|SDS|ENDOG|PHKA1|PHKA2|BCR|LARS2|ACE2|MTHFD1|PLBD1|FAR1|ATF3|EXD1|SLBP|EXD2|SHMT2|TARSL2|SHMT1|MEPCE|GATA6|BAZ2A|PLA2G6|PLA2G7|ADAMTS14|HLCS|RDH10|PIP5K1A|RDH14|PIP5K1B|LTA4H|PIP5K1C|ATRIP|ATG7|CREBBP|EIF2AK1|FUCA2|MOV10|NPEPO|TBL3|QARS|FASN|NMT1|NMT2|LGMN|PRKAG1|PRKAG2|MED16|MED17|OSBPL10|MMP23|MECP2|SMPD2|MED14|ATIC|MED1…
8152	1.4827e-42	2.1866e-39	1790	5919	3440	14257	metabolic process	POP4|TESK1|ALKBH2|NDST1|ALKBH4|TBK1|CAPNS1|AKT2|PGLYRP1|PRKACA|PRKACB|HEMK1|PRKAB2|SDS|ENDOG|DHDH|PHKA1|PHKA2|BCR|LARS2|ACE2|MTHFD1|MTHFD2|PLBD1|FAR1|ATF3|EXD1|SLBP|EXD2|TSTA3|AASDH|SHMT2|TARSL2|SHMT1|MEPCE|GATA6|BAZ2A|PLA2G6|PLA2G7|ADAMTS14|HLCS|RDH10|PIP5K1A|RDH14|PIP5K1B|LTA4H|RDH13|PIP5K1C|ATRIP|ATG7|GSTM4|CREBBP|EIF2AK1|FUCA2|MOV10|NPEPO|TBL3|QARS|FASN|NMT1|NMT2|GSTM7|GSTM5|LGMN|PRKAG1|PRKAG…
34641	3.0481e-42	3.5962e-39	624	1590	3440	14257	cellular nitrogen compound metabolic process	CDA|MDC1|GLDC|POP4|WDR83|HNRNPR|PHAX|SMC3|RRP8|TSEN54|RPL7|ALKBH2|PCMT1|CLP1|NAMPT|CYP2D4|CDK5RAP1|OBFC1|DUS4L|MED1|MBNL1|SDS|ENDOG|DDX11|PHKA1|AARSD1|DICER1|QTRTD1|UPB1|WDR77|GTPBP3|LARS2|MTAP|ADCY9|MTHFD1|HMBS|RPL26|ASF1A|GNE|EXD1|SLBP|EXD2|SHMT2|TARSL2|PRKDC|SHMT1|GATA6|XPA|NOLC1|BAZ2A|XPC|ACMSD|LDHB|FIGNL1|HMOX1|RDH14|PUSL1|ATRIP|ATG7|HMOX2|NHEJ1|BARD1|JUND|ICMT|DNASE2A|DNASE2B|CDC7|CDC6|A1CF…
6807	5.4166e-41	5.3254e-38	652	1695	3440	14257	nitrogen compound metabolic process	CDA|MDC1|GLDC|POP4|WDR83|ABAT|HNRNPR|PHAX|SMC3|RRP8|TSEN54|RPL7|ALKBH2|NDST1|PCMT1|CLP1|NAMPT|CYP2D4|CDK5RAP1|OBFC1|PGLYRP1|DUS4L|CHID1|MED1|MBNL1|CHIA|SDS|ENDOG|GLCE|DDX11|PHKA1|AARSD1|DICER1|QTRTD1|UPB1|WDR77|GTPBP3|LARS2|MTAP|ADCY9|MTHFD1|MTHFD2|HMBS|RPL26|ASF1A|GNE|EXD1|SLBP|EXD2|SHMT2|TARSL2|PRKDC|SHMT1|GATA6|XPA|NOLC1|BAZ2A|XPC|GNS|ACMSD|LDHB|FIGNL1|HMOX1|RDH14|CHST13|PUSL1|ATRIP|ATG7|HMOX2…
6139	4.0045e-38	3.3746e-35	539	1349	3440	14257	nucleobase, nucleoside, nucleotide and nucleic acid metabolic process	CDA|MDC1|POP4|WDR83|HNRNPR|PHAX|SMC3|RRP8|TSEN54|RPL7|ALKBH2|PCMT1|CLP1|NAMPT|CDK5RAP1|OBFC1|DUS4L|MED1|MBNL1|ENDOG|DDX11|AARSD1|DICER1|QTRTD1|WDR77|GTPBP3|LARS2|MTAP|ADCY9|MTHFD1|RPL26|ASF1A|GNE|EXD1|SLBP|EXD2|TARSL2|PRKDC|SHMT1|GATA6|XPA|NOLC1|BAZ2A|XPC|ACMSD|LDHB|FIGNL1|RDH14|PUSL1|ATRIP|NHEJ1|BARD1|JUND|ICMT|DNASE2A|DNASE2B|CDC7|CDC6|A1CF|ELL3|SNUPN|FOSL2|SETX|MOV10|CPEB1|TBL3|QARS|HNRNPF|TDP…
90304	1.5227e-33	1.1228e-30	420	1007	3440	14257	nucleic acid metabolic process	MDC1|POP4|WDR83|HNRNPR|PHAX|SMC3|RRP8|TSEN54|RPL7|ALKBH2|CLP1|CDK5RAP1|OBFC1|DUS4L|MED1|MBNL1|ENDOG|AARSD1|DICER1|QTRTD1|WDR77|GTPBP3|LARS2|RPL26|ASF1A|SLBP|TARSL2|PRKDC|GATA6|XPA|NOLC1|BAZ2A|XPC|PUSL1|ATRIP|NHEJ1|BARD1|JUND|DNASE2A|DNASE2B|CDC7|CDC6|A1CF|ELL3|SNUPN|FOSL2|SETX|MOV10|CPEB1|TBL3|QARS|HNRNPF|TDP1|PPT1|HNRNPC|FARSA|RAD18|FARSB|PHF3|MOCS3|OGG1|PIGZ|MED16|SMG6|MED17|FARS2|ING5|MED14|ME…
44260	1.4906e-32	9.7703e-30	1083	3334	3440	14257	cellular macromolecule metabolic process	MDC1|POP4|TESK1|EHMT1|TSEN54|PSMD8|ALKBH2|NDST1|PSMD9|PSMD6|TBK1|PSMD7|AKT2|PSMD2|PSMD3|PSMD1|PRKACA|PRKACB|HEMK1|ENDOG|CSNK2A1|PHKA1|DICER1|PHKA2|BCR|LARS2|ACE2|PSME1|PSME2|RBCK1|SLBP|TARSL2|MEPCE|MRPL19|GATA6|BAZ2A|MRPL13|MRPL11|HSPH1|HLCS|PUSL1|ATRIP|ATG7|B3GALNT2|ABCA1|B3GALNT1|NGFR|CREBBP|SRMS|EIF2AK1|MRPL27|ERLIN2|SNUPN|SETX|MRPL30|MOV10|UCK2|TBL3|BHMT|EIF5|QARS|TDP1|NMT1|NMT2|LRSAM1|PIGO|P…
43170	3.1924e-24	1.8832e-21	1195	3900	3440	14257	macromolecule metabolic process	MDC1|FAM108B1|OSGEPL1|POP4|TESK1|EHMT1|TSEN54|PSMD8|ALKBH2|NDST1|PSMD9|PSMD6|TBK1|PSMD7|CAPNS1|AKT2|PSMD2|PSMD3|PSMD1|PGLYRP1|PRKACA|PRKACB|CHID1|HEMK1|ENDOG|CSNK2A1|PHKA1|DICER1|EML1|PHKA2|BCR|LARS2|ACE2|PSME1|UQCRC1|PSME2|RBCK1|SLBP|TARSL2|MEPCE|MRPL19|GATA6|BAZ2A|MRPL13|MRPL11|ADAMTS14|C5|HSPH1|HLCS|LTA4H|PUSL1|ATRIP|ATG7|B3GALNT2|ABCA1|B3GALNT1|NGFR|CREBBP|NAPSA|SRMS|EIF2AK1|MRPL27|ERLIN2|SNU…
16043	3.3435e-23	1.793e-20	675	1983	3440	14257	cellular component organization	ATF1|CDA|CYFIP1|IFT172|EHMT2|ITSN1|EHMT1|PHAX|SMC3|FNBP1L|RRP8|PSMD9|CLP1|LIPG|AP1S1|OBFC1|BVES|VPS18|MED1|CUBN|MBNL1|ACOT8|ENDOG|UNC13A|FNBP1|UNC5B|CACNA2D2|SETMAR|DICER1|ATG12|UNC13D|WDR77|SCAMP2|DYNC1LI1|EID2|SCO1|FEZ1|CLPP|RPL24|ASF1A|SET|SAR1B|SHMT2|PRKDC|SHMT1|NOLC1|BAZ2A|PRKCZ|SKA1|DYNC2LI1|PRDX3|HLCS|NUP85|EPB41L1|PRKAR2A|BLOC1S3|MYO6|RRS1|HMOX1|SFN|PIP5K1C|PPARGC1A|ATG7|ABCA1|NGFR|CREBBP…
50794	5.3102e-22	2.6104e-19	1392	4712	3440	14257	regulation of cellular process	USP6NL|ATF1|ATF2|IFT172|ITSN1|SCAMP5|PSMD8|PREX1|NDST1|PSMD9|PSMD6|TBK1|PSMD7|AKT2|PSMD2|LIPG|PSMD3|C3AR1|PSMD1|PRKACA|PRKACB|PRKAB2|DAXX|ENDOG|CSNK2A1|UNC5B|STARD8|CACNA2D2|DICER1|PDZK1|SND1|BCR|RUFY1|EID2|NGFRAP1|SCO1|PRKAR1A|FEZ1|RUFY3|DDIT4|RFX5|PSME1|TXNIP|PSME2|SPARCL1|ATF7|RBCK1|CLOCK|NGEF|ATF3|SLBP|SHMT2|GATA6|AGAP1|BAZ2A|AGAP3|HSD11B1|C5|RHOT1|PRKAR2B|PRKAR2A|MYO6|SFN|PPARGC1A|ATG7|RHBDL…
50789	1.9734e-21	8.9546e-19	1475	5053	3440	14257	regulation of biological process	USP6NL|ATF1|ATF2|IFT172|ITSN1|SCAMP5|PSMD8|ALKBH2|PREX1|NDST1|PSMD9|PSMD6|TBK1|PSMD7|AKT2|PSMD2|CYP2D4|LIPG|PSMD3|C3AR1|PSMD1|PGLYRP1|PRKACA|PRKACB|PRKAB2|DAXX|ENDOG|CSNK2A1|UNC5B|CACNA2D1|STARD8|CACNA2D2|DICER1|PDZK1|SND1|BCR|RUFY1|ACE2|EID2|NGFRAP1|SCO1|PRKAR1A|FEZ1|RUFY3|DDIT4|RFX5|PSME1|TXNIP|PSME2|SPARCL1|ATF7|RBCK1|CLOCK|NGEF|ATF3|SLBP|SHMT2|GATA6|AGAP1|BAZ2A|ZC3HAV1|AGAP3|HSD11B1|C5|RHOT1|…
65007	1.045e-20	4.4033e-18	1577	5477	3440	14257	biological regulation	ATF1|ATF2|IFT172|ITSN1|ALKBH2|NDST1|TBK1|AKT2|C3AR1|PGLYRP1|PRKACA|PRKACB|PRKAB2|ENDOG|UNC5B|CACNA2D1|CACNA2D2|BCR|ACE2|SCO1|FEZ1|DDIT4|TXNIP|ATF7|CLOCK|ATF3|SLBP|SHMT2|GATA6|BAZ2A|ZC3HAV1|RHOT1|RDH10|SFN|ATG7|JAG2|HEXIM2|CREBBP|JUP|EIF2AK1|PBX3|PBX2|MOV10|CILP|STRN|LGMN|ARHGAP8|PRKAG1|ARHGAP1|BHLHE41|PRKAG2|JRKL|ARHGAP5|MED17|MECP2|MED11|SMPD2|MED14|MED13|JAK2|RING1|METRN|SPHK1|MED26|DUSP6|DUSP7…
16070	1.2478e-20	4.907e-18	271	646	3440	14257	RNA metabolic process	APP|VARS|PARS2|POP4|WDR83|HNRNPR|PHAX|RRP8|TSEN54|RPL7|RPS15|RPS14|RPS17|RPS16|SNRPD2|SNRPD1|CLP1|CDK5RAP1|QK|DUS4L|MED1|MBNL1|CIRBP|AARSD1|DICER1|HNF1A|QTRTD1|WDR77|GTPBP3|LARS2|XRN1|RPL26|AARS2|TARSL2|DHX9|CSTF3|SUPT4H1|GATA6|NOLC1|TRMT2A|PDCD11|PCBP2|CSTF1|PUSL1|SRPK2|JUND|INTS2|SMARCA5|A1CF|ELL3|SNUPN|FOSL2|MOV10|CPEB1|TBL3|QARS|HNRNPF|ID1|INTS7|ATM|INTS6|HNRNPC|INTS9|FARSA|RPS24|FARSB|INTS12…
44248	3.0141e-18	1.1113e-15	285	711	3440	14257	cellular catabolic process	DMGDH|CDA|FAAH|GLDC|NUDT1|CBLC|ABAT|GBA3|NUDT5|GBA2|PSMD8|PSMD9|CYP2C79|PSMD6|NUB1|PSMD7|CDC26|PSMD2|CYP2D4|CDC27|PSMD3|LONP1|PSMD1|SKP2|ACOT8|SDS|ENDOG|YOD1|ATG12|POR|CDC34|XRN1|TRIM13|KCTD13|PSME1|SUCLG2|PSME2|SUCLG1|RBCK1|MAOB|SHMT1|XPA|XPC|GNS|APH1A|PRDX3|APH1B|PRDX1|ATP5E|PCBP2|PLCG2|HMOX1|APOB|ATG7|HMOX2|NGFR|DNASE2A|SIAH2|ERLIN2|ACADSB|CS|CYP26A1|CYP1A1|PPT1|OGDH|ATM|FBXL5|BAP1|FEN1|TGFB1I…
9056	5.8825e-18	2.0412e-15	347	916	3440	14257	catabolic process	DMGDH|CDA|FAAH|GLDC|NUDT1|CBLC|ABAT|GBA3|NUDT5|GBA2|ENO4|NUDT3|PSMD8|PSMD9|CYP2C79|PSMD6|NUB1|PSMD7|LIPH|CDC26|PSMD2|CYP2D4|LIPG|CDC27|PSMD3|LONP1|PSMD1|PGLYRP1|BTRC|SKP2|CHID1|CHIA|ACOT8|SDS|ENDOG|TALDO1|YOD1|ATG12|CHIT1|POR|CDC34|XRN1|TRIM13|KCTD13|PSME1|PLBD1|SUCLG2|PSME2|YME1L1|SUCLG1|RBCK1|AMY2|MAOB|SHMT1|XPA|XPC|PLA2G6|PLA2G7|GNS|APH1A|PRDX3|HSD11B1|LDHB|APH1B|PRDX1|ATP5E|PCBP2|PLCG2|HMOX1|…
48523	2.6591e-17	8.7144e-15	517	1507	3440	14257	negative regulation of cellular process	CDA|IFT172|STMN2|SMC3|ELK1|PHB2|RRP8|FGFRL1|SCAMP5|PSMD8|PSMD9|PSMD6|PSMD7|CLP1|SOX18|AKT2|PSMD2|PSMD3|CDK5RAP1|PSMD1|PRKACA|PRKACB|DAXX|DAPK1|DICER1|SYTL4|GTPBP4|WDR77|EID2|RNF128|PRKAR1A|RUFY3|DDIT4|PSME1|TXNIP|PSME2|VPS28|BAZ2A|PRKCZ|MTDH|PRDX3|PRDX2|C5|PLCG2|HMOX1|ATG7|ZBTB7A|BARD1|HEXIM2|NGFR|CREBBP|NDFIP1|ST13|EIF2AK1|BRAF|NR0B2|PAFAH2|CILP|GIPC1|PPT1|NOSTRIN|SNAI2|STRN|BTG3|BTG2|LRSAM1|SET…
44281	5.6203e-17	1.745e-14	460	1312	3440	14257	small molecule metabolic process	CDA|GLDC|EHMT1|ABAT|ENO4|ALKBH2|PCMT1|NSDHL|NAMPT|CYP2D4|FDXR|LRAT|HEMK1|CUBN|PRKAB2|ACOT8|SDS|PHKA1|AARSD1|QTRTD1|PHKA2|UPB1|LARS2|MTAP|ADCY9|MTHFD1|MTHFD2|ACOT1|ATF3|ACOT4|GNE|PDXDC1|SHMT2|TARSL2|SHMT1|MEPCE|BAZ2A|ADH5|ACMSD|LDHB|CYB5R1|CYB5R3|PRKAR2B|RDH10|TTPA|FIGNL1|PLCG2|CHST15|RDH14|LTA4H|ATG7|FDFT1|ABCA1|ICMT|PMM1|FUCA2|CS|SQLE|NPEPO|BHMT|QARS|FASN|CYP1A1|OGDH|FARSA|FARSB|BTG2|OGG1|PRKAG1…
48519	7.8156e-17	2.3052e-14	561	1670	3440	14257	negative regulation of biological process	CDA|IFT172|STMN2|SMC3|ELK1|PHB2|RRP8|FGFRL1|SCAMP5|PSMD8|PSMD9|PSMD6|TBK1|PSMD7|CLP1|SOX18|AKT2|PSMD2|CYP2D4|PSMD3|CDK5RAP1|PSMD1|PRKACA|PRKACB|DAXX|DAPK1|DICER1|SYTL4|SND1|GTPBP4|WDR77|EID2|RNF128|PRKAR1A|RUFY3|DDIT4|PSME1|TXNIP|PSME2|VPS28|LRPAP1|BAZ2A|PRKCZ|MTDH|PRDX3|PRDX2|C5|PLCG2|HMOX1|ATG7|ZBTB7A|BARD1|HEXIM2|NGFR|CREBBP|NDFIP1|ST13|EIF2AK1|BRAF|NR0B2|PAFAH2|MOV10|CILP|GIPC1|PPT1|NOSTRIN|S…
9057	1.5582e-15	4.3771e-13	189	434	3440	14257	macromolecule catabolic process	MPG|UBE2D1|CBLC|CASC3|PARK2|PSMD8|PSMD9|PSMD6|NUB1|PSMD7|CDC26|PSMD2|CDC27|PSMD3|LONP1|PSMD1|PGLYRP1|BTRC|SKP2|CHID1|USP7|CHIA|ENDOG|USP5|ANAPC7|USP2|ADAM10|YOD1|CHIT1|CDC34|XRN1|TRIM13|KCTD13|PSME1|PSME2|YME1L1|ADAM9|RBCK1|ANAPC2|PSMD10|PSMD12|TSG101|PSMD11|UBA7|PSMD14|CUL5|USP53|PSMD13|CUL3|XPA|PSEN2|UBR2|XPC|PSEN1|GNS|ZFP36L1|APH1A|APH1B|PCBP2|APOB|SLC15A3|ATG7|NGFR|PNPT1|UBE2I|DNASE2A|SIAH2|L…
15031	2.1332e-15	5.72e-13	236	581	3440	14257	protein transport	IPO13|VPS29|IPO11|NUP107|ARL6IP1|PHAX|ZDHHC3|SCAMP5|GLE1|SCAMP4|CCDC91|AP1S1|ARFIP1|NUP214|GABARAPL2|CUBN|COG7|COG6|AP1B1|SYTL1|SYTL4|SCAMP2|NUP93|STX1B|ZFYVE16|ZW10|TXNIP|VPS28|BLZF1|LMAN2L|SAR1B|MTTP|STXBP2|FAM125A|GLG1|SYNGR1|SNX1|SNX2|NUP85|BLOC1S3|S100A13|NUP88|STXBP5|APOB|RAB11FIP2|ATG7|RAB11FIP4|VPS16|SEC31A|ABCA1|MSR1|RAB27A|RASSF9|SNUPN|GNPTG|POLA2|GIPC1|MYO5B|PPT1|ARF3|CEP57|ARF2|SRPR|C…
45184	2.4131e-15	6.1892e-13	239	591	3440	14257	establishment of protein localization	IPO13|VPS29|IPO11|NUP107|ARL6IP1|PHAX|ZDHHC3|SCAMP5|GLE1|SCAMP4|CCDC91|AP1S1|ARFIP1|NUP214|GABARAPL2|CUBN|COG7|COG6|AP1B1|SYTL1|SYTL4|SCAMP2|NUP93|STX1B|ZFYVE16|ZW10|TXNIP|VPS28|BLZF1|LMAN2L|SAR1B|MTTP|STXBP2|FAM125A|GLG1|SYNGR1|SNX1|SNX2|NUP85|BLOC1S3|S100A13|NUP88|STXBP5|APOB|RAB11FIP2|ATG7|RAB11FIP4|VPS16|SEC31A|ABCA1|MSR1|RAB27A|RASSF9|SNUPN|GNPTG|POLA2|GIPC1|MYO5B|PPT1|ARF3|CEP57|ARF2|SRPR|C…
33036	1.3781e-14	3.3872e-12	324	877	3440	14257	macromolecule localization	IPO13|GLTP|VPS29|IPO11|NUP107|ARL6IP1|PHAX|ZDHHC3|SCAMP5|GLE1|SCAMP4|CCDC91|LIPG|DAG1|AP1S1|ARFIP1|QK|NUP214|GABARAPL2|CUBN|COG7|COG6|AP1B1|SYTL1|PDZK1|HNF1A|CPT1B|SYTL4|SCAMP2|NUP93|STX1B|ZFYVE16|SOAT1|SOAT2|ZW10|TXNIP|TLN2|VPS28|BLZF1|SLBP|LMAN2L|SAR1B|MTTP|STXBP2|FAM125A|GLG1|SYNGR1|SNX1|SNX2|NUP85|BLOC1S3|S100A13|NUP88|STXBP5|APOB|RAB11FIP2|ATG7|RAB11FIP4|VPS16|SEC31A|ABCA1|MSR1|NMB|ICMT|ABCA…
8104	1.6944e-14	3.9981e-12	277	722	3440	14257	protein localization	IPO13|VPS29|IPO11|NUP107|ARL6IP1|PHAX|ZDHHC3|SCAMP5|GLE1|SCAMP4|CCDC91|DAG1|AP1S1|ARFIP1|NUP214|GABARAPL2|CUBN|COG7|COG6|AP1B1|SYTL1|HNF1A|SYTL4|SCAMP2|NUP93|STX1B|ZFYVE16|ZW10|TXNIP|TLN2|VPS28|BLZF1|LMAN2L|SAR1B|MTTP|STXBP2|FAM125A|GLG1|SYNGR1|SNX1|SNX2|NUP85|BLOC1S3|S100A13|NUP88|STXBP5|APOB|RAB11FIP2|ATG7|RAB11FIP4|VPS16|SEC31A|ABCA1|MSR1|ICMT|STK11IP|RAB27A|RASSF9|SNUPN|GNPTG|POLA2|GIPC1|MYO5…
44265	2.0927e-14	4.7481e-12	168	379	3440	14257	cellular macromolecule catabolic process	MPG|UBE2D1|CBLC|CASC3|PARK2|PSMD8|PSMD9|PSMD6|NUB1|PSMD7|CDC26|PSMD2|CDC27|PSMD3|LONP1|PSMD1|SKP2|USP7|ENDOG|USP5|ANAPC7|USP2|ADAM10|YOD1|CDC34|XRN1|TRIM13|KCTD13|PSME1|PSME2|ADAM9|RBCK1|ANAPC2|PSMD10|PSMD12|TSG101|PSMD11|UBA7|PSMD14|CUL5|USP53|PSMD13|CUL3|XPA|PSEN2|XPC|PSEN1|ZFP36L1|APH1A|APH1B|PCBP2|APOB|NGFR|PNPT1|UBE2I|DNASE2A|SIAH2|LSM1|ERLIN2|HSPA2|KLHL20|ISG20|PAN2|CDK7|UBE2S|MDM2|UBE2N|PP…
48522	1.5605e-13	3.3293e-11	581	1796	3440	14257	positive regulation of cellular process	ATF1|ATF2|ITSN1|STMN2|ELK1|DCAF6|SCAMP5|PSMD8|PREX1|PSMD9|PSMD6|CNST|TBK1|PSMD7|CREB3L4|SOX18|AKT2|PSMD2|NAMPT|PSMD3|ZXDC|C3AR1|PSMD1|BVES|PROK1|MED1|CHIA|ENDOG|DAPK1|DAPK2|PDZK1|UNC13D|WDR77|DYNC1LI1|NGFRAP1|FEZ1|ZSCAN21|PSME1|TXNIP|PSME2|RBCK1|CLOCK|NGEF|ATF3|SHMT2|PRKDC|GATA6|NOLC1|PRKCZ|PRDX3|ABR|C5|BLOC1S3|MYO6|S100A13|HMOX1|SFN|PPARGC1A|ATG7|BARD1|ABCA1|NGFR|CREBBP|AFAP1L2|NDFIP1|ICMT|CADM1…
48518	1.5824e-13	3.3293e-11	634	1990	3440	14257	positive regulation of biological process	ATF1|ATF2|ITSN1|STMN2|ELK1|DCAF6|SCAMP5|PSMD8|PREX1|PSMD9|PSMD6|CNST|TBK1|PSMD7|CREB3L4|SOX18|AKT2|PSMD2|NAMPT|LIPG|PSMD3|ZXDC|C3AR1|PSMD1|PRSS8|PRKACA|BVES|PROK1|MED1|CHIA|ENDOG|DAPK1|DAPK2|CACNA2D2|PDZK1|UNC13D|WDR77|DYNC1LI1|NGFRAP1|FEZ1|ZSCAN21|PSME1|TXNIP|PSME2|RBCK1|CLOCK|NGEF|ATF3|SHMT2|PRKDC|GATA6|NOLC1|PRKCZ|PRDX3|ABR|C5|BLOC1S3|MYO6|PLCG2|S100A13|HMOX1|SFN|PPARGC1A|ATG7|BARD1|ABCA1|NGFR…
46907	1.6367e-13	3.3293e-11	212	522	3440	14257	intracellular transport	IPO13|APP|IPO11|NUP107|ARL6IP1|PHAX|ZDHHC3|RPS15|GLE1|GOLGA5|FTH1|AP1S1|ARFIP1|NUP214|COG7|AP1B1|SYTL1|PDZK1|CPT1B|SYTL4|SCAMP2|STX1B|ZFYVE16|ZW10|TXNIP|BLZF1|ANP32A|SAR1B|NPAP60|AAAS|PRKCZ|GLG1|SYNGR1|SNX1|SNX2|RHOT1|BLOC1S3|VPS16|SEC31A|ABCA1|RAB27A|RASSF9|SNUPN|GNPTG|POLA2|GIPC1|CEP57|SRPR|CLTC|AP4E1|SRP54|CHM|PIGZ|AKAP12|PPP3CA|AKAP13|HINT1|XPO1|TMED2|IKBKG|AP3S1|JAK2|LDLRAP1|NDEL1|SEC13|STRA…
43412	9.2873e-13	1.8262e-10	486	1466	3440	14257	macromolecule modification	TESK1|EHMT1|ALKBH2|NDST1|PCMT1|NUB1|TBK1|AKT2|CDK5RAP1|PRKACA|PRKACB|PROK1|HEMK1|CSNK2A1|DAPK1|PRKCE|DAPK2|PHKA1|QTRTD1|GTPBP3|BCR|PRKD3|HMBS|PRKD2|RBCK1|LIPT1|RPN2|PRKDC|MEPCE|BAZ2A|PRKCZ|HLCS|ST3GAL4|PUSL1|ST3GAL1|ATG7|ST3GAL2|ST3GAL3|B3GALNT2|CDK17|BARD1|B3GALNT1|CREBBP|ICMT|SRMS|EIF2AK1|BRAF|CDC7|A1CF|GNPTG|UCK2|BHMT|NMT1|PPT1|NMT2|CDK10|BTG2|LRSAM1|MOCS3|PIGO|PIGN|OGG1|PIGP|PIGZ|ASH2L|PIGW|P…
44085	1.9052e-11	3.6254e-09	312	875	3440	14257	cellular component biogenesis	ATF1|CDA|CYFIP1|APP|IFT172|POP4|PHAX|RRP8|RPL7|RPS15|RPS14|PSMD9|RPS17|BAIAP2L2|RPS16|SNRPD2|SNRPD1|CLP1|PPAT|LONP1|TRIM21|RPS10|MED1|MBNL1|ACTN3|ACTN1|CIRBP|AP1B1|KRT8|ANK2|MIF|DICER1|BCS1L|ATG12|GTPBP4|WDR77|EID2|SCO1|SOAT1|SOAT2|ZW10|CLPP|KCTD13|RPL24|RPL26|EZR|TLN1|OBSL1|ASF1A|LLGL1|SET|SHMT2|SHMT1|PEX11A|LPAR1|PRKCZ|DYNC2LI1|RACGAP1|NUP85|PRKAR2A|RRS1|HMOX1|FADD|PROSAPIP1|ABCA1|SRPK2|JUP|CAD…
32268	3.0324e-11	5.4215e-09	190	473	3440	14257	regulation of cellular protein metabolic process	APP|TACO1|CD80|UBE2D1|PEBP1|CASC3|FGF1|PARK2|CDC14B|CTGF|PSMD8|PSMD9|EDNRA|PSMD6|EDNRB|PSMD7|BMPER|CCND1|RPS18|AKT2|CDC26|PSMD2|CDC27|PSMD3|ADORA1|ENPP1|PSMD1|EP300|QK|NBN|BTRC|MAP3K7|TRIM21|PIAS4|MAGI1|USP5|ANAPC7|IGFBP5|PRKCE|ADIPOQ|CIRBP|MUL1|TSC1|MIF|GTPBP4|UHMK1|PRKAR1A|PSME1|PSME2|ADAM9|VPS28|ANAPC2|PSMD10|PSMD12|DNMT1|PSMD11|PSMD14|PSMD13|RNF180|PSEN2|PSEN1|PRKCZ|HSPBP1|ZFP36L1|PRKAR2B|PRK…
51186	3.0329e-11	5.4215e-09	104	213	3440	14257	cofactor metabolic process	ALDH1L1|ISCA1|ACAA2|PANK3|CPOX|NADSYN1|NFU1|NAGLU|UROD|NAMPT|FPGS|GGT1|ACOT8|TALDO1|PIPOX|SDHC|HNF1A|SDHA|SDHB|FOLH1|MTHFD1|MTHFD2|GPD2|HMBS|SUCLG2|ACOT1|SUCLG1|ACOT6|ACOT4|GCDH|H6PD|FECH|COX15|SHMT1|GLO1|MGST2|LIAS|ACACB|ACACA|ACMSD|LDHB|HMOX1|HMOX2|GGT7|PDHA1|EIF2AK1|UROS|IDH2|NARFL|COQ7|ACADSB|COQ6|COQ5|COQ4|CS|COQ3|GCLC|VNN1|FASN|CYP1A1|PPT1|OGDH|ACO1|ACO2|MOCS3|ALAD|HNF4A|IDH3B|DLAT|PGLS|IDH…
30163	4.0887e-11	7.0938e-09	133	298	3440	14257	protein catabolic process	UBE2D1|CBLC|PARK2|PSMD8|PSMD9|PSMD6|NUB1|PSMD7|CDC26|PSMD2|CDC27|PSMD3|LONP1|PSMD1|BTRC|SKP2|USP7|USP5|ANAPC7|USP2|ADAM10|YOD1|CDC34|TRIM13|KCTD13|PSME1|PSME2|YME1L1|ADAM9|RBCK1|ANAPC2|PSMD10|PSMD12|TSG101|PSMD11|UBA7|PSMD14|CUL5|USP53|PSMD13|CUL3|PSEN2|UBR2|PSEN1|APH1A|APH1B|PCBP2|SLC15A3|ATG7|NGFR|UBE2I|SIAH2|ERLIN2|KLHL20|PAN2|UBE2S|MDM2|UBE2N|PPT1|CDK1|FBXL5|BAP1|UFD1L|LRSAM1|TGFB1I1|USP34|AR…
6464	5.8394e-11	9.8419e-09	459	1399	3440	14257	protein modification process	TESK1|EHMT1|NDST1|PCMT1|NUB1|TBK1|AKT2|PRKACA|PRKACB|PROK1|HEMK1|CSNK2A1|DAPK1|PRKCE|DAPK2|PHKA1|BCR|PRKD3|HMBS|PRKD2|RBCK1|LIPT1|RPN2|PRKDC|MEPCE|BAZ2A|PRKCZ|HLCS|ST3GAL4|ST3GAL1|ATG7|ST3GAL2|ST3GAL3|B3GALNT2|CDK17|BARD1|B3GALNT1|CREBBP|ICMT|SRMS|EIF2AK1|BRAF|CDC7|GNPTG|UCK2|BHMT|NMT1|PPT1|NMT2|CDK10|BTG2|LRSAM1|MOCS3|PIGO|PIGN|PIGP|PIGZ|ASH2L|PIGW|PIGV|PIGY|ING5|ING3|B3GALT1|RIOK2|JAK2|RING1|AC…
42180	6.8263e-11	1.112e-08	207	531	3440	14257	cellular ketone metabolic process	DMGDH|FAAH|ACSM3|VARS|GLDC|PARS2|ACSM5|GBA2|CMAH|PPAT|CYP2D4|QK|PRKAB2|ACOT8|SDS|ECH1|MIF|AARSD1|HNF1A|CPT1C|CPT1B|UPB1|LARS2|MTHFD1|MTHFD2|SUCLG2|ACOT1|SUCLG1|ATF3|ACOT4|GNE|PTGES|GCDH|AARS2|SLC35D1|PDXDC1|SHMT2|TARSL2|SHMT1|MGST2|LIAS|ACMSD|LDHB|SGPL1|PRKAR2B|RDH10|LTA4H|ATG7|PYCR2|ACADSB|CS|CYP26A1|NPEPO|BHMT|QARS|STAR|FASN|CYP1A1|OGDH|ALDH18A1|FARSA|FARSB|PRKAG1|AACS|FARS2|MECP2|HNF4A|PHGDH|D…
7049	6.9746e-11	1.112e-08	193	486	3440	14257	cell cycle	MDC1|APP|CCNF|CCNC|SMC3|LSM10|PSMD8|PSMD9|PSMD6|RASSF1|PSMD7|RASSF2|RASSF4|CDC26|PSMD2|NAMPT|CDC27|PSMD3|PSMD1|BTRC|SKP2|ACVR1|DAXX|THAP1|UHMK1|DYNC1LI1|PRKAR1A|ZW10|PSME1|TXNIP|RPL24|PSME2|SIK1|RGD1564379|SLBP|SKA1|RACGAP1|RRS1|MCTS1|SIAH2|POLA1|CPEB1|SASS6|ATM|ARHGAP8|CLTC|BRCA2|MRPL41|LFNG|PPP3CA|NIPBL|SPIN1|BBS4|NUDC|STRADA|GAK|PSMA6|PSMA3|RAD51C|PSMA1|KIF2A|KIF2C|MAPRE3|MIS12|PPP2CA|PSMB6|PS…
6396	1.1166e-10	1.7333e-08	163	393	3440	14257	RNA processing	APP|DBR1|POP4|RPP30|WDR83|HNRPLL|HNRNPR|PHAX|CASC3|RPL10A|TSEN2|RRP8|TSEN54|RPL7|RPS15|EFTUD2|RPS14|FBL|RPS17|RPS16|SNRPD2|SNRPD1|CLP1|KHSRP|CDK5RAP1|SNIP1|QK|CIR1|DUS4L|PUS3|MBNL1|RPS7|PUS1|RPS6|SSU72|UTP11L|ZCRB1|DICER1|QTRTD1|THOC5|FTSJ2|GTF2F1|GTF2F2|WDR77|THOC6|GTPBP3|ERN1|PRPF6|HNRNPUL1|SNRPG|GEMIN4|SBDS|RPL26|SNRPF|SNRPA|ZCCHC6|DHX9|CSTF3|GSTCD|TRMT2A|PRPF8|PDCD11|PCBP2|CSTF1|UTP20|PUSL1|S…
51641	1.7731e-10	2.682e-08	284	792	3440	14257	cellular localization	IPO13|APP|IPO11|NUP107|ARL6IP1|ITSN1|PHAX|ZDHHC3|RPS15|SCAMP5|GLE1|GOLGA5|FTH1|DAG1|AP1S1|ARFIP1|NUP214|UNC13B|COG7|UNC13A|AP1B1|SYTL1|PDZK1|CPT1B|SYTL4|UNC13D|SCAMP2|STX1B|ZFYVE16|FEZ1|ZW10|TXNIP|TLN2|BLZF1|LLGL1|ANP32A|SAR1B|STXBP2|NPAP60|AAAS|PRKCZ|GLG1|SYNGR1|SNX1|SNX2|RHOT1|SCFD2|BLOC1S3|RRS1|S100A13|STXBP5|VPS16|SPTBN2|SEC31A|ABCA1|RAB27A|RASSF9|SNUPN|GNPTG|POLA2|GIPC1|PPT1|RGL1|CEP57|SRPR|…
31399	1.8611e-10	2.7447e-08	141	327	3440	14257	regulation of protein modification process	CD80|UBE2D1|PEBP1|FGF1|PARK2|CDC14B|CTGF|PSMD8|PSMD9|EDNRA|PSMD6|EDNRB|PSMD7|BMPER|CCND1|AKT2|CDC26|PSMD2|CDC27|PSMD3|ADORA1|ENPP1|PSMD1|EP300|NBN|BTRC|MAP3K7|TRIM21|PIAS4|MAGI1|ANAPC7|PRKCE|ADIPOQ|MUL1|TSC1|MIF|GTPBP4|PRKAR1A|PSME1|PSME2|VPS28|ANAPC2|PSMD10|PSMD12|DNMT1|PSMD11|PSMD14|PSMD13|PSEN2|PSEN1|PRKCZ|HSPBP1|PRKAR2B|PRKAR2A|MAP2K7|ATG7|MGEA5|SMAD4|NDFIP1|EIF2AK1|SIAH2|INSR|FZD8|SMAD6|BMP4…
44257	2.6964e-10	3.8517e-08	125	280	3440	14257	cellular protein catabolic process	UBE2D1|CBLC|PARK2|PSMD8|PSMD9|PSMD6|NUB1|PSMD7|CDC26|PSMD2|CDC27|PSMD3|LONP1|PSMD1|SKP2|USP7|USP5|ANAPC7|USP2|ADAM10|YOD1|CDC34|TRIM13|KCTD13|PSME1|PSME2|ADAM9|RBCK1|ANAPC2|PSMD10|PSMD12|TSG101|PSMD11|UBA7|PSMD14|CUL5|USP53|PSMD13|CUL3|PSEN2|PSEN1|APH1A|APH1B|PCBP2|NGFR|UBE2I|SIAH2|ERLIN2|KLHL20|PAN2|UBE2S|MDM2|UBE2N|PPT1|CDK1|FBXL5|BAP1|UFD1L|TGFB1I1|USP34|ARRB1|ARRB2|IDE|USP39|CASP8|ARIH2|USP47…
51246	2.7423e-10	3.8517e-08	210	547	3440	14257	regulation of protein metabolic process	APP|PSMD8|PSMD9|EDNRA|PSMD6|EDNRB|PSMD7|RPS18|AKT2|CDC26|PSMD2|CDC27|PSMD3|PSMD1|QK|BTRC|TRIM21|PRKCE|CIRBP|MIF|GTPBP4|UHMK1|CDC34|PRKAR1A|PSME1|PSME2|VPS28|PRKCZ|UBE2J1|PRKAR2B|PRKAR2A|A2M|ATG7|NDFIP1|ST13|EIF2AK1|SIAH2|INSR|FZD8|CPEB1|GIPC1|PRKAG2|PIGZ|IDE|BMI1|MECP2|NIPBL|XPO1|HNF4A|TIMP3|JAK2|SREBF1|ZER1|SPHK1|DUSP6|SRP9|RHOA|PSMA6|ZEB2|PSMA3|RAP2B|PSMA1|CNKSR3|RARA|TLR6|RAPGEF3|CD44|WIBG|REL…
6996	3.895e-10	5.3434e-08	356	1046	3440	14257	organelle organization	SMARCB1|EHMT2|EHMT1|SMC3|RRP8|RPS15|RPS14|RPS6KA5|GOLGA5|CDC26|CDC27|SAP130|DAG1|LONP1|OBFC1|RPS10|VPS18|SMARCC1|ACOT8|UNC13A|LIMCH1|AP1B1|KRT8|SETMAR|HNF1A|BCS1L|ATG12|DYNC1LI1|POR|ZW10|KCTD13|RPL24|PFN4|TLN2|EZR|PFN1|TLN1|OBSL1|BLZF1|ASF1A|LLGL1|PFN2|SET|PRKDC|EPAS1|PEX11A|PEX11B|NOLC1|BAZ2A|PRKCZ|SKA1|PRDX3|RACGAP1|HLCS|EPB41L1|BLOC1S3|RRS1|SFN|PPARGC1A|ATG7|ABCA1|CREBBP|H3F3B|NCAPH2|SS18L1|SM…
6082	4.3417e-10	5.8208e-08	202	523	3440	14257	organic acid metabolic process	DMGDH|FAAH|ACSM3|VARS|GLDC|PARS2|ACSM5|GBA2|CMAH|CYP2C79|PPAT|CYP2D4|QK|PRKAB2|ACOT8|SDS|ECH1|MIF|AARSD1|HNF1A|CPT1C|CPT1B|UPB1|LARS2|MTHFD1|MTHFD2|SUCLG2|ACOT1|SUCLG1|ATF3|ACOT4|GNE|PTGES|GCDH|AARS2|SLC35D1|PDXDC1|SHMT2|TARSL2|SHMT1|MGST2|LIAS|ACMSD|LDHB|SGPL1|PRKAR2B|RDH10|LTA4H|ATG7|PYCR2|ACADSB|CS|CYP26A1|NPEPO|BHMT|QARS|STAR|FASN|CYP1A1|OGDH|ALDH18A1|FARSA|FARSB|PRKAG1|AACS|FARS2|MECP2|HNF4A…
22402	5.6759e-10	7.4404e-08	154	371	3440	14257	cell cycle process	APP|TXNL4B|DSCC1|CEP120|UBE2D1|SMC3|LSM10|PSMD8|PSMD9|STK11|PSMD6|RASSF1|PSMD7|CCND1|SESN3|CDC26|PSMD2|SESN1|CDC27|PSMD3|RUVBL1|PSMD1|NBN|BTRC|LZTS2|SKP2|ACVR1|MAP2K1|DAXX|ANAPC7|RPS6|UHMK1|DYNC1LI1|MSH2|PRKAR1A|FANCD2|ZW10|PSME1|SBDS|RPL24|PSME2|ANAPC2|PSMD10|NOTCH2|SLBP|PSMD12|TSG101|PSMD11|PSMD14|PSMD13|CUL3|FOXO4|PDS5A|SKA1|RACGAP1|KIF3B|RRS1|GAS2L1|UBE2I|SMAD3|NEK6|NDC80|PAN2|POLA1|CPEB1|CDK…
51603	6.9895e-10	8.9633e-08	123	277	3440	14257	proteolysis involved in cellular protein catabolic process	UBE2D1|CBLC|PARK2|PSMD8|PSMD9|PSMD6|NUB1|PSMD7|CDC26|PSMD2|CDC27|PSMD3|LONP1|PSMD1|SKP2|USP7|USP5|ANAPC7|USP2|ADAM10|YOD1|CDC34|TRIM13|KCTD13|PSME1|PSME2|ADAM9|RBCK1|ANAPC2|PSMD10|PSMD12|TSG101|PSMD11|UBA7|PSMD14|CUL5|USP53|PSMD13|CUL3|PSEN2|PSEN1|APH1A|APH1B|PCBP2|NGFR|UBE2I|SIAH2|ERLIN2|KLHL20|PAN2|UBE2S|MDM2|UBE2N|CDK1|FBXL5|BAP1|UFD1L|TGFB1I1|USP34|ARRB1|ARRB2|IDE|USP39|CASP8|ARIH2|USP47|USP4…
9892	8.8558e-10	1.1101e-07	259	716	3440	14257	negative regulation of metabolic process	CDA|IFT172|SMC3|RRP8|PSMD8|RPS14|PSMD9|PSMD6|TBK1|PSMD7|TRIM28|CLP1|SOX18|AKT2|CDC26|PSMD2|CYP2D4|CDC27|PSMD3|PSMD1|SKP2|TRIM21|DAXX|MIF|DICER1|HNF1A|SND1|GTPBP4|EID2|RNF128|THAP7|PSME1|TXNIP|PSME2|SIK1|TRIB2|VPS28|SUPT4H1|BAZ2A|PRKCZ|MTDH|INPP5D|HIVEP1|A2M|ZBTB7A|SNX6|HEXIM2|NDFIP1|ST13|EIF2AK1|INSR|NR0B2|RPS26|MOV10|GIPC1|ID1|NOSTRIN|SNAI2|SETD8|TCF25|PIGZ|IDE|BRCA2|MECP2|NIPBL|NKRF|SUFU|HNF4A|…
6732	9.0326e-10	1.1101e-07	86	171	3440	14257	coenzyme metabolic process	ALDH1L1|MOCS3|ACAA2|PANK3|NADSYN1|NAGLU|HNF4A|NAMPT|FPGS|IDH3B|DLAT|PGLS|GGT1|IDH3A|CBR1|ACOT8|TPI1|DCAKD|TALDO1|PIPOX|SDHC|SDHA|SDHB|COASY|ALDH5A1|FOLH1|MTHFD1|MTHFD2|GPD2|SUCLG2|ACOT1|MVD|SUCLG1|ALDOB|HAGH|TKT|ACOT6|MOCS1|ACOT4|GCDH|AGPAT6|MVK|H6PD|SHMT1|GSTP1|GLO1|RPE|MGST2|PDHB|HMGCR|LIAS|ACACB|ACACA|ACMSD|LDHB|NFS1|MTHFD1L|CBR3|GGT7|PDHA1|MDH2|IDH3G|GSS|MOCOS|IDH2|CTNS|FMO1|FMO2|SOD2|COQ7|AC…
10605	1.2116e-09	1.4587e-07	241	657	3440	14257	negative regulation of macromolecule metabolic process	IFT172|SMC3|RRP8|PSMD8|RPS14|PSMD9|PSMD6|TBK1|PSMD7|TRIM28|CLP1|SOX18|AKT2|CDC26|PSMD2|CDC27|PSMD3|PSMD1|SKP2|TRIM21|DAXX|MIF|DICER1|HNF1A|SND1|GTPBP4|EID2|RNF128|THAP7|PSME1|TXNIP|PSME2|SIK1|TRIB2|VPS28|SUPT4H1|BAZ2A|PRKCZ|MTDH|INPP5D|HIVEP1|A2M|ZBTB7A|SNX6|HEXIM2|NDFIP1|ST13|EIF2AK1|INSR|NR0B2|RPS26|MOV10|GIPC1|ID1|NOSTRIN|SNAI2|SETD8|TCF25|PIGZ|IDE|BRCA2|MECP2|NIPBL|NKRF|SUFU|HNF4A|TIMP3|PRMT6…
31324	1.3114e-09	1.5472e-07	237	644	3440	14257	negative regulation of cellular metabolic process	CDA|IFT172|SMC3|RRP8|PSMD8|RPS14|PSMD9|PSMD6|PSMD7|TRIM28|CLP1|SOX18|AKT2|CDC26|PSMD2|CDC27|PSMD3|PSMD1|TRIM21|DAXX|HNF1A|GTPBP4|EID2|RNF128|THAP7|PSME1|TXNIP|PSME2|SIK1|TRIB2|VPS28|SUPT4H1|BAZ2A|PRKCZ|MTDH|INPP5D|HIVEP1|ZBTB7A|SNX6|HEXIM2|NDFIP1|ST13|EIF2AK1|INSR|NR0B2|RPS26|GIPC1|ID1|NOSTRIN|SNAI2|SETD8|TCF25|IDE|BRCA2|MECP2|NIPBL|NKRF|SUFU|HNF4A|TIMP3|PRMT6|SREBF1|ZHX2|ZHX3|ATPIF1|SIRT4|PAX4|S…
65009	1.8878e-09	2.1836e-07	307	885	3440	14257	regulation of molecular function	USP6NL|RPL5|APP|SMARCB1|CBLC|ICAM1|PSMD8|PSMD9|EDNRA|PSMD6|EDNRB|PSMD7|CLP1|AKT2|CDC26|PSMD2|CYP2D4|CDC27|PSMD3|CDK5RAP1|PSMD1|GNAT1|PRKACA|BTRC|PRKACB|TRIM21|BVES|TBC1D22A|AGFG2|CDK5RAP3|PROK1|GTPBP4|POR|PRKAR1A|PSME1|PSME2|RBCK1|TRIB1|LRPAP1|ADCYAP1R1|TBC1D9B|LPAR1|AGAP1|AGAP3|WDR67|PRKCZ|GSPT1|MTDH|APH1A|PRDX3|PRKAR2B|PRKAR2A|PLCG2|HMOX1|SFN|PPARGC1A|HEXIM2|NDFIP1|JUP|GADD45B|INSR|SMARCA4|TPX2…
43436	2.5214e-09	2.8063e-07	198	518	3440	14257	oxoacid metabolic process	DMGDH|FAAH|ACSM3|VARS|GLDC|PARS2|ACSM5|GBA2|CMAH|PPAT|CYP2D4|QK|PRKAB2|ACOT8|SDS|ECH1|MIF|AARSD1|HNF1A|CPT1C|CPT1B|UPB1|LARS2|MTHFD1|MTHFD2|SUCLG2|ACOT1|SUCLG1|ATF3|ACOT4|GNE|PTGES|GCDH|AARS2|SLC35D1|PDXDC1|SHMT2|TARSL2|SHMT1|MGST2|LIAS|ACMSD|LDHB|SGPL1|PRKAR2B|RDH10|LTA4H|ATG7|PYCR2|ACADSB|CS|CYP26A1|NPEPO|BHMT|QARS|STAR|FASN|CYP1A1|OGDH|ALDH18A1|FARSA|FARSB|PRKAG1|AACS|FARS2|MECP2|HNF4A|PHGDH|D…
19752	2.5214e-09	2.8063e-07	198	518	3440	14257	carboxylic acid metabolic process	DMGDH|FAAH|ACSM3|VARS|GLDC|PARS2|ACSM5|GBA2|CMAH|PPAT|CYP2D4|QK|PRKAB2|ACOT8|SDS|ECH1|MIF|AARSD1|HNF1A|CPT1C|CPT1B|UPB1|LARS2|MTHFD1|MTHFD2|SUCLG2|ACOT1|SUCLG1|ATF3|ACOT4|GNE|PTGES|GCDH|AARS2|SLC35D1|PDXDC1|SHMT2|TARSL2|SHMT1|MGST2|LIAS|ACMSD|LDHB|SGPL1|PRKAR2B|RDH10|LTA4H|ATG7|PYCR2|ACADSB|CS|CYP26A1|NPEPO|BHMT|QARS|STAR|FASN|CYP1A1|OGDH|ALDH18A1|FARSA|FARSB|PRKAG1|AACS|FARS2|MECP2|HNF4A|PHGDH|D…
278	3.1531e-09	3.4445e-07	110	243	3440	14257	mitotic cell cycle	APP|TXNL4B|DSCC1|PRDM5|UBE2D1|SMC3|LSM10|PSMD8|PSMD9|PSMD6|PSMD7|CCND1|CDC26|PSMD2|CDC27|PSMD3|RUVBL1|PSMD1|BTRC|LZTS2|SKP2|ACVR1|MAP2K1|ANAPC7|RPS6|DYNC1LI1|ZW10|PSME1|RPL24|PSME2|ANAPC2|PSMD10|PSMD12|PSMD11|PSMD14|PSMD13|CUL3|FOXO4|PDS5A|SKA1|KIF3B|RRS1|UBE2I|NEK6|NDC80|PAN2|POLA1|KIF18A|UBE2S|UBA3|CDK1|TCF3|MNAT1|MAP3K11|CLTC|PPP3CA|NIPBL|MDK|NUDC|SMC1A|HAUS1|LATS1|PSMA6|AIM1|PSMA3|PSMA1|KIF2A…
6259	3.8378e-09	4.1162e-07	152	372	3440	14257	DNA metabolic process	MDC1|MPG|MUM1|NUDT1|SMC3|CTGF|ALKBH2|SLK|EME1|RUVBL1|OBFC1|NBN|HMGN1|ENDOG|LIG1|NSMCE1|WRNIP1|MORF4L1|NEIL2|MSH2|FANCD2|KCTD13|PPIA|ASF1A|SLBP|BLM|DNMT1|PRKDC|XPA|BAZ2A|XPC|PHB|RNASEH1|ORC2|ATRIP|NHEJ1|BARD1|XRCC6|DNASE2A|DNASE2B|XRCC5|NONO|XRCC2|XRCC1|HELZ|CDC7|CDC6|MLL5|SETX|ISG20|PAN2|POLA1|POLA2|CDK7|TDP1|UBE2N|PPT1|TCF3|MNAT1|RAD9B|RAD18|WRAP53|MUS81|TOP2B|FEN1|MCM7|MCM8|OGG1|BRCA2|SMG6|ING5…
19222	5.9904e-09	6.3102e-07	844	2882	3440	14257	regulation of metabolic process	USP6NL|ATF1|ATF2|IFT172|PSMD8|ALKBH2|PSMD9|PSMD6|TBK1|PSMD7|AKT2|PSMD2|CYP2D4|LIPG|PSMD3|PSMD1|PRKACA|PRKACB|PRKAB2|DAXX|DICER1|SND1|EID2|PRKAR1A|RFX5|PSME1|TXNIP|PSME2|ATF7|RBCK1|CLOCK|ATF3|GATA6|AGAP1|BAZ2A|AGAP3|HSD11B1|PRKAR2B|PRKAR2A|MYO6|PPARGC1A|ATG7|ZBTB7A|MCTS1|ABCA1|HEXIM2|NGFR|ABCA2|CREBBP|JUP|EIF2AK1|PBX3|PBX2|NR0B2|FLI1|MOV10|NOSTRIN|PRKAG1|BHLHE41|PRKAG2|PIGZ|JRKL|ECSIT|PIGY|PQBP1|M…
43687	7.0722e-09	7.3191e-07	397	1212	3440	14257	post-translational protein modification	TESK1|EHMT1|NDST1|PCMT1|NUB1|TBK1|AKT2|PRKACA|PRKACB|PROK1|HEMK1|CSNK2A1|DAPK1|PRKCE|DAPK2|PHKA1|BCR|PRKD3|HMBS|PRKD2|RBCK1|LIPT1|PRKDC|MEPCE|BAZ2A|PRKCZ|HLCS|CDK17|BARD1|CREBBP|ICMT|SRMS|EIF2AK1|BRAF|CDC7|UCK2|BHMT|CDK10|BTG2|LRSAM1|MOCS3|ASH2L|ING5|ING3|RIOK2|JAK2|RING1|ACTL6A|SIRT4|SIRT6|DUSP6|DUSP7|TAF6L|SDHAF2|RARA|PICK1|PKN3|STYXL1|RNF135|FGD4|NSD1|USP1|LEO1|BRD8|MBD3|CRBN|RIOK3|USP9X|PCGF2…
51649	8.2024e-09	8.3424e-07	253	708	3440	14257	establishment of localization in cell	IPO13|APP|IPO11|NUP107|ARL6IP1|ITSN1|PHAX|ZDHHC3|RPS15|SCAMP5|GLE1|GOLGA5|FTH1|AP1S1|ARFIP1|NUP214|UNC13B|COG7|UNC13A|AP1B1|SYTL1|PDZK1|CPT1B|SYTL4|UNC13D|SCAMP2|STX1B|ZFYVE16|FEZ1|ZW10|TXNIP|BLZF1|LLGL1|ANP32A|SAR1B|STXBP2|NPAP60|AAAS|PRKCZ|GLG1|SYNGR1|SNX1|SNX2|RHOT1|SCFD2|BLOC1S3|RRS1|S100A13|STXBP5|VPS16|SPTBN2|SEC31A|ABCA1|RAB27A|RASSF9|SNUPN|GNPTG|POLA2|GIPC1|PPT1|RGL1|CEP57|SRPR|CLTC|AP4E1…
31396	9.1097e-09	9.1081e-07	61	109	3440	14257	regulation of protein ubiquitination	LRRK2|UBE2D1|ARRB1|ARRB2|BMI1|CDC14B|PSMD8|PSMD9|PSMD6|PSMD7|CDC26|PSMD2|CDC27|PSMD3|PSMD1|BTRC|ZER1|ANAPC7|AXIN1|TSC1|GTPBP4|PSMA6|PSMA3|PSMA1|PSME1|PSME2|VPS28|ANAPC2|PSMD10|PSMD12|PSMD11|PSMD14|PSMD13|RCHY1|HSPBP1|PSMB10|PSMB6|PSMB7|FZR1|PSMB5|RNF139|PSMB1|UBQLN1|ATG7|NDFIP1|FEM1A|FEM1B|SIAH2|PSMB8|GCLC|PINK1|PSMC5|PSMC6|PSMC3|UBE2S|PSMC4|PSMC1|PSMC2|UBE2N|CDK1|MAD2L1
31400	1.2952e-08	1.2734e-06	68	128	3440	14257	negative regulation of protein modification process	YWHAE|YWHAB|UBE2D1|PEBP1|ARRB1|ARRB2|PARK2|MECP2|PSMD8|PSMD9|PSMD6|PSMD7|CDC26|PSMD2|HNF4A|CDC27|PSMD3|ENPP1|PSMD1|TRIM21|MAGI1|ANAPC7|TSC1|DUSP6|GTPBP4|PSMA6|PSMA3|PSMA1|CNKSR3|PSME1|PSME2|MET|VPS28|ANAPC2|PSMD10|PSMD12|DNMT1|PSMD11|PSMD14|PSMD13|PSEN2|PSEN1|PRKCZ|PSMB10|AKAP1|PSMB6|PSMB7|FZR1|PSMB5|PSMB1|BAK1|SNCA|MGEA5|INSR|SMAD6|PSMB8|GCLC|PSMC5|PSMC6|PSMC3|PSMC4|PSMC1|PSMC2|TAF7|BAX|PTPN6|NF…
10941	2.6152e-08	2.529e-06	263	749	3440	14257	regulation of cell death	APP|ITSN1|ELK1|PREX1|EDNRA|EDNRB|AKT2|FTH1|SKP2|ACVR1|ENDOG|DAPK1|DAPK2|MIF|UNC13D|RRAGA|CFDP1|NGFRAP1|CDC34|TXNIP|NGEF|ADCYAP1R1|TMEM161A|PRKDC|MAGED1|DCUN1D3|GATA6|LPAR1|PRKCZ|KALRN|GSPT1|APH1A|PRDX3|PRDX2|ABR|C5|APH1B|INPP5D|PLCG2|TP53BP2|HMOX1|SFN|FADD|ATG7|PEA15A|JAG2|BARD1|NGFR|CRADD|SIVA1|RAB27A|BRAF|PAFAH2|NET1|VNN1|PPT1|ITM2C|BTG2|SH3KBP1|PCSK6|BRCA2|PTPRF|ROBO1|IFIH1|MECP2|SMPD2|AKAP13|…
43632	3.0169e-08	2.8249e-06	109	247	3440	14257	modification-dependent macromolecule catabolic process	UBE2D1|CBLC|PARK2|PSMD8|PSMD9|PSMD6|NUB1|PSMD7|CDC26|PSMD2|CDC27|PSMD3|LONP1|PSMD1|SKP2|USP7|USP5|ANAPC7|USP2|YOD1|CDC34|TRIM13|KCTD13|PSME1|PSME2|RBCK1|ANAPC2|PSMD10|PSMD12|TSG101|PSMD11|UBA7|PSMD14|CUL5|USP53|PSMD13|CUL3|PCBP2|UBE2I|SIAH2|ERLIN2|KLHL20|PAN2|UBE2S|MDM2|UBE2N|CDK1|FBXL5|BAP1|UFD1L|TGFB1I1|USP34|ARRB1|ARRB2|USP39|ARIH2|USP47|USP48|USP45|RAD23A|PPP2R5C|TOPORS|UCHL5|RNF144B|PSMA6|PS…
19941	3.0169e-08	2.8249e-06	109	247	3440	14257	modification-dependent protein catabolic process	UBE2D1|CBLC|PARK2|PSMD8|PSMD9|PSMD6|NUB1|PSMD7|CDC26|PSMD2|CDC27|PSMD3|LONP1|PSMD1|SKP2|USP7|USP5|ANAPC7|USP2|YOD1|CDC34|TRIM13|KCTD13|PSME1|PSME2|RBCK1|ANAPC2|PSMD10|PSMD12|TSG101|PSMD11|UBA7|PSMD14|CUL5|USP53|PSMD13|CUL3|PCBP2|UBE2I|SIAH2|ERLIN2|KLHL20|PAN2|UBE2S|MDM2|UBE2N|CDK1|FBXL5|BAP1|UFD1L|TGFB1I1|USP34|ARRB1|ARRB2|USP39|ARIH2|USP47|USP48|USP45|RAD23A|PPP2R5C|TOPORS|UCHL5|RNF144B|PSMA6|PS…
32269	5.5092e-08	5.0779e-06	88	187	3440	14257	negative regulation of cellular protein metabolic process	YWHAE|YWHAB|UBE2D1|PEBP1|ARRB1|ARRB2|IDE|PARK2|MECP2|PSMD8|PSMD9|PSMD6|PSMD7|CDC26|PSMD2|HNF4A|CDC27|PSMD3|ENPP1|TIMP3|PSMD1|ITGAV|TRIM21|MAGI1|ANAPC7|IGFBP5|APOA4|TSC1|DUSP6|GTPBP4|SRP9|PSMA6|PSMA3|PSMA1|CNKSR3|RARA|PSME1|PSME2|MET|VPS28|ANAPC2|PSMD10|PRKAA1|PSMD12|DNMT1|MVK|PSMD11|PSMD14|PSMD13|PSEN2|PSEN1|PRKCZ|PSMB10|HDAC6|AKAP1|PSMB6|PSMB7|CLN3|FZR1|PSMB5|PSMB1|EIF4EBP2|BAK1|PAIP2|SNCA|MGEA5…
31323	6.8246e-08	6.1936e-06	789	2698	3440	14257	regulation of cellular metabolic process	USP6NL|ATF1|ATF2|IFT172|PSMD8|PSMD9|PSMD6|TBK1|PSMD7|AKT2|PSMD2|LIPG|PSMD3|PSMD1|PRKACA|PRKACB|PRKAB2|DAXX|SND1|EID2|PRKAR1A|RFX5|PSME1|TXNIP|PSME2|ATF7|RBCK1|CLOCK|ATF3|GATA6|AGAP1|BAZ2A|AGAP3|HSD11B1|PRKAR2B|PRKAR2A|MYO6|PPARGC1A|ATG7|ZBTB7A|MCTS1|ABCA1|HEXIM2|ABCA2|CREBBP|JUP|EIF2AK1|PBX3|PBX2|NR0B2|FLI1|NOSTRIN|PRKAG1|BHLHE41|PRKAG2|PIGZ|JRKL|ECSIT|PQBP1|MED17|MECP2|MED11|NIPBL|MED14|MED13|NK…
22607	1.099e-07	9.8224e-06	272	789	3440	14257	cellular component assembly	ATF1|CDA|CYFIP1|APP|IFT172|PHAX|RPS15|RPS14|PSMD9|BAIAP2L2|SNRPD2|SNRPD1|CLP1|PPAT|LONP1|TRIM21|RPS10|MED1|MBNL1|ACTN3|ACTN1|CIRBP|AP1B1|KRT8|ANK2|MIF|DICER1|BCS1L|ATG12|WDR77|EID2|SCO1|SOAT1|SOAT2|ZW10|CLPP|KCTD13|RPL24|EZR|TLN1|OBSL1|ASF1A|LLGL1|SET|SHMT2|SHMT1|LPAR1|PRKCZ|DYNC2LI1|RACGAP1|NUP85|PRKAR2A|HMOX1|FADD|PROSAPIP1|ABCA1|SRPK2|JUP|CADM1|H3F3B|ST13|INSR|SMARCA5|PARVA|BRAF|SNUPN|RPS25|CP…
70271	1.4509e-07	1.2586e-05	169	442	3440	14257	protein complex biogenesis	ATF1|CDA|TOMM22|PSMD9|STK11|TUBB6|CDH1|PPAT|LONP1|TRIM21|PTRF|MAP3K5|CHRNB2|MED1|MAP2K1|ADIPOQ|AP1B1|TSC2|CASK|TSC1|MIF|BCS1L|GTF2F1|PRLR|GTF2F2|OLFM1|EID2|SCO1|ZW10|CLPP|KCTD13|FKBP4|LLGL1|PSMD10|BLM|UQCRB|SHMT2|COX15|SHMT1|PRKCZ|GTF2E1|ACAT1|BAG4|MED30|PRKAR2A|NACC1|HMOX1|FADD|PROSAPIP1|SMAD4|SMAD3|JUP|HSPA4|ST13|INSR|GFPT1|SMARCA5|PARVA|BRAF|PPP5C|CDK7|UBE2S|MDM2|CDK1|GRB2|MNAT1|RGL1|OGT|MAP3K…
6461	1.4509e-07	1.2586e-05	169	442	3440	14257	protein complex assembly	ATF1|CDA|TOMM22|PSMD9|STK11|TUBB6|CDH1|PPAT|LONP1|TRIM21|PTRF|MAP3K5|CHRNB2|MED1|MAP2K1|ADIPOQ|AP1B1|TSC2|CASK|TSC1|MIF|BCS1L|GTF2F1|PRLR|GTF2F2|OLFM1|EID2|SCO1|ZW10|CLPP|KCTD13|FKBP4|LLGL1|PSMD10|BLM|UQCRB|SHMT2|COX15|SHMT1|PRKCZ|GTF2E1|ACAT1|BAG4|MED30|PRKAR2A|NACC1|HMOX1|FADD|PROSAPIP1|SMAD4|SMAD3|JUP|HSPA4|ST13|INSR|GFPT1|SMARCA5|PARVA|BRAF|PPP5C|CDK7|UBE2S|MDM2|CDK1|GRB2|MNAT1|RGL1|OGT|MAP3K…
43067	1.4905e-07	1.2743e-05	255	732	3440	14257	regulation of programmed cell death	APP|ITSN1|ELK1|PREX1|EDNRA|EDNRB|AKT2|SKP2|ACVR1|ENDOG|DAPK1|DAPK2|MIF|UNC13D|CFDP1|NGFRAP1|CDC34|TXNIP|NGEF|TMEM161A|PRKDC|MAGED1|DCUN1D3|GATA6|LPAR1|PRKCZ|KALRN|GSPT1|APH1A|PRDX3|PRDX2|ABR|C5|APH1B|INPP5D|PLCG2|TP53BP2|HMOX1|SFN|FADD|ATG7|PEA15A|JAG2|BARD1|NGFR|CRADD|SIVA1|RAB27A|BRAF|PAFAH2|NET1|VNN1|PPT1|ITM2C|BTG2|SH3KBP1|PCSK6|BRCA2|PTPRF|ROBO1|IFIH1|MECP2|SMPD2|AKAP13|PPP3CC|ING3|ADAMTSL4|…
6511	1.9313e-07	1.6275e-05	106	244	3440	14257	ubiquitin-dependent protein catabolic process	UBE2D1|CBLC|PARK2|PSMD8|PSMD9|PSMD6|NUB1|PSMD7|CDC26|PSMD2|CDC27|PSMD3|PSMD1|SKP2|USP7|USP5|ANAPC7|USP2|YOD1|CDC34|TRIM13|KCTD13|PSME1|PSME2|RBCK1|ANAPC2|PSMD10|PSMD12|TSG101|PSMD11|PSMD14|CUL5|USP53|PSMD13|CUL3|PCBP2|UBE2I|SIAH2|ERLIN2|KLHL20|PAN2|UBE2S|MDM2|UBE2N|CDK1|FBXL5|BAP1|UFD1L|TGFB1I1|USP34|ARRB1|ARRB2|USP39|ARIH2|USP47|USP48|USP45|RAD23A|PPP2R5C|TOPORS|UCHL5|RNF144B|PSMA6|PSMA3|PSMA1|U…
33554	2.6318e-07	2.1867e-05	183	491	3440	14257	cellular response to stress	MDC1|CLPB|MPG|MUM1|NUDT1|CIB1|SMC3|FGF1|CDC14B|SCAMP5|ALKBH2|SLK|CCND1|LONP1|EP300|NBN|GGT1|MAP3K5|PHLDA3|HMGN1|LIG1|HARBI1|NSMCE1|MUL1|SLC6A12|YOD1|WRNIP1|CHD1L|ATG12|ERN1|MORF4L1|NEIL2|MSH2|SMO|FANCD2|TIPRL|KCTD13|NUPR1|TRIB1|ASF1A|BLM|TMEM161A|DHX9|PRKDC|EPAS1|INSIG1|XPA|XPC|PSEN1|PRDX3|PRDX1|MYO6|HMOX1|SCAP|SFN|MAP2K7|NHEJ1|MCTS1|BARD1|TRAP1|EIF2B3|XRCC6|XRCC5|NONO|XRCC2|ASNS|XRCC1|HELZ|COQ7|…
44267	2.9267e-07	2.3979e-05	697	2362	3440	14257	cellular protein metabolic process	RPL4|RPL5|RPL31|RPL34|TESK1|EHMT1|RPL8|RPL6|RPL7|PSMD8|NDST1|PSMD9|PCMT1|PSMD6|NUB1|TBK1|PSMD7|AKT2|PSMD2|PSMD3|RPL36|PSMD1|PRKACA|PRKACB|PROK1|HEMK1|CSNK2A1|RPL21|DAPK1|PRKCE|DAPK2|RPL22|PHKA1|AARSD1|BCR|LARS2|PRKD3|HMBS|PSME1|RPL24|PSME2|PRKD2|RPL27|RBCK1|RPL26|LIPT1|RPN2|TARSL2|PRKDC|MEPCE|MRPL19|BAZ2A|PRKCZ|MRPL13|MRPL11|HSPH1|HLCS|ST3GAL4|ST3GAL1|ATG7|ST3GAL2|ST3GAL3|B3GALNT2|CDK17|BARD1|B3G…
51248	3.4642e-07	2.7994e-05	91	201	3440	14257	negative regulation of protein metabolic process	YWHAE|YWHAB|UBE2D1|PEBP1|ARRB1|ARRB2|IDE|PARK2|MECP2|PSMD8|PSMD9|PSMD6|PSMD7|CDC26|PSMD2|HNF4A|CDC27|PSMD3|ENPP1|TIMP3|PSMD1|ITGAV|TRIM21|MAGI1|ANAPC7|IGFBP5|APOA4|TSC1|DUSP6|GTPBP4|SRP9|PSMA6|PSMA3|PSMA1|CNKSR3|RARA|PSME1|PSME2|MET|VPS28|ANAPC2|PSMD10|PRKAA1|PSMD12|DNMT1|MVK|PSMD11|PSMD14|PSMD13|PSEN2|PSEN1|PRKCZ|PSMB10|HDAC6|RELA|AKAP1|PSMB6|PSMB7|CLN3|FZR1|PSMB5|PSMB1|EIF4EBP2|BAK1|PAIP2|A2M|S…
34660	3.812e-07	3.0388e-05	82	175	3440	14257	ncRNA metabolic process	INTS12|MOCS3|VARS|PARS2|POP4|RPP30|INTS10|TFB1M|TSEN2|MTO1|YARS2|RRP8|TSEN54|FARS2|RPL7|RPS15|RPS14|FBL|RPS17|RPS16|CLP1|NARS2|CDK5RAP1|DUS4L|PUS3|UTP15|RARS2|WARS|RPS7|PUS1|MARS2|DDX56|RPS6|ELAC1|TRPT1|SARS|UTP11L|AARSD1|DDX52|QTRTD1|FTSJ2|GTPBP3|QTRT1|LARS2|CTU2|NSA2|SARS2|DALRD3|SBDS|NAF1|RPL26|TRUB1|TSEN34|AARS2|TARSL2|GSTCD|DDX21|NOLC1|ZMAT2|PES1|EXOSC9|UTP20|VARS2|PUSL1|EXOSC3|TRDMT1|YARS|D…
42981	5.6362e-07	4.4331e-05	250	723	3440	14257	regulation of apoptosis	APP|ITSN1|ELK1|PREX1|EDNRA|EDNRB|AKT2|SKP2|ACVR1|ENDOG|DAPK1|DAPK2|MIF|UNC13D|CFDP1|NGFRAP1|CDC34|TXNIP|NGEF|TMEM161A|PRKDC|MAGED1|DCUN1D3|GATA6|LPAR1|PRKCZ|KALRN|GSPT1|APH1A|PRDX3|PRDX2|ABR|C5|APH1B|INPP5D|TP53BP2|HMOX1|SFN|FADD|ATG7|PEA15A|JAG2|BARD1|NGFR|CRADD|SIVA1|RAB27A|BRAF|PAFAH2|NET1|VNN1|PPT1|BTG2|SH3KBP1|PCSK6|BRCA2|PTPRF|ROBO1|IFIH1|MECP2|SMPD2|AKAP13|PPP3CC|ING3|ADAMTSL4|TIMP3|JAK2|D…
51438	6.6616e-07	5.1706e-05	45	76	3440	14257	regulation of ubiquitin-protein ligase activity	PSMD10|PSMD12|PSMD11|PSMD14|PSMD13|UBE2D1|BMI1|PSMB10|CDC14B|PSMD8|PSMB6|PSMD9|PSMB7|FZR1|PSMD6|PSMD7|PSMB5|CDC26|PSMD2|CDC27|PSMD3|PSMB1|PSMD1|BTRC|ZER1|FEM1A|ANAPC7|FEM1B|PSMB8|PSMA6|PSMA3|PSMC5|PSMC6|PSMA1|PSMC3|UBE2S|PSMC4|PSMC1|PSMC2|UBE2N|PSME1|CDK1|PSME2|MAD2L1|ANAPC2
51443	1.0986e-06	8.4167e-05	41	67	3440	14257	positive regulation of ubiquitin-protein ligase activity	PSMD10|PSMD12|PSMD11|PSMD14|PSMD13|UBE2D1|BMI1|PSMB10|CDC14B|PSMD8|PSMB6|PSMD9|PSMB7|FZR1|PSMD6|PSMD7|PSMB5|CDC26|PSMD2|CDC27|PSMD3|PSMB1|PSMD1|BTRC|ANAPC7|PSMB8|PSMA6|PSMA3|PSMC5|PSMC6|PSMA1|PSMC3|UBE2S|PSMC4|PSMC1|PSMC2|UBE2N|PSME1|CDK1|PSME2|ANAPC2
31145	1.2248e-06	9.2627e-05	38	60	3440	14257	anaphase-promoting complex-dependent proteasomal ubiquitin-dependent protein catabolic process	PSMD10|PSMD12|PSMD11|PSMD14|PSMD13|UBE2D1|PSMB10|PSMD8|PSMB6|PSMD9|PSMB7|FZR1|PSMD6|PSMD7|PSMB5|CDC26|PSMD2|CDC27|PSMD3|PSMB1|PSMD1|ANAPC7|PSMB8|PSMA6|PSMA3|PSMC5|PSMC6|PSMA1|PSMC3|UBE2S|PSMC4|PSMC1|PSMC2|PSME1|CDK1|PSME2|MAD2L1|ANAPC2
43161	1.459e-06	0.00010758	62	122	3440	14257	proteasomal ubiquitin-dependent protein catabolic process	UBE2D1|ARRB1|ARRB2|PSMD8|PSMD9|PSMD6|PSMD7|CDC26|PSMD2|CDC27|PSMD3|PSMD1|ANAPC7|YOD1|RAD23A|PPP2R5C|TOPORS|PSMA6|PSMA3|CDC34|PSMA1|TRIM13|KCTD13|PSME1|PSME2|RBCK1|ANAPC2|PSMD10|PSMD12|PSMD11|PSMD14|PSMD13|CUL3|PSMB10|USP19|PSMB6|PPP2CB|FOXRED2|PSMB7|FZR1|PSMB5|OS9|TMEM67|PCBP2|PSMB1|UBE2I|CRBN|ERLIN2|PSMB8|KLHL20|PSMC5|PSMC6|PSMC3|UBE2S|PSMC4|JKAMP|PSMC1|PSMC2|CDK1|ERCC8|FBXL5|MAD2L1
10498	1.459e-06	0.00010758	62	122	3440	14257	proteasomal protein catabolic process	UBE2D1|ARRB1|ARRB2|PSMD8|PSMD9|PSMD6|PSMD7|CDC26|PSMD2|CDC27|PSMD3|PSMD1|ANAPC7|YOD1|RAD23A|PPP2R5C|TOPORS|PSMA6|PSMA3|CDC34|PSMA1|TRIM13|KCTD13|PSME1|PSME2|RBCK1|ANAPC2|PSMD10|PSMD12|PSMD11|PSMD14|PSMD13|CUL3|PSMB10|USP19|PSMB6|PPP2CB|FOXRED2|PSMB7|FZR1|PSMB5|OS9|TMEM67|PCBP2|PSMB1|UBE2I|CRBN|ERLIN2|PSMB8|KLHL20|PSMC5|PSMC6|PSMC3|UBE2S|PSMC4|JKAMP|PSMC1|PSMC2|CDK1|ERCC8|FBXL5|MAD2L1
80090	1.5255e-06	0.0001111	747	2573	3440	14257	regulation of primary metabolic process	USP6NL|ATF1|CDA|ATF2|IFT172|SMC3|ELK1|PHB2|BACH1|RRP8|DCAF6|PSMD8|PSMD9|PSMD6|PSMD7|CREB3L4|CLP1|SOX18|AKT2|PSMD2|PSMD3|ZXDC|ADNP2|PSMD1|BVES|MED1|PRKAB2|MBNL1|DAXX|PRKCE|MED8|SND1|GTPBP4|HCFC1|WDR77|EID2|PRKAR1A|ZSCAN21|RFX5|PSME1|TXNIP|PSME2|ATF7|RBCK1|CLOCK|HOXB7|VPS28|ATF3|PRKDC|GATA6|AGAP1|NOLC1|BAZ2A|AGAP3|WDR67|PRKCZ|MTDH|PRDX3|HSD11B1|PRKAR2B|PRKAR2A|MYO6|HMOX1|PPARGC1A|ATG7|ZBTB7A|MCTS1|…
70727	1.6543e-06	0.00011901	145	375	3440	14257	cellular macromolecule localization	IPO13|IPO11|ARL6IP1|CSE1L|CASC3|TOMM20|ZDHHC3|TOMM22|IPO9|CFL1|ADORA1|PMPCB|AP1S1|ARFIP1|KPNA2|KPNA3|AP2M1|KPNA1|NUP214|COG7|STX7|F2R|AP1B1|SYTL1|AIP|TSC2|CASK|SYTL4|SCAMP2|TOM1L2|STX1B|ZFYVE16|ZW10|ERP29|TXNIP|STAM2|KPNB1|BLZF1|COPB2|SAR1B|TNKS|COPB1|LIN7B|GLG1|SYNGR1|SNX1|SNX2|TPR|VPS16|AP1M1|HSPA9|MGEA5|ZBTB16|ASPSCR1|RAB27A|RASSF9|AP4B1|SNUPN|BMP4|GNPTG|POLA2|GIPC1|MDM2|CDK1|YWHAE|CEP57|YWHAB…
6974	1.9674e-06	0.00013983	115	280	3440	14257	response to DNA damage stimulus	MDC1|MPG|MUM1|NUDT1|CIB1|SMC3|CDC14B|ALKBH2|SLK|CCND1|NBN|PHLDA3|HMGN1|LIG1|NSMCE1|WRNIP1|CHD1L|MORF4L1|NEIL2|MSH2|FANCD2|TIPRL|KCTD13|NUPR1|ASF1A|BLM|PRKDC|XPA|XPC|PSEN1|MYO6|HMOX1|SFN|NHEJ1|MCTS1|BARD1|XRCC6|XRCC5|NONO|XRCC2|XRCC1|HELZ|SETX|POLA1|CDK7|TDP1|UBE2N|CDK1|ATM|MNAT1|RAD9B|RAD18|MUS81|BTG2|MCM7|OGG1|TRIAP1|BRCA2|NIPBL|REV3L|POLI|TOPBP1|IKBKG|POLK|POLH|RFC5|RFC3|RFC4|DTX3L|PARP2|RFC2|A…
51340	2.2296e-06	0.00015658	45	78	3440	14257	regulation of ligase activity	PSMD10|PSMD12|PSMD11|PSMD14|PSMD13|UBE2D1|BMI1|PSMB10|CDC14B|PSMD8|PSMB6|PSMD9|PSMB7|FZR1|PSMD6|PSMD7|PSMB5|CDC26|PSMD2|CDC27|PSMD3|PSMB1|PSMD1|BTRC|ZER1|FEM1A|ANAPC7|FEM1B|PSMB8|PSMA6|PSMA3|PSMC5|PSMC6|PSMA1|PSMC3|UBE2S|PSMC4|PSMC1|PSMC2|UBE2N|PSME1|CDK1|PSME2|MAD2L1|ANAPC2
60255	2.3094e-06	0.00016027	708	2428	3440	14257	regulation of macromolecule metabolic process	ATF1|ATF2|IFT172|SMC3|ELK1|PHB2|BACH1|RRP8|DCAF6|PSMD8|ALKBH2|PSMD9|PSMD6|TBK1|PSMD7|CREB3L4|CLP1|SOX18|AKT2|PSMD2|NAMPT|LIPG|PSMD3|ZXDC|ADNP2|PSMD1|BVES|MED1|MBNL1|DAXX|PRKCE|MED8|DICER1|SND1|GTPBP4|HCFC1|WDR77|EID2|RNF128|PRKAR1A|ZSCAN21|RFX5|PSME1|TXNIP|PSME2|ATF7|RBCK1|CLOCK|HOXB7|VPS28|ATF3|PRKDC|GATA6|NOLC1|BAZ2A|PRKCZ|MTDH|PRDX3|HSD11B1|PRKAR2B|PRKAR2A|MYO6|PLCG2|HMOX1|PPARGC1A|ATG7|ZBTB7A…
50790	2.4568e-06	0.00016852	255	750	3440	14257	regulation of catalytic activity	USP6NL|RPL5|APP|CBLC|PSMD8|PSMD9|EDNRA|PSMD6|EDNRB|PSMD7|CLP1|AKT2|CDC26|PSMD2|CDC27|PSMD3|CDK5RAP1|PSMD1|GNAT1|PRKACA|BTRC|PRKACB|BVES|TBC1D22A|AGFG2|CDK5RAP3|PROK1|GTPBP4|POR|PRKAR1A|PSME1|PSME2|TRIB1|ADCYAP1R1|TBC1D9B|LPAR1|AGAP1|AGAP3|WDR67|PRKCZ|GSPT1|APH1A|PRDX3|PRKAR2B|PRKAR2A|SFN|HEXIM2|GADD45B|INSR|TPX2|PPT1|PRKAG1|PRKAG2|CHM|ECSIT|BMI1|ROBO1|AKAP13|IKBKG|JAK2|CTSB|NDEL1|ARG2|ZER1|STRADA…
34613	2.7122e-06	0.0001839	144	374	3440	14257	cellular protein localization	IPO13|IPO11|ARL6IP1|CSE1L|TOMM20|ZDHHC3|TOMM22|IPO9|CFL1|ADORA1|PMPCB|AP1S1|ARFIP1|KPNA2|KPNA3|AP2M1|KPNA1|NUP214|COG7|STX7|F2R|AP1B1|SYTL1|AIP|TSC2|CASK|SYTL4|SCAMP2|TOM1L2|STX1B|ZFYVE16|ZW10|ERP29|TXNIP|STAM2|KPNB1|BLZF1|COPB2|SAR1B|TNKS|COPB1|LIN7B|GLG1|SYNGR1|SNX1|SNX2|TPR|VPS16|AP1M1|HSPA9|MGEA5|ZBTB16|ASPSCR1|RAB27A|RASSF9|AP4B1|SNUPN|BMP4|GNPTG|POLA2|GIPC1|MDM2|CDK1|YWHAE|CEP57|YWHAB|SRPR|…
51351	4.0161e-06	0.00026922	41	69	3440	14257	positive regulation of ligase activity	PSMD10|PSMD12|PSMD11|PSMD14|PSMD13|UBE2D1|BMI1|PSMB10|CDC14B|PSMD8|PSMB6|PSMD9|PSMB7|FZR1|PSMD6|PSMD7|PSMB5|CDC26|PSMD2|CDC27|PSMD3|PSMB1|PSMD1|BTRC|ANAPC7|PSMB8|PSMA6|PSMA3|PSMC5|PSMC6|PSMA1|PSMC3|UBE2S|PSMC4|PSMC1|PSMC2|UBE2N|PSME1|CDK1|PSME2|ANAPC2
6886	4.7616e-06	0.0003156	124	312	3440	14257	intracellular protein transport	IPO13|IPO11|ARL6IP1|CSE1L|TOMM20|ZDHHC3|TOMM22|IPO9|CFL1|ADORA1|PMPCB|AP1S1|ARFIP1|KPNA2|KPNA3|AP2M1|KPNA1|NUP214|COG7|STX7|F2R|AP1B1|SYTL1|AIP|TSC2|CASK|SYTL4|SCAMP2|TOM1L2|STX1B|ZFYVE16|ERP29|TXNIP|STAM2|KPNB1|BLZF1|COPB2|SAR1B|COPB1|LIN7B|GLG1|SYNGR1|SNX1|SNX2|TPR|VPS16|AP1M1|HSPA9|MGEA5|ASPSCR1|RAB27A|RASSF9|AP4B1|SNUPN|GNPTG|POLA2|GIPC1|YWHAE|CEP57|YWHAB|SRPR|CLTC|AP4E1|SRP54|CHM|AKAP12|PPP3…
31398	5.102e-06	0.00033441	46	82	3440	14257	positive regulation of protein ubiquitination	PSMD10|PSMD12|PSMD11|PSMD14|PSMD13|LRRK2|UBE2D1|BMI1|RCHY1|HSPBP1|PSMB10|CDC14B|PSMD8|PSMB6|PSMD9|PSMB7|FZR1|PSMD6|PSMD7|PSMB5|CDC26|PSMD2|CDC27|PSMD3|PSMB1|PSMD1|BTRC|NDFIP1|ANAPC7|AXIN1|PSMB8|PSMA6|PSMA3|PSMC5|PSMC6|PSMA1|PSMC3|UBE2S|PSMC4|PSMC1|PSMC2|UBE2N|PSME1|CDK1|PSME2|ANAPC2
16192	5.1874e-06	0.00033627	170	463	3440	14257	vesicle-mediated transport	SCARB1|APP|ITSN1|INPPL1|FNBP1L|SCAMP5|GOLGA5|FTH1|AP1S1|BVES|AP2M1|NSF|UNC13B|SLC30A6|CUBN|COG7|TRAPPC2L|UNC13A|FNBP1|VPS33A|STX7|AP1B1|SYTL1|SYTL4|UNC13D|SCAMP2|STX1B|ZFYVE16|RAB31|ZW10|ELMO1|ELMO2|BLZF1|LLGL1|COPB2|SAR1B|COPB1|STXBP2|PSEN1|ADRB2|LIN7C|LIN7B|KALRN|SNX1|SCFD2|BLOC1S3|MYO6|PACSIN2|ATP6V1H|STXBP5|STXBP6|AP1M1|SPTBN2|SEC31A|TRAPPC2|ABCA1|MSR1|TRAPPC3|TRAPPC4|RAB27A|ABCA7|RASSF9|ARHG…
22613	5.4643e-06	0.00035037	68	142	3440	14257	ribonucleoprotein complex biogenesis	POP4|PHAX|TFB1M|RRP8|RPL7|RPS15|RPS14|FBL|RPS17|RPS16|SNRPD2|SNRPD1|CLP1|RPS10|RBM5|UTP15|PRMT5|MBNL1|PRMT7|NCBP1|RPS7|DDX56|RPS6|CIRBP|TSC1|UTP11L|DICER1|DDX52|FTSJ2|PTBP2|GTPBP4|WDR77|NSA2|PRPF6|NHP2L1|MRTO4|SNRPG|GEMIN4|SBDS|RPL24|NAF1|RPL26|SNRPF|SLU7|RRN3|GSTCD|ISG20L2|DDX21|SDAD1|PES1|EXOSC9|RRS1|UTP20|BRIX1|RPS2|EXOSC3|SRPK2|NOP58|RRP1B|MINA|WDR12|SNUPN|RPS25|BOP1|TBL3|EIF6|PRPF31|RPS24
10942	6.053e-06	0.00038394	145	381	3440	14257	positive regulation of cell death	MTCH1|APP|STEAP3|ITSN1|CTGF|PYCARD|PREX1|TNFRSF8|LZTS2|SKP2|PHLDA3|BNIP3L|USP7|ENDOG|DAPK1|DAPK2|ADIPOQ|RPS6|MUL1|UTP11L|UNC13D|RNF41|RRAGA|NGFRAP1|CDC34|TXNIP|NUPR1|NGEF|NSMAF|NOTCH2|PRKDC|DIABLO|MAGED1|DCUN1D3|GATA6|LPAR1|PSEN2|HTRA2|ALOX12|PSEN1|ADRB2|KALRN|APH1A|ABR|C5|APH1B|INPP5D|NACC1|ABL1|TP53BP2|HMOX1|SFN|FADD|MAP2K7|MAP2K6|BARD1|NGFR|SMAD3|CRADD|SIVA1|RAB27A|IGF2R|NET1|BMP4|ADCY10|BMP2|…
65003	1.0962e-05	0.00068794	216	624	3440	14257	macromolecular complex assembly	ATF1|CDA|PHAX|RPS15|RPS14|PSMD9|SNRPD2|SNRPD1|CLP1|PPAT|LONP1|TRIM21|RPS10|MED1|MBNL1|CIRBP|AP1B1|MIF|DICER1|BCS1L|WDR77|EID2|SCO1|SOAT1|SOAT2|ZW10|CLPP|KCTD13|RPL24|ASF1A|LLGL1|SET|SHMT2|SHMT1|PRKCZ|PRKAR2A|HMOX1|FADD|PROSAPIP1|ABCA1|SRPK2|JUP|H3F3B|ST13|INSR|SMARCA5|PARVA|BRAF|SNUPN|RPS25|PPP5C|EIF6|GRB2|RGL1|CEP57|AHCTF1|PRKAG1|IDE|SLC6A1|MED16|MED17|TMEM48|MED14|MED13|ACADS|PRMT5|SHPRH|PRMT7|…
70647	1.1377e-05	0.00070646	84	191	3440	14257	protein modification by small protein conjugation or removal	LRSAM1|RNF13|UBE3C|UBE2D1|CBLC|UBE3A|ARRB1|ARRB2|PARK2|CDC73|NUB1|CDC26|SUMO2|CDC27|ARIH2|SKP2|TRIM21|TRIM23|USP7|RING1|USP5|ANAPC7|DTX3L|USP2|MUL1|YOD1|PIAS2|TOPORS|UCHL5|RNF41|RNF144B|CDC34|TRAF6|TRIM13|KCTD13|RBCK1|OTUB1|ANAPC2|RNF31|USP15|TSG101|CUL5|MGRN1|USP10|UBA5|CUL3|USP12|RNF6|RNF7|RCHY1|GSPT1|RNF135|OS9|ATXN7|USP1|LEO1|VHL|ATG7|BARD1|MAP3K1|UBE2I|PPIL2|CRBN|USP20|USP9X|USP21|TAF10|KLHL…
43933	1.2432e-05	0.00076393	227	663	3440	14257	macromolecular complex subunit organization	ATF1|CDA|PHAX|RPS15|RPS14|PSMD9|SNRPD2|SNRPD1|CLP1|PPAT|LIPG|LONP1|TRIM21|RPS10|MED1|MBNL1|CIRBP|AP1B1|MIF|DICER1|BCS1L|WDR77|EID2|SCO1|SOAT1|SOAT2|ZW10|CLPP|KCTD13|RPL24|PFN1|ASF1A|LLGL1|SET|SHMT2|SHMT1|PRKCZ|PRKAR2A|HMOX1|FADD|APOB|PROSAPIP1|ABCA1|SRPK2|JUP|H3F3B|ST13|INSR|SMARCA5|PARVA|BRAF|SNUPN|SMARCA4|RPS25|PPP5C|EIF6|GRB2|RGL1|CEP57|AHCTF1|GFM2|PRKAG1|IDE|SLC6A1|MED16|MED17|TMEM48|MED14|ME…
6066	1.3362e-05	0.00081262	149	398	3440	14257	alcohol metabolic process	DMGDH|SCARB1|SLC27A1|INPPL1|PARK2|ENO4|NUDT3|CMAH|NSDHL|POFUT1|CYP2D4|FDXR|EPM2A|IGFBP1|CUBN|SDS|ADIPOQ|TALDO1|PHKA1|HNF1A|PHKA2|DPM1|DPM2|SOAT1|SOAT2|GPD2|ATF3|GNE|IPPK|PFKFB2|IDI1|H6PD|SLC35D1|EPAS1|INSIG1|UAP1|PCDH12|ADH5|LDHB|CYB5R1|CYB5R3|MAN2A2|NPC1L1|AMDHD2|PLCG2|CHST15|SCAP|APOB|FDFT1|ABCA1|MGEA5|PDHA1|PMM1|GFPT1|FUCA2|DHCR24|PHKB|SYNJ2|DAK|COQ3|SQLE|G6PC3|CPS1|PPP1R1A|MAN2B2|OGDH|EBPL|GA…
51436	1.6872e-05	0.0010156	36	59	3440	14257	negative regulation of ubiquitin-protein ligase activity involved in mitotic cell cycle	PSMD10|PSMD12|PSMD11|PSMD14|PSMD13|UBE2D1|PSMB10|PSMD8|PSMB6|PSMD9|PSMB7|FZR1|PSMD6|PSMD7|PSMB5|CDC26|PSMD2|CDC27|PSMD3|PSMB1|PSMD1|ANAPC7|PSMB8|PSMA6|PSMA3|PSMC5|PSMC6|PSMA1|PSMC3|PSMC4|PSMC1|PSMC2|PSME1|PSME2|MAD2L1|ANAPC2
31397	1.7693e-05	0.0010542	42	74	3440	14257	negative regulation of protein ubiquitination	PSMD10|PSMD12|PSMD11|PSMD14|PSMD13|UBE2D1|ARRB1|ARRB2|PSMB10|PSMD8|PSMB6|PSMD9|PSMB7|FZR1|PSMD6|PSMD7|PSMB5|CDC26|PSMD2|CDC27|PSMD3|PSMB1|PSMD1|ANAPC7|TSC1|GTPBP4|PSMB8|PSMA6|GCLC|PSMA3|PSMC5|PSMC6|PSMA1|PSMC3|PSMC4|PSMC1|PSMC2|PSME1|PSME2|VPS28|MAD2L1|ANAPC2
51179	1.9507e-05	0.0011507	724	2516	3440	14257	localization	IPO13|VPS29|IPO11|NUP107|ITSN1|PHAX|FNBP1L|ELK1|SLC4A4|SCAMP5|GLE1|SCAMP4|SOX18|LIPG|FDXR|AP1S1|BVES|NUP214|UNC13B|GABARAPL2|CUBN|UNC13A|FNBP1|CACNA2D1|SYTL1|CACNA2D2|PDZK1|SYTL4|UNC13D|SCAMP2|NUP93|DYNC1LI1|ZFYVE16|SCO1|FEZ1|UQCRC1|TXNIP|VPS28|SLBP|ABCB6|SAR1B|PRKDC|ABCB7|ABCB8|FAM125A|AAAS|SLC5A2|SLC30A10|PRKCZ|GLG1|C5|RHOT1|NUP85|PRDX1|BLOC1S3|MYO6|RRS1|S100A13|NUP88|ATG7|SLC19A1|VPS16|ABCA1|A…
44093	2.0733e-05	0.0012109	196	559	3440	14257	positive regulation of molecular function	RPL5|SMARCB1|ICAM1|PSMD8|PSMD9|EDNRA|PSMD6|EDNRB|PSMD7|CDC26|PSMD2|CDC27|PSMD3|PSMD1|GNAT1|PRKACA|BTRC|PRKACB|PROK1|POR|PRKAR1A|PSME1|PSME2|RBCK1|ADCYAP1R1|LPAR1|PRKCZ|GSPT1|MTDH|APH1A|PRDX3|PRKAR2B|PRKAR2A|PLCG2|PPARGC1A|JUP|GADD45B|INSR|SMARCA4|TPX2|PRKAG2|BMI1|ROBO1|MAP1LC3B|IKBKG|JAK2|NDEL1|STRADA|SPHK1|PROX1|F3|RHOA|NME1|PSMA6|ZEB2|PSMA3|PSMA1|TNNT3|RARA|PICK1|POT1|ALDOB|TLR6|TLR3|TLR2|CCL11…
51437	2.4237e-05	0.0014017	37	62	3440	14257	positive regulation of ubiquitin-protein ligase activity involved in mitotic cell cycle	PSMD10|PSMD12|PSMD11|PSMD14|PSMD13|UBE2D1|PSMB10|PSMD8|PSMB6|PSMD9|PSMB7|FZR1|PSMD6|PSMD7|PSMB5|CDC26|PSMD2|CDC27|PSMD3|PSMB1|PSMD1|BTRC|ANAPC7|PSMB8|PSMA6|PSMA3|PSMC5|PSMC6|PSMA1|PSMC3|PSMC4|PSMC1|PSMC2|PSME1|CDK1|PSME2|ANAPC2
16265	2.769e-05	0.0015859	156	425	3440	14257	death	MTCH1|APP|STEAP3|RTKN|ITSN1|CIB1|UBE2Z|PYCARD|PREX1|PSMD9|SLK|EP300|PHLDA3|DAXX|CHIA|ENDOG|UNC5B|F2R|RPS6|MUL1|AFG3L2|RRAGA|NGFRAP1|MAF|DDIT4|NGEF|DAP3|EPHA2|TSTA3|PRKDC|DIABLO|MAGED1|GATA6|PSEN2|FAM82A2|PHB|PSEN1|FOXO3|KALRN|KLK8|GSPT1|APH1A|ABR|C5|BAG4|SGPL1|APH1B|RHOT1|SHARPIN|HMOX1|SFN|FADD|BCL2L14|MAP2K6|MGEA5|NGFR|SMAD3|DNASE2A|NEK6|SIAH2|NET1|ID1|PPT1|MAP3K10|ATM|MAP3K11|BCL2L1|YWHAE|PLEKH…
43068	2.8321e-05	0.0016064	140	372	3440	14257	positive regulation of programmed cell death	MTCH1|APP|STEAP3|ITSN1|PYCARD|PREX1|TNFRSF8|SKP2|PHLDA3|BNIP3L|USP7|ENDOG|DAPK1|DAPK2|ADIPOQ|RPS6|MUL1|UTP11L|UNC13D|RNF41|NGFRAP1|CDC34|TXNIP|NUPR1|NGEF|NSMAF|NOTCH2|PRKDC|DIABLO|MAGED1|DCUN1D3|GATA6|LPAR1|PSEN2|HTRA2|ALOX12|PSEN1|ADRB2|KALRN|APH1A|ABR|C5|APH1B|INPP5D|NACC1|ABL1|TP53BP2|HMOX1|SFN|FADD|MAP2K7|MAP2K6|BARD1|NGFR|SMAD3|CRADD|SIVA1|RAB27A|IGF2R|NET1|BMP4|ADCY10|BMP2|GNAQ|NF1|MAP3K10|…
51439	3.3446e-05	0.001879	38	65	3440	14257	regulation of ubiquitin-protein ligase activity involved in mitotic cell cycle	PSMD10|PSMD12|PSMD11|PSMD14|PSMD13|UBE2D1|PSMB10|PSMD8|PSMB6|PSMD9|PSMB7|FZR1|PSMD6|PSMD7|PSMB5|CDC26|PSMD2|CDC27|PSMD3|PSMB1|PSMD1|BTRC|ANAPC7|PSMB8|PSMA6|PSMA3|PSMC5|PSMC6|PSMA1|PSMC3|PSMC4|PSMC1|PSMC2|PSME1|CDK1|PSME2|MAD2L1|ANAPC2
34470	3.8157e-05	0.0021235	62	130	3440	14257	ncRNA processing	INTS12|MOCS3|POP4|RPP30|INTS10|TFB1M|TSEN2|MTO1|RRP8|TSEN54|FARS2|RPL7|RPS15|RPS14|FBL|RPS17|RPS16|CLP1|CDK5RAP1|DUS4L|PUS3|UTP15|RPS7|PUS1|DDX56|RPS6|ELAC1|TRPT1|UTP11L|DICER1|DDX52|QTRTD1|FTSJ2|GTPBP3|QTRT1|CTU2|NSA2|SBDS|NAF1|RPL26|TRUB1|TSEN34|GSTCD|DDX21|PES1|EXOSC9|UTP20|PUSL1|EXOSC3|TRDMT1|NOP58|INTS2|ADAT1|RRP1B|WDR12|BOP1|TBL3|INTS7|INTS6|INTS9|EIF2C2|RPS24
51234	4.5926e-05	0.0025148	636	2188	3440	14257	establishment of localization	IPO13|VPS29|IPO11|NUP107|ITSN1|PHAX|FNBP1L|ELK1|SLC4A4|SCAMP5|GLE1|SCAMP4|LIPG|FDXR|AP1S1|BVES|NUP214|UNC13B|GABARAPL2|CUBN|UNC13A|FNBP1|CACNA2D1|SYTL1|CACNA2D2|PDZK1|SYTL4|UNC13D|SCAMP2|NUP93|DYNC1LI1|ZFYVE16|SCO1|FEZ1|UQCRC1|TXNIP|VPS28|SLBP|ABCB6|SAR1B|ABCB7|ABCB8|FAM125A|AAAS|SLC5A2|SLC30A10|PRKCZ|GLG1|RHOT1|NUP85|PRDX1|BLOC1S3|MYO6|RRS1|S100A13|NUP88|ATG7|SLC19A1|VPS16|ABCA1|ABCA2|ABCA5|SLC1…
8219	4.6041e-05	0.0025148	154	421	3440	14257	cell death	MTCH1|APP|STEAP3|RTKN|ITSN1|CIB1|UBE2Z|PYCARD|PREX1|PSMD9|SLK|EP300|PHLDA3|DAXX|CHIA|ENDOG|UNC5B|F2R|RPS6|MUL1|RRAGA|NGFRAP1|MAF|DDIT4|NGEF|DAP3|EPHA2|TSTA3|PRKDC|DIABLO|MAGED1|GATA6|PSEN2|FAM82A2|PHB|PSEN1|FOXO3|KALRN|KLK8|GSPT1|APH1A|ABR|C5|BAG4|SGPL1|APH1B|RHOT1|SHARPIN|HMOX1|SFN|FADD|BCL2L14|MAP2K6|MGEA5|NGFR|SMAD3|DNASE2A|NEK6|SIAH2|NET1|ID1|PPT1|MAP3K10|ATM|MAP3K11|BCL2L1|YWHAE|PLEKHF1|FAST…
43065	5.8731e-05	0.0031785	138	369	3440	14257	positive regulation of apoptosis	MTCH1|APP|STEAP3|ITSN1|PYCARD|PREX1|TNFRSF8|SKP2|PHLDA3|BNIP3L|USP7|ENDOG|DAPK1|DAPK2|ADIPOQ|RPS6|MUL1|UTP11L|UNC13D|RNF41|NGFRAP1|CDC34|TXNIP|NUPR1|NGEF|NSMAF|NOTCH2|PRKDC|DIABLO|MAGED1|DCUN1D3|GATA6|LPAR1|PSEN2|HTRA2|ALOX12|PSEN1|ADRB2|KALRN|APH1A|ABR|C5|APH1B|INPP5D|NACC1|ABL1|TP53BP2|HMOX1|SFN|FADD|MAP2K7|MAP2K6|BARD1|NGFR|SMAD3|CRADD|SIVA1|RAB27A|IGF2R|NET1|BMP4|ADCY10|BMP2|GNAQ|NF1|MAP3K10|…
51726	9.4379e-05	0.0050613	123	322	3440	14257	regulation of cell cycle	APP|PRDM4|GMNN|PEBP1|NUCKS1|SMC3|CDC14B|CTGF|STK11|RASSF1|HERC2|CCND1|SESN3|CLP1|SESN1|FNTB|CDK5RAP1|NBN|PRKACA|BTRC|SKP2|PRKACB|TRIM21|CDK5RAP3|MAP2K1|USP2|RPS6|TSC2|MIF|GTPBP4|THAP1|UHMK1|BCR|DYNC1LI1|MSH2|PRKAR1A|ZW10|MADD|TIPRL|SBDS|RPL24|SIK1|PSMD10|NOTCH2|SLBP|BLM|TSG101|DCUN1D3|XPC|FOXO4|TPR|ABL1|GAS2L1|HEXIM2|NGFR|CREBBP|AFAP1L2|SMAD3|GADD45B|NEK6|INSR|ASNS|CDC7|SMAD6|ZZEF1|BMP4|PAN2|BMP2…
16071	0.00010028	0.0053291	91	220	3440	14257	mRNA metabolic process	APP|DBR1|ZC3H3|POP4|PIGZ|WDR83|HNRPLL|PHAX|CASC3|YBX1|TSEN2|SYNCRIP|SART1|SNRPD2|SNRPD1|CLP1|KHSRP|QK|CIR1|RBM5|UPF2|PRMT5|ZHX2|MBNL1|PRMT7|NCBP1|CIRBP|SSU72|PLRG1|ZCRB1|THOC5|PTBP2|WDR77|THOC6|ERN1|PRPF18|PRPF6|NHP2L1|XRN1|ESRP1|MAPKAPK2|SNRPG|GEMIN4|STRAP|SNRPF|SLU7|DCP2|WIBG|DHX9|CSTF3|WBP4|PARN|ZFP36L1|BAG4|EXOSC4|PDCD11|PUF60|FIP1L1|TRA2B|CSTF1|DCPS|SF3A3|SRPK2|RBM39|SF3A1|CPSF6|PNPT1|RNGTT|…
51352	0.00011127	0.0058088	36	62	3440	14257	negative regulation of ligase activity	PSMD10|PSMD12|PSMD11|PSMD14|PSMD13|UBE2D1|PSMB10|PSMD8|PSMB6|PSMD9|PSMB7|FZR1|PSMD6|PSMD7|PSMB5|CDC26|PSMD2|CDC27|PSMD3|PSMB1|PSMD1|ANAPC7|PSMB8|PSMA6|PSMA3|PSMC5|PSMC6|PSMA1|PSMC3|PSMC4|PSMC1|PSMC2|PSME1|PSME2|MAD2L1|ANAPC2
51444	0.00011127	0.0058088	36	62	3440	14257	negative regulation of ubiquitin-protein ligase activity	PSMD10|PSMD12|PSMD11|PSMD14|PSMD13|UBE2D1|PSMB10|PSMD8|PSMB6|PSMD9|PSMB7|FZR1|PSMD6|PSMD7|PSMB5|CDC26|PSMD2|CDC27|PSMD3|PSMB1|PSMD1|ANAPC7|PSMB8|PSMA6|PSMA3|PSMC5|PSMC6|PSMA1|PSMC3|PSMC4|PSMC1|PSMC2|PSME1|PSME2|MAD2L1|ANAPC2
51716	0.00011399	0.0058983	285	885	3440	14257	cellular response to stimulus	CDA|MDC1|RPL5|CLPB|NUDT1|SMC3|SCAMP5|ALKBH2|EDNRA|LGALS1|EDNRB|AKT2|PPAT|LONP1|GNAT1|PRKACA|SKP2|PRKACB|ACVR1|NSMCE1|SLC6A12|YOD1|DICER1|ATG12|SFRP1|POR|NEIL2|PRKAR1A|FEZ1|KCTD13|CYP2E1|PFN1|TRIB1|ASF1A|TMEM161A|DHX9|PRKDC|EPAS1|GATA6|LPAR1|XPA|PIK3R3|XPC|PRKCZ|PRDX3|NUP85|PRKAR2B|PRKAR2A|PRDX1|MYO6|HMOX1|SCAP|SFN|APOB|NHEJ1|MCTS1|GSDMD|BARD1|TRAP1|XRCC6|FZD2|JUP|XRCC5|XRCC2|INSR|XRCC1|GNG11|SETX…
31325	0.0001493	0.0076586	283	880	3440	14257	positive regulation of cellular metabolic process	ATF1|ATF2|APP|SMARCB1|ELK1|ICAM1|DCAF6|PSMD8|PSMD9|EDNRA|PSMD6|EDNRB|TBK1|PSMD7|TRIM28|CREB3L4|SOX18|AKT2|CDC26|PSMD2|RPS6KA1|CDC27|PSMD3|ZXDC|PSMD1|BTRC|BVES|ACVR1|MED1|SMARCC1|CIRBP|EBF3|MIF|HNF1A|UHMK1|NIF3L1|SOAT1|ZSCAN21|PSME1|PSME2|PFN1|CLOCK|ADCYAP1R1|TMEM161A|MAOB|PRKDC|EPAS1|SUPT4H1|GATA6|NOLC1|MYO6|SCAP|PPARGC1A|ATG7|ABCA1|CREBBP|AFAP1L2|XRCC6|NDFIP1|INSR|PBX2|FZD8|ELL3|SMARCA4|FOSL2|CS…
6810	0.00015276	0.0077686	624	2157	3440	14257	transport	IPO13|VPS29|IPO11|NUP107|ITSN1|PHAX|FNBP1L|ELK1|SLC4A4|SCAMP5|GLE1|SCAMP4|LIPG|FDXR|AP1S1|BVES|NUP214|UNC13B|GABARAPL2|CUBN|UNC13A|FNBP1|CACNA2D1|SYTL1|CACNA2D2|PDZK1|SYTL4|UNC13D|SCAMP2|NUP93|DYNC1LI1|ZFYVE16|SCO1|UQCRC1|TXNIP|VPS28|SLBP|ABCB6|SAR1B|ABCB7|ABCB8|FAM125A|AAAS|SLC5A2|SLC30A10|PRKCZ|GLG1|RHOT1|NUP85|PRDX1|BLOC1S3|MYO6|S100A13|NUP88|ATG7|SLC19A1|VPS16|ABCA1|ABCA2|ABCA5|SLC16A10|ABCA7…
6915	0.000157	0.0079156	138	374	3440	14257	apoptosis	MTCH1|APP|STEAP3|RTKN|ITSN1|CIB1|UBE2Z|PYCARD|PREX1|PSMD9|SLK|EP300|PHLDA3|DAXX|CHIA|ENDOG|UNC5B|F2R|RPS6|MUL1|RRAGA|NGFRAP1|DDIT4|NGEF|DAP3|EPHA2|PRKDC|DIABLO|MAGED1|GATA6|PSEN2|FAM82A2|PHB|PSEN1|FOXO3|KALRN|GSPT1|APH1A|ABR|BAG4|SGPL1|APH1B|RHOT1|SHARPIN|SFN|FADD|BCL2L14|MAP2K6|NGFR|SMAD3|DNASE2A|NEK6|SIAH2|NET1|ID1|PPT1|ATM|BCL2L1|YWHAE|PLEKHF1|FASTKD1|YWHAB|FASTKD2|FASTKD3|RASGRF2|TRADD|SRA1|E…
44092	0.00016169	0.0080831	121	318	3440	14257	negative regulation of molecular function	INPPL1|UBE2D1|CBLC|PSMD8|PSMD9|PSMD6|PSMD7|CLP1|AKT2|CDC26|PSMD2|CYP2D4|CDC27|PSMD3|ADORA1|CDK5RAP1|PIM1|PSMD1|TRIM21|ANAPC7|TSC2|GTPBP4|SMO|TIPRL|PSME1|PSME2|RBCK1|TRIB1|ANAPC2|PSMD10|LRPAP1|PXK|PSMD12|PSMD11|PSMD14|PSMD13|TNKS|PSEN1|ADRB2|PRKCZ|PRDX3|IRAK2|HMOX1|SFN|HEXIM2|NDFIP1|GADD45B|INSR|DHCR24|SMAD6|BMP4|ADCY10|GNAL|ID1|MDM2|NF1|FGFR1OP|NF2|GSK3B|THRA|PLEK|PRKAG2|ARRB1|ARRB2|SPRED1|HNF4A|…
35466	0.0001776	0.0088037	279	867	3440	14257	regulation of signaling pathway	USP6NL|SLC35B2|APP|CBLC|PHB2|PREX1|LGALS1|TBK1|AKT2|DAG1|BTRC|SKP2|BVES|TBC1D22A|AGFG2|PROK1|ACVR1|MIF|HNF1A|BCR|DYNC1LI1|SFRP1|EID2|CDC34|SPATA13|TRIM13|KCTD13|RBCK1|SIK2|TRIB1|NGEF|TBC1D9B|GATA6|LPAR1|AGAP1|AGAP3|WDR67|PRKCZ|KALRN|ABR|S100A13|HMOX1|FADD|SNX6|NGFR|AFAP1L2|NDFIP1|ICMT|SIAH2|INSR|BRAF|NET1|PPP5C|CILP|GIPC1|ID1|GRB2|RGL3|ATM|RGL2|CD40|TGFB1I1|OTUD7B|SIPA1L2|SIPA1L3|PTPRF|ROBO1|AKAP…
8203	0.00018706	0.0091954	38	68	3440	14257	cholesterol metabolic process	IDI1|SCARB1|PRKAA1|MVK|INSIG1|AKR1D1|HSD17B4|HMGCR|HSD17B7|CLN8|CYP7A1|CLN6|NSDHL|CYB5R3|NPC1L1|FDXR|SCAP|APOB|SC5DL|LDLR|FDFT1|ABCA1|SREBF1|MBTPS1|CUBN|APOA2|APOA4|DHCR24|HNF1A|CYP7B1|LSS|SREBF2|SQLE|SOAT1|SOAT2|APOC1|ANGPTL3|MVD
9893	0.00025729	0.012543	295	928	3440	14257	positive regulation of metabolic process	ATF1|ATF2|APP|SMARCB1|ELK1|ICAM1|DCAF6|PSMD8|PSMD9|EDNRA|PSMD6|EDNRB|TBK1|PSMD7|TRIM28|CREB3L4|SOX18|AKT2|CDC26|PSMD2|NAMPT|RPS6KA1|CDC27|PSMD3|ZXDC|PSMD1|QK|BTRC|BVES|ACVR1|MED1|SMARCC1|CIRBP|EBF3|MIF|HNF1A|UHMK1|NIF3L1|SOAT1|ZSCAN21|PSME1|PSME2|PFN1|CLOCK|ADCYAP1R1|TMEM161A|MAOB|PRKDC|EPAS1|SUPT4H1|GATA6|NOLC1|SEC14L2|MYO6|SCAP|PPARGC1A|ATG7|ABCA1|CREBBP|AFAP1L2|XRCC6|NDFIP1|INSR|PBX2|FZD8|ELL3…
16125	0.00028286	0.013677	40	74	3440	14257	sterol metabolic process	IDI1|SCARB1|PRKAA1|MVK|INSIG1|AKR1D1|HSD17B4|HMGCR|HSD17B7|CLN8|CYP7A1|CLN6|CYB5R1|NSDHL|CYB5R3|NPC1L1|FDXR|SCAP|APOB|SC5DL|LDLR|FDFT1|ABCA1|SREBF1|MBTPS1|CUBN|APOA2|APOA4|DHCR24|HNF1A|CYP7B1|LSS|SREBF2|SQLE|SOAT1|SOAT2|APOC1|ANGPTL3|EBPL|MVD
12501	0.00031391	0.015055	139	381	3440	14257	programmed cell death	MTCH1|APP|STEAP3|RTKN|ITSN1|CIB1|UBE2Z|PYCARD|PREX1|PSMD9|SLK|EP300|PHLDA3|DAXX|CHIA|ENDOG|UNC5B|F2R|RPS6|MUL1|RRAGA|NGFRAP1|DDIT4|NGEF|DAP3|EPHA2|PRKDC|DIABLO|MAGED1|GATA6|PSEN2|FAM82A2|PHB|PSEN1|FOXO3|KALRN|GSPT1|APH1A|ABR|BAG4|SGPL1|APH1B|RHOT1|SHARPIN|SFN|FADD|BCL2L14|MAP2K6|NGFR|SMAD3|DNASE2A|NEK6|SIAH2|NET1|ID1|PPT1|ATM|BCL2L1|YWHAE|PLEKHF1|FASTKD1|YWHAB|FASTKD2|FASTKD3|RASGRF2|TRADD|SRA1|E…
19538	0.00043725	0.020801	807	2882	3440	14257	protein metabolic process	FAM108B1|OSGEPL1|TESK1|EHMT1|PSMD8|NDST1|PSMD9|PSMD6|TBK1|PSMD7|CAPNS1|AKT2|PSMD2|PSMD3|PSMD1|PRKACA|PRKACB|HEMK1|CSNK2A1|PHKA1|EML1|PHKA2|BCR|LARS2|ACE2|PSME1|UQCRC1|PSME2|RBCK1|TARSL2|MEPCE|MRPL19|BAZ2A|MRPL13|MRPL11|ADAMTS14|C5|HSPH1|HLCS|LTA4H|ATG7|B3GALNT2|B3GALNT1|NGFR|CREBBP|NAPSA|SRMS|EIF2AK1|MRPL27|ERLIN2|MRPL30|UCK2|NPEPO|BHMT|EIF5|QARS|NMT1|NMT2|LGMN|LRSAM1|PIGO|PIGN|RPLP1|PIGP|PIGZ|MR…
42254	0.00046064	0.021739	47	94	3440	14257	ribosome biogenesis	RRN3|GSTCD|POP4|ISG20L2|DDX21|SDAD1|TFB1M|RRP8|RPL7|RPS15|RPS14|FBL|RPS17|RPS16|PES1|EXOSC9|RRS1|UTP20|BRIX1|RPS2|EXOSC3|RPS10|UTP15|NOP58|RPS7|DDX56|RPS6|TSC1|RRP1B|UTP11L|DDX52|MINA|WDR12|FTSJ2|GTPBP4|RPS25|BOP1|TBL3|NSA2|NHP2L1|EIF6|MRTO4|SBDS|RPL24|NAF1|RPL26|RPS24
6519	0.00048177	0.022555	120	320	3440	14257	cellular amino acid and derivative metabolic process	DMGDH|SLC27A1|VARS|GLDC|PARS2|ABAT|YARS2|PARK2|PCMT1|PPAT|CYP2D4|NARS2|GGT1|PSPH|RARS2|SDS|GPT2|SARS|YOD1|PHKA1|AARSD1|CPT1C|THNSL1|THNSL2|UPB1|LARS2|MTHFD1|SMS|DNMT1|AARS2|SHMT2|TARSL2|EPAS1|SHMT1|GLO1|MRI1|MGST2|ACMSD|ZMAT2|AMDHD1|VARS2|ATG7|YARS|DARS|GGT7|ICMT|GFPT1|GOT2|ASNS|GGH|PYCR2|AZIN1|GCLC|OCLN|BHMT|VNN1|CPS1|QARS|CYP1A1|ALDH18A1|FARSA|FARSB|PYCRL|ASNSD1|FARS2|MECP2|SPR|HNF4A|PHGDH|EIF5…
6629	0.0004891	0.022718	231	703	3440	14257	lipid metabolic process	FAAH|ACSM3|ACSM5|GBA3|GBA2|NSDHL|LIPH|CYP2D4|LIPG|FDXR|LRAT|QK|PIP4K2B|STARD3|CUBN|PRKAB2|ACOT8|STARD5|ECH1|PHKA1|MIF|HNF1A|CPT1B|SOAT1|SOAT2|PLBD1|ACOT1|FAR1|CYP2E1|ACOT6|ACOT4|GNE|PTGES|GCDH|MTTP|GATA6|MGST2|PLA2G6|PLA2G7|HSD11B1|UGCG|CYB5R1|PTDSS2|PTDSS1|SGPL1|CYB5R3|PRKAR2B|RDH10|PLCG2|PIP5K1A|HMOX1|SCAP|PIP5K1B|LTA4H|PIP5K1C|APOB|FDFT1|ABCA1|ACADSB|PAFAH2|CYP26A1|SQLE|NPEPO|STAR|FASN|CYP1A1|…
31401	0.00052518	0.024203	88	217	3440	14257	positive regulation of protein modification process	LRRK2|CD80|DOCK7|PRKAG2|UBE2D1|ARRB1|FGF1|BMI1|CDC14B|CTGF|PSMD8|PSMD9|NIPBL|EDNRA|PSMD6|EDNRB|PSMD7|CCND1|AKT2|CDC26|PSMD2|CDC27|PSMD3|ADORA1|MLST8|PSMD1|EP300|NBN|JAK2|BTRC|PIAS4|SREBF1|ANAPC7|SPHK1|ADIPOQ|AXIN1|ARNT|MIF|PSMA6|PSMA3|RAP2B|PSMA1|PSME1|PSME2|ITGA5|MET|CD44|ANAPC2|HDAC4|PSMD10|PSMD12|DNMT1|PSMD11|PSMD14|PSMD13|PSEN1|ACVR1B|RCHY1|HSPBP1|PSMB10|THBS4|PSMB6|PSMB7|FZR1|PSMB5|PSMB1|RIC…
16568	0.00054141	0.024758	79	189	3440	14257	chromatin modification	SMARCB1|CHD8|EHMT2|PRDM5|EHMT1|ASH2L|ARRB1|RRP8|CDC73|ING5|RPS6KA5|ING3|RUVBL1|SAP130|EP300|JAK2|WHSC1L1|PRMT6|RBM14|SMARCC1|PRMT7|RING1|H2AFY|DTX3L|ACTL6A|DNMT3A|SETMAR|CHD1L|HNF1A|MORF4L1|TAF6L|HAT1|HDAC4|SMARCD2|DNMT1|HDAC3|HDAC1|SATB1|BAZ2A|PHB|HDAC8|HDAC6|HDAC7|HIRA|HLCS|RBBP5|ATXN7|BAHD1|NSD1|LEO1|RBBP7|APBB1|BRD8|DMAP1|MBD3|CREBBP|KDM4C|BRPF3|USP21|BNIP3|PCGF2|TAF10|SS18L1|SMARCA5|INO80|ML…
23034	0.00062749	0.028473	303	965	3440	14257	intracellular signaling pathway	STMN2|PREX1|NDST1|EDNRA|RASSF1|RPS6KA5|EDNRB|TBK1|AKT2|RPS6KA1|PRKACA|PRKACB|PROK1|TRIM23|UNC13B|ARL11|MED1|DAXX|WSB2|DAPK1|PRKCE|DAPK2|NSMCE1|YOD1|BCR|ADCY9|PRKD3|PRKD2|SIK1|SIK2|TRIB1|ADCYAP1R1|LPAR1|AGAP1|AGAP3|PRKCZ|KALRN|ABR|RHOT1|RACGAP1|INPP5D|MYO6|PLCG2|HMOX1|SCAP|SFN|ABCA1|SRPK2|FZD2|GADD45B|INSR|RAB27A|BRAF|SRPK1|NET1|COL1A2|PPP1R1B|GRB2|ATM|RGL1|ARF3|ARF2|ARHGAP1|PRKAG2|CHP|IKBKAP|ARHG…
32446	0.00065464	0.029479	66	150	3440	14257	protein modification by small protein conjugation	LRSAM1|RNF13|UBE3C|UBE2D1|CBLC|UBE3A|ARRB1|ARRB2|PARK2|CDC73|NUB1|CDC26|SUMO2|CDC27|ARIH2|SKP2|TRIM21|TRIM23|RING1|ANAPC7|DTX3L|MUL1|PIAS2|TOPORS|RNF41|RNF144B|CDC34|TRAF6|TRIM13|KCTD13|RBCK1|ANAPC2|RNF31|TSG101|CUL5|MGRN1|UBA5|CUL3|RNF6|RNF7|RCHY1|GSPT1|RNF135|OS9|LEO1|VHL|ATG7|BARD1|MAP3K1|UBE2I|PPIL2|CRBN|KLHL20|UBOX5|ITCH|UBE2S|UBA3|MDM2|UBE2N|UBA2|ERCC8|PAF1|FBXL5|SAE1|TRIM32|TRIM33
16044	0.00066694	0.029805	111	292	3440	14257	cellular membrane organization	SCARB1|APP|ITSN1|INPPL1|FNBP1L|TOMM22|FTH1|AP1S1|NSF|CUBN|UNC13A|FNBP1|AP1B1|UNC13D|SCAMP2|ELMO1|PPIF|ELMO2|COPB2|SAR1B|COPB1|ADRB2|BLOC1S3|MYO6|PACSIN2|ATP6V1H|ATG7|AP1M1|SEC31A|MSR1|HSPA4|DHCR24|ABCA7|ARHGAP27|EHD4|NPLOC4|SYNJ1|DLG4|PPT1|NOSTRIN|GRB2|RAB5A|COPE|BCL2L1|PICALM|LRSAM1|SH3KBP1|SNAP23|CLTC|STAB2|ARRB1|ARRB2|EEA1|HINT1|ANXA7|CD36|LDLRAP1|EMD|NDEL1|HSP90AA1|SEC13|FCER1G|DBNL|ELMOD2|EL…
51128	0.00072678	0.032235	171	495	3440	14257	regulation of cellular component organization	ATF1|SCARB1|GPR65|INPPL1|STMN2|PEBP1|PARK2|SCAMP5|PREX1|LGALS1|HERC2|EP300|BVES|TMSB10|CHRNB2|GRLF1|S100A1|ADIPOQ|TSC2|TSC1|MIF|MID1|PIAS2|HCFC1|RUFY1|CLIP2|DYNC1LI1|MAG|CFDP1|CDC34|FEZ1|RUFY3|SBDS|ADAM9|FKBP4|EZR|PFN1|PFN2|ANAPC2|PSMD10|NUMBL|DNMT1|TNKS|LPAR1|PSEN1|PRKCZ|KALRN|KLK8|SKA1|DPP4|KIF3A|TPR|PACSIN2|S100A13|MDN1|BCL9L|SPTBN2|MGEA5|NGFR|SMAD4|SMAD3|NEK6|SS18L1|SEC16A|INSR|HSPA2|SMAD6|ZZ…
61024	0.00082225	0.036197	111	293	3440	14257	membrane organization	SCARB1|APP|ITSN1|INPPL1|FNBP1L|TOMM22|FTH1|AP1S1|NSF|CUBN|UNC13A|FNBP1|AP1B1|UNC13D|SCAMP2|ELMO1|PPIF|ELMO2|COPB2|SAR1B|COPB1|ADRB2|BLOC1S3|MYO6|PACSIN2|ATP6V1H|ATG7|AP1M1|SEC31A|MSR1|HSPA4|DHCR24|ABCA7|ARHGAP27|EHD4|NPLOC4|SYNJ1|DLG4|PPT1|NOSTRIN|GRB2|RAB5A|COPE|BCL2L1|PICALM|LRSAM1|SH3KBP1|SNAP23|CLTC|STAB2|ARRB1|ARRB2|EEA1|HINT1|ANXA7|CD36|LDLRAP1|EMD|NDEL1|HSP90AA1|SEC13|FCER1G|DBNL|ELMOD2|EL…
51259	0.00086395	0.037752	88	219	3440	14257	protein oligomerization	CEP57|CDA|YWHAB|TRADD|PRKAG1|IDE|SLC6A1|ALAD|STK11|CASP8|CDH1|PPAT|LONP1|TRIM21|ACADS|MAP3K5|CHRNB2|MAP2K1|ADSL|APAF1|STRADA|ADIPOQ|ANXA5|ATPIF1|TSC2|TSC1|MIF|GCHFR|OLFM1|MED24|ALDH5A1|CLPP|IVD|ALDH1A1|TNNT3|KCTD13|CRYAB|ALDH1A7|BIRC3|BLM|PRKAA1|UQCRB|ATL3|CAB39|SHMT2|SHMT1|NRXN1|ATL2|PRKCZ|MALT1|AKAP2|THBS4|ACAT1|BAG4|PRKAR2A|NACC1|CTNNA1|HMOX1|STOM|VHL|FADD|PROSAPIP1|MAP3K1|JUP|KCNIP2|ST13|TAF1…
10646	0.00091402	0.039646	332	1075	3440	14257	regulation of cell communication	USP6NL|SLC35B2|APP|HHIP|CBLC|PHB2|PREX1|PSMD9|LGALS1|TBK1|AKT2|DAG1|PRKACA|BTRC|SKP2|BVES|TBC1D22A|AGFG2|PROK1|ACVR1|CACNA2D2|MIF|HNF1A|SYTL4|BCR|DYNC1LI1|SFRP1|EID2|CDC34|DDIT4|SPATA13|TRIM13|KCTD13|KCNQ4|RBCK1|TRIB1|NGEF|TBC1D9B|MAOB|GATA6|LPAR1|AGAP1|AGAP3|WDR67|PRKCZ|KALRN|KLK8|CDKN2AIP|ABR|SYNGR1|INPP5D|S100A13|HMOX1|FADD|SNX6|NGFR|NMB|AFAP1L2|NDFIP1|ICMT|SIAH2|INSR|BRAF|NR0B2|NET1|CPEB1|PPP…
43085	0.0010399	0.044775	166	480	3440	14257	positive regulation of catalytic activity	MTCH1|SCARB1|RPL5|GPR65|UBE2D1|CDC14B|CTGF|PSMD8|PYCARD|PSMD9|EDNRA|PSMD6|EDNRB|PSMD7|CCND1|CDC26|PSMD2|CDC27|PSMD3|ADORA1|PSMD1|NBN|GNAT1|PRKACA|BTRC|PRKACB|MAP3K7|PROK1|MAP3K5|MAP2K3|MAP2K1|ANAPC7|HGF|F2R|MUL1|TSC2|TSC1|PRLR|ERN1|POR|MSH2|PRKAR1A|MADD|PSME1|PSME2|ADAM9|ANAPC2|PFKFB2|PSMD10|ADCYAP1R1|PSMD12|CALCRL|PSMD11|PSMD14|DIABLO|PSMD13|LPAR1|PSEN2|ALOX12|ABHD5|PSEN1|ADRB2|PRKCZ|GSPT1|APH1A…
10604	0.0010782	0.046089	269	846	3440	14257	positive regulation of macromolecule metabolic process	ATF1|ATF2|APP|SMARCB1|ELK1|DCAF6|PSMD8|PSMD9|EDNRA|PSMD6|EDNRB|TBK1|PSMD7|TRIM28|CREB3L4|SOX18|AKT2|CDC26|PSMD2|NAMPT|RPS6KA1|CDC27|PSMD3|ZXDC|PSMD1|QK|BTRC|BVES|ACVR1|MED1|SMARCC1|CIRBP|EBF3|MIF|HNF1A|UHMK1|NIF3L1|SOAT1|ZSCAN21|PSME1|PSME2|PFN1|CLOCK|TMEM161A|PRKDC|EPAS1|SUPT4H1|GATA6|NOLC1|MYO6|SCAP|PPARGC1A|ATG7|CREBBP|AFAP1L2|XRCC6|NDFIP1|INSR|PBX2|FZD8|ELL3|SMARCA4|FOSL2|CSRNP2|CD40|TGFB1I1|…
6281	0.00109	0.046258	82	201	3440	14257	DNA repair	MUS81|MDC1|MPG|OGG1|MUM1|NUDT1|SMC3|BRCA2|ALKBH2|SLK|REV3L|POLI|NBN|POLK|POLH|HMGN1|RFC5|RFC3|RFC4|LIG1|PARP2|RFC2|ATRX|NSMCE1|RAD23A|WRNIP1|KIF22|SMC1A|MORF4L1|NEIL2|MSH2|FANCD2|CRY2|KCTD13|CRY1|ASF1A|BLM|PCNA|PRKDC|USP10|PNKP|XPA|XPC|POLD4|ASTE1|POLD2|PMS2|APBB1|NHEJ1|BARD1|XRCC6|XRCC5|NONO|XRCC2|RPA1|MRE11A|XRCC1|RPA2|HELZ|GTF2H2|MLH1|GTF2H3|APTX|GTF2H5|SMUG1|SETX|RAD52|POLA1|EEPD1|CDK7|RAD50|…
23051	0.001397	0.058863	229	704	3440	14257	regulation of signaling process	USP6NL|SLC35B2|APP|HHIP|CBLC|PREX1|LGALS1|TBK1|AKT2|DAG1|BTRC|BVES|TBC1D22A|AGFG2|PROK1|ACVR1|MIF|BCR|DYNC1LI1|CDC34|DDIT4|SPATA13|TRIM13|KCTD13|RBCK1|TRIB1|NGEF|TBC1D9B|LPAR1|AGAP1|AGAP3|WDR67|KALRN|CDKN2AIP|ABR|INPP5D|S100A13|HMOX1|FADD|NDFIP1|ICMT|INSR|BRAF|NET1|PPP5C|ID1|GRB2|RGL3|RGL2|CD40|OTUD7B|SIPA1L2|SIPA1L3|PTPRF|ROBO1|AKAP12|AKAP13|HNF4A|IKBKG|CD36|JAK2|NDEL1|ZDHHC17|F3|DUSP6|VAV1|RHOA…
9966	0.0014247	0.059606	227	697	3440	14257	regulation of signal transduction	USP6NL|SLC35B2|APP|HHIP|CBLC|PREX1|LGALS1|TBK1|AKT2|DAG1|BTRC|BVES|TBC1D22A|AGFG2|PROK1|ACVR1|MIF|BCR|DYNC1LI1|CDC34|DDIT4|SPATA13|TRIM13|KCTD13|RBCK1|TRIB1|NGEF|TBC1D9B|LPAR1|AGAP1|AGAP3|WDR67|KALRN|CDKN2AIP|ABR|INPP5D|S100A13|HMOX1|FADD|NDFIP1|ICMT|INSR|BRAF|NET1|PPP5C|ID1|GRB2|RGL3|RGL2|CD40|OTUD7B|SIPA1L2|SIPA1L3|PTPRF|ROBO1|AKAP12|AKAP13|HNF4A|IKBKG|CD36|JAK2|NDEL1|ZDHHC17|F3|DUSP6|VAV1|RHOA…
51247	0.0014837	0.061636	108	286	3440	14257	positive regulation of protein metabolic process	CD80|UBE2D1|FGF1|CDC14B|CTGF|PSMD8|PSMD9|EDNRA|PSMD6|EDNRB|PSMD7|CCND1|AKT2|CDC26|PSMD2|CDC27|PSMD3|ADORA1|PSMD1|EP300|NBN|BTRC|PIAS4|USP5|ANAPC7|ADIPOQ|CIRBP|MIF|UHMK1|PSME1|PSME2|ADAM9|ANAPC2|PSMD10|PSMD12|DNMT1|PSMD11|PSMD14|PSMD13|RNF180|PSEN1|HSPBP1|ATG7|MGEA5|SMAD4|NDFIP1|WFS1|INSR|FZD8|BMP4|BMP2|GCLC|UBE2S|MDM2|UBE2N|CDK1|LRRK2|DOCK7|PRKAG2|ARRB1|BMI1|NIPBL|MLST8|JAK2|EIF5A|SREBF1|SPHK1|AX…
6605	0.0016283	0.067169	66	153	3440	14257	protein targeting	IPO13|YWHAE|CEP57|IPO11|ARL6IP1|YWHAB|SRPR|SRP54|TOMM20|ZDHHC3|AKAP12|PPP3CA|XPO1|CFL1|ADORA1|PMPCB|IKBKG|JAK2|KPNA2|KPNA3|KPNA1|NUP214|EIF5A|STRADA|F2R|SSR3|AIP|TSC2|NUTF2|AP3B1|SRP9|ZFYVE16|PEX3|PACS1|PEX6|CRY2|EXOC4|TXNIP|PICK1|NUP54|AGXT|KPNB1|TOMM40|HTT|SYNGR1|TPR|LMNA|MFN2|RILP|MAPK3|HSPA9|MGEA5|NOP58|MTX1|RAB27A|XPO7|RASSF9|PEX12|PEX13|PEX14|SNUPN|GNPTG|POLA2|TMCO6|MLPH|GIPC1
22403	0.0018958	0.077663	96	248	3440	14257	cell cycle phase	APP|TXNL4B|DSCC1|CEP120|CLTC|SMC3|BRCA2|LSM10|LFNG|PPP3CA|NIPBL|CCND1|MDK|CDC26|CDC27|RUVBL1|NBN|LZTS2|SKP2|ACVR1|MAP2K1|NUDC|RPS6|HAUS4|HAUS3|SMC1A|CKAP5|HAUS1|LATS1|DYNC1LI1|AIM1|RAD51C|KIF2A|PRKAR1A|FANCD2|ZW10|RPL24|MYH9|BIRC5|KIF2C|MAPRE3|SLBP|HDAC3|RGS14|PSMD13|CUL3|MIS12|USH1C|FOXO4|ACVR1B|PPM1D|PDS5A|SKA1|AURKA|PPP2CA|HAUS8|KIF3B|HAUS7|KATNA1|E2F1|RRS1|RBBP8|CAMK2G|CLASP1|CLASP2|CDKN2C|UB…
6913	0.0020703	0.084224	53	115	3440	14257	nucleocytoplasmic transport	IPO13|CEP57|IPO11|NUP107|ZC3H3|PIGZ|PHAX|RPS15|GLE1|PPP3CA|AKAP13|DBP|XPO1|KHSRP|CFL1|IKBKG|JAK2|KPNA2|KPNA3|KPNA1|NUP214|EIF5A|NCBP1|STRADA|F2R|TSC2|TSC1|NUTF2|THOC5|THOC6|LSG1|CRY2|TXNIP|NUP54|KPNB1|ANP32A|DDX25|HTT|AAAS|MALT1|NUP160|TPR|LMNA|RILP|MAPK3|HSPA9|NOP58|XPO7|SNUPN|POLA2|TMCO6|MYBBP1A|XPOT
51169	0.0021253	0.085871	54	118	3440	14257	nuclear transport	IPO13|CEP57|IPO11|NUP107|ZC3H3|PIGZ|PHAX|RPS15|GLE1|PPP3CA|AKAP13|DBP|XPO1|KHSRP|CFL1|IKBKG|JAK2|KPNA2|KPNA3|KPNA1|NUP214|EIF5A|NCBP1|STRADA|F2R|TSC2|TSC1|NUTF2|THOC5|THOC6|LSG1|CRY2|TXNIP|NUP54|KPNB1|ANP32A|DDX25|HTT|AAAS|MALT1|NUP160|TBRG1|TPR|LMNA|RILP|MAPK3|HSPA9|NOP58|XPO7|SNUPN|POLA2|TMCO6|MYBBP1A|XPOT
6950	0.0021597	0.086666	444	1503	3440	14257	response to stress	MDC1|CLPB|ABAT|SMC3|SCAMP5|ALKBH2|NDST1|NUB1|TBK1|CREB3L4|AKT2|PGLYRP1|CHIA|ATG12|UNC13D|CLDN3|MTHFD2|DDIT4|TXNIP|ASF1A|NLRX1|PRKDC|XPA|NOLC1|XPC|MEFV|PRDX3|PRDX2|C5|HSPH1|PRDX1|BLOC1S3|MYO6|HMOX1|SFN|ATG7|HMOX2|NHEJ1|JAG2|MCTS1|BARD1|NGFR|AFAP1L2|EIF2AK1|FOSL2|SETX|IL22RA1|UCK2|TDP1|GPR182|CYP1A1|PAM|RAD18|BTG3|BTG2|TGFB1I1|OGG1|SERPINA10|PRKAG1|ECSIT|AACS|MECP2|NIPBL|TIMP3|IKBKG|JAK2|PLLP|SPHK1…
32270	0.0024456	0.097478	103	272	3440	14257	positive regulation of cellular protein metabolic process	CD80|UBE2D1|FGF1|CDC14B|CTGF|PSMD8|PSMD9|EDNRA|PSMD6|EDNRB|PSMD7|CCND1|AKT2|CDC26|PSMD2|CDC27|PSMD3|ADORA1|PSMD1|EP300|NBN|BTRC|PIAS4|USP5|ANAPC7|ADIPOQ|CIRBP|MIF|UHMK1|PSME1|PSME2|ADAM9|ANAPC2|PSMD10|PSMD12|DNMT1|PSMD11|PSMD14|PSMD13|RNF180|PSEN1|HSPBP1|ATG7|MGEA5|SMAD4|NDFIP1|INSR|FZD8|BMP4|BMP2|GCLC|UBE2S|MDM2|UBE2N|CDK1|LRRK2|DOCK7|PRKAG2|ARRB1|BMI1|NIPBL|MLST8|JAK2|EIF5A|SREBF1|SPHK1|AXIN1|A…
35467	0.0025905	0.10256	85	214	3440	14257	negative regulation of signaling pathway	CHD8|TGFB1I1|PLEK|INPPL1|CBY1|LECT1|OTUD7B|PEBP1|CBLC|ARRB1|YBX1|ARRB2|PHB2|PTPRF|ROBO1|RGS2|CCND1|GRB14|SUFU|HNF4A|DAG1|GRB10|ENPP1|PHLDA3|MAGI1|ACVR1|IGFBP5|FST|ADIPOQ|AXIN1|TSC2|TSC1|MIF|AXIN2|LEMD3|CYP7B1|DUSP6|PIAS2|RHOA|TGFBR3|ELF1|SFRP1|EID2|CDC34|CNKSR3|KCTD13|TAX1BP3|TRIB1|CD44|PSMD10|HDAC3|LRP1|MGRN1|CUL3|GPS2|RFNG|ADRB2|PRKCZ|FOXO1|RELA|PPP2CB|ATXN7|GPC3|MFN2|SNCA|SNX6|BCL9L|NGFR|WWOX|…
6520	0.0027099	0.10657	78	192	3440	14257	cellular amino acid metabolic process	DMGDH|VARS|PYCRL|ASNSD1|GLDC|PARS2|YARS2|FARS2|MECP2|SPR|PPAT|HNF4A|NARS2|PHGDH|PSPH|RARS2|ARG2|SDS|WARS|GPT2|MARS2|SARS|AARSD1|THNSL1|THNSL2|UPB1|LARS2|SARS2|ALDH5A1|DALRD3|MTHFD1|PCCA|DDAH1|DDAH2|IVD|PCCB|AGXT|BCAT2|AARS2|SHMT2|TARSL2|GLS2|SHMT1|HTT|MRI1|DDO|ACMSD|CLN3|NFS1|PDPR|ZMAT2|MAT2A|AMDHD1|VARS2|ATG7|YARS|DARS|NOS2|GFPT1|GOT2|ASNS|GGH|PYCR2|ASS1|GNMT|GSTZ1|GCLC|BHMT|UROC1|CPS1|QARS|SARD…
16569	0.0030702	0.11994	56	125	3440	14257	covalent chromatin modification	PRDM5|EHMT1|ASH2L|ARRB1|CDC73|ING5|RPS6KA5|ING3|RUVBL1|SAP130|EP300|JAK2|WHSC1L1|PRMT6|RBM14|PRMT7|RING1|DTX3L|ACTL6A|DNMT3A|MORF4L1|TAF6L|HAT1|HDAC4|HDAC3|HDAC1|SATB1|BAZ2A|PHB|HDAC8|HDAC6|HLCS|RBBP5|ATXN7|NSD1|LEO1|APBB1|BRD8|DMAP1|MBD3|CREBBP|KDM4C|BRPF3|USP21|PCGF2|TAF10|MLL5|PAN2|CARM1|UBE2N|PAF1|ATM|PKN1|TCF3|PHF15|BAP1
6364	0.0036663	0.14228	32	58	3440	14257	rRNA processing	GSTCD|POP4|DDX21|TFB1M|RRP8|RPL7|RPS15|RPS14|FBL|RPS17|RPS16|PES1|EXOSC9|UTP20|EXOSC3|UTP15|NOP58|RPS7|DDX56|RPS6|RRP1B|UTP11L|DDX52|WDR12|FTSJ2|BOP1|TBL3|NSA2|SBDS|NAF1|RPL26|RPS24
6350	0.0040445	0.15594	74	181	3440	14257	transcription	PHF3|CALCOCO1|THRA|PPP1R10|ARRB1|ARRB2|MED16|CDC73|MED17|MED14|MED13|SNAPC4|PTRF|MED1|NCOA6|HNF1A|POLRMT|GTF2F1|MED26|GTF2F2|TAF6L|MAF|MED24|CREB1|POLR1A|POLR1B|POLR1E|TOP1|GTF3C1|GTF3C2|GTF2A1|RRN3|GTF3C6|SUPT4H1|GATA6|RPAP1|GTF2E1|MED30|TCOF1|TAF1A|POLR2D|TCEB3|POLR2F|POLR2H|TAF9B|POLR2I|POLR2J|JUND|BRF2|BRF1|TAF10|TCEANC|TAF11|ADRM1|SMARCA5|RPA1|ELP2|RPA2|GTF2H2|GTF2H3|ELL3|FOSL2|CDK7|POLR3B|F…
16570	0.0042093	0.16124	55	123	3440	14257	histone modification	PRDM5|EHMT1|ASH2L|ARRB1|CDC73|ING5|RPS6KA5|ING3|RUVBL1|SAP130|EP300|JAK2|WHSC1L1|PRMT6|RBM14|PRMT7|RING1|DTX3L|ACTL6A|MORF4L1|TAF6L|HAT1|HDAC4|HDAC3|HDAC1|SATB1|BAZ2A|PHB|HDAC8|HDAC6|HLCS|RBBP5|ATXN7|NSD1|LEO1|APBB1|BRD8|DMAP1|MBD3|CREBBP|KDM4C|BRPF3|USP21|PCGF2|TAF10|MLL5|PAN2|CARM1|UBE2N|PAF1|ATM|PKN1|TCF3|PHF15|BAP1
32502	0.0044824	0.17059	695	2479	3440	14257	developmental process	ATF1|CYFIP1|IFT172|STMN2|FNBP1L|PHB2|CLDN1|GLDN|FGFRL1|PREX1|NDST1|NSDHL|RNF114|CLP1|SOX18|CYP2D3|CDK5RAP1|LRAT|PRSS8|GNAT1|PRKACA|BVES|CDK5RAP3|WLS|CDK5RAP2|MED1|CUBN|MBNL1|ENDOG|UNC13A|FNBP1|UNC5B|CACNA2D2|DICER1|UPB1|WDR77|BCR|CLDN5|IFT81|FEZ1|RUFY3|TXNIP|RPL24|HOXB7|NGEF|ATF3|RPN2|PRKDC|FLII|GATA6|FAM82A2|DYNC2LI1|PRDX3|C5|RDH10|TTPA|BLOC1S3|PLCG2|HMOX1|LTA4H|PIP5K1C|ATG7|ZBTB7A|NHEJ1|JAG2|BT…
16072	0.0061639	0.23308	32	59	3440	14257	rRNA metabolic process	GSTCD|POP4|DDX21|TFB1M|RRP8|RPL7|RPS15|RPS14|FBL|RPS17|RPS16|PES1|EXOSC9|UTP20|EXOSC3|UTP15|NOP58|RPS7|DDX56|RPS6|RRP1B|UTP11L|DDX52|WDR12|FTSJ2|BOP1|TBL3|NSA2|SBDS|NAF1|RPL26|RPS24
8380	0.0064612	0.24277	75	186	3440	14257	RNA splicing	DBR1|PIGZ|WDR83|HNRNPR|PHAX|CASC3|YBX1|TSEN2|TSEN54|EFTUD2|SYNCRIP|SART1|SNRPD2|SNRPD1|RSRC1|CLP1|KHSRP|QK|CIR1|RBM5|PRMT5|MBNL1|PRMT7|NCBP1|TRPT1|PLRG1|ZCRB1|THOC5|SMC1A|GTF2F1|GTF2F2|PTBP2|WDR77|THOC6|PRPF18|PRPF6|NHP2L1|HNRNPUL1|SNRPG|GEMIN4|STRAP|LUC7L3|HNRNPH2|SNRPF|SLU7|SNRPA|TSEN34|SF3B2|DHX9|CSTF3|WBP4|PRPF8|PUF60|TRA2B|PCBP2|POLR2D|CSTF1|POLR2F|POLR2H|POLR2I|POLR2J|SF3A3|SRPK2|SF3A1|CPSF…
48193	0.0070235	0.26223	47	101	3440	14257	Golgi vesicle transport	NAPA|COPB2|SEC23A|SAR1B|COPB1|GOSR1|SNAP23|CLTC|HTT|ARRB1|LMAN1|HINT1|GOLGA5|CUX1|FTH1|BLOC1S3|AP1S1|YKT6|AP1M1|SEC31A|TRAPPC2|TRAPPC3|SLC30A6|MON2|SEC24B|SEC13|COG7|TRAPPC2L|SEC24A|TRAPPC4|GBF1|AP1B1|ARCN1|DNM2|PLCB3|RABEP1|KRT18|RAB31|VAMP7|RAB14|PACS1|ZW10|RAB1|EXOC4|COPE|ERGIC1|BLZF1
32787	0.0072416	0.26867	108	294	3440	14257	monocarboxylic acid metabolic process	ALDH1L1|FAAH|SLC27A1|ACAA2|ACSM3|ACSM5|GBA2|FADS3|FPGS|CYP2D4|QK|HADH|PRKAB2|ACOT8|SDS|ECH1|ADIPOQ|PIPOX|MIF|HNF1A|CPT1C|CPT1B|FOLH1|MTHFD1|MTHFD2|ACOT1|ATF3|ACOT4|SLC27A4|PTGES|PFKFB2|GCDH|SLC35D1|SHMT1|MGST2|ALOX12|ABHD5|ACACB|ACACA|LDHB|PRKAR2B|RDH10|LTA4H|PDHA1|ATP8B1|EPHX2|ANKRD23|IDH2|ACADSB|ACSF3|ACSF2|CYP26A1|NPEPO|G6PC3|STAR|FASN|CYP1A1|CRYL1|ACADVL|PRKAG1|AACS|DLAT|CD36|SC5DL|ACADS|TPI1…
15980	0.0074508	0.2747	49	107	3440	14257	energy derivation by oxidation of organic compounds	GSK3B|PRKAG2|PYGL|MECP2|GYS2|GYS1|DBP|IDH3B|IDH3A|EPM2A|ADSL|GAA|NDUFC2|SDHC|PHKA1|SDHA|SDHB|PHKA2|ALDH5A1|SDHAF2|NDUFS4|UQCRC1|SUCLG2|SUCLG1|NDUFS1|SLC25A13|NDUFB8|UQCRB|PCDH12|PPP1R2|PHKG1|PPARGC1A|NDUFA7|MDH2|IDH3G|IDH2|PHKB|SOD2|COQ7|PPP1CA|GNMT|CS|MYBBP1A|CPS1|PPP1R1A|OGDH|BAX|ACO1|ACO2
6260	0.0076436	0.28006	60	140	3440	14257	DNA replication	FEN1|MCM7|MCM8|BRCA2|CTGF|ING5|REV3L|POLH|RFC5|TOP3B|CCDC111|RFC3|RFC4|LIG1|RFC2|TOP3A|WRNIP1|TERF2|DBF4|MCM3|KCTD13|POT1|MCM5|TOP1|MCM6|MCM2|SLBP|BLM|PCNA|NFIX|PRIM1|NOL8|PHB|RNF135|TBRG1|POLD4|RNASEH1|POLD2|ORC2|RBBP7|ATRIP|GINS1|GINS2|POLM|GINS3|GINS4|RPA1|RPA2|CDC7|CDC6|POLA1|POLA2|RAD50|NFIA|NFIB|POLE2|NFIC|DNAJA3|RPA3|RAD9B
6397	0.0077907	0.28369	70	171	3440	14257	mRNA processing	APP|DBR1|ZC3H3|POP4|PIGZ|WDR83|HNRPLL|PHAX|CASC3|TSEN2|SYNCRIP|SART1|SNRPD2|SNRPD1|CLP1|KHSRP|QK|CIR1|RBM5|PRMT5|MBNL1|PRMT7|NCBP1|SSU72|PLRG1|ZCRB1|THOC5|PTBP2|WDR77|THOC6|ERN1|PRPF18|PRPF6|NHP2L1|ESRP1|SNRPG|GEMIN4|STRAP|SNRPF|SLU7|CSTF3|WBP4|PDCD11|PUF60|FIP1L1|TRA2B|CSTF1|SF3A3|SRPK2|RBM39|SF3A1|CPSF6|RNGTT|CPSF1|CPSF3|NONO|CPSF2|CWC15|A1CF|SNUPN|TDRD3|MOV10|CPEB1|PHF5A|CARM1|HNRNPF|CAPZA1|PR…
10648	0.008101	0.29318	100	268	3440	14257	negative regulation of cell communication	HHIP|INPPL1|PEBP1|CBLC|PHB2|RGS4|RGS2|CCND1|GRB14|DAG1|GRB10|ADORA1|ENPP1|PHLDA3|MAGI1|ACVR1|IGFBP5|FST|ADIPOQ|TSC2|TSC1|MIF|LEMD3|PIAS2|SFRP1|EID2|CDC34|DDIT4|KCTD13|KCNQ4|TRIB1|PSMD10|CUL3|ADRB2|PRKCZ|FOXO1|ATXN7|INPP5D|SNX6|BCL9L|NGFR|SIAH2|SMAD6|BAMBI|CILP|MDM2|NF1|NF2|CHD8|TGFB1I1|PLEK|CBY1|LECT1|OTUD7B|ARRB1|YBX1|ARRB2|SLC6A1|PTPRF|ROBO1|SUFU|HNF4A|AXIN1|AXIN2|CYP7B1|DUSP6|RHOA|TGFBR3|ELF1|…
51174	0.009667	0.34561	152	446	3440	14257	regulation of phosphorus metabolic process	RPL5|APP|CD80|INPPL1|PEBP1|CBLC|FGF1|PARK2|CTGF|EDNRA|EDNRB|BMPER|CCND1|CLP1|AKT2|ADORA1|CDK5RAP1|ENPP1|EP300|NBN|PRKACA|PRKACB|MAP3K7|CDK5RAP3|PROK1|MAP3K5|MAP2K3|MAGI1|MAP2K1|PRKCE|HGF|F2R|ADIPOQ|MUL1|TSC2|TSC1|MIF|PRLR|GTPBP4|ERN1|PRKAR1A|MADD|TIPRL|ADAM9|TRIB1|PFKFB2|PSMD10|BLM|LPAR1|PSEN2|PSEN1|PRKCZ|PRDX3|PRKAR2B|ATXN7|PRKAR2A|MAP2K7|MAP2K6|BARD1|HEXIM2|SMAD4|SMAD3|GADD45B|EIF2AK1|INSR|GLMN…
19220	0.009667	0.34561	152	446	3440	14257	regulation of phosphate metabolic process	RPL5|APP|CD80|INPPL1|PEBP1|CBLC|FGF1|PARK2|CTGF|EDNRA|EDNRB|BMPER|CCND1|CLP1|AKT2|ADORA1|CDK5RAP1|ENPP1|EP300|NBN|PRKACA|PRKACB|MAP3K7|CDK5RAP3|PROK1|MAP3K5|MAP2K3|MAGI1|MAP2K1|PRKCE|HGF|F2R|ADIPOQ|MUL1|TSC2|TSC1|MIF|PRLR|GTPBP4|ERN1|PRKAR1A|MADD|TIPRL|ADAM9|TRIB1|PFKFB2|PSMD10|BLM|LPAR1|PSEN2|PSEN1|PRKCZ|PRDX3|PRKAR2B|ATXN7|PRKAR2A|MAP2K7|MAP2K6|BARD1|HEXIM2|SMAD4|SMAD3|GADD45B|EIF2AK1|INSR|GLMN…
10608	0.012969	0.46085	70	173	3440	14257	posttranscriptional regulation of gene expression	APP|TACO1|PIGZ|CASC3|YBX1|SYNCRIP|RPS18|CLP1|SNIP1|EP300|QK|FBXO7|TRIM21|EIF5A|USP7|COG7|NCBP1|IGFBP5|USP2|APOA2|CIRBP|TSC1|DICER1|SND1|GTPBP4|SRP9|RHOA|UHMK1|DPM2|DPM3|SMO|PEX6|MAPKAPK2|RARA|WIBG|PRKAA1|MVK|DHX9|PRKDC|POLDIP3|DDX25|MTIF2|CDKN2AIP|HSPD1|AURKA|ZFP36L1|TBRG1|MKNK1|PTK2B|EIF4EBP2|PAIP2|MAPK3|EIF2B3|BRF1|EIF2AK1|GATC|APTX|A1CF|EIF2S1|MTOR|MOV10|CPEB1|GIPC1|CAPZA1|TRMT6|MDM2|ACO1|EIF2…
16567	0.014498	0.51212	56	130	3440	14257	protein ubiquitination	LRSAM1|RNF13|UBE3C|UBE2D1|CBLC|UBE3A|ARRB1|ARRB2|PARK2|CDC73|NUB1|CDC26|CDC27|ARIH2|SKP2|TRIM21|TRIM23|RING1|ANAPC7|DTX3L|MUL1|RNF41|RNF144B|CDC34|TRAF6|TRIM13|KCTD13|RBCK1|ANAPC2|RNF31|TSG101|CUL5|MGRN1|CUL3|RNF6|RCHY1|GSPT1|RNF135|OS9|LEO1|VHL|BARD1|MAP3K1|PPIL2|CRBN|KLHL20|UBOX5|ITCH|UBE2S|MDM2|UBE2N|ERCC8|PAF1|FBXL5|TRIM32|TRIM33
15918	0.016258	0.57087	21	33	3440	14257	sterol transport	ABCA1|MSR1|SCARB1|ABCG8|ABCG5|ABCA5|VPS4B|APOA2|APOA4|PDZK1|HNF1A|SOAT1|SOAT2|NPC1L1|NPC2|APOC1|LIPG|CD36|APOB|LDLRAP1|LDLR
44106	0.016546	0.57756	98	265	3440	14257	cellular amine metabolic process	DMGDH|SLC27A1|VARS|GLDC|PARS2|YARS2|PARK2|PPAT|CYP2D4|NARS2|PSPH|RARS2|SDS|GPT2|SARS|PHKA1|AARSD1|CPT1C|THNSL1|THNSL2|UPB1|LARS2|MTHFD1|SMS|AARS2|SHMT2|TARSL2|EPAS1|SHMT1|MRI1|ACMSD|ZMAT2|AMDHD1|VARS2|ATG7|YARS|DARS|GFPT1|GOT2|ASNS|GGH|PYCR2|AZIN1|GCLC|BHMT|CPS1|QARS|ALDH18A1|FARSA|FARSB|PYCRL|ASNSD1|FARS2|MECP2|SPR|HNF4A|PHGDH|ARG2|PCYT1A|WARS|MARS2|APOA2|APOA4|SARS2|ALDH5A1|DALRD3|PCCA|DDAH1|DD…
279	0.018615	0.64595	73	184	3440	14257	M phase	TXNL4B|DSCC1|CEP120|CLTC|SMC3|BRCA2|LFNG|NIPBL|MDK|CDC26|CDC27|RUVBL1|NBN|LZTS2|MAP2K1|NUDC|RPS6|HAUS4|HAUS3|SMC1A|CKAP5|HAUS1|DYNC1LI1|AIM1|RAD51C|KIF2A|PRKAR1A|FANCD2|ZW10|RPL24|MYH9|BIRC5|KIF2C|MAPRE3|HDAC3|RGS14|PSMD13|CUL3|MIS12|PDS5A|SKA1|AURKA|PPP2CA|HAUS8|KIF3B|HAUS7|KATNA1|RRS1|CLASP1|CLASP2|UBE2I|NEK6|RPA1|MRE11A|NDC80|MAD2L2|CPEB1|WEE1|CDK7|RAD50|KIF18A|MIS18A|WEE2|APC|UBE2S|CCNG1|CDK1…
51129	0.019422	0.67001	66	162	3440	14257	negative regulation of cellular component organization	NRP1|GSK3B|LRSAM1|THRA|INPPL1|STMN2|PARK2|PTPRF|PTPRG|SCAMP5|MECP2|LGALS1|TMSB10|ADIPOQ|APOA2|ARAP1|TERF2|MID1|RHOA|TGFBR3|CLIP2|MAG|RUFY3|SBDS|TERF2IP|POT1|FKBP4|PSMD10|KANK1|DNMT1|LPAR1|KATNB1|CAPG|PSEN1|SEMA3F|PRKCZ|KLK8|HDAC6|ADD1|CST3|DPP4|KATNA1|TMEM67|TPR|SPP1|PACSIN2|CLASP1|SNCA|CLASP2|SPTBN2|NGFR|MAP3K1|RYK|HSPA2|SMAD6|BMP4|CENPE|APC|ERCC1|DLC1|CAPZA1|APOC1|TAF7|ATM|ITM2C|PICALM
48285	0.020316	0.69676	51	116	3440	14257	organelle fission	TXNL4B|DSCC1|CLTC|SMC3|NIPBL|CDC26|CDC27|RUVBL1|LZTS2|DNM1L|MAP2K1|NUDC|RPS6|MUL1|SMC1A|HAUS1|AIM1|KIF2A|ZW10|BIRC5|KIF2C|MAPRE3|RGS14|PEX11A|CUL3|PEX11B|MIS12|PDS5A|SKA1|AURKA|HAUS8|KIF3B|KATNA1|RRS1|CLASP2|UBE2I|NEK6|MAD2L2|WEE1|KIF18A|MIS18A|WEE2|APC|CCNG1|CDK1|BAX|NCAPD2|NCAPD3|SYCP3|MAD2L1|SPC25
6357	0.020882	0.71205	176	536	3440	14257	regulation of transcription from RNA polymerase II promoter	ATF1|ATF2|APP|SMARCB1|IFT172|ATN1|RORA|ELK1|DCAF6|RPS14|PSMD9|TRIM28|CREB3L4|CLP1|SOX18|AKT2|EP300|PIAS4|TLE4|MED1|MAP2K1|S100A1|FST|ZBTB38|USP2|MED8|HNF1A|GTF2F2|WDR77|MAF|PRPF6|SMO|SUB1|TXNIP|SIK1|PFN1|CLOCK|PSMD10|PRKDC|EPAS1|SUPT4H1|GATA6|ADRB2|FOXO3|FOXO1|MTDH|ATXN7|MYO6|HIVEP1|HMOX1|SCAP|PPARGC1A|ZBTB7A|BCL9L|ESRRA|HEXIM2|ABCA2|CREBBP|XRCC6|SMAD4|UBE2I|SMAD3|ZBTB16|TCEANC|PBX2|NR0B2|ELL3|BM…
5975	0.032185	1.0911	159	479	3440	14257	carbohydrate metabolic process	MPI|INPPL1|GBA3|GBA2|ENO4|NUDT3|CMAH|GALNT10|NDST1|POFUT1|PGLYRP1|CHID1|EPM2A|IGFBP1|ATHL1|CHIA|SDS|COG7|GLCE|ADIPOQ|ALG2|TALDO1|PHKA1|MOGS|PHKA2|GANC|CHIT1|DPM1|PPP1R3C|GPD2|CERCAM|AMY2|ATF3|GNE|IPPK|PFKFB2|H6PD|SLC35D1|RPN2|GLO1|FUT10|UAP1|PCDH12|PSEN1|GNS|NEU3|LDHB|FGGY|FUT7|MAN2A2|AMDHD2|ST3GAL4|PLCG2|CHST15|MLEC|CHST13|CHST14|ST3GAL1|ST3GAL2|ST3GAL3|B3GALNT2|MGEA5|B3GALNT1|PDHA1|PMM1|GFPT1|F…
9058	0.035371	1.1923	536	1892	3440	14257	biosynthetic process	RPL4|RPL5|RPL31|RPL34|RPL8|RPL6|RPL7|NDST1|NSDHL|NAMPT|RPL36|STARD3|MED1|PRKAB2|SDS|STARD5|RPL21|GLCE|RPL22|PHKA1|AARSD1|QTRTD1|UPB1|LARS2|ACE2|ADCY9|MTHFD1|MTHFD2|HMBS|RPL24|RPL27|FAR1|RPL26|ATF3|GNE|SLBP|RPN2|SHMT2|TARSL2|SHMT1|MRPL19|GATA6|PLA2G6|MRPL13|MRPL11|HSD11B1|CYB5R1|CYB5R3|RDH10|ST3GAL4|PLCG2|CHST15|CHST13|LTA4H|CHST14|ATRIP|ST3GAL1|ATG7|ST3GAL2|FDFT1|ST3GAL3|B3GALNT2|ABCA1|B3GALNT1|J…
6399	0.037368	1.2525	45	100	3440	14257	tRNA metabolic process	TRUB1|TSEN34|AARS2|MOCS3|VARS|TARSL2|PARS2|POP4|RPP30|TSEN2|MTO1|YARS2|TSEN54|FARS2|FBL|ZMAT2|CLP1|NARS2|CDK5RAP1|VARS2|PUSL1|DUS4L|TRDMT1|PUS3|YARS|RARS2|DARS|WARS|PUS1|MARS2|ELAC1|ADAT1|TRPT1|SARS|AARSD1|QTRTD1|GTPBP3|QTRT1|LARS2|CTU2|SARS2|DALRD3|QARS|FARSA|FARSB
43086	0.037945	1.2646	94	256	3440	14257	negative regulation of catalytic activity	GSK3B|PLEK|INPPL1|PRKAG2|UBE2D1|CBLC|PSMD8|PSMD9|SPRED1|PSMD6|PSMD7|CLP1|AKT2|CDC26|PSMD2|CDC27|PSMD3|ADORA1|CDK5RAP1|PSMD1|ARG2|ANAPC7|ATPIF1|APOA2|TSC2|DUSP6|DUSP7|LATS1|GCHFR|PSMA6|PSMA3|PSMA1|TNNT3|TIPRL|ANGPTL3|PSME1|POT1|PSME2|BIRC5|TRIB1|CRYAB|ANAPC2|PSMD10|PXK|PSMD12|PSMD11|LRP1|PSMD14|PSMD13|MLLT1|HMGCR|PSEN1|CLN8|PRKCZ|PSMB10|GNAI1|PRDX3|CST3|PSMB6|PSMB7|CLN3|FZR1|PSMB5|DNAJB6|PSMB1|SFN…
30301	0.043439	1.4396	20	32	3440	14257	cholesterol transport	ABCA1|MSR1|SCARB1|ABCG8|ABCG5|VPS4B|APOA2|APOA4|PDZK1|HNF1A|SOAT1|SOAT2|NPC1L1|NPC2|APOC1|LIPG|CD36|APOB|LDLRAP1|LDLR
10558	0.046211	1.5229	154	464	3440	14257	negative regulation of macromolecule biosynthetic process	IFT172|GMNN|INPPL1|ATN1|SMC3|RRP8|RPS14|TRIM28|CLP1|SOX18|ENPP1|CIR1|PIAS4|TLE4|DAXX|GRLF1|IGFBP5|S100A1|FST|USP2|ADIPOQ|TSC1|HNF1A|GTPBP4|EID2|RNF128|THAP7|HAT1|TXNIP|SIK1|TRIB2|PSMD10|DNMT1|TSG101|SUPT4H1|BAZ2A|PHB|FOXO3|MTDH|HMBOX1|INPP5D|NACC1|HIVEP1|EIF4EBP2|DMAP1|ZBTB7A|SNX6|HEXIM2|MGEA5|EIF2B3|SMAD4|UBE2I|SMAD3|CBX4|CBX3|ATP8B1|EIF2AK1|ZBTB16|GFPT1|FOXN3|NR0B2|BMP4|BMP2|GCLC|SP3|BHLHE40|ID…
87	0.050892	1.6667	50	116	3440	14257	M phase of mitotic cell cycle	TXNL4B|DSCC1|CLTC|SMC3|NIPBL|MDK|CDC26|CDC27|RUVBL1|LZTS2|MAP2K1|NUDC|RPS6|SMC1A|HAUS1|AIM1|KIF2A|ZW10|RPL24|BIRC5|KIF2C|MAPRE3|RGS14|CUL3|MIS12|PDS5A|SKA1|AURKA|HAUS8|KIF3B|KATNA1|RRS1|CLASP1|CLASP2|UBE2I|NEK6|MAD2L2|WEE1|KIF18A|MIS18A|WEE2|APC|UBE2S|CCNG1|CDK1|NCAPD2|NCAPD3|SYCP3|MAD2L1|SPC25
9968	0.051335	1.6667	44	98	3440	14257	negative regulation of signal transduction	PSMD10|HDAC3|RGS14|MGRN1|RGS16|HHIP|CUL3|PLEK|OTUD7B|PEBP1|GPS2|ARRB1|ARRB2|FOXO1|RGS4|PPP2CB|RGS2|ERBB3|HNF4A|INPP5D|DAG1|MFN2|PHLDA3|MAGI1|ACVR1|PLEKHA1|ADIPOQ|TSC2|TSC1|DUSP6|RHOA|CDC34|TAOK3|APC|DLC1|DDIT4|CNKSR3|NF1|KCTD13|SPRY2|RGS12|PTPN6|NF2|RGS7BP
6650	0.051423	1.6667	49	113	3440	14257	glycerophospholipid metabolic process	SLC27A1|PIGO|PIGN|GPAA1|PLEK|PIGP|PIGZ|PIK3C2G|PIK3C2A|PIGW|PIGV|PIGY|MECP2|PIP4K2B|SERAC1|PCYT1A|APOA2|PLAUR|APOA4|PHKA1|ALG12|DPM1|PIGB|DPM2|DPM3|ALDH5A1|PIK3CA|PIGL|PLCB1|PIGG|AGPAT6|ABHD5|PLD1|PLA2G6|AGPAT1|PTDSS2|PTDSS1|PIP5K1A|PIP5K1B|PIP5K1C|CDIPT|SYNJ2|PIKFYVE|GPAM|LPCAT2|CHPT1|PNPLA6|PI4KB|SERINC3
9890	0.054253	1.7489	161	490	3440	14257	negative regulation of biosynthetic process	SLC27A1|IFT172|GMNN|INPPL1|ATN1|SMC3|RRP8|RPS14|TRIM28|CLP1|SOX18|ENPP1|CIR1|PIAS4|TLE4|DAXX|GRLF1|IGFBP5|S100A1|FST|USP2|ADIPOQ|TSC1|HNF1A|GTPBP4|EID2|RNF128|THAP7|HAT1|TXNIP|SIK1|TRIB2|PSMD10|DNMT1|TSG101|INSIG1|SUPT4H1|BAZ2A|PHB|FOXO3|MTDH|HMBOX1|INPP5D|NACC1|HIVEP1|EIF4EBP2|DMAP1|ZBTB7A|SNX6|HEXIM2|MGEA5|EIF2B3|SMAD4|UBE2I|SMAD3|CBX4|CBX3|ATP8B1|EIF2AK1|ZBTB16|GFPT1|FOXN3|NR0B2|BMP4|BMP2|GCLC…
7165	0.059007	1.8918	329	1108	3440	14257	signal transduction	RAPH1|PPP2R2A|SMC3|NDST1|BAIAP2L2|EDNRA|RASSF1|RPS6KA5|EDNRB|TBK1|RASSF2|RASSF3|RASSF4|AKT2|RPS6KA1|GNAT1|PRKACA|PRKACB|PROK1|TRIM23|ARL11|UNC5B|IL1R1|DAPK1|STARD8|DAPK2|ANK2|HNF1A|BCR|PRKAR1A|ZW10|RPL24|SPARCL1|SIK1|SIK2|TRIB1|RIN2|GRB7|ADCYAP1R1|NUMBL|PEX11A|LPAR1|AGAP1|PIK3R2|AGAP3|PRKCZ|INPP5B|ABR|RHOT1|RACGAP1|PRKAR2B|PRKAR2A|HMOX1|FADD|RHBDL2|ABCA1|SRPK2|NGFR|FZD2|GADD45B|INSR|RASSF7|RAB27A…
32774	0.059544	1.8987	63	157	3440	14257	RNA biosynthetic process	THRA|ARRB1|ARRB2|MED16|MED17|MED14|MED13|SNAPC4|PTRF|CCDC111|MED1|NCOA6|HNF1A|GTF2F1|GTF2F2|TAF6L|MAF|MED24|CREB1|POLR1A|POLR1B|POLR1E|TOP1|GTF3C2|GTF2A1|RRN3|GTF3C6|PRIM1|SUPT4H1|GATA6|GTF2E1|MED30|TCOF1|TAF1A|POLR2D|TCEB3|POLR2F|POLR2H|TAF9B|POLR2I|POLR2J|JUND|BRF2|BRF1|TAF10|TAF11|ADRM1|SMARCA5|RPA1|ELP2|RPA2|GTF2H2|GTF2H3|ELL3|FOSL2|CDK7|POLR3D|ID1|TCEA2|TAF7|TCEA1|MNAT1|TAF2
44262	0.060934	1.9325	122	354	3440	14257	cellular carbohydrate metabolic process	INPPL1|GBA3|GBA2|ENO4|NUDT3|CMAH|GALNT10|POFUT1|EPM2A|IGFBP1|SDS|COG7|ADIPOQ|ALG2|TALDO1|PHKA1|PHKA2|DPM1|GPD2|CERCAM|ATF3|GNE|IPPK|PFKFB2|H6PD|SLC35D1|RPN2|FUT10|UAP1|PCDH12|PSEN1|LDHB|FUT7|MAN2A2|AMDHD2|ST3GAL4|PLCG2|CHST15|ST3GAL1|ST3GAL2|ST3GAL3|B3GALNT2|MGEA5|B3GALNT1|PDHA1|PMM1|GFPT1|FUCA2|IDH2|PHKB|B3GALT6|SYNJ2|DAK|CS|EXT1|COQ3|GNPTG|G6PC3|CPS1|PPP1R1A|MAN2B2|STT3A|OGDH|STT3B|OGT|GALK2|GA…
6084	0.063226	1.9945	23	40	3440	14257	acetyl-CoA metabolic process	ACAA2|MVK|PDHA1|MDH2|IDH3G|IDH2|SDHC|PDHB|SDHA|SDHB|ACACB|ACACA|CS|FASN|IDH3B|OGDH|SUCLG2|MVD|ACO1|SUCLG1|DLAT|ACO2|IDH3A
65008	0.065817	2.0652	412	1424	3440	14257	regulation of biological quality	CDA|CYFIP1|ABAT|SLC4A4|CLDN1|PREX1|LIPG|C3AR1|OBFC1|LRAT|BVES|UNC13A|GTPBP4|ACE2|CLDN5|SCO1|PRKDC|ABCB7|PRKCZ|PRDX3|HSD11B1|PRDX2|C5|RHOT1|RDH10|PRDX1|BLOC1S3|PLCG2|S100A13|HMOX1|ABCA1|ABCA2|NDFIP1|FZD2|DNASE2A|A1CF|IL22RA1|CPEB1|COL1A2|GIPC1|CYP1A1|PPT1|NCAN|ARPC1A|BHLHE41|PYGL|ARHGAP5|SMG6|MECP2|CSRP3|AIFM1|IKBKG|JAK2|LDLRAP1|PLLP|SPHK1|EMP1|EMP3|F3|TERF2|F5|ANGPTL3|RARA|CDC42EP2|POT1|PPARA|CRY…
51223	0.067056	2.0929	51	120	3440	14257	regulation of protein transport	GSK3B|CD40|YWHAB|SCAMP5|PYCARD|CNST|CDH1|SUFU|HNF4A|EP300|ARFIP1|PRKACA|JAK2|EMD|RAB8A|SRGN|CHIA|APOA2|MIF|UHMK1|SMO|TRAF6|EXOC4|ADAM9|TLR3|TLR2|PSMD10|SRC|NOLC1|NOD2|PRKCZ|AKAP1|C5|APBB1|BARD1|MBTPS1|SMAD4|NDFIP1|SMAD3|JUP|CADM1|GLMN|RAB11A|BMP4|GPAM|MDM2|NF1|CDK1|SERGEF|NFKBIB|PICALM
32880	0.069747	2.1655	59	145	3440	14257	regulation of protein localization	GSK3B|CD40|YWHAB|CEP120|SCAMP5|PYCARD|CNST|CDH1|SUFU|HNF4A|EP300|ARFIP1|PRKACA|JAK2|EMD|RAB8A|SRGN|CHIA|APOA2|MIF|UHMK1|TBC1D1|SMO|TRAF6|EXOC4|ADAM9|TLR3|TLR2|PSMD10|SRC|NOLC1|NOD2|PRKCZ|AKAP1|C5|APBB1|BARD1|MBTPS1|SMAD4|NDFIP1|SMAD3|JUP|CADM1|GLMN|RAB11A|BMP4|CENPE|RSL1D1|RAB14|GPAM|APC|MYO5B|MDM2|NF1|CDK1|SLC26A4|SERGEF|NFKBIB|PICALM
42325	0.078248	2.4167	141	422	3440	14257	regulation of phosphorylation	APP|CD80|INPPL1|PEBP1|CBLC|FGF1|PARK2|CTGF|EDNRA|EDNRB|BMPER|CCND1|CLP1|AKT2|ADORA1|CDK5RAP1|ENPP1|EP300|NBN|PRKACA|PRKACB|MAP3K7|CDK5RAP3|PROK1|MAP3K5|MAP2K3|MAGI1|MAP2K1|PRKCE|HGF|F2R|ADIPOQ|MUL1|TSC2|TSC1|MIF|PRLR|GTPBP4|ERN1|PRKAR1A|MADD|ADAM9|TRIB1|PFKFB2|PSMD10|BLM|LPAR1|PSEN2|PSEN1|PRKCZ|PRDX3|PRKAR2B|ATXN7|PRKAR2A|MAP2K7|MAP2K6|BARD1|HEXIM2|SMAD4|GADD45B|EIF2AK1|INSR|GLMN|FZD8|SMAD6|GNB2L…
10324	0.079349	2.4253	62	155	3440	14257	membrane invagination	SCARB1|APP|LRSAM1|SH3KBP1|ITSN1|CLTC|INPPL1|STAB2|ARRB1|ARRB2|FNBP1L|CD36|LDLRAP1|CUBN|FCER1G|DBNL|UNC13A|FNBP1|ELMOD2|AP1B1|ELMOD3|AP3B1|EPN1|UNC13D|SCAMP2|DNM2|NME1|TGFBR2|MMP13|RABEP1|VAMP7|CTTN|RARA|ELMO1|ELMO2|COLEC12|LRP1|ADRB2|CLN3|MYO6|MICALL2|PACSIN2|ATP6V1H|LDLR|SNCA|MSR1|HIP1R|HRAS1|ABCA7|GTF2H2|ARHGAP27|NECAP2|NECAP1|EHD4|SYNJ1|SNX17|DLG4|PPT1|NOSTRIN|GRB2|RAB5A|PICALM
6897	0.079349	2.4253	62	155	3440	14257	endocytosis	SCARB1|APP|LRSAM1|SH3KBP1|ITSN1|CLTC|INPPL1|STAB2|ARRB1|ARRB2|FNBP1L|CD36|LDLRAP1|CUBN|FCER1G|DBNL|UNC13A|FNBP1|ELMOD2|AP1B1|ELMOD3|AP3B1|EPN1|UNC13D|SCAMP2|DNM2|NME1|TGFBR2|MMP13|RABEP1|VAMP7|CTTN|RARA|ELMO1|ELMO2|COLEC12|LRP1|ADRB2|CLN3|MYO6|MICALL2|PACSIN2|ATP6V1H|LDLR|SNCA|MSR1|HIP1R|HRAS1|ABCA7|GTF2H2|ARHGAP27|NECAP2|NECAP1|EHD4|SYNJ1|SNX17|DLG4|PPT1|NOSTRIN|GRB2|RAB5A|PICALM
51172	0.082373	2.4867	146	440	3440	14257	negative regulation of nitrogen compound metabolic process	CDA|IFT172|GMNN|INPPL1|ATN1|SMC3|RRP8|RPS14|TRIM28|CLP1|SOX18|AKT2|CIR1|PIAS4|TLE4|DAXX|GRLF1|S100A1|FST|USP2|HNF1A|GTPBP4|EID2|MSH2|THAP7|HAT1|TXNIP|SIK1|PSMD10|BLM|DNMT1|TSG101|SUPT4H1|BAZ2A|PHB|FOXO3|MTDH|HMBOX1|NACC1|HIVEP1|DMAP1|ZBTB7A|SNX6|HEXIM2|SMAD4|NDFIP1|UBE2I|SMAD3|CBX4|CBX3|ATP8B1|ZBTB16|FOXN3|NR0B2|RPS26|BMP4|BMP2|GCLC|SP3|BHLHE40|ID1|UBA3|MDM2|NOSTRIN|SNAI2|NF2|GSK3B|SETD8|THRA|YWH…
31327	0.0825	2.4867	157	479	3440	14257	negative regulation of cellular biosynthetic process	SLC27A1|IFT172|GMNN|INPPL1|ATN1|SMC3|RRP8|RPS14|TRIM28|CLP1|SOX18|ENPP1|CIR1|PIAS4|TLE4|DAXX|GRLF1|IGFBP5|S100A1|FST|USP2|ADIPOQ|TSC1|HNF1A|GTPBP4|EID2|RNF128|THAP7|HAT1|TXNIP|SIK1|TRIB2|PSMD10|DNMT1|TSG101|INSIG1|SUPT4H1|BAZ2A|PHB|FOXO3|MTDH|HMBOX1|INPP5D|NACC1|HIVEP1|EIF4EBP2|DMAP1|ZBTB7A|SNX6|HEXIM2|MGEA5|EIF2B3|SMAD4|UBE2I|SMAD3|CBX4|CBX3|ATP8B1|EIF2AK1|ZBTB16|GFPT1|FOXN3|NR0B2|BMP4|BMP2|GCLC…
6351	0.082789	2.4867	61	152	3440	14257	transcription, DNA-dependent	THRA|ARRB1|ARRB2|MED16|MED17|MED14|MED13|SNAPC4|PTRF|MED1|NCOA6|HNF1A|GTF2F1|GTF2F2|TAF6L|MAF|MED24|CREB1|POLR1A|POLR1B|POLR1E|TOP1|GTF3C2|GTF2A1|RRN3|GTF3C6|SUPT4H1|GATA6|GTF2E1|MED30|TCOF1|TAF1A|POLR2D|TCEB3|POLR2F|POLR2H|TAF9B|POLR2I|POLR2J|JUND|BRF2|BRF1|TAF10|TAF11|ADRM1|SMARCA5|RPA1|ELP2|RPA2|GTF2H2|GTF2H3|ELL3|FOSL2|CDK7|POLR3D|ID1|TCEA2|TAF7|TCEA1|MNAT1|TAF2
10629	0.083044	2.4867	144	433	3440	14257	negative regulation of gene expression	IFT172|GMNN|INPPL1|ATN1|RRP8|RPS14|TBK1|TRIM28|CLP1|SOX18|SNIP1|CIR1|SKP2|PIAS4|TLE4|BNIP3L|DAXX|GRLF1|S100A1|FST|USP2|MIF|DICER1|HNF1A|SND1|EID2|THAP7|HAT1|TXNIP|SIK1|PSMD10|DNMT1|TSG101|SUPT4H1|BAZ2A|PHB|FOXO3|MTDH|HMBOX1|NACC1|HIVEP1|DMAP1|ZBTB7A|SNX6|HEXIM2|SMAD4|NDFIP1|UBE2I|SMAD3|CBX4|CBX3|ATP8B1|ZBTB16|INSR|FOXN3|NR0B2|BMP4|MOV10|BMP2|GCLC|SP3|BHLHE40|ID1|UBA3|MDM2|NOSTRIN|SNAI2|EIF2C2|GSK…
46578	0.083722	2.4943	78	207	3440	14257	regulation of Ras protein signal transduction	USP6NL|GPR65|RASGRF2|DOCK7|ARRB1|PREX1|AKAP13|MCF2L|MLST8|BVES|TBC1D22A|AGFG2|NDEL1|PLEKHG3|MAP2K1|ARHGEF12|ARHGEF17|TSC1|ARAP1|ARFGAP3|VAV1|BCR|ITPKB|TBC1D1|ARHGEF9|ACAP2|TBC1D5|TBC1D7|SPATA13|KCTD13|TBC1D24|SAG|SOS1|SOS2|ARHGEF5|NGEF|ARHGEF6|NOTCH2|TBC1D19|TBC1D9B|CCL11|CUL3|LPAR1|AGAP1|RGD1309903|ASAP1|AGAP3|WDR67|KALRN|RAP1GAP|CYTH3|CYTH2|FGD4|PPP2CB|ABR|FGD6|ALS2CL|ERBB2|PTK2B|MFN2|RICTOR|SH…
51187	0.085257	2.5273	20	33	3440	14257	cofactor catabolic process	CBR1|ALDH1L1|MDH2|IDH3G|IDH2|SDHC|SDHA|SDHB|CS|IDH3B|OGDH|BLVRB|HMOX1|SUCLG2|ACO1|SUCLG1|ACO2|HMOX2|IDH3A|CBR3
51098	0.092142	2.7177	64	162	3440	14257	regulation of binding	SMARCB1|THRA|ITGB2|ICA1|ARRB1|ARRB2|ICAM1|PYCARD|MAP1LC3B|HNF4A|CYP2D4|PIM1|TNFRSF8|EP300|IKBKG|JAK2|LDLRAP1|AMH|TRIM21|EDF1|PROX1|COMMD7|GTPBP4|NME1|TGFBR3|TAF6L|SMO|TRAF6|RARA|RBCK1|TRIB1|TLR3|TLR2|HDAC4|RNF31|PSMD10|LRPAP1|BLM|TNKS|NOD2|PSEN1|ADRB2|RELA|ADD1|MTDH|PRDX3|STK36|IRAK2|RPS3|HMOX1|BAK1|PPARGC1A|EGLN1|SMAD4|UBE2I|SMAD3|JUP|PEX14|SMARCA4|ID1|UBE2N|BAX|MAP3K13|RHEBL1
9109	0.096027	2.8182	17	26	3440	14257	coenzyme catabolic process	CBR1|ALDH1L1|MDH2|IDH3G|IDH2|SDHC|SDHA|SDHB|CS|IDH3B|OGDH|SUCLG2|ACO1|SUCLG1|ACO2|IDH3A|CBR3
23057	0.097421	2.845	44	100	3440	14257	negative regulation of signaling process	PSMD10|HDAC3|RGS14|MGRN1|RGS16|HHIP|CUL3|PLEK|OTUD7B|PEBP1|GPS2|ARRB1|ARRB2|FOXO1|RGS4|PPP2CB|RGS2|ERBB3|HNF4A|INPP5D|DAG1|MFN2|PHLDA3|MAGI1|ACVR1|PLEKHA1|ADIPOQ|TSC2|TSC1|DUSP6|RHOA|CDC34|TAOK3|APC|DLC1|DDIT4|CNKSR3|NF1|KCTD13|SPRY2|RGS12|PTPN6|NF2|RGS7BP
45934	0.10229	2.9725	143	431	3440	14257	negative regulation of nucleobase, nucleoside, nucleotide and nucleic acid metabolic process	CDA|IFT172|GMNN|INPPL1|ATN1|SMC3|RRP8|RPS14|TRIM28|CLP1|SOX18|AKT2|CIR1|PIAS4|TLE4|DAXX|GRLF1|S100A1|FST|USP2|HNF1A|GTPBP4|EID2|MSH2|THAP7|HAT1|TXNIP|SIK1|PSMD10|BLM|DNMT1|TSG101|SUPT4H1|BAZ2A|PHB|FOXO3|MTDH|HMBOX1|NACC1|HIVEP1|DMAP1|ZBTB7A|SNX6|HEXIM2|SMAD4|NDFIP1|UBE2I|SMAD3|CBX4|CBX3|ATP8B1|ZBTB16|FOXN3|NR0B2|RPS26|BMP4|BMP2|GCLC|SP3|BHLHE40|ID1|UBA3|MDM2|NOSTRIN|SNAI2|NF2|GSK3B|SETD8|THRA|YWH…
7275	0.10557	3.0528	621	2240	3440	14257	multicellular organismal development	ATF1|CYFIP1|IFT172|STMN2|FNBP1L|PHB2|CLDN1|GLDN|FGFRL1|PREX1|NDST1|NSDHL|RNF114|CLP1|SOX18|CYP2D3|CDK5RAP1|LRAT|PRSS8|GNAT1|PRKACA|BVES|CDK5RAP3|WLS|CDK5RAP2|CUBN|MBNL1|ENDOG|FNBP1|UNC5B|CACNA2D2|DICER1|UPB1|WDR77|BCR|CLDN5|IFT81|FEZ1|RUFY3|TXNIP|RPL24|HOXB7|NGEF|PRKDC|FLII|GATA6|DYNC2LI1|PRDX3|C5|RDH10|TTPA|BLOC1S3|PLCG2|HMOX1|LTA4H|PIP5K1C|ATG7|ZBTB7A|NHEJ1|JAG2|BTF3|NGFR|FZD2|ICMT|JUP|DNASE2A|…
33043	0.12561	3.6145	78	209	3440	14257	regulation of organelle organization	GPR65|PLEK|ARPC1A|STMN2|PEBP1|ARRB1|PARK2|MECP2|PREX1|NIPBL|HERC2|XPO1|NCK2|MLST8|EP300|TMSB10|SREBF1|DST|TSC2|TSC1|ARAP1|TERF2|MID1|RHOA|LATS1|CLIP2|DYNC1LI1|PALLD|RASA1|CDC42EP2|SBDS|TERF2IP|POT1|FKBP4|PFN1|MET|PFN2|PSMD10|KANK1|DNMT1|CCL11|ROCK2|TNKS|KATNB1|CAPG|ADD1|SKA1|MAPK8|TMEM67|TPR|RICTOR|BAK1|CLASP1|SNCA|CLASP2|SPTBN2|MAP3K1|SMAD3|NEK6|INSR|SORBS3|MTOR|ZZEF1|DHODH|BMP4|CENPE|PINK1|ARPC…
7005	0.12999	3.7224	46	107	3440	14257	mitochondrion organization	GFM1|TOMM40|HLF|EPAS1|GFM2|HTRA2|HTT|NRF1|CLN8|TOMM20|TOMM22|SLC25A27|PRDX3|RNASEH1|SAMM50|SHARPIN|MSTO1|LONP1|PMPCB|MFN2|SFN|BAK1|DNM1L|PPARGC1A|HSP90AA1|MAP3K1|SMAD3|MTX1|HSPA4|BNIP3|AIP|MUL1|SYNJ2|BCS1L|SOD2|COQ7|FANCG|LETM1|DNAJA3|SDHAF1|PEX5|NDUFS4|PPIF|BAX|BCL2L1|DAP3
6289	0.13579	3.8697	27	52	3440	14257	nucleotide-excision repair	PCNA|OGG1|XPA|XPC|BRCA2|POLD4|SLK|POLD2|HMGN1|RFC5|RFC3|RFC4|LIG1|RFC2|RPA1|RPA2|RAD23A|GTF2H2|GTF2H3|GTF2H5|CDK7|NEIL2|ERCC1|POLE2|RPA3|ERCC8|MNAT1
60548	0.13775	3.9068	117	342	3440	14257	negative regulation of cell death	ELK1|PARK2|EDNRA|EDNRB|AKT2|FTH1|ADORA1|PIM1|SKP2|MAP3K7|ACVR1|BNIP3L|DAPK1|HGF|F2R|RPS6|MIF|CFDP1|MSH2|SMO|TMX1|STAMBP|PPID|FAIM|PSMD10|ADCYAP1R1|TMEM161A|GLO1|PSEN2|ALOX12|PHB|PSEN1|PRKCZ|FOXO1|PRDX3|PRDX2|BAG3|PLCG2|HMOX1|ATG7|PEA15A|BARD1|NGFR|SMAD4|SMAD3|WFS1|TMEM132A|ASNS|DHCR24|BRAF|SMAD6|PAFAH2|KLHL20|BMP4|GCLC|SON|VNN1|GNAQ|MDM2|PPT1|CDK1|MNAT1|BCL2L1|GSK3B|BTG2|CHD8|YBX1|TRIAP1|PCSK6|HK…
44255	0.14225	4.014	160	494	3440	14257	cellular lipid metabolic process	FAAH|SLC27A1|ACAA2|ACSM3|INPPL1|ACSM5|GBA3|GBA2|FADS3|CYP2D4|LRAT|QK|PIP4K2B|HADH|PRKAB2|ACOT8|ECH1|ADIPOQ|PHKA1|ALG12|MIF|HNF1A|CPT1B|DPM1|DPM2|DPM3|SOAT1|SOAT2|CERCAM|ACOT1|CYP2E1|ACOT4|SLC27A4|GNE|PTGES|GCDH|IDI1|INSIG1|MTTP|GATA6|MGST2|ALOX12|ABHD5|PLD1|PLA2G6|ACACB|ACACA|UGCG|PTDSS2|PTDSS1|SGPL1|PRKAR2B|RDH10|PLCG2|PIP5K1A|HMOX1|PIP5K1B|LTA4H|KDSR|PIP5K1C|APOB|FDFT1|EPHX2|ANKRD23|SYNJ2|ACADS…
6352	0.1429	4.014	32	66	3440	14257	transcription initiation	GTF2A1|RRN3|MED16|GTF2E1|MED17|MED14|MED13|MED30|POLR2D|POLR2F|POLR2H|TAF9B|POLR2I|PTRF|POLR2J|MED1|BRF2|BRF1|NCOA6|TAF10|TAF11|SMARCA5|GTF2H2|GTF2H3|GTF2F1|GTF2F2|TAF6L|CDK7|MED24|TAF7|MNAT1|TAF2
51493	0.14938	4.1764	52	126	3440	14257	regulation of cytoskeleton organization	GPR65|PLEK|ARPC1A|STMN2|PARK2|PREX1|XPO1|NCK2|MLST8|EP300|TMSB10|DST|TSC2|TSC1|ARAP1|MID1|RHOA|LATS1|CLIP2|DYNC1LI1|PALLD|RASA1|CDC42EP2|SBDS|FKBP4|PFN1|PFN2|KANK1|CCL11|ROCK2|KATNB1|CAPG|ADD1|SKA1|MAPK8|TMEM67|RICTOR|CLASP1|CLASP2|SPTBN2|MAP3K1|SMAD3|SORBS3|MTOR|CENPE|ARPC2|APC|ARPC3|DLC1|CAPZA1|CTNNB1|NF2
6694	0.15949	4.4379	34	72	3440	14257	steroid biosynthetic process	IDI1|SCARB1|PRKAA1|MVK|INSIG1|TECR|AKR1D1|HSD17B12|HMGCR|HSD17B11|HSD17B7|CYP7A1|CYP19A1|HSD11B1|CYB5R1|NSDHL|CYB5R3|NPC1L1|HSD17B1|HSD17B2|SC5DL|FDFT1|HSD3B7|STARD3|HSD3B5|STARD5|HSD3B1|DHCR24|HNF1A|CYP7B1|LSS|STAR|MVD|ACBD3
22618	0.16977	4.7016	29	58	3440	14257	ribonucleoprotein complex assembly	PHAX|RPS15|RPS14|SNRPD2|SNRPD1|CLP1|RPS2|RPS10|RBM5|SRPK2|PRMT5|MBNL1|PRMT7|NCBP1|RPS6|CIRBP|DICER1|PTBP2|SNUPN|WDR77|RPS25|PRPF6|EIF6|SNRPG|GEMIN4|RPL24|PRPF31|SNRPF|SLU7
280	0.17398	4.7736	46	108	3440	14257	nuclear division	TXNL4B|RGS14|CUL3|DSCC1|MIS12|CLTC|SMC3|PDS5A|SKA1|AURKA|NIPBL|HAUS8|KIF3B|KATNA1|CDC26|CDC27|RUVBL1|RRS1|LZTS2|CLASP2|MAP2K1|NUDC|UBE2I|NEK6|RPS6|SMC1A|HAUS1|MAD2L2|AIM1|WEE1|KIF18A|MIS18A|WEE2|KIF2A|APC|ZW10|CCNG1|CDK1|BIRC5|NCAPD2|KIF2C|MAPRE3|NCAPD3|SYCP3|MAD2L1|SPC25
7067	0.17398	4.7736	46	108	3440	14257	mitosis	TXNL4B|RGS14|CUL3|DSCC1|MIS12|CLTC|SMC3|PDS5A|SKA1|AURKA|NIPBL|HAUS8|KIF3B|KATNA1|CDC26|CDC27|RUVBL1|RRS1|LZTS2|CLASP2|MAP2K1|NUDC|UBE2I|NEK6|RPS6|SMC1A|HAUS1|MAD2L2|AIM1|WEE1|KIF18A|MIS18A|WEE2|KIF2A|APC|ZW10|CCNG1|CDK1|BIRC5|NCAPD2|KIF2C|MAPRE3|NCAPD3|SYCP3|MAD2L1|SPC25
6414	0.1823	4.9787	42	96	3440	14257	translational elongation	RPL4|GFM1|RPL10|RPL31|RPLP1|RPL10A|RPL8|RPL7|RPS15|RPS14|RPS17|RPS15A|RPS16|RPS18|RPL36|RPS3|RPLP2|RPL13|RPL18|RPS10|RPS12|RPL19|RPS9|RPL21|RPS7|RPL22|RPS6|RPL13A|RPS3A|TUFM|EEF1G|RPS26|EEF1A1|RPS25|RPS29|RP2|RPL24|RPL27|RPL26|RPS21|RPS24|RPS23
9062	0.18984	5.1606	23	42	3440	14257	fatty acid catabolic process	FAAH|ACADVL|ACOT8|ECHS1|ACAA2|ADIPOQ|ETFDH|HSD17B4|ACAA1A|ACADSB|HADHB|HADHA|BDH2|PCCA|ACOX2|EHHADH|IVD|PCCB|PEX5|HADH|ACADS|CRAT|SLC27A4
6796	0.21023	5.6888	279	935	3440	14257	phosphate metabolic process	APP|TESK1|PPP2R2A|RPS6KA3|RPS6KA5|TBK1|RPS6KA2|AKT2|RPS6KA1|PRKACA|ATP6V1E1|PRKACB|PROK1|EPHB3|ACVR1|EPHA6|CSNK2A1|DAPK1|PRKCE|DAPK2|PHKA1|CSNK1E|UHMK1|BCR|PPA2|PRKD3|ULK3|UQCRC1|PRKD2|SIK1|ALPK3|SIK2|EPHA1|TRIB1|TRIB2|EPHA2|PRKDC|PIK3R4|LPAR1|TWF1|ATP5H|NLK|PRKCZ|KALRN|RGD1562638|ATP5L|ATP5E|ATP6V0A2|TRPM7|ATP6V1C1|CDK17|SRPK2|YES1|SRMS|GADD45B|EIF2AK1|INSR|BRAF|CDC7|SRPK1|WNK2|CDK10|ATM|DDR1|PT…
6635	0.21732	5.8538	19	32	3440	14257	fatty acid beta-oxidation	ACADVL|ACOT8|ECHS1|ACAA2|ADIPOQ|ETFDH|HSD17B4|ACAA1A|ACADSB|HADHB|HADHA|BDH2|ACOX2|EHHADH|IVD|PEX5|HADH|ACADS|CRAT
44249	0.22162	5.9425	503	1792	3440	14257	cellular biosynthetic process	RPL4|RPL5|RPL31|RPL34|RPL8|RPL6|RPL7|NAMPT|RPL36|MED1|PRKAB2|SDS|RPL21|RPL22|PHKA1|AARSD1|QTRTD1|UPB1|LARS2|ADCY9|MTHFD1|MTHFD2|HMBS|RPL24|RPL27|RPL26|ATF3|GNE|SLBP|RPN2|SHMT2|TARSL2|SHMT1|MRPL19|GATA6|PLA2G6|MRPL13|MRPL11|HSD11B1|RDH10|ST3GAL4|PLCG2|CHST15|CHST13|LTA4H|ATRIP|ST3GAL1|ATG7|ST3GAL2|FDFT1|ST3GAL3|B3GALNT2|ABCA1|B3GALNT1|JUND|PMM1|EIF2AK1|MRPL27|CDC7|CDC6|ELL3|RPL3L|FOSL2|MRPL30|GNPT…
12502	0.2252	6.0111	81	222	3440	14257	induction of programmed cell death	YWHAE|GSK3B|APP|STEAP3|PPP1R13B|PLEKHF1|RASGRF2|TRADD|ITSN1|BRCA2|PYCARD|PREX1|SMPD2|AKAP13|CASP8|MCF2L|TIMP3|JAK2|PHLDA3|EIF5A|BNIP3L|DFFB|USP7|ARHGEF12|APAF1|DAPK1|ARHGEF17|DAPK2|MUL1|RPS3A|AEN|UTP11L|TOPORS|VAV1|UNC13D|RNF41|ARHGEF9|NGFRAP1|TRAF6|NUPR1|SOS1|NGEF|ARHGEF6|NSMAF|DIABLO|MAGED1|EI24|PSEN2|HTRA2|PSEN1|ACVR1B|KALRN|APH1A|FGD4|ABR|C5|MAPK8|APH1B|PERP|NACC1|TP53BP2|RPS3|HMOX1|SFN|FADD|…
6793	0.25011	6.6459	279	937	3440	14257	phosphorus metabolic process	APP|TESK1|PPP2R2A|RPS6KA3|RPS6KA5|TBK1|RPS6KA2|AKT2|RPS6KA1|PRKACA|ATP6V1E1|PRKACB|PROK1|EPHB3|ACVR1|EPHA6|CSNK2A1|DAPK1|PRKCE|DAPK2|PHKA1|CSNK1E|UHMK1|BCR|PPA2|PRKD3|ULK3|UQCRC1|PRKD2|SIK1|ALPK3|SIK2|EPHA1|TRIB1|TRIB2|EPHA2|PRKDC|PIK3R4|LPAR1|TWF1|ATP5H|NLK|PRKCZ|KALRN|RGD1562638|ATP5L|ATP5E|ATP6V0A2|TRPM7|ATP6V1C1|CDK17|SRPK2|YES1|SRMS|GADD45B|EIF2AK1|INSR|BRAF|CDC7|SRPK1|WNK2|CDK10|ATM|DDR1|PT…
70201	0.26073	6.8972	51	125	3440	14257	regulation of establishment of protein localization	GSK3B|CD40|YWHAB|SCAMP5|PYCARD|CNST|CDH1|SUFU|HNF4A|EP300|ARFIP1|PRKACA|JAK2|EMD|RAB8A|SRGN|CHIA|APOA2|MIF|UHMK1|SMO|TRAF6|EXOC4|ADAM9|TLR3|TLR2|PSMD10|SRC|NOLC1|NOD2|PRKCZ|AKAP1|C5|APBB1|BARD1|MBTPS1|SMAD4|NDFIP1|SMAD3|JUP|CADM1|GLMN|RAB11A|BMP4|GPAM|MDM2|NF1|CDK1|SERGEF|NFKBIB|PICALM
42274	0.26685	7.0273	10	12	3440	14257	ribosomal small subunit biogenesis	RPS15|RPS14|RPS25|RPS17|RPS16|RPS7|RPS6|RPS2|RPS10|RPS24
9308	0.26805	7.0277	120	357	3440	14257	amine metabolic process	DMGDH|SLC27A1|VARS|GLDC|PARS2|ABAT|YARS2|PARK2|NDST1|PPAT|CYP2D4|NARS2|PGLYRP1|PSPH|RARS2|CHID1|CHIA|SDS|GLCE|GPT2|SARS|PHKA1|AARSD1|CPT1C|THNSL1|THNSL2|UPB1|CHIT1|LARS2|MTHFD1|SMS|DNMT1|AARS2|SHMT2|TARSL2|EPAS1|SHMT1|MRI1|GNS|ACMSD|ZMAT2|AMDHD1|CHST13|KDSR|VARS2|ATG7|YARS|DARS|ICMT|GFPT1|GOT2|ASNS|GGH|PYCR2|B3GALT6|AZIN1|EXT1|GCLC|BHMT|CPS1|QARS|CYP1A1|ALDH18A1|FARSA|FARSB|POMT2|PYCRL|ASNSD1|FAR…
43549	0.26934	7.0301	101	291	3440	14257	regulation of kinase activity	APP|INPPL1|CBLC|EDNRA|CCND1|CLP1|ADORA1|CDK5RAP1|NBN|PRKACA|PRKACB|MAP3K7|CDK5RAP3|PROK1|MAP3K5|MAP2K3|MAP2K1|HGF|F2R|MUL1|TSC2|TSC1|PRLR|GTPBP4|ERN1|PRKAR1A|MADD|ADAM9|TRIB1|PFKFB2|PSMD10|BLM|LPAR1|PSEN2|PSEN1|PRKCZ|PRDX3|PRKAR2B|PRKAR2A|MAP2K7|MAP2K6|HEXIM2|GADD45B|INSR|GNB2L1|BMP4|TPX2|ADCY10|NF1|FGFR1OP|TAB2|NF2|MAP3K13|MAP3K11|GSK3B|LRRK2|PRKAG2|ARRB1|AKAP13|DUSP12|SPRED1|IKBKG|JAK2|STRADA|S…
51338	0.27776	7.2181	105	305	3440	14257	regulation of transferase activity	APP|INPPL1|CBLC|EDNRA|CCND1|CLP1|ADORA1|CDK5RAP1|NBN|PRKACA|PRKACB|MAP3K7|CDK5RAP3|PROK1|MAP3K5|MAP2K3|MAP2K1|HGF|F2R|MUL1|TSC2|TSC1|PRLR|GTPBP4|ERN1|PRKAR1A|MADD|ADAM9|TRIB1|PFKFB2|PSMD10|BLM|LPAR1|PSEN2|PSEN1|PRKCZ|PRDX3|PRKAR2B|PRKAR2A|MAP2K7|MAP2K6|HEXIM2|GADD45B|INSR|GNB2L1|BMP4|TPX2|ADCY10|NF1|FGFR1OP|TAB2|NF2|MAP3K13|SERINC3|MAP3K11|WRAP53|GSK3B|LRRK2|PRKAG2|ARRB1|AKAP13|DUSP12|SPRED1|IKBK…
6644	0.29734	7.6815	67	177	3440	14257	phospholipid metabolic process	POMT2|SLC27A1|PIGO|PIGN|GPAA1|PLEK|PIGP|PIGZ|PIK3C2G|PIK3C2A|PIGW|PIGV|PIGY|MECP2|SMPD4|PIP4K2B|SERAC1|PCYT1A|APOA2|PLAUR|APOA4|PHKA1|ALG12|DPM1|PIGB|DPM2|DPM3|ALDH5A1|PIK3CA|ANGPTL3|MVD|PIGL|PLCB1|PIGG|AGPAT6|MVK|SGMS1|GATA6|HMGCR|ABHD5|SGMS2|PLD1|PLA2G6|AGPAT1|CLN8|CLN3|PTDSS2|PTDSS1|PLCG2|SPP1|PIP5K1A|HMOX1|PIP5K1B|PIP5K1C|CDIPT|FDFT1|SYNJ2|CRLS1|PIKFYVE|GPAM|LPCAT3|LPCAT2|CHPT1|PNPLA6|PI4KB|S…
9894	0.2982	7.6815	85	237	3440	14257	regulation of catabolic process	USP6NL|GPR65|DOCK7|PDE3B|PRKAG2|CHM|CISD2|ARRB1|ARRB2|XPO1|AKT2|PSMD2|PSMD3|ADORA1|MLST8|TIMP3|PSMD1|BVES|TBC1D22A|AGFG2|NDEL1|MAP2K1|USP5|APOA2|TSC2|APOA4|TSC1|MIF|ARAP1|ARFGAP3|TBC1D1|ACAP2|PPP1R3C|TBC1D5|TBC1D7|TNNT3|ANGPTL3|TBC1D24|ADAM9|ALDOB|HDAC4|PSMD10|TBC1D19|PXK|TBC1D9B|CCL11|RNF180|AGAP1|ASAP1|ABHD5|AGAP3|WDR67|RCHY1|HSPBP1|RAP1GAP|RELA|CST3|HSD11B1|SERPINB1A|CLN3|GPC3|PTK2B|RICTOR|TBC…
34440	0.31528	8.0513	23	43	3440	14257	lipid oxidation	GCDH|PRKAA1|ACADVL|ACOT8|ECHS1|ACAA2|ADIPOQ|ETFDH|HSD17B4|ALOX12|ACAA1A|ACADSB|HADHB|HADHA|BDH2|ACOX2|EHHADH|IVD|PEX5|CD36|HADH|ACADS|CRAT
19395	0.31528	8.0513	23	43	3440	14257	fatty acid oxidation	GCDH|PRKAA1|ACADVL|ACOT8|ECHS1|ACAA2|ADIPOQ|ETFDH|HSD17B4|ALOX12|ACAA1A|ACADSB|HADHB|HADHA|BDH2|ACOX2|EHHADH|IVD|PEX5|CD36|HADH|ACADS|CRAT
32879	0.32456	8.2525	217	709	3440	14257	regulation of localization	ICAM1|SCAMP5|PSMD9|EDNRA|CNST|AKT2|LIPG|DAG1|ARL6IP5|C3AR1|ARFIP1|PRSS8|PRKACA|CHIA|CACNA2D1|ACTN1|MIF|PDZK1|HNF1A|SYTL4|GTPBP4|UNC13D|UHMK1|RUFY1|STX1B|TRIB1|ADCYAP1R1|MAOB|STXBP2|LPAR1|NOLC1|PRKCZ|C5|MYO6|PLCG2|HMOX1|APOB|SPTBN2|PEA15A|BARD1|MSR1|ABCA2|NMB|NDFIP1|XCR1|JUP|CADM1|INSR|NR0B2|EHD4|MYO5B|PPT1|NRP1|LRSAM1|CD40|PIGZ|PTPRM|ARHGAP5|AACS|WDR44|PPP3CA|SUFU|HNF4A|NCS1|CD36|JAK2|LDLRAP1|EMD…
55086	0.33229	8.4129	113	334	3440	14257	nucleobase, nucleoside and nucleotide metabolic process	CDA|PANK3|MPG|NUDT1|NADSYN1|NUDT5|PCMT1|NAGLU|PPAT|NAMPT|ENPP1|ENPP3|NUDT15|ATP6V1E1|AGTPBP1|ENTPD8|TALDO1|QTRTD1|ATP1B1|MTAP|ADCY9|MTHFD1|GPD2|UPRT|ATP6V1A|ATP5S|DNMT1|H6PD|SHMT1|NPR2|AK1|AK3|ATP5H|ACMSD|ATP5L|LDHB|FIGNL1|ATP5E|ATP6V0A2|ATP6V1H|RDH14|DECR2|ATP6V1D|ATP6V1C1|MGEA5|ICMT|ATP8B1|PAICS|ADCY10|OCLN|OGDH|OGG1|PDE3B|ATP2A3|OLA1|TCIRG1|ATIC|ATP7B|IDH3B|PDE4A|UPP2|PGLS|IDH3A|ADSL|TPI1|PDE4…
6917	0.34795	8.7715	80	221	3440	14257	induction of apoptosis	YWHAE|GSK3B|APP|STEAP3|PPP1R13B|PLEKHF1|RASGRF2|TRADD|ITSN1|BRCA2|PYCARD|PREX1|SMPD2|AKAP13|CASP8|MCF2L|TIMP3|JAK2|PHLDA3|EIF5A|BNIP3L|DFFB|USP7|ARHGEF12|APAF1|DAPK1|ARHGEF17|DAPK2|MUL1|RPS3A|AEN|UTP11L|TOPORS|VAV1|UNC13D|RNF41|ARHGEF9|NGFRAP1|TRAF6|NUPR1|SOS1|NGEF|ARHGEF6|NSMAF|DIABLO|MAGED1|EI24|PSEN2|HTRA2|PSEN1|ACVR1B|KALRN|APH1A|FGD4|ABR|C5|MAPK8|APH1B|PERP|NACC1|TP53BP2|RPS3|HMOX1|SFN|FADD|…
19637	0.351	8.8107	71	191	3440	14257	organophosphate metabolic process	POMT2|SLC27A1|PIGO|PIGN|GPAA1|PLEK|PIGP|PIGZ|PIK3C2G|PIK3C2A|PIGW|PIGV|PIGY|MECP2|SMPD4|PIP4K2B|SERAC1|PCYT1A|TPI1|APOA2|PLAUR|TALDO1|APOA4|PHKA1|ALG12|DPM1|PIGB|DPM2|DPM3|ALDH5A1|PIK3CA|GPD2|ANGPTL3|MVD|PIGL|PLCB1|PIGG|AGPAT6|MVK|SGMS1|GATA6|HMGCR|ABHD5|SGMS2|PLD1|PLA2G6|AGPAT1|CLN8|GK5|CLN3|PTDSS2|PTDSS1|PLCG2|SPP1|PIP5K1A|HMOX1|PIP5K1B|PIP5K1C|CDIPT|FDFT1|SYNJ2|CRLS1|PIKFYVE|GPAM|LPCAT3|LPCAT2…
6898	0.36366	9.09	21	38	3440	14257	receptor-mediated endocytosis	MSR1|CUBN|LRP1|CLTC|HIP1R|ARRB1|ARRB2|GTF2H2|ADRB2|ARHGAP27|DNM2|TGFBR2|CLN3|MMP13|CTTN|SNX17|PPT1|GRB2|LDLRAP1|SNCA|PICALM
6888	0.39655	9.8703	19	33	3440	14257	ER to Golgi vesicle-mediated transport	TRAPPC2|TRAPPC3|SEC23A|SEC24B|SEC13|TRAPPC2L|SEC24A|SAR1B|TRAPPC4|GOSR1|HTT|LMAN1|HINT1|VAMP7|ZW10|RAB1|YKT6|ERGIC1|SEC31A
32535	0.40841	10.123	88	249	3440	14257	regulation of cellular component size	CDA|NRP1|CYFIP1|APP|PRDM4|PLEK|ARPC1A|ARHGAP5|RERG|CXCL16|PREX1|HNF4A|CFL1|NCK2|ARIH2|MLST8|ENPP1|EP300|TMSB10|NDEL1|IGFBP1|TNFRSF12A|SPHK1|ADAM10|EMP1|MUL1|TSC2|TSC1|EMP3|RHOA|LATS1|TGFBR3|CREB1|SMO|RASA1|CDC42EP2|NUPR1|CRYAB|HBEGF|PFN2|ANAPC2|PSMD10|NOTCH2|KANK1|CCL11|SGMS1|EI24|DCUN1D3|NOL8|ALOX12|CAPG|SEMA3F|ACVR1B|CLN8|ADIPOR2|CDKN2AIP|ADD1|SERTAD3|SERTAD2|SPP1|PTK2B|RICTOR|RBBP7|APBB1|TAF9B…
10675	0.41454	10.232	25	49	3440	14257	regulation of cellular carbohydrate metabolic process	HDAC4|PFKFB2|PRKAA1|ADCYAP1R1|SRC|PLEK|PRKAG2|HSD11B1|DUSP12|STK11|AKT2|HNF4A|ENPP1|PPARGC1A|SNCA|MGEA5|INSR|GFPT1|ADIPOQ|MIF|MTOR|PPP1CA|GNMT|PPP1R3C|PLCD1
9790	0.42916	10.548	148	460	3440	14257	embryonic development	SMARCB1|ZFAND5|KEAP1|NDST1|NSDHL|POFUT1|SOX18|CDH1|CAPN2|EP300|LRAT|NBN|PRKACA|MAP3K7|WLS|CUBN|MBNL1|MAP2K1|GRLF1|ENDOG|RPS6|ADAM10|TSC2|TSC1|DICER1|HNF1A|UPB1|DISP1|SFRP1|MSH2|SMO|KCNQ4|HOXB7|ABCG2|NOTCH2|PRKDC|EPAS1|INSIG1|TSHZ1|CUL3|GATA6|PSEN2|PCDH12|PSEN1|EFNB1|RACGAP1|RDH10|TTPA|APOB|JAG2|BTF3|ZFP358|ZBTB17|SMAD4|VCAM1|ICMT|SMAD3|ZBTB16|FZD6|PBX2|SMAD6|COQ7|BMP4|EXT1|COPS3|BMP2|GGCX|GNAQ|NM…
46356	0.43922	10.69	14	21	3440	14257	acetyl-CoA catabolic process	MDH2|IDH3G|IDH2|SDHC|SDHA|SDHB|CS|IDH3B|OGDH|SUCLG2|ACO1|SUCLG1|ACO2|IDH3A
6099	0.43922	10.69	14	21	3440	14257	tricarboxylic acid cycle	MDH2|IDH3G|IDH2|SDHC|SDHA|SDHB|CS|IDH3B|OGDH|SUCLG2|ACO1|SUCLG1|ACO2|IDH3A
45333	0.44035	10.69	32	69	3440	14257	cellular respiration	NDUFB8|UQCRB|MECP2|DBP|IDH3B|PPARGC1A|IDH3A|ADSL|NDUFA7|MDH2|IDH3G|IDH2|NDUFC2|SDHC|SDHA|SOD2|SDHB|COQ7|CS|ALDH5A1|SDHAF2|MYBBP1A|NDUFS4|UQCRC1|OGDH|SUCLG2|BAX|ACO1|SUCLG1|NDUFS1|ACO2|SLC25A13
43069	0.44349	10.722	111	329	3440	14257	negative regulation of programmed cell death	ELK1|EDNRA|EDNRB|AKT2|ADORA1|PIM1|SKP2|MAP3K7|ACVR1|BNIP3L|DAPK1|HGF|F2R|RPS6|MIF|CFDP1|MSH2|SMO|TMX1|STAMBP|PPID|FAIM|PSMD10|TMEM161A|GLO1|PSEN2|ALOX12|PHB|PSEN1|PRKCZ|FOXO1|PRDX3|PRDX2|BAG3|PLCG2|HMOX1|ATG7|PEA15A|BARD1|NGFR|SMAD3|WFS1|TMEM132A|ASNS|DHCR24|BRAF|SMAD6|PAFAH2|KLHL20|BMP4|GCLC|SON|VNN1|GNAQ|MDM2|PPT1|CDK1|MNAT1|BCL2L1|GSK3B|BTG2|CHD8|YBX1|TRIAP1|PCSK6|HK1|MECP2|NUP62|EIF5A|DFFA|FC…
6091	0.45073	10.853	89	253	3440	14257	generation of precursor metabolites and energy	GSK3B|NDUFA11|PRKAG2|PYGL|TCIRG1|ENO4|HK1|CYB561D2|FADS3|MECP2|GYS2|HK3|GYS1|DBP|IDH3B|FDXR|ENPP1|UQCRFS1|DLAT|ATP6V1E1|IDH3A|EPM2A|ADSL|TPI1|AGTPBP1|GAA|NDUFC2|SDHC|PHKA1|GLRX2|BPGM|SDHA|ATP5F1|SDHB|PHKA2|ALDH5A1|SDHAF2|MSH2|NDUFS4|UQCRC1|SUCLG2|SUCLG1|NDUFS1|ALDOB|ALDOA|SLC25A13|ATP6V1A|NDUFB8|UQCRB|ATP5A1|ETFDH|GLRX|PDHB|ATP5H|PCDH12|ATP5L|PPP1R2|LDHB|PHKG1|ATP5E|ATP6V0A2|ATP6V1H|PPARGC1A|ATP6…
51188	0.45263	10.854	41	96	3440	14257	cofactor biosynthetic process	GCDH|ALDH1L1|ISCA1|MOCS3|PANK3|FECH|COX15|CPOX|MGST2|PDHB|LIAS|NADSYN1|NFU1|ALAD|NFS1|MTHFD1L|NAGLU|UROD|NAMPT|FPGS|DLAT|GGT1|GGT7|PDHA1|UROS|DCAKD|GSS|HNF1A|NARFL|COQ7|COQ6|COASY|COQ5|COQ4|COQ3|GCLC|MTHFD1|MTHFD2|HMBS|HAGH|MOCS1
48856	0.46261	11.006	576	2089	3440	14257	anatomical structure development	ATF1|CYFIP1|IFT172|STMN2|FNBP1L|PHB2|CLDN1|GLDN|FGFRL1|PREX1|NDST1|NSDHL|CLP1|SOX18|CYP2D3|CDK5RAP1|PRSS8|GNAT1|PRKACA|BVES|CDK5RAP3|WLS|CDK5RAP2|MBNL1|FNBP1|UNC5B|CACNA2D2|DICER1|WDR77|BCR|CLDN5|FEZ1|RUFY3|TXNIP|RPL24|HOXB7|NGEF|PRKDC|GATA6|DYNC2LI1|PRDX3|C5|RDH10|TTPA|BLOC1S3|PLCG2|HMOX1|LTA4H|PIP5K1C|ATG7|NHEJ1|JAG2|NGFR|CREBBP|FZD2|ICMT|JUP|DNASE2A|CADM1|H3F3B|FZD6|FZD9|NR2F1|PBX2|NR0B2|FLI1|…
51291	0.46519	11.006	39	90	3440	14257	protein heterooligomerization	PRKAA1|UQCRB|CAB39|YWHAB|NRXN1|TRADD|PRKAG1|IDE|PRKCZ|AKAP2|STK11|BAG4|CASP8|PRKAR2A|CTNNA1|VHL|FADD|MAP3K5|CHRNB2|MAP2K1|JUP|STRADA|KCNIP2|INSR|HRAS1|TSC2|PARVA|TSC1|BRAF|GCHFR|P2RX6|PPP5C|RAD50|MED24|TNNT3|KCTD13|CTNNB1|GRB2|BIRC3
46394	0.46643	11.006	59	153	3440	14257	carboxylic acid biosynthetic process	SLC27A1|PYCRL|ASNSD1|PRKAG1|FADS3|PHGDH|QK|SC5DL|PSPH|PRKAB2|SDS|TPI1|GSTO1|SPHK1|ELOVL6|MIF|HNF1A|CYP7B1|THNSL1|THNSL2|UPB1|UGDH|MTHFD1|AGXT|BCAT2|PTGES|PRKAA1|ACSS2|SLC35D1|SHMT2|SHMT1|AKR1D1|HTT|MRI1|MGST2|ALOX12|ABHD5|PLD1|LIAS|AGPAT1|CYP7A1|ACACB|ACACA|UGP2|MAT2A|LTA4H|PKLR|UROS|ASNS|PYCR2|ASS1|NPEPO|BHMT|STAR|FASN|SARDH|ALDH18A1|NAGS|OTC
16053	0.46643	11.006	59	153	3440	14257	organic acid biosynthetic process	SLC27A1|PYCRL|ASNSD1|PRKAG1|FADS3|PHGDH|QK|SC5DL|PSPH|PRKAB2|SDS|TPI1|GSTO1|SPHK1|ELOVL6|MIF|HNF1A|CYP7B1|THNSL1|THNSL2|UPB1|UGDH|MTHFD1|AGXT|BCAT2|PTGES|PRKAA1|ACSS2|SLC35D1|SHMT2|SHMT1|AKR1D1|HTT|MRI1|MGST2|ALOX12|ABHD5|PLD1|LIAS|AGPAT1|CYP7A1|ACACB|ACACA|UGP2|MAT2A|LTA4H|PKLR|UROS|ASNS|PYCR2|ASS1|NPEPO|BHMT|STAR|FASN|SARDH|ALDH18A1|NAGS|OTC
42257	0.47391	11.138	7	7	3440	14257	ribosomal subunit assembly	RPS15|RPS14|RPS25|RPS6|RPL24|RPS2|RPS10
8202	0.50607	11.847	65	173	3440	14257	steroid metabolic process	SCARB1|UGT2B1|TECR|GBA2|OSBPL10|MECP2|NSDHL|CALB1|CYP2D4|FDXR|SC5DL|STARD3|SREBF1|CUBN|STARD5|APOA2|APOA4|HNF1A|CYP7B1|LSS|SREBF2|NR5A2|SOAT1|SOAT2|ANGPTL3|MVD|CYP2E1|IDI1|PRKAA1|MVK|INSIG1|AKR1D1|HSD17B4|HSD17B12|HMGCR|HSD17B11|HSD17B7|CLN8|CYP7A1|CYP19A1|CLN6|HSD11B1|CYB5R1|CYB5R3|NPC1L1|HSD17B1|HSD17B2|SCAP|APOB|LDLR|FDFT1|ABCA1|HSD3B7|MBTPS1|OSBPL7|HSD3B5|ATP8B1|OSBPL3|HSD3B1|DHCR24|SQLE|STAR…
10468	0.5213	12.155	553	2001	3440	14257	regulation of gene expression	ATF1|ATF2|IFT172|ELK1|PHB2|BACH1|RRP8|DCAF6|ALKBH2|PSMD9|TBK1|CREB3L4|CLP1|SOX18|AKT2|ZXDC|ADNP2|MED1|MBNL1|DAXX|MED8|DICER1|SND1|GTPBP4|HCFC1|WDR77|EID2|ZSCAN21|RFX5|TXNIP|ATF7|RBCK1|CLOCK|HOXB7|ATF3|PRKDC|GATA6|NOLC1|BAZ2A|MTDH|PRDX3|MYO6|PLCG2|HMOX1|PPARGC1A|ZBTB7A|MCTS1|HEXIM2|NFE2|NGFR|ABCA2|CREBBP|AFAP1L2|NDFIP1|JUND|JUP|EIF2AK1|PBX3|PBX2|NR1D2|NR0B2|A1CF|ELL3|FLI1|POU6F1|FOSL2|MOV10|CPEB1|…
35556	0.65325	15.171	198	646	3440	14257	intracellular signal transduction	NDST1|EDNRA|RASSF1|RPS6KA5|EDNRB|TBK1|AKT2|RPS6KA1|PRKACA|PRKACB|PROK1|TRIM23|ARL11|DAPK1|DAPK2|SIK1|SIK2|TRIB1|ADCYAP1R1|LPAR1|AGAP1|AGAP3|RHOT1|HMOX1|ABCA1|SRPK2|FZD2|GADD45B|INSR|RAB27A|BRAF|SRPK1|COL1A2|GRB2|RGL1|ARF3|ARF2|ARHGAP1|PRKAG2|CHP|IKBKAP|ARHGAP5|SMPD2|NKIRAS2|NCS1|IKBKG|CD36|JAK2|RAB8A|RALGPS2|MAP4K2|DBNL|SPHK1|RAB7L1|RHOD|DUSP6|RHOA|RHOB|RAP2C|ITPKB|ARHGEF9|RAP2B|RAB1|TAX1BP3|TLR6…
6297	0.67953	15.705	12	17	3440	14257	nucleotide-excision repair, DNA gap filling	RFC5|POLD4|RFC3|PCNA|RFC4|LIG1|RFC2|POLE2|RPA3|POLD2|RPA1|RPA2
43066	0.68155	15.705	109	325	3440	14257	negative regulation of apoptosis	ELK1|EDNRA|EDNRB|AKT2|ADORA1|PIM1|SKP2|MAP3K7|ACVR1|BNIP3L|DAPK1|HGF|F2R|RPS6|MIF|CFDP1|MSH2|SMO|TMX1|STAMBP|PPID|FAIM|PSMD10|TMEM161A|GLO1|PSEN2|ALOX12|PHB|PSEN1|PRKCZ|FOXO1|PRDX3|PRDX2|BAG3|HMOX1|ATG7|PEA15A|BARD1|NGFR|SMAD3|WFS1|ASNS|DHCR24|BRAF|SMAD6|PAFAH2|KLHL20|BMP4|GCLC|SON|VNN1|GNAQ|MDM2|PPT1|CDK1|MNAT1|BCL2L1|GSK3B|BTG2|CHD8|YBX1|TRIAP1|PCSK6|HK1|MECP2|NUP62|EIF5A|DFFA|FCER1G|SPHK1|DNAJ…
45786	0.70329	16.143	45	110	3440	14257	negative regulation of cell cycle	NOTCH2|BTG3|TSG101|HDAC3|PRDM4|HPGD|HDAC1|DCUN1D3|GMNN|FOXO4|TBRG1|STK11|RASSF1|SESN3|CLP1|SESN1|HNF4A|TPR|CDK5RAP1|MFN2|WDR6|APBB1|PRKACA|GAS2L1|PRKACB|ILKAP|HEXIM2|NGFR|CGREF1|MAP2K1|CDKN2C|SMAD3|HRAS1|UHMK1|RHOB|BMP4|LATS1|CENPE|BMP2|MSH2|APC|SGSM3|TRIM35|ATM|PTPN3
51276	0.71597	16.37	134	414	3440	14257	chromosome organization	SMARCB1|EHMT2|DSCC1|PRDM5|MUM1|EHMT1|ARID4B|SMC3|RRP8|SMCHD1|RPS6KA5|RUVBL1|SAP130|OBFC1|EP300|NBN|WHSC1L1|HMGN1|SMARCC1|SETMAR|CHD1L|HNF1A|CDYL|MORF4L1|MSH2|FANCD2|ZW10|HAT1|TSSK6|ASF1A|BLM|DNMT1|SET|PRKDC|BAZ2A|PHB|HLCS|ATXN7|RRS1|DMAP1|CREBBP|CBX4|H3F3B|BRPF3|CBX3|NCAPH2|SS18L1|CBX1|SMARCA5|INO80|MLL5|SMARCA4|PAN2|CPEB1|H1F0|KIF18A|UBE2N|CDK1|PAF1|ATM|TCF3|PHF15|BAP1|WRAP53|CHD8|ASH2L|ARRB1|BR…
90305	0.74292	16.921	17	29	3440	14257	nucleic acid phosphodiester bond hydrolysis	DFFB|DFFA|ENDOG|CPSF1|NCBP1|BNIP3|POP4|ELAC1|MOV10|BOP1|AIFM1|ERCC1|CAPZA1|PPT1|BAX|EIF2C2|DNASE1L3
30258	0.84404	19.15	30	65	3440	14257	lipid modification	GCDH|PRKAA1|ACADVL|ECHS1|ACAA2|ETFDH|HSD17B4|ALOX12|PIK3C2G|ACAA1A|PIK3C2A|CD36|HADH|ACADS|ACOT8|ADIPOQ|SYNJ2|ACADSB|HADHB|HADHA|BDH2|SOAT1|ACOX2|PIK3CA|SOAT2|EHHADH|IVD|PEX5|PI4KB|CRAT
23046	0.85347	19.216	388	1368	3440	14257	signaling process	RAPH1|ABAT|SMC3|ELK1|CLDN1|NDST1|TBK1|AKT2|GNAT1|PRKACA|PRKACB|PROK1|UNC13A|UNC5B|DAPK1|STARD8|DAPK2|BCR|CLDN5|PRKAR1A|RPL24|SPARCL1|AGAP1|AGAP3|PRKCZ|ABR|RHOT1|PRKAR2B|PRKAR2A|HMOX1|RHBDL2|ABCA1|NGFR|FZD2|BRAF|GRIN2D|COL1A2|GIPC1|PPT1|ARF3|ARF2|ARHGAP8|NCAN|ARHGAP1|PRKAG2|CHP|ARHGAP5|MECP2|SMPD2|IKBKG|JAK2|PLLP|SPHK1|RAB7L1|DUSP6|ITPKB|ANGPTL6|ANGPTL3|EXOC4|RARA|ANGPTL2|CRYAB|RAPGEF6|PKN3|HTT|AR…
23060	0.85347	19.216	388	1368	3440	14257	signal transmission	RAPH1|ABAT|SMC3|ELK1|CLDN1|NDST1|TBK1|AKT2|GNAT1|PRKACA|PRKACB|PROK1|UNC13A|UNC5B|DAPK1|STARD8|DAPK2|BCR|CLDN5|PRKAR1A|RPL24|SPARCL1|AGAP1|AGAP3|PRKCZ|ABR|RHOT1|PRKAR2B|PRKAR2A|HMOX1|RHBDL2|ABCA1|NGFR|FZD2|BRAF|GRIN2D|COL1A2|GIPC1|PPT1|ARF3|ARF2|ARHGAP8|NCAN|ARHGAP1|PRKAG2|CHP|ARHGAP5|MECP2|SMPD2|IKBKG|JAK2|PLLP|SPHK1|RAB7L1|DUSP6|ITPKB|ANGPTL6|ANGPTL3|EXOC4|RARA|ANGPTL2|CRYAB|RAPGEF6|PKN3|HTT|AR…
51056	0.94108	21.108	90	261	3440	14257	regulation of small GTPase mediated signal transduction	USP6NL|GPR65|RASGRF2|DOCK7|ARRB1|SIPA1L2|SIPA1L3|PREX1|AKAP13|MCF2L|MLST8|BVES|TBC1D22A|AGFG2|NDEL1|PLEKHG3|MAP2K1|ARHGEF12|ARHGEF17|TSC2|TSC1|ARAP1|ARFGAP3|VAV1|BCR|ITPKB|TBC1D1|ARHGEF9|ACAP2|RASA3|TBC1D5|RASA1|TBC1D7|SPATA13|RAPGEF1|KCTD13|TBC1D24|SAG|SOS1|RAPGEF6|SOS2|RAPGEF3|ARHGEF5|NGEF|ARHGEF6|NOTCH2|TBC1D19|TBC1D9B|CCL11|CUL3|LPAR1|AGAP1|RGD1309903|ASAP1|AGAP3|WDR67|RASAL3|KALRN|RAP1GAP|CY…
6109	0.96967	21.667	25	51	3440	14257	regulation of carbohydrate metabolic process	HDAC4|PFKFB2|PRKAA1|ADCYAP1R1|SRC|PLEK|PRKAG2|HSD11B1|DUSP12|STK11|AKT2|HNF4A|ENPP1|PPARGC1A|SNCA|MGEA5|INSR|GFPT1|ADIPOQ|MIF|MTOR|PPP1CA|GNMT|PPP1R3C|PLCD1
90066	0.97453	21.693	98	289	3440	14257	regulation of anatomical structure size	CDA|CYFIP1|APP|PRDM4|CXCL16|PREX1|EDNRA|EDNRB|CFL1|ADORA1|ENPP1|EP300|TMSB10|IGFBP1|ADAM10|MUL1|TSC2|TSC1|SMO|NUPR1|PFN2|ANAPC2|PSMD10|NOTCH2|DCUN1D3|ALOX12|ADRB2|ADIPOR2|CDKN2AIP|SPTBN2|SMAD4|SMAD3|TNK1|OSGIN1|HSPA2|GCLC|CXCL12|ARPC2|ARPC3|PPT1|FGFR1OP|NF2|NRP1|PLEK|ARPC1A|ARHGAP5|RERG|HNF4A|NCK2|ARIH2|MLST8|NDEL1|TNFRSF12A|SPHK1|ITGA1|EMP1|EMP3|RHOA|LATS1|TGFBR3|CREB1|ADORA2B|RASA1|CDC42EP2|PDE…
16481	1.0072	22.336	124	381	3440	14257	negative regulation of transcription	IFT172|GMNN|ATN1|RRP8|RPS14|TRIM28|CLP1|SOX18|CIR1|PIAS4|TLE4|DAXX|GRLF1|S100A1|FST|USP2|HNF1A|EID2|THAP7|HAT1|TXNIP|SIK1|PSMD10|DNMT1|TSG101|SUPT4H1|BAZ2A|PHB|FOXO3|MTDH|HMBOX1|NACC1|HIVEP1|DMAP1|ZBTB7A|SNX6|HEXIM2|SMAD4|UBE2I|SMAD3|CBX4|CBX3|ATP8B1|ZBTB16|FOXN3|NR0B2|BMP4|BMP2|GCLC|SP3|BHLHE40|ID1|UBA3|MDM2|NOSTRIN|SNAI2|GSK3B|SETD8|THRA|YWHAB|TCF25|CBY1|YBX1|MECP2|NIPBL|NKRF|SUFU|SUMO2|UBTF|PR…
8654	1.0791	23.841	40	96	3440	14257	phospholipid biosynthetic process	POMT2|AGPAT6|SLC27A1|MVK|SGMS1|PIGO|PIGN|GPAA1|PIGP|PIGZ|HMGCR|ABHD5|SGMS2|PLD1|PLA2G6|AGPAT1|PIGW|PIGV|PIGY|PTDSS2|PTDSS1|CDIPT|PCYT1A|APOA2|PLAUR|PHKA1|ALG12|CRLS1|DPM1|PIGB|DPM2|DPM3|GPAM|LPCAT3|LPCAT2|MVD|CHPT1|PIGL|PIGG|CDS2
43543	1.0904	24	27	57	3440	14257	protein amino acid acylation	ARRB1|ZDHHC1|ZDHHC3|ING5|ING3|HLCS|RUVBL1|SAP130|EP300|APBB1|BRD8|DMAP1|MBD3|CREBBP|BRPF3|PCGF2|TAF10|ACTL6A|ZDHHC17|PAN2|MORF4L1|TAF6L|HAT1|NMT1|NMT2|TCF3|PHF15
45859	1.119	24.538	94	276	3440	14257	regulation of protein kinase activity	GSK3B|APP|LRRK2|INPPL1|PRKAG2|CBLC|ARRB1|AKAP13|EDNRA|SPRED1|CCND1|CLP1|ADORA1|CDK5RAP1|IKBKG|PRKACA|JAK2|PRKACB|MAP3K7|CDK5RAP3|PROK1|MAP3K5|MAP2K3|MAP2K1|STRADA|SPHK1|HGF|F2R|ITGA1|AXIN1|MUL1|TSC2|TSC1|PROX1|ADRA2B|PRLR|DUSP6|GTPBP4|DUSP7|TGFBR2|LATS1|ERN1|ZEB2|PRKAR1A|TRAF6|MADD|PICK1|ADAM9|TLR6|TRIB1|MET|PSMD10|BLM|LRP1|LPAR1|PSEN2|MLLT1|HMGCR|PSEN1|PRKCZ|MALT1|CAMKK1|FGD4|PRKAR2B|PRKAR2A|ERB…
16042	1.1604	25.352	58	154	3440	14257	lipid catabolic process	SCARB1|FAAH|ACADVL|ACAA2|UGT2B1|GBA3|GBA2|SMPD4|LIPH|LIPG|ADORA1|HADH|ACADS|PLA2G12A|ACOT8|ADIPOQ|APOA2|APOA4|HADHB|HADHA|PLCB3|BDH2|PCCA|ACOX2|EHHADH|IVD|PCCB|PEX5|ANGPTL3|PLBD1|PLCB1|DAGLB|PAFAH1B3|PAFAH1B2|SLC27A4|ECHS1|AKR1D1|ETFDH|HSD17B4|ACAA1A|PLD1|HSD17B11|PLA2G6|CYP7A1|PLA2G7|PLD3|HSD11B1|PLCG2|APOB|NAGA|ACADSB|COLQ|PAFAH2|CPS1|PPT1|CRAT|PLCD1|PNPLA2
910	1.1793	25.624	19	35	3440	14257	cytokinesis	AHCTF1|DAXX|RALB|ROCK1|ROCK2|CUL3|VPS4A|BRCA2|RAB11A|AIM1|RACGAP1|KIF3B|APC|RASA1|MYH9|BIRC5|CNTROB|BBS4|RAB11FIP4
6979	1.1853	25.624	75	211	3440	14257	response to oxidative stress	BTG3|SRXN1|NDUFA12|LRRK2|PEBP1|MB|CASP6|LONP1|EP300|JAK2|NUDT15|GGT1|MAP2K1|TPM4|SPHK1|GPX6|ARNT|GPX7|APOA4|GLRX2|HNF1A|F3|ALDH1A1|PXDN|TXNIP|ADAM9|NPTXR|CRYAB|PPID|PRKAA1|TMEM161A|HLF|SRC|HDAC1|EPAS1|PNKP|ETFDH|PSEN1|LIAS|CLN8|HDAC6|RELA|HSPD1|PRDX3|CST3|PPP2CB|PRDX2|MAPK8|PSMB5|PRDX1|TRA2B|PTK2B|HMOX1|ROMO1|BAK1|CAMK2G|HMOX2|TRAP1|PLEKHA1|DHCR24|SOD2|APTX|COQ7|ATOX1|KLF2|GNAO1|GCLC|STAR|ERCC1|F…
10035	1.1859	25.624	109	329	3440	14257	response to inorganic substance	ATF1|RPL5|CPOX|PEBP1|ABAT|ACTG1|CCND1|CDH1|FNTB|LONP1|EP300|NUDT15|S100A1|IGFBP2|ALG2|MIF|STIM1|TXNIP|ADAM9|NPTXR|PTGES|ABCG2|MAOB|MTTP|PRDX3|S100A16|PRDX1|PLCG2|S100A13|HMOX1|LTA4H|APOB|A2M|SEC31A|UROS|INSR|CYBRD1|GGH|GNAO1|GCLC|STAR|MDM2|CYP1A1|CDK1|SDC1|ACO1|MNAT1|PAM|CALM2|BCL2L1|GSK3B|RYR2|OGG1|SLC6A1|ALAD|CASP8|ATP7B|CA2|MB|CASP6|ACP5|ANXA7|SPHK1|TRPC1|SORD|APOA4|GLRX2|F3|SREBF2|PXDN|TNNT3|…
46474	1.1932	25.689	30	66	3440	14257	glycerophospholipid biosynthetic process	AGPAT6|SLC27A1|PIGO|PIGN|GPAA1|PIGP|PIGZ|ABHD5|PLD1|PLA2G6|AGPAT1|PIGW|PIGV|PIGY|PTDSS2|PTDSS1|CDIPT|PCYT1A|APOA2|PLAUR|PHKA1|ALG12|DPM1|PIGB|DPM2|DPM3|LPCAT2|CHPT1|PIGL|PIGG
42157	1.2105	25.906	34	78	3440	14257	lipoprotein metabolic process	LRP1|PIGO|PIGN|GPAA1|MTTP|PIGP|PIGZ|ZDHHC1|PIGW|PIGV|ZDHHC3|PIGY|NPC1L1|FNTB|APOB|ATG7|LDLR|ABCA1|APOA2|PLAUR|APOA4|ALG12|ZDHHC17|DPM1|PIGB|DPM2|DPM3|APOC1|NMT1|PPT1|NMT2|PIGL|PPARA|PIGG
51253	1.2121	25.906	101	301	3440	14257	negative regulation of RNA metabolic process	IFT172|GMNN|ATN1|RRP8|RPS14|TRIM28|CLP1|SOX18|AKT2|CIR1|PIAS4|TLE4|DAXX|S100A1|FST|USP2|HAT1|TXNIP|SIK1|PSMD10|DNMT1|TSG101|SUPT4H1|BAZ2A|FOXO3|MTDH|HMBOX1|HIVEP1|ZBTB7A|HEXIM2|SMAD4|UBE2I|SMAD3|ZBTB16|FOXN3|NR0B2|RPS26|BMP4|BMP2|BHLHE40|ID1|MDM2|NOSTRIN|SNAI2|GSK3B|THRA|TCF25|CBY1|YBX1|MECP2|NIPBL|SUFU|UBTF|PRMT6|SREBF1|KLF11|ZHX2|ZHX3|DNMT3A|SIRT4|PAX4|SIRT6|PROX1|ZHX1|NCOR2|TRAF6|RARA|RARB|PPA…
9060	1.3785	29.356	15	25	3440	14257	aerobic respiration	ADSL|MDH2|IDH3G|IDH2|SDHC|SDHA|SDHB|CS|IDH3B|OGDH|SUCLG2|ACO1|SUCLG1|ACO2|IDH3A
70925	1.3854	29.397	20	38	3440	14257	organelle assembly	HDAC3|HARBI1|MIS12|RPS6|HAUS4|HAUS3|PSEN1|ATG12|HAUS1|RPS15|RPS14|RPS25|MAP1LC3A|HAUS8|EIF6|HAUS7|ATG4C|RPL24|RPS2|RPS10
5996	1.4496	30.649	77	219	3440	14257	monosaccharide metabolic process	GSK3B|ONECUT1|INPPL1|PRKAG2|PYGL|ENO4|CMAH|HK1|GYS2|HK3|GYS1|POFUT1|PGM3|DLAT|PGLS|EPM2A|IGFBP1|SDS|TPI1|DCXR|GAA|ADIPOQ|SORD|TALDO1|PHKA1|BPGM|PHKA2|RENBP|DPM1|UGDH|ALDH5A1|ALDOB|TKT|ALDOA|CRYAB|ATF3|GNE|PFKFB2|PRPS1|PRKAA1|H6PD|SLC35D1|RPE|UAP1|PDHB|PCDH12|PPP1R2|LDHB|EXTL2|UGP2|PHKG1|MAN2A2|AMDHD2|CHST15|MGEA5|PDHA1|PKLR|PMM1|MDH2|GFPT1|FUCA2|PHKB|PPP1CA|GNMT|GALE|PFKL|G6PC3|NAGK|CPS1|PPP1R1A|…
8361	1.4955	31.491	69	192	3440	14257	regulation of cell size	CDA|NRP1|CYFIP1|APP|PRDM4|PLEK|ARHGAP5|RERG|CXCL16|HNF4A|CFL1|ARIH2|ENPP1|EP300|NDEL1|IGFBP1|TNFRSF12A|SPHK1|ADAM10|EMP1|MUL1|TSC2|TSC1|EMP3|RHOA|TGFBR3|CREB1|SMO|NUPR1|CRYAB|HBEGF|ANAPC2|PSMD10|NOTCH2|SGMS1|EI24|DCUN1D3|NOL8|ALOX12|SEMA3F|ACVR1B|CLN8|ADIPOR2|CDKN2AIP|SERTAD3|SERTAD2|SPP1|PTK2B|RBBP7|APBB1|TAF9B|EXTL3|CGREF1|SMAD4|CDKN2C|SMAD3|LAMB2|RYK|TNK1|OSGIN1|RGD620382|HSPA2|MTOR|DCBLD2|CXC…
8610	1.5001	31.491	100	299	3440	14257	lipid biosynthetic process	SCARB1|SLC27A1|FADS3|NSDHL|QK|STARD3|PRKAB2|STARD5|PHKA1|ALG12|MIF|HNF1A|DPM1|DPM2|DPM3|CERCAM|FAR1|GNE|PTGES|IDI1|INSIG1|MGST2|ALOX12|ABHD5|PLD1|PLA2G6|ACACB|CYP19A1|ACACA|HSD11B1|UGCG|CYB5R1|PTDSS2|PTDSS1|CYB5R3|NPC1L1|LTA4H|KDSR|FDFT1|DHCR24|CRLS1|NPEPO|STAR|FASN|CYP1A1|ACBD3|CDS2|POMT2|PIGO|MOGAT2|PIGN|GPAA1|PIGP|TECR|PRKAG1|PIGZ|PIGW|PIGV|PIGY|SMPD2|SC5DL|SREBF1|PCYT1A|TPI1|SPHK1|APOA2|PLAUR…
46486	1.5133	31.656	57	152	3440	14257	glycerolipid metabolic process	SLC27A1|PIGO|MOGAT2|PIGN|GPAA1|PLEK|PIGP|PIGZ|PIK3C2G|PIK3C2A|PIGW|PIGV|PIGY|MECP2|PIP4K2B|SERAC1|CD36|PCYT1A|APOA2|PLAUR|APOA4|PHKA1|ALG12|DPM1|PIGB|DPM2|DPM3|ALDH5A1|PIK3CA|PIGL|PLCB1|PIGG|AGPAT5|AGPAT6|INSIG1|MTTP|ABHD5|PLD1|PLA2G6|AGPAT1|PTDSS2|PTDSS1|PIP5K1A|PIP5K1B|PIP5K1C|APOB|CDIPT|SYNJ2|PIKFYVE|CPS1|GPAM|APOC1|LPCAT2|CHPT1|PNPLA6|PI4KB|SERINC3
17038	1.5424	32.151	37	88	3440	14257	protein import	IPO13|CEP57|IPO11|TOMM40|HTT|TOMM20|PPP3CA|CFL1|TPR|LMNA|PMPCB|MFN2|IKBKG|JAK2|KPNA2|RILP|KPNA3|KPNA1|MAPK3|CUBN|NOP58|MTX1|F2R|AIP|TSC2|NUTF2|PEX12|PEX13|PEX14|SNUPN|POLA2|TMCO6|PEX3|PEX6|CRY2|TXNIP|KPNB1
46822	1.5747	32.681	27	58	3440	14257	regulation of nucleocytoplasmic transport	PSMD10|GSK3B|ZC3H3|PIGZ|NOLC1|AKAP1|CDH1|SUFU|HNF4A|EP300|PRKACA|JAK2|EMD|BARD1|MBTPS1|SMAD4|SMAD3|JUP|UHMK1|BMP4|SMO|MDM2|NF1|CDK1|TLR3|NFKBIB|TLR2
42542	1.5789	32.681	36	85	3440	14257	response to hydrogen peroxide	PRKAA1|SRC|HDAC6|RELA|HSPD1|PRDX3|CST3|PPP2CB|MAPK8|MB|CASP6|PRDX1|PTK2B|HMOX1|EP300|BAK1|PLEKHA1|SPHK1|APOA4|GLRX2|SOD2|APTX|F3|KLF2|GNAO1|STAR|FKBP1B|PXDN|MDM2|CDK1|TXNIP|SDC1|ADAM9|NPTXR|CRYAB|BCL2L1
32386	1.6729	34.505	31	70	3440	14257	regulation of intracellular transport	PSMD10|GSK3B|ZC3H3|PIGZ|NOLC1|AKAP1|CNST|CDH1|SUFU|HNF4A|EP300|PRKACA|JAK2|EMD|BARD1|ABCA2|MBTPS1|SMAD4|SMAD3|JUP|UHMK1|BMP4|SMO|TNNT3|MDM2|NF1|CDK1|CRYAB|TLR3|NFKBIB|TLR2
23014	1.73	35.211	90	265	3440	14257	signal transmission via phosphorylation event	LRRK2|PLEK|PRKAG2|PEBP1|ARRB1|IKBKAP|FGF1|NDST1|SMPD2|SPRED1|RPS6KA5|TBK1|AKT2|RPS6KA1|ADORA1|SNIP1|EP300|IKBKG|ERC1|PRKACA|JAK2|PRKACB|MAP3K7|PROK1|MAP3K5|MAP4K2|MAP2K1|TICAM2|DAPK1|HGF|DAPK2|F2R|ITGA1|MUL1|TSC2|IRAK4|ADRA2B|DUSP6|TIRAP|RHOA|ITPKB|TGFBR3|TRAF6|MADD|ADAM9|SIK1|SIK2|TLR6|TRIB1|CRYAB|THOP1|MET|TLR3|FAIM|TLR2|PSMD10|LPAR1|PSEN1|MALT1|GNA13|FGD4|MAPK8|MAPK7|MKNK1|PTK2B|MAP2K7|MAP2K6|…
7243	1.73	35.211	90	265	3440	14257	intracellular protein kinase cascade	LRRK2|PLEK|PRKAG2|PEBP1|ARRB1|IKBKAP|FGF1|NDST1|SMPD2|SPRED1|RPS6KA5|TBK1|AKT2|RPS6KA1|ADORA1|SNIP1|EP300|IKBKG|ERC1|PRKACA|JAK2|PRKACB|MAP3K7|PROK1|MAP3K5|MAP4K2|MAP2K1|TICAM2|DAPK1|HGF|DAPK2|F2R|ITGA1|MUL1|TSC2|IRAK4|ADRA2B|DUSP6|TIRAP|RHOA|ITPKB|TGFBR3|TRAF6|MADD|ADAM9|SIK1|SIK2|TLR6|TRIB1|CRYAB|THOP1|MET|TLR3|FAIM|TLR2|PSMD10|LPAR1|PSEN1|MALT1|GNA13|FGD4|MAPK8|MAPK7|MKNK1|PTK2B|MAP2K7|MAP2K6|…
51168	1.7429	35.211	22	44	3440	14257	nuclear export	NUP214|HSPA9|EIF5A|NUP107|NCBP1|STRADA|DDX25|ZC3H3|XPO7|PIGZ|TSC1|PHAX|THOC5|MALT1|NUP160|THOC6|RPS15|GLE1|AKAP13|LSG1|XPO1|XPOT
43038	1.7429	35.211	22	44	3440	14257	amino acid activation	YARS|RARS2|DARS|AARS2|WARS|VARS|TARSL2|PARS2|MARS2|SARS|AARSD1|YARS2|FARS2|LARS2|SARS2|DALRD3|ZMAT2|QARS|NARS2|VARS2|FARSA|FARSB
43039	1.7429	35.211	22	44	3440	14257	tRNA aminoacylation	YARS|RARS2|DARS|AARS2|WARS|VARS|TARSL2|PARS2|MARS2|SARS|AARSD1|YARS2|FARS2|LARS2|SARS2|DALRD3|ZMAT2|QARS|NARS2|VARS2|FARSA|FARSB
6418	1.7429	35.211	22	44	3440	14257	tRNA aminoacylation for protein translation	YARS|RARS2|DARS|AARS2|WARS|VARS|TARSL2|PARS2|MARS2|SARS|AARSD1|YARS2|FARS2|LARS2|SARS2|DALRD3|ZMAT2|QARS|NARS2|VARS2|FARSA|FARSB
45892	1.8536	37.32	99	297	3440	14257	negative regulation of transcription, DNA-dependent	IFT172|GMNN|ATN1|RRP8|RPS14|TRIM28|CLP1|SOX18|CIR1|PIAS4|TLE4|DAXX|S100A1|FST|USP2|HAT1|TXNIP|SIK1|PSMD10|DNMT1|TSG101|SUPT4H1|BAZ2A|FOXO3|MTDH|HMBOX1|HIVEP1|ZBTB7A|HEXIM2|SMAD4|UBE2I|SMAD3|ZBTB16|FOXN3|NR0B2|BMP4|BMP2|BHLHE40|ID1|MDM2|NOSTRIN|SNAI2|GSK3B|THRA|TCF25|CBY1|YBX1|MECP2|NIPBL|SUFU|UBTF|PRMT6|SREBF1|KLF11|ZHX2|ZHX3|DNMT3A|SIRT4|PAX4|SIRT6|PROX1|ZHX1|NCOR2|TRAF6|RARA|RARB|PPARA|MET|HDAC…
32231	1.8674	37.362	14	23	3440	14257	regulation of actin filament bundle assembly	MAP3K1|SMAD3|GPR65|PLEK|TSC2|TSC1|ARAP1|SORBS3|PARK2|MTOR|RHOA|DLC1|NF2|PFN1
44282	1.8684	37.362	93	276	3440	14257	small molecule catabolic process	DMGDH|CDA|FAAH|ACADVL|ACAA2|MPG|GLDC|OGG1|PDE3B|OLA1|NUDT1|ABAT|NUDT5|ENO4|NUDT3|HK1|HK3|ENPP1|PDE4A|UPP2|ENPP3|DLAT|PGLS|NUDT15|HADH|ACADS|CBR1|ARG2|ACOT8|SDS|TPI1|PDE4D|PDE4C|ADIPOQ|SORD|TALDO1|BPGM|HADHB|HADHA|BDH2|ALDH5A1|PCCA|ACOX2|EHHADH|IVD|PCCB|PEX5|PDE5A|ALDOB|TKT|ALDOA|DCTPP1|BCAT2|PCYOX1|SLC27A4|PFKFB2|ECHS1|H6PD|SHMT1|VPS4B|RPE|ATP5A1|AKR1D1|ETFDH|HSD17B4|PDHB|ACAA1A|LDHB|PDPR|AMDHD1|…
51090	1.8981	37.701	45	114	3440	14257	regulation of transcription factor activity	HDAC4|RNF31|PSMD10|SMARCB1|THRA|ITGB2|ARRB1|NOD2|ARRB2|RELA|ICAM1|MTDH|PRDX3|PYCARD|STK36|IRAK2|HNF4A|PIM1|RPS3|TNFRSF8|HMOX1|EP300|IKBKG|JAK2|AMH|TRIM21|PPARGC1A|EGLN1|UBE2I|JUP|PROX1|COMMD7|PEX14|SMARCA4|TGFBR3|TAF6L|TRAF6|ID1|UBE2N|RBCK1|MAP3K13|RHEBL1|TRIB1|TLR3|TLR2
90046	1.8981	37.701	45	114	3440	14257	regulation of transcription regulator activity	HDAC4|RNF31|PSMD10|SMARCB1|THRA|ITGB2|ARRB1|NOD2|ARRB2|RELA|ICAM1|MTDH|PRDX3|PYCARD|STK36|IRAK2|HNF4A|PIM1|RPS3|TNFRSF8|HMOX1|EP300|IKBKG|JAK2|AMH|TRIM21|PPARGC1A|EGLN1|UBE2I|JUP|PROX1|COMMD7|PEX14|SMARCA4|TGFBR3|TAF6L|TRAF6|ID1|UBE2N|RBCK1|MAP3K13|RHEBL1|TRIB1|TLR3|TLR2
48731	1.9603	38.672	524	1911	3440	14257	system development	ATF1|CYFIP1|STMN2|FNBP1L|PHB2|CLDN1|GLDN|FGFRL1|PREX1|NDST1|NSDHL|CLP1|SOX18|CYP2D3|CDK5RAP1|PRSS8|GNAT1|PRKACA|CDK5RAP3|WLS|CDK5RAP2|MBNL1|FNBP1|UNC5B|CACNA2D2|DICER1|WDR77|BCR|CLDN5|FEZ1|RUFY3|TXNIP|RPL24|HOXB7|NGEF|PRKDC|GATA6|PRDX3|C5|RDH10|TTPA|BLOC1S3|PLCG2|HMOX1|LTA4H|PIP5K1C|ATG7|NHEJ1|JAG2|NGFR|FZD2|ICMT|JUP|DNASE2A|CADM1|H3F3B|FZD6|FZD9|NR2F1|NR0B2|FLI1|COL1A2|CYP1A1|PPT1|STRN|PAM|BTG2|…
28	1.9667	38.672	6	6	3440	14257	ribosomal small subunit assembly	RPS15|RPS14|RPS25|RPS6|RPS2|RPS10
6379	1.9667	38.672	6	6	3440	14257	mRNA cleavage	MOV10|CPSF1|NCBP1|POP4|CAPZA1|EIF2C2
6518	2.0107	39.275	24	50	3440	14257	peptide metabolic process	GGT7|MME|GSTP1|GLO1|GSS|CTNS|MGST2|ECE1|IDE|SOD2|PCSK5|TAPBP|SPCS3|GCLC|MMP13|ALDH5A1|GSTA1|CPE|TPP1|HAGH|GGT1|THOP1|PAM|SEC11C
6733	2.0107	39.275	24	50	3440	14257	oxidoreduction coenzyme metabolic process	TPI1|H6PD|MDH2|IDH3G|RPE|TALDO1|FMO1|FMO2|NADSYN1|COQ7|COQ6|COQ5|ACMSD|COQ4|COQ3|LDHB|GPD2|NAMPT|IDH3B|OGDH|ALDOB|PGLS|TKT|IDH3A
10551	2.0508	39.926	48	124	3440	14257	regulation of gene-specific transcription from RNA polymerase II promoter	HDAC4|PSMD10|ATF2|NFIX|HDAC3|SMARCB1|THRA|PRKDC|HDAC1|GATA6|GPS2|ARRB1|TCF20|FOXO3|NIPBL|RXRA|SOX18|SUFU|HNF4A|SCAP|TAF9B|BCL9L|SREBF1|XRCC6|MAP3K1|SMAD3|TFEB|HNF1A|SREBF2|SMARCA4|BMP4|NCOR2|PAN2|PER1|BMP2|PER3|CREB1|NFIA|NFIB|NFIC|TAF7|CTNNB1|PKN1|TCF3|PPARA|MET|TAF2|TLR3
6308	2.1095	40.8	25	53	3440	14257	DNA catabolic process	MPG|OGG1|XPA|XPC|AIFM1|DFFB|DFFA|ENDOG|DNASE2A|BNIP3|RPA1|RPA2|GTF2H2|GTF2H3|SMUG1|ISG20|CDK7|ERCC1|RPA3|UBE2N|PPT1|BAX|DNASE1|MNAT1|DNASE1L3
6367	2.1095	40.8	25	53	3440	14257	transcription initiation from RNA polymerase II promoter	GTF2A1|MED16|GTF2E1|MED17|MED14|MED13|MED30|POLR2D|POLR2F|POLR2H|POLR2I|POLR2J|MED1|NCOA6|TAF10|TAF11|GTF2H2|GTF2H3|GTF2F1|GTF2F2|CDK7|MED24|TAF7|MNAT1|TAF2
9792	2.1566	41.574	93	277	3440	14257	embryonic development ending in birth or egg hatching	SMARCB1|CHD8|NCAPG2|ZFAND5|KEAP1|ECE1|BRCA2|PCSK5|NDST1|NSDHL|NIPBL|DNMT3L|CASP8|POFUT1|SOX18|CDH1|SUFU|CAPN2|EP300|NBN|MAP3K7|BBS4|NDEL1|CUBN|MBNL1|MAP2K1|GRLF1|ENDOG|NCOA6|TFEB|ADAM10|ARNT|TSC2|TSC1|AXIN2|HNF1A|TGFBR2|TGFBR3|SFRP1|ZEB2|MSH2|SMO|PALLD|TRAF6|MYH9|HOXB7|ABCG2|GRN|RRN3|HLF|PRKDC|EPAS1|CUL3|GATA6|PSEN2|HTT|PCDH12|PSEN1|ACVR1B|DLL1|ADD1|GNA13|RDH10|TTPA|HSF1|RBBP8|APOB|JAG2|EGLN1|MBD…
33157	2.186	42.004	26	56	3440	14257	regulation of intracellular protein transport	PSMD10|GSK3B|NOLC1|AKAP1|CNST|CDH1|SUFU|HNF4A|EP300|PRKACA|JAK2|EMD|BARD1|MBTPS1|SMAD4|SMAD3|JUP|UHMK1|BMP4|SMO|MDM2|NF1|CDK1|TLR3|NFKBIB|TLR2
51640	2.2677	43.432	32	74	3440	14257	organelle localization	COPB2|COPB1|CEP120|PSEN1|BRCA2|HDAC6|RPS15|RHOT1|MSTO1|RRS1|TMED2|MFN2|YKT6|NDEL1|MAP2K1|NUDC|VPS33A|GBF1|MUL1|RAB27A|SYNJ2|CDC42BPA|NDC80|ARCN1|KIF18A|MLPH|FEZ1|ZW10|EXOC4|MYH9|BIRC5|COPE
9117	2.287	43.49	98	295	3440	14257	nucleotide metabolic process	PANK3|MPG|NUDT1|NADSYN1|NUDT5|NAGLU|PPAT|NAMPT|ENPP1|ENPP3|NUDT15|ATP6V1E1|AGTPBP1|ENTPD8|TALDO1|ATP1B1|ADCY9|MTHFD1|GPD2|ATP6V1A|ATP5S|H6PD|NPR2|AK1|AK3|ATP5H|ACMSD|ATP5L|LDHB|FIGNL1|ATP5E|ATP6V0A2|ATP6V1H|RDH14|DECR2|ATP6V1D|ATP6V1C1|MGEA5|ATP8B1|PAICS|ADCY10|OGDH|OGG1|PDE3B|ATP2A3|OLA1|TCIRG1|ATIC|ATP7B|IDH3B|PDE4A|UPP2|PGLS|IDH3A|ADSL|TPI1|PDE4D|DCAKD|PDE4C|AMPD1|NME4|ATP5F1|COASY|NME1|RP2|NM…
6753	2.287	43.49	98	295	3440	14257	nucleoside phosphate metabolic process	PANK3|MPG|NUDT1|NADSYN1|NUDT5|NAGLU|PPAT|NAMPT|ENPP1|ENPP3|NUDT15|ATP6V1E1|AGTPBP1|ENTPD8|TALDO1|ATP1B1|ADCY9|MTHFD1|GPD2|ATP6V1A|ATP5S|H6PD|NPR2|AK1|AK3|ATP5H|ACMSD|ATP5L|LDHB|FIGNL1|ATP5E|ATP6V0A2|ATP6V1H|RDH14|DECR2|ATP6V1D|ATP6V1C1|MGEA5|ATP8B1|PAICS|ADCY10|OGDH|OGG1|PDE3B|ATP2A3|OLA1|TCIRG1|ATIC|ATP7B|IDH3B|PDE4A|UPP2|PGLS|IDH3A|ADSL|TPI1|PDE4D|DCAKD|PDE4C|AMPD1|NME4|ATP5F1|COASY|NME1|RP2|NM…
10467	2.2996	43.49	361	1279	3440	14257	gene expression	RPL4|RPL5|APP|VARS|RPL31|PARS2|RPL34|POP4|WDR83|HNRNPR|PHAX|RPL8|RRP8|TSEN54|RPL6|RPL7|RPS15|RPS14|RPS17|RPS16|SNRPD2|RPS18|SNRPD1|CLP1|RPL36|CDK5RAP1|LONP2|QK|DUS4L|RPS10|RPS12|MED1|MBNL1|RPL21|RPL22|AARSD1|DICER1|HNF1A|QTRTD1|WDR77|GTPBP3|LARS2|RPL24|RPL27|RPL26|AARS2|TARSL2|DHX9|CSTF3|MRPL19|SUPT4H1|GATA6|TRMT2A|RPAP1|MRPL13|GSPT1|MRPL11|APH1A|C5|APH1B|PDCD11|PCBP2|CSTF1|DECR2|PUSL1|SRPK2|JUND…
9108	2.3002	43.49	30	68	3440	14257	coenzyme biosynthetic process	GCDH|ALDH1L1|MOCS3|PANK3|MGST2|PDHB|LIAS|NADSYN1|NFS1|MTHFD1L|NAGLU|NAMPT|FPGS|DLAT|GGT1|GGT7|PDHA1|DCAKD|GSS|COQ7|COQ6|COASY|COQ5|COQ4|COQ3|GCLC|MTHFD1|MTHFD2|HAGH|MOCS1
42127	2.3512	44.312	204	682	3440	14257	regulation of cell proliferation	SMARCB1|PHB2|FGFRL1|TIAL1|EDNRA|EDNRB|FTH1|NAMPT|SKP2|PROK1|CSNK2A1|MIF|GTPBP4|WDR77|EID2|CFDP1|TXNIP|TRIB1|ATF3|SHMT2|MAGED1|NOLC1|PRKCZ|PRDX3|INPP5D|S100A13|HMOX1|JAG2|NGFR|NMB|NDFIP1|ICMT|EIF2AK1|INSR|CDC7|SMARCA2|AIMP1|STRN|DDR1|BTG3|CD40|PTPRM|ASH2L|BMI1|ARHGAP5|BRCA2|PTPRF|ROBO1|MECP2|ING5|HNF4A|JAK2|EMD|MME|SPHK1|ATPIF1|PROX1|CYP7B1|OSMR|F3|NME1|NR5A2|RARA|RARB|EEF1E1|GUCY2C|GRN|CCL11|ATP5…
35023	2.3736	44.592	40	99	3440	14257	regulation of Rho protein signal transduction	CCL11|GPR65|RASGRF2|CUL3|DOCK7|LPAR1|ARRB1|KALRN|FGD4|PREX1|AKAP13|ABR|FGD6|ALS2CL|MCF2L|MLST8|PTK2B|RICTOR|BVES|NDEL1|PLEKHG3|FARP1|ARHGEF12|ARHGEF17|TSC1|ARHGAP27|ARAP1|MTOR|VAV1|BCR|NET1|ARHGEF9|DLC1|SPATA13|KCTD13|SOS1|SOS2|ARHGEF5|NGEF|ARHGEF6
51260	2.3986	44.918	45	115	3440	14257	protein homooligomerization	CEP57|CDA|ATL3|SHMT2|SHMT1|ATL2|IDE|SLC6A1|THBS4|ACAT1|ALAD|CDH1|PPAT|NACC1|LONP1|HMOX1|STOM|ACADS|PROSAPIP1|APAF1|ST13|TAF10|GFPT1|ADIPOQ|ANXA5|ATPIF1|TSC2|MIF|SOD2|PEX14|GNMT|P2RX6|PFKL|P2RX4|ALDH5A1|CLPP|IVD|ALDH1A1|KCTD13|BAX|CRYAB|ALDH1A7|PFKM|OGT|PFKP
51301	2.4123	45.031	59	161	3440	14257	cell division	AHCTF1|CCNF|SMC3|BRCA2|TIAL1|CCND1|CDC26|RUVBL1|LZTS2|BBS4|DAXX|NUDC|LIG1|SMC1A|HAUS1|DYNC1LI1|AIM1|KIF2A|ZW10|RASA1|MYH9|BIRC5|KIF2C|MAPRE3|NUMBL|TSG101|RALB|ROCK1|ROCK2|CUL3|VPS4A|MIS12|NR2C2|PDS5A|SKA1|AURKA|FZR1|PARD6A|RACGAP1|HAUS8|KIF3B|KATNA1|RAB11FIP4|CLASP2|UBE2I|NEK6|CDC6|RAB11A|PPP1CA|WEE1|CDK7|MIS18A|APC|UBE2S|CCNG1|CDK1|CNTROB|SYCP3|SPC25
51101	2.4203	45.039	49	128	3440	14257	regulation of DNA binding	SMARCB1|THRA|ITGB2|ARRB1|ARRB2|ICAM1|PYCARD|HNF4A|PIM1|TNFRSF8|EP300|IKBKG|JAK2|AMH|TRIM21|EDF1|PROX1|COMMD7|NME1|TGFBR3|TAF6L|SMO|TRAF6|RBCK1|TRIB1|TLR3|TLR2|HDAC4|RNF31|PSMD10|TNKS|NOD2|RELA|MTDH|PRDX3|STK36|IRAK2|RPS3|HMOX1|PPARGC1A|EGLN1|UBE2I|JUP|PEX14|SMARCA4|ID1|UBE2N|MAP3K13|RHEBL1
1701	2.5074	46.513	64	178	3440	14257	in utero embryonic development	SMARCB1|CHD8|NCAPG2|ZFAND5|KEAP1|BRCA2|NSDHL|DNMT3L|SOX18|CDH1|CAPN2|NBN|NDEL1|CUBN|MBNL1|MAP2K1|ENDOG|NCOA6|TFEB|ADAM10|ARNT|HNF1A|TGFBR2|TGFBR3|MSH2|SMO|PALLD|MYH9|GRN|RRN3|HLF|EPAS1|CUL3|GATA6|PCDH12|ACVR1B|ADD1|GNA13|RDH10|TTPA|HSF1|RBBP8|APOB|JAG2|EGLN1|MBD3|BTF3|GINS1|SMAD4|VCAM1|ICMT|SMAD3|PCGF2|RPA1|COQ7|TBX3|KLF1|COPS3|MYO1E|PSMC4|NMT1|CTNNB1|GRB2|PLCD1
6508	2.5783	47.679	220	743	3440	14257	proteolysis	FAM108B1|OSGEPL1|CBLC|PSMD8|PSMD9|PSMD6|NUB1|RPS6KA5|PSMD7|CAPNS1|CDC26|PSMD2|CDC27|PSMD3|LONP1|LONP2|PSMD1|PRSS8|SKP2|HABP2|YOD1|EML1|PHKA2|AFG3L2|ACE2|CDC34|CLPP|TRIM13|KCTD13|PSME1|UQCRC1|PSME2|YME1L1|RBCK1|OMA1|KLK8|OSGEP|ZMPSTE24|APH1A|ADAMTS14|APH1B|PCBP2|LTA4H|NGFR|NAPSA|ST14|CRADD|SIAH2|ERLIN2|NPEPO|CTRL|FBXL5|BAP1|LGMN|TINAGL1|TGFB1I1|CTSZ|CTSW|IDE|PCSK6|PCSK5|PRSS23|PCSK4|MMP23|CYM|CTSK…
10627	2.5959	47.855	100	303	3440	14257	regulation of intracellular protein kinase cascade	SLC35B2|WWC1|PEBP1|PARK2|LGALS1|TBK1|BMPER|AKT2|DAG1|BTRC|MAP3K7|PHLDA3|MAGI1|TICAM2|S100A1|F2R|ADIPOQ|MUL1|TSC2|MIF|MID1|TRIM13|RBCK1|PSMD10|LPAR1|ADRB2|FOXO1|S100A13|HMOX1|FADD|MAP2K7|NDFIP1|NEK6|INSR|BRAF|BMP4|PPP5C|ID1|NF1|UBE2N|GRB2|TAB2|NF2|MAP3K11|CD40|TRADD|OTUD7B|ARRB1|NENF|ARRB2|AKAP12|TMEM101|CASP8|HNF4A|NUP62|ITGAV|CD36|JAK2|PDE4D|ATP6AP2|AXIN1|ZDHHC17|F3|DUSP6|RHOA|PPM1A|ZEB2|TRAF6|C…
8652	2.6384	48.485	22	45	3440	14257	cellular amino acid biosynthetic process	PYCRL|SHMT2|ASNSD1|SHMT1|ASNS|MRI1|PYCR2|THNSL1|THNSL2|UPB1|ASS1|BHMT|MTHFD1|MAT2A|SARDH|PHGDH|ALDH18A1|NAGS|AGXT|PSPH|BCAT2|OTC
209	2.7048	49.552	18	34	3440	14257	protein polyubiquitination	RNF31|LRSAM1|MAP3K1|PPIL2|UBE3C|CUL5|UBE2D1|PARK2|RNF41|UBOX5|ITCH|CDC34|TRAF6|ARIH2|ERCC8|RBCK1|SKP2|TRIM21
32970	2.8346	51.769	35	84	3440	14257	regulation of actin filament-based process	KANK1|CCL11|GPR65|PLEK|ARPC1A|CAPG|PARK2|ADD1|PREX1|NCK2|MLST8|EP300|RICTOR|TMSB10|SPTBN2|MAP3K1|SMAD3|TSC2|TSC1|ARAP1|SORBS3|MTOR|RHOA|LATS1|ARPC2|PALLD|ARPC3|DLC1|CAPZA1|RASA1|TNNT3|CDC42EP2|NF2|PFN1|PFN2
43009	2.8704	52.26	91	272	3440	14257	chordate embryonic development	SMARCB1|CHD8|NCAPG2|ZFAND5|KEAP1|ECE1|BRCA2|PCSK5|NDST1|NSDHL|NIPBL|DNMT3L|CASP8|POFUT1|SOX18|CDH1|SUFU|CAPN2|EP300|NBN|MAP3K7|BBS4|NDEL1|CUBN|MBNL1|MAP2K1|GRLF1|ENDOG|NCOA6|TFEB|ADAM10|ARNT|TSC2|TSC1|AXIN2|HNF1A|TGFBR2|TGFBR3|SFRP1|ZEB2|MSH2|SMO|PALLD|TRAF6|MYH9|HOXB7|GRN|RRN3|HLF|PRKDC|EPAS1|CUL3|GATA6|PSEN2|HTT|PCDH12|PSEN1|ACVR1B|DLL1|ADD1|GNA13|RDH10|TTPA|HSF1|RBBP8|APOB|JAG2|EGLN1|MBD3|BTF3…
32956	2.9145	52.9	34	81	3440	14257	regulation of actin cytoskeleton organization	KANK1|CCL11|GPR65|PLEK|ARPC1A|CAPG|PARK2|ADD1|PREX1|NCK2|MLST8|EP300|RICTOR|TMSB10|SPTBN2|MAP3K1|SMAD3|TSC2|TSC1|ARAP1|SORBS3|MTOR|RHOA|LATS1|ARPC2|PALLD|ARPC3|DLC1|CAPZA1|RASA1|CDC42EP2|NF2|PFN1|PFN2
10552	2.9868	54.047	33	78	3440	14257	positive regulation of gene-specific transcription from RNA polymerase II promoter	HDAC4|ATF2|NFIX|SMARCB1|PRKDC|HDAC1|GATA6|ARRB1|TCF20|RXRA|SOX18|HNF4A|SCAP|BCL9L|SREBF1|XRCC6|MAP3K1|SMAD3|TFEB|SREBF2|SMARCA4|BMP4|PAN2|BMP2|CREB1|NFIA|NFIB|NFIC|CTNNB1|TCF3|MET|TAF2|TLR3
33365	3.0145	54.381	45	116	3440	14257	protein localization in organelle	IPO13|CEP57|IPO11|TOMM40|SRPR|SRP54|HTT|TOMM20|PPP3CA|XPO1|OS9|CFL1|TPR|LMNA|PMPCB|MFN2|IKBKG|JAK2|KPNA2|RILP|KPNA3|BBS4|KPNA1|MAPK3|SRGN|NOP58|COG7|MTX1|ZBTB16|F2R|AIP|TSC2|NUTF2|TOPORS|SNUPN|SRP9|BMP4|POLA2|TMCO6|PIKFYVE|PACS1|CRY2|MDM2|TXNIP|KPNB1
377	3.0355	54.426	25	54	3440	14257	RNA splicing, via transesterification reactions with bulged adenosine as nucleophile	DBR1|WBP4|WDR83|PHAX|SNRPD2|SNRPD1|TRA2B|RBM5|SRPK2|PRMT5|MBNL1|SF3A1|PRMT7|NCBP1|CWC15|PTBP2|SNUPN|WDR77|PHF5A|PRPF6|SNRPG|GEMIN4|PRPF31|SNRPF|SLU7
398	3.0355	54.426	25	54	3440	14257	nuclear mRNA splicing, via spliceosome	DBR1|WBP4|WDR83|PHAX|SNRPD2|SNRPD1|TRA2B|RBM5|SRPK2|PRMT5|MBNL1|SF3A1|PRMT7|NCBP1|CWC15|PTBP2|SNUPN|WDR77|PHF5A|PRPF6|SNRPG|GEMIN4|PRPF31|SNRPF|SLU7
42255	3.1762	56.537	8	10	3440	14257	ribosome assembly	RPS15|RPS14|RPS25|EIF6|RPS6|RPL24|RPS2|RPS10
30518	3.1819	56.537	16	29	3440	14257	steroid hormone receptor signaling pathway	MED1|DAXX|CALCOCO1|MED16|PIAS2|MED17|NR3C2|MED14|MED13|MED24|MED30|KLF9|RARA|TAF7|JAK2|FKBP4
6752	3.1819	56.537	16	29	3440	14257	group transfer coenzyme metabolic process	ALDH1L1|PANK3|SHMT1|DCAKD|PIPOX|HMGCR|COASY|GNMT|VNN1|FOLH1|MTHFD1|MTHFD1L|NAGLU|MTHFD2|FPGS|FOLR1
51336	3.3352	59.082	102	312	3440	14257	regulation of hydrolase activity	USP6NL|MTCH1|RPL5|GPR65|CTGF|PYCARD|EDNRA|EDNRB|CDH1|AKT2|GNAT1|BVES|TBC1D22A|AGFG2|MAP2K1|F2R|MUL1|TSC2|TSC1|ERN1|ACAP2|MSH2|TIPRL|TBC1D24|ADCYAP1R1|TBC1D19|PXK|TBC1D9B|DIABLO|LPAR1|AGAP1|ALOX12|ABHD5|AGAP3|WDR67|PRKCZ|RAP1GAP|GSPT1|SFN|TBC1D17|TBC1D16|SMAD3|DHCR24|ARHGAP27|SMAD6|GNAO1|TBCK|BMP2|GNAQ|GNB1|MDM2|NF1|PPT1|PLEK|DOCK7|CHM|ROBO1|MLST8|JAK2|IFT57|NDEL1|APAF1|ATPIF1|APOA2|APOA4|ARAP1|AR…
31329	3.618	63.901	71	204	3440	14257	regulation of cellular catabolic process	USP6NL|GPR65|DOCK7|PRKAG2|CHM|CISD2|ARRB1|ARRB2|AKT2|MLST8|TIMP3|BVES|TBC1D22A|AGFG2|NDEL1|MAP2K1|USP5|TSC2|APOA4|TSC1|MIF|ARAP1|ARFGAP3|TBC1D1|ACAP2|PPP1R3C|TBC1D5|TBC1D7|TNNT3|TBC1D24|ADAM9|ALDOB|HDAC4|PSMD10|TBC1D19|PXK|TBC1D9B|CCL11|RNF180|AGAP1|ASAP1|ABHD5|AGAP3|WDR67|RCHY1|HSPBP1|RAP1GAP|CST3|HSD11B1|CLN3|PTK2B|RICTOR|TBC1D17|TBC1D16|INSR|ARHGAP27|MTOR|PPP1CA|GNAO1|TBCK|GCLC|AADAC|SGSM3|GIP…
8213	3.6887	64.569	21	43	3440	14257	protein amino acid alkylation	PRMT6|HEMK1|PRMT5|BTG2|PRMT7|ICMT|SATB1|RAB3D|MEPCE|PRDM5|PRMT3|EHMT1|ASH2L|MLL5|GSPT1|PCMT1|BHMT|RBBP5|CARM1|NSD1|WHSC1L1
16573	3.6887	64.569	21	43	3440	14257	histone acetylation	MBD3|CREBBP|BRPF3|PCGF2|TAF10|ACTL6A|ARRB1|PAN2|MORF4L1|TAF6L|ING5|ING3|RUVBL1|HAT1|SAP130|EP300|TCF3|APBB1|PHF15|BRD8|DMAP1
6479	3.6887	64.569	21	43	3440	14257	protein amino acid methylation	PRMT6|HEMK1|PRMT5|BTG2|PRMT7|ICMT|SATB1|RAB3D|MEPCE|PRDM5|PRMT3|EHMT1|ASH2L|MLL5|GSPT1|PCMT1|BHMT|RBBP5|CARM1|NSD1|WHSC1L1
44042	3.784	65.653	17	32	3440	14257	glucan metabolic process	EPM2A|GSK3B|GAA|PRKAG2|PHKA1|PHKB|PYGL|PCDH12|PHKA2|PPP1CA|GNMT|GYS2|PPP1R2|GYS1|CPS1|PHKG1|PPP1R1A
5977	3.784	65.653	17	32	3440	14257	glycogen metabolic process	EPM2A|GSK3B|GAA|PRKAG2|PHKA1|PHKB|PYGL|PCDH12|PHKA2|PPP1CA|GNMT|GYS2|PPP1R2|GYS1|CPS1|PHKG1|PPP1R1A
6073	3.784	65.653	17	32	3440	14257	cellular glucan metabolic process	EPM2A|GSK3B|GAA|PRKAG2|PHKA1|PHKB|PYGL|PCDH12|PHKA2|PPP1CA|GNMT|GYS2|PPP1R2|GYS1|CPS1|PHKG1|PPP1R1A
7264	3.831	66.004	81	239	3440	14257	small GTPase mediated signal transduction	BCAR3|ARF3|ARF2|RTKN|RASL11B|YWHAB|RAB3D|LRRK2|RASL11A|ARHGAP1|CHP|ARHGAP5|RND2|RERG|RASSF1|NKIRAS2|ARL5A|RAB8A|TRIM23|RALGPS2|ARL11|MAP2K1|GRLF1|DBNL|RAB7L1|RHOD|RHOA|RHOB|RAP2C|RAB32|ARHGEF9|RAP2B|RAB31|RAB34|MAPKAPK2|RAB1|ELMO1|TAX1BP3|SOS1|SOS2|RALB|ROCK1|SRC|ROCK2|ARL2|AGAP1|AGAP3|GNA13|ARFRP1|RAP1A|RAB40B|RHOT1|RAB25|RAB26|RAB24|HMOX1|MAPK3|ABCA1|RASL10B|HRAS1|RAB27A|DHCR24|BRAF|RAB11A|MAPK…
61008	3.8378	66.004	34	82	3440	14257	hepaticobiliary system development	THRA|GATA6|AACS|RELA|ACAT1|NIPBL|RXRA|CCND1|FPGS|ERBB2|CYP2D3|EP300|ATG7|ICMT|SMAD3|CADM1|HGF|ASNS|LSR|PROX1|HNF1A|SOD2|IGF2R|ASS1|KLF1|TGFBR3|NAT1|ALDH1A1|RARA|CYP1A1|NF1|CTNNB1|ALDOB|MET
7178	3.8378	66.004	34	82	3440	14257	transmembrane receptor protein serine/threonine kinase signaling pathway	HPGD|AMHR2|TGFB1I1|UBE2D1|ARRB2|ECSIT|NLK|FSTL1|AKAP2|HNF4A|MAP3K7|ACVR1|SMAD4|MAP3K1|SMAD3|USP9X|FST|SMAD9|HNF1A|SMAD6|ACVR2B|BMP6|TGFBR2|BMP4|TGFBR3|GREM2|BMP2|EID2|ZFYVE16|COL1A2|CREB1|BAMBI|ID1|ADAM9
48513	3.9248	67.303	407	1466	3440	14257	organ development	PHB2|FGFRL1|NDST1|NSDHL|CLP1|SOX18|CYP2D3|CDK5RAP1|PRSS8|GNAT1|PRKACA|CDK5RAP3|WLS|CDK5RAP2|MBNL1|CACNA2D2|DICER1|WDR77|BCR|TXNIP|RPL24|HOXB7|PRKDC|GATA6|PRDX3|C5|RDH10|TTPA|BLOC1S3|PLCG2|HMOX1|LTA4H|ATG7|NHEJ1|JAG2|NGFR|FZD2|ICMT|JUP|DNASE2A|CADM1|H3F3B|FZD6|NR0B2|FLI1|COL1A2|CYP1A1|PPT1|PAM|TGFB1I1|SERPINA10|CHM|ECSIT|ARHGAP5|JPH1|AACS|MECP2|LFNG|NIPBL|CSRP3|ATIC|TIMP3|JAK2|RING1|SPHK1|PAX4|EMP…
30097	4.0978	70.067	62	174	3440	14257	hemopoiesis	PLEK|ROGDI|BMI1|BRCA2|CD3D|RPS14|PPP3CB|CASP8|CA2|MB|PGM3|ARIH2|ACP5|JAK2|NCOA6|FST|RPS6|BPGM|CBFA2T3|TGFBR2|ITPKB|TGFBR3|MSH2|TRAF6|MYH9|HOXB7|BLM|HLF|PRKDC|SATB1|EPAS1|PSEN2|PSEN1|ADD1|HDAC7|PRDX3|SGPL1|THPO|PLCG2|LRRC8A|BAK1|NHEJ1|JAG2|DNASE2A|ZBTB16|RPA1|PPBP|MLL5|SOD2|KLF1|BMP4|PAN2|MYO1E|OSTM1|APC|DNAJA3|TCEA1|CTNNB1|BAX|CIAPIN1|TCF3|PICALM
10556	4.2199	71.946	533	1961	3440	14257	regulation of macromolecule biosynthetic process	ATF1|ATF2|IFT172|SMC3|ELK1|PHB2|BACH1|RRP8|DCAF6|PSMD9|TBK1|CREB3L4|CLP1|SOX18|AKT2|NAMPT|ZXDC|ADNP2|MED1|DAXX|MED8|SND1|GTPBP4|HCFC1|WDR77|EID2|RNF128|ZSCAN21|RFX5|TXNIP|ATF7|RBCK1|CLOCK|HOXB7|ATF3|PRKDC|GATA6|NOLC1|BAZ2A|MTDH|PRDX3|MYO6|HMOX1|PPARGC1A|ZBTB7A|MCTS1|HEXIM2|NFE2|ABCA2|CREBBP|AFAP1L2|JUND|JUP|EIF2AK1|PBX3|PBX2|NR1D2|NR0B2|ELL3|FLI1|POU6F1|FOSL2|CPEB1|NOSTRIN|SNAI2|HBP1|BTG2|SETD2|G…
375	4.3014	73.124	25	55	3440	14257	RNA splicing, via transesterification reactions	DBR1|WBP4|WDR83|PHAX|SNRPD2|SNRPD1|TRA2B|RBM5|SRPK2|PRMT5|MBNL1|SF3A1|PRMT7|NCBP1|CWC15|PTBP2|SNUPN|WDR77|PHF5A|PRPF6|SNRPG|GEMIN4|PRPF31|SNRPF|SLU7
42158	4.3483	73.498	26	58	3440	14257	lipoprotein biosynthetic process	PIGO|PIGN|GPAA1|MTTP|PIGP|PIGZ|ZDHHC1|PIGW|PIGV|ZDHHC3|PIGY|FNTB|APOB|ATG7|ABCA1|PLAUR|ALG12|ZDHHC17|DPM1|PIGB|DPM2|DPM3|NMT1|NMT2|PIGL|PIGG
34599	4.3483	73.498	26	58	3440	14257	cellular response to oxidative stress	PRKAA1|TMEM161A|HLF|HDAC1|EPAS1|HDAC6|PRDX3|CST3|PRDX1|LONP1|HMOX1|EP300|ROMO1|GGT1|TRAP1|PLEKHA1|SPHK1|ARNT|APOA4|SOD2|COQ7|F3|KLF2|PXDN|MDM2|CDK1
122	4.5618	76.667	70	202	3440	14257	negative regulation of transcription from RNA polymerase II promoter	THRA|TCF25|IFT172|ATN1|YBX1|MECP2|RPS14|NIPBL|TRIM28|CLP1|SUFU|PIAS4|TLE4|SREBF1|ZHX2|S100A1|FST|USP2|DNMT3A|PAX4|PROX1|NCOR2|TRAF6|RARA|TXNIP|RARB|SIK1|PPARA|MET|HDAC4|PSMD10|NFIX|HDAC3|HDAC1|SATB1|SUPT4H1|GPS2|FOXO3|NR2C1|MTDH|RXRA|CUX1|NSD1|MXI1|HIVEP1|VHL|RBBP7|TAF9B|ZBTB7A|MBD3|HEXIM2|UBE2I|SMAD3|PCGF2|ZBTB16|NR0B2|SORBS3|VAX2|BMP4|PER1|BMP2|REST|PER3|RYBP|NFIC|ID1|MDM2|TAF7|SNAI2|CTNNB1
2520	4.5618	76.667	70	202	3440	14257	immune system development	PLEK|ROGDI|BMI1|BRCA2|CD3D|CRKL|RPS14|PPP3CB|CASP8|CA2|MB|PGM3|ARIH2|ACP5|NBN|JAK2|CTNNBL1|NCOA6|FST|RPS6|BPGM|CBFA2T3|TGFBR2|ITPKB|TGFBR3|MSH2|TRAF6|SBDS|MYH9|HOXB7|BLM|HLF|PRKDC|SATB1|EPAS1|PSEN2|PSEN1|ADD1|HDAC7|HSPD1|PRDX3|SGPL1|THPO|PLCG2|LRRC8A|BAK1|NHEJ1|JAG2|XRCC6|SMAD3|DNASE2A|ZBTB16|RPA1|PPBP|MLL5|SOD2|NFKB2|KLF1|BMP4|PAN2|MYO1E|OSTM1|APC|DNAJA3|TCEA1|CTNNB1|BAX|CIAPIN1|TCF3|PICALM
51049	4.7493	79.591	157	515	3440	14257	regulation of transport	SCARB1|RAB3D|PARK2|SCAMP5|PYCARD|PSMD9|EDNRA|CNST|CDH1|AKT2|LIPG|ARL6IP5|ADORA1|ENPP1|EP300|ARFIP1|PRSS8|PRKACA|PDE8B|HADH|NSF|MAGI1|CHRNB2|ABCG8|CHIA|SLC15A1|ABCG5|CACNA2D1|FST|F2R|ADIPOQ|TSC2|MIF|PDZK1|HNF1A|SYTL4|UNC13D|UHMK1|RUFY1|STX1B|SMO|STIM1|ADAM9|PFKFB2|PSMD10|ADCYAP1R1|PXK|MAOB|STXBP2|NOLC1|ADRB2|PRKCZ|ADIPOR2|C5|KIF3A|MYO6|PLCG2|PACSIN2|HMOX1|SPTBN2|PEA15A|BARD1|MGEA5|ABCA2|NMB|SMAD4|…
10033	4.9332	82.438	332	1179	3440	14257	response to organic substance	ATF1|CDA|ABAT|PPP2R2A|EDNRA|NUB1|LGALS1|CREB3L4|AKT2|PPAT|NAMPT|CYP2D4|TRIM24|DAG1|LONP1|LONP2|PRSS8|PRKACA|PRKACB|ACVR1|SDS|ENDOG|IL1R1|SLC6A12|YOD1|ANK2|MIF|DICER1|HNF1A|MTAP|SFRP1|POR|CDC34|PRKAR1A|FEZ1|UQCRC1|TXNIP|CYP2E1|PFN1|TRIB1|PTGES|ADCYAP1R1|MAOB|PRKDC|SDC2|MGST3|GATA6|PIK3R3|MGST2|LIAS|PRKCZ|PRDX3|PRKAR2B|PRKAR2A|PLCG2|HMOX1|SCAP|LTA4H|APOB|A2M|PEA15A|GSTM4|ABCA2|XCR1|FZD2|JUND|JUP|H3…
51254	5.0137	83.548	134	431	3440	14257	positive regulation of RNA metabolic process	ATF1|ATF2|APP|SMARCB1|RASL11A|HNRPLL|RORA|ELK1|DCAF6|PSMD9|TRIM28|CREB3L4|SOX18|AKT2|EP300|MAP2K3|MED1|MAP2K1|SMARCC1|ZBTB38|F2R|HNF1A|ILF2|GTF2F2|NIF3L1|MAF|PRPF6|SMO|ZSCAN21|PFN1|CLOCK|PRKDC|EPAS1|SUPT4H1|GATA6|ADRB2|FOXO3|FOXO1|ATXN7|MYO6|TASP1|DVL3|SCAP|PPARGC1A|BCL9L|ESRRA|ZBTB17|CREBBP|AFAP1L2|XRCC6|SMAD4|SMAD3|ZBTB16|PBX2|MLL5|ELL3|BMP6|SMARCA4|BMP4|PAN2|BMP2|CDK7|TCF4|TCF3|MNAT1|RNF10|CAL…
10906	5.1617	85.771	20	41	3440	14257	regulation of glucose metabolic process	HDAC4|PFKFB2|PRKAA1|SRC|INSR|GFPT1|ADIPOQ|PRKAG2|MIF|MTOR|PPP1CA|GNMT|HSD11B1|DUSP12|STK11|PPP1R3C|AKT2|HNF4A|ENPP1|PPARGC1A
44242	5.1912	86.019	33	80	3440	14257	cellular lipid catabolic process	FAAH|ACADVL|ECHS1|ACAA2|ETFDH|HSD17B4|ACAA1A|PLD1|GBA3|GBA2|SMPD4|PLCG2|APOB|HADH|ACADS|ACOT8|ADIPOQ|APOA2|NAGA|ACADSB|HADHB|HADHA|BDH2|PCCA|ACOX2|CPS1|EHHADH|IVD|PCCB|PEX5|ANGPTL3|CRAT|SLC27A4
34504	5.3622	88.357	32	77	3440	14257	protein localization in nucleus	IPO13|CEP57|IPO11|HTT|PPP3CA|XPO1|CFL1|TPR|LMNA|IKBKG|JAK2|KPNA2|RILP|KPNA3|BBS4|KPNA1|MAPK3|NOP58|ZBTB16|F2R|TSC2|NUTF2|TOPORS|SNUPN|BMP4|POLA2|TMCO6|PIKFYVE|CRY2|MDM2|TXNIP|KPNB1
45017	5.3622	88.357	32	77	3440	14257	glycerolipid biosynthetic process	AGPAT6|SLC27A1|PIGO|MOGAT2|PIGN|GPAA1|PIGP|PIGZ|ABHD5|PLD1|PLA2G6|AGPAT1|PIGW|PIGV|PIGY|PTDSS2|PTDSS1|CDIPT|PCYT1A|APOA2|PLAUR|PHKA1|ALG12|DPM1|PIGB|DPM2|DPM3|GPAM|LPCAT2|CHPT1|PIGL|PIGG
51495	5.4653	89.805	21	44	3440	14257	positive regulation of cytoskeleton organization	MAP3K1|CCL11|SMAD3|GPR65|PLEK|STMN2|KATNB1|SORBS3|MTOR|RHOA|CENPE|MAPK8|ARPC2|APC|CDC42EP2|NCK2|MLST8|EP300|RICTOR|NF2|PFN1
30384	5.5219	90.482	31	74	3440	14257	phosphoinositide metabolic process	SLC27A1|PIGO|PIGN|GPAA1|PLEK|PIGP|PIGZ|PIK3C2G|PIK3C2A|PIGW|PIGV|PIGY|PIP5K1A|PIP4K2B|PIP5K1B|SERAC1|PIP5K1C|CDIPT|PLAUR|ALG12|SYNJ2|DPM1|PIGB|DPM2|DPM3|PIKFYVE|PIK3CA|PI4KB|PIGL|PLCB1|PIGG
51171	5.6213	91.856	568	2105	3440	14257	regulation of nitrogen compound metabolic process	USP6NL|ATF1|CDA|ATF2|IFT172|SMC3|ELK1|PHB2|BACH1|RRP8|DCAF6|PSMD9|CREB3L4|CLP1|SOX18|AKT2|ZXDC|ADNP2|BVES|MED1|MBNL1|DAXX|MED8|SND1|GTPBP4|HCFC1|WDR77|EID2|ZSCAN21|RFX5|TXNIP|ATF7|RBCK1|CLOCK|HOXB7|ATF3|PRKDC|GATA6|AGAP1|NOLC1|BAZ2A|AGAP3|WDR67|MTDH|PRDX3|HSD11B1|MYO6|HMOX1|PPARGC1A|ZBTB7A|MCTS1|ABCA1|HEXIM2|NFE2|ABCA2|CREBBP|AFAP1L2|NDFIP1|JUND|JUP|PBX3|PBX2|NR1D2|NR0B2|ELL3|FLI1|POU6F1|FOSL2|HN…
19318	5.6467	92.017	67	193	3440	14257	hexose metabolic process	GSK3B|ONECUT1|INPPL1|PRKAG2|PYGL|ENO4|HK1|GYS2|HK3|GYS1|POFUT1|PGM3|DLAT|PGLS|EPM2A|IGFBP1|SDS|TPI1|DCXR|GAA|ADIPOQ|SORD|TALDO1|PHKA1|BPGM|PHKA2|RENBP|DPM1|ALDH5A1|ALDOB|TKT|ALDOA|CRYAB|ATF3|PFKFB2|PRKAA1|H6PD|RPE|PDHB|PCDH12|PPP1R2|LDHB|UGP2|PHKG1|MAN2A2|CHST15|PDHA1|PKLR|PMM1|MDH2|GFPT1|FUCA2|PHKB|PPP1CA|GNMT|GALE|PFKL|G6PC3|CPS1|PPP1R1A|MAN2B2|OGDH|GALM|PFKM|PFKP|GALK2|GALK1
10741	5.6955	92.302	22	47	3440	14257	negative regulation of intracellular protein kinase cascade	MAGI1|PSMD10|HDAC3|PLEKHA1|ADIPOQ|TSC2|OTUD7B|PEBP1|GPS2|DUSP6|FOXO1|RHOA|TAOK3|APC|HNF4A|CNKSR3|DAG1|NF1|SPRY2|PTPN6|NF2|PHLDA3
6473	5.6955	92.302	22	47	3440	14257	protein amino acid acetylation	MBD3|CREBBP|BRPF3|PCGF2|TAF10|ACTL6A|ARRB1|PAN2|MORF4L1|TAF6L|ING5|ING3|HLCS|RUVBL1|HAT1|SAP130|EP300|TCF3|APBB1|PHF15|BRD8|DMAP1
40008	5.7411	92.786	98	302	3440	14257	regulation of growth	CDA|APP|PRDM4|FAM107A|CXCL16|CTGF|RUVBL1|ENPP1|EP300|IGFBP1|CSNK2A1|IGFBP5|IGFBP2|CACNA2D2|ADAM10|MUL1|MORF4L1|AFG3L2|ANAPC2|PSMD10|TSG101|DCUN1D3|HTRA4|HTRA2|ALOX12|ADRB2|ADIPOR2|CDKN2AIP|SGPL1|S100A10|MCTS1|ANKRD26|SMAD4|SMAD3|INSR|TNK1|CRIM1|OSGIN1|HSPA2|CXCL12|PPT1|CDK1|FGFR1OP|NF2|BAP1|LGMN|DDR1|OGFR|NRP1|RERG|ING5|NIPBL|ING3|SPR|HNF4A|CD36|MBL1|MBL2|NDEL1|TNFRSF12A|SPHK1|DUSP6|RHOA|TGFBR2|C…
42787	5.8216	93.83	10	15	3440	14257	protein ubiquitination involved in ubiquitin-dependent protein catabolic process	RNF144B|ITCH|MAP3K1|OS9|MDM2|ARIH2|CBLC|RCHY1|TRIM32|PARK2
1558	5.9346	95.39	64	183	3440	14257	regulation of cell growth	DDR1|CDA|NRP1|PRDM4|FAM107A|RERG|CXCL16|CTGF|HNF4A|ENPP1|EP300|NDEL1|IGFBP1|CSNK2A1|TNFRSF12A|IGFBP5|SPHK1|IGFBP2|ADAM10|MUL1|RHOA|CRYAB|CD44|HBEGF|ANAPC2|PSMD10|TSG101|EI24|DCUN1D3|HTRA4|NOL8|ALOX12|SEMA3F|ACVR1B|TTL|ADIPOR2|CDKN2AIP|SERTAD3|SERTAD2|SPP1|PTK2B|RBBP7|APBB1|TAF9B|EXTL3|S100A10|HSD3B7|CGREF1|SMAD4|CDKN2C|SMAD3|RYK|TNK1|CRIM1|OSGIN1|RGD620382|HSPA2|KAZALD1|DCBLD2|CXCL12|PPT1|FGFR1OP…
6497	5.9597	95.533	24	53	3440	14257	protein amino acid lipidation	PIGO|PIGN|GPAA1|MTTP|PIGP|PLAUR|PIGZ|ALG12|ZDHHC1|PIGW|ZDHHC17|PIGV|ZDHHC3|PIGY|DPM1|PIGB|DPM2|DPM3|FNTB|NMT1|NMT2|PIGL|PIGG|ATG7
43255	6.0606	96.626	17	33	3440	14257	regulation of carbohydrate biosynthetic process	PRKAA1|ADCYAP1R1|INSR|PLEK|GFPT1|ADIPOQ|MTOR|PPP1CA|GNMT|STK11|PPP1R3C|AKT2|HNF4A|ENPP1|PPARGC1A|PLCD1|SNCA
32388	6.0606	96.626	17	33	3440	14257	positive regulation of intracellular transport	GSK3B|SMAD4|SMAD3|JUP|PIGZ|BMP4|CNST|SMO|CDH1|MDM2|CDK1|EP300|PRKACA|JAK2|EMD|TLR3|TLR2
8285	6.1036	97.049	90	274	3440	14257	negative regulation of cell proliferation	DDR1|BTG3|RNF10|SMARCB1|INPPL1|PTPRM|BRCA2|PHB2|RERG|FGFRL1|PTPRF|ROBO1|ING5|CDH5|STK11|FTH1|HNF4A|NUP62|ADORA1|WDR6|JAK2|EMD|MAP2K1|IGFBP5|F2R|ATPIF1|TSC2|TSC1|PROX1|AXIN2|PPP2R5C|GTPBP4|WDR77|TGFBR2|TGFBR3|ADORA2B|RARA|RARB|NUPR1|TRIB1|EEF1E1|HDAC4|NOTCH2|TSG101|HDAC1|MAGED1|ATP5A1|TENC1|FOXO4|PHB|TBRG1|RXRA|INPP5D|HSF1|GPC3|CTNNA1|MFN2|HMOX1|BAK1|SMAD4|NDFIP1|CDKN2C|SMAD3|EIF2AK1|GLMN|HRAS1|DH…
6695	6.1736	97.898	14	25	3440	14257	cholesterol biosynthetic process	IDI1|PRKAA1|MVK|INSIG1|DHCR24|HMGCR|HSD17B7|LSS|NSDHL|CYB5R3|NPC1L1|MVD|SC5DL|FDFT1
31326	6.7384	106.28	563	2089	3440	14257	regulation of cellular biosynthetic process	ATF1|ATF2|IFT172|SMC3|ELK1|PHB2|BACH1|RRP8|DCAF6|PSMD9|TBK1|CREB3L4|CLP1|SOX18|AKT2|ZXDC|ADNP2|MED1|DAXX|MED8|SND1|GTPBP4|HCFC1|WDR77|EID2|RNF128|ZSCAN21|RFX5|TXNIP|ATF7|RBCK1|CLOCK|HOXB7|ATF3|PRKDC|GATA6|NOLC1|BAZ2A|MTDH|PRDX3|MYO6|HMOX1|PPARGC1A|ZBTB7A|MCTS1|ABCA1|HEXIM2|NFE2|ABCA2|CREBBP|AFAP1L2|JUND|JUP|EIF2AK1|PBX3|PBX2|NR1D2|NR0B2|ELL3|FLI1|POU6F1|FOSL2|CPEB1|NOSTRIN|SNAI2|HBP1|BTG2|SETD2|G…
1889	6.7564	106.28	33	81	3440	14257	liver development	THRA|GATA6|AACS|RELA|ACAT1|RXRA|CCND1|FPGS|ERBB2|CYP2D3|EP300|ATG7|ICMT|SMAD3|CADM1|HGF|ASNS|LSR|PROX1|HNF1A|SOD2|IGF2R|ASS1|KLF1|TGFBR3|NAT1|ALDH1A1|RARA|CYP1A1|NF1|CTNNB1|ALDOB|MET
10639	6.7564	106.28	33	81	3440	14257	negative regulation of organelle organization	PSMD10|KANK1|DNMT1|STMN2|KATNB1|CAPG|PARK2|ADD1|MECP2|TMEM67|TPR|TMSB10|CLASP1|SNCA|CLASP2|SPTBN2|MAP3K1|ARAP1|TERF2|MID1|BMP4|CLIP2|CENPE|APC|ERCC1|DLC1|CAPZA1|SBDS|TERF2IP|TAF7|POT1|ATM|FKBP4
9889	6.8438	107.37	571	2121	3440	14257	regulation of biosynthetic process	ATF1|ATF2|IFT172|SMC3|ELK1|PHB2|BACH1|RRP8|DCAF6|PSMD9|TBK1|CREB3L4|CLP1|SOX18|AKT2|NAMPT|ZXDC|ADNP2|MED1|DAXX|MED8|SND1|GTPBP4|HCFC1|WDR77|EID2|RNF128|ZSCAN21|RFX5|TXNIP|ATF7|RBCK1|CLOCK|HOXB7|ATF3|PRKDC|GATA6|NOLC1|BAZ2A|MTDH|PRDX3|MYO6|HMOX1|PPARGC1A|ZBTB7A|MCTS1|ABCA1|HEXIM2|NFE2|ABCA2|CREBBP|AFAP1L2|JUND|JUP|EIF2AK1|PBX3|PBX2|NR1D2|NR0B2|ELL3|FLI1|POU6F1|FOSL2|CPEB1|NOSTRIN|SNAI2|HBP1|BTG2|S…
7507	6.9894	109.36	64	184	3440	14257	heart development	NRP1|NRP2|CBY1|ECE1|FGFRL1|CRKL|GYS1|PPP3CB|NIPBL|CSRP3|CASP8|POFUT1|MB|CLP1|SOX18|SUFU|EP300|NCOA6|GAA|TSC2|TSC1|DICER1|TGFBR2|TGFBR3|SMO|TNNT3|RARA|RARB|PPARA|OBSL1|CDKL1|PCNA|CALCRL|PRKDC|GATA6|PSEN1|MOSPD3|ADIPOR2|RXRA|ERBB3|GNA11|LMNA|PDLIM5|ATG7|EGLN1|VCAM1|SMAD3|WNT3A|INSR|MRE11A|SOD2|ACVR2B|TBX3|EPOR|BMP4|BMP2|DLC1|GNAQ|ID1|NF1|CDK1|CTNNB1|MNAT1|PAM
6261	7.6382	118.89	20	42	3440	14257	DNA-dependent DNA replication	TOP3B|SLBP|CCDC111|BLM|FEN1|PCNA|PRIM1|TOP3A|BRCA2|RNF135|POLA1|POLD4|RNASEH1|POLE2|DNAJA3|POLD2|MCM3|MCM5|TOP1|MCM2
31647	7.6382	118.89	20	42	3440	14257	regulation of protein stability	USP7|COG7|PRKDC|USP2|APOA2|APTX|A1CF|CDKN2AIP|GTPBP4|HSPD1|AURKA|TBRG1|DPM2|DPM3|SMO|PEX6|GIPC1|MDM2|FBXO7|TRIM21
1666	7.881	122.34	71	209	3440	14257	response to hypoxia	ALAS1|ECE1|ABAT|MECP2|MB|CAPN2|LONP1|EP300|CHRNB2|ADSL|APAF1|ADIPOQ|AGTRAP|ARNT|ATP1B1|RHOA|TGFBR2|TGFBR3|MMP13|CLDN3|PALLD|DDIT4|PDE5A|ALDOA|PPARA|CRYAB|TLR2|PRKAA1|RAMP2|CAMK2D|HLF|SRC|EPAS1|SDC2|PSEN2|ITPR1|ITPR2|NRF1|HSPD1|CST3|PDLIM1|DPP4|E2F1|UBQLN1|PTK2B|HMOX1|SCAP|VHL|CAMK2G|HMOX2|JAG2|EGLN1|EGLN3|SMAD4|VCAM1|SMAD3|PKLR|BNIP3|XRCC1|SMAD9|MLH1|SOD2|NARFL|FOSL2|CXCL12|GPR182|CYP1A1|NF1|ATM|…
6354	8.1419	125.03	22	48	3440	14257	RNA elongation	GTF2A1|TAF10|TAF11|ADRM1|SUPT4H1|ELP2|GTF2H2|GTF2H3|GTF2F1|GTF2F2|GTF2E1|ELL3|CDK7|POLR2D|TCEB3|TCEA2|TCEA1|POLR2F|POLR2H|MNAT1|POLR2I|POLR2J
394	8.1601	125.03	5	5	3440	14257	RNA splicing, via endonucleolytic cleavage and ligation	TSEN34|CLP1|TRPT1|TSEN2|TSEN54
6388	8.1601	125.03	5	5	3440	14257	tRNA splicing, via endonucleolytic cleavage and ligation	TSEN34|CLP1|TRPT1|TSEN2|TSEN54
7008	8.1601	125.03	5	5	3440	14257	outer mitochondrial membrane organization	HSP90AA1|SAMM50|HSPA4|BAX|TOMM22
15802	8.1601	125.03	5	5	3440	14257	basic amino acid transport	CLN3|NAT1|SLC15A4|SLC7A1|SLC7A2
6606	8.2749	126.18	25	57	3440	14257	protein import into nucleus	IPO13|CEP57|IPO11|HTT|PPP3CA|CFL1|TPR|LMNA|IKBKG|JAK2|KPNA2|RILP|KPNA3|KPNA1|MAPK3|NOP58|F2R|TSC2|NUTF2|SNUPN|POLA2|TMCO6|CRY2|TXNIP|KPNB1
10563	8.299	126.18	24	54	3440	14257	negative regulation of phosphorus metabolic process	YWHAE|MAGI1|CDKN2C|YWHAB|INSR|PSEN2|PEBP1|PSEN1|SMAD6|PRKCZ|DUSP6|PARK2|AKAP1|BMP4|ATXN7|HNF4A|CNKSR3|ENPP1|BAX|PTPN6|NF2|BAK1|MET|SNCA
45936	8.299	126.18	24	54	3440	14257	negative regulation of phosphate metabolic process	YWHAE|MAGI1|CDKN2C|YWHAB|INSR|PSEN2|PEBP1|PSEN1|SMAD6|PRKCZ|DUSP6|PARK2|AKAP1|BMP4|ATXN7|HNF4A|CNKSR3|ENPP1|BAX|PTPN6|NF2|BAK1|MET|SNCA
10638	8.3446	126.54	34	85	3440	14257	positive regulation of organelle organization	DNMT1|CCL11|ROCK2|TNKS|GPR65|PLEK|STMN2|KATNB1|PEBP1|ARRB1|NIPBL|MAPK8|NCK2|MLST8|EP300|RICTOR|BAK1|SREBF1|MAP3K1|SMAD3|INSR|SORBS3|MTOR|RHOA|CENPE|PINK1|ARPC2|APC|CDC42EP2|UBE2N|POT1|NF2|PFN1|MET
10038	8.5102	128.44	74	220	3440	14257	response to metal ion	ATF1|GSK3B|RYR2|OGG1|CPOX|PEBP1|ABAT|SLC6A1|ACTG1|ALAD|CASP8|ATP7B|CCND1|CA2|CASP6|CDH1|LONP1|ACP5|EP300|ANXA7|S100A1|SPHK1|TRPC1|IGFBP2|SORD|ALG2|SREBF2|STIM1|TNNT3|TXNIP|ADAM9|ALDOB|SLC25A13|PTGES|ABCG2|RGD1564854|PCNA|MAOB|MTTP|HTT|RXRA|S100A16|PLCG2|S100A13|PTK2B|D2HGDH|LTA4H|APBB1|APOB|ABCB1A|XDH|SNCA|SEC31A|PKLR|GSS|INSR|CYBRD1|GGH|SOD2|ASS1|GPAM|STAR|MDM2|CYP1A1|CDK1|SDC1|CTNNB1|BAX|ACO1|M…
90316	8.5131	128.44	16	31	3440	14257	positive regulation of intracellular protein transport	GSK3B|SMAD4|SMAD3|JUP|BMP4|CNST|SMO|CDH1|MDM2|CDK1|EP300|PRKACA|JAK2|EMD|TLR3|TLR2
387	8.5999	129.42	13	23	3440	14257	spliceosomal snRNP assembly	PRMT5|PRMT7|NCBP1|PHAX|SNUPN|WDR77|PRPF6|SNRPD2|SNRPD1|SNRPG|GEMIN4|PRPF31|SNRPF
48869	8.8787	133.27	371	1340	3440	14257	cellular developmental process	ATF1|CYFIP1|APP|SMARCB1|IFT172|STMN2|FNBP1L|GLDN|TIAL1|RPS14|PREX1|EDNRA|LGALS1|RNF114|EDNRB|TRIM28|SOX18|CDK5RAP1|QK|GNAT1|BVES|CDK5RAP3|CDK5RAP2|MED1|MBNL1|FNBP1|UNC5B|KRT8|CACNA2D2|ANK2|MIF|DICER1|WDR77|UHMK1|AFG3L2|SFRP1|SOAT1|IFT81|FEZ1|RUFY3|TXNIP|RPL24|EZR|OBSL1|HOXB7|NGEF|ATF3|ADCYAP1R1|NUMBL|PRKDC|EPAS1|SDC2|PEX11A|GATA6|LPAR1|FAM82A2|EVPL|KALRN|KLK8|IGSF9|FXR1|DYNC2LI1|PRDX3|SGPL1|RACGA…
6631	8.947	133.96	65	189	3440	14257	fatty acid metabolic process	FAAH|ACADVL|SLC27A1|ACAA2|ACSM3|PRKAG1|ACSM5|AACS|FADS3|CYP2D4|QK|CD36|HADH|SC5DL|ACADS|PRKAB2|ACOT8|TPI1|SPHK1|ECH1|ADIPOQ|ELOVL6|MIF|HNF1A|CPT1B|HADHB|HADHA|BDH2|ALDH5A1|PCCA|ACOX2|EHHADH|IVD|PCCB|PEX5|ANGPTL3|ACOT1|PPARA|ACOT4|SLC27A4|PTGES|GCDH|PRKAA1|ECHS1|HPGD|ETFDH|HSD17B4|MGST2|ALOX12|ABHD5|ACAA1A|ACACB|ACACA|PRKAR2B|LTA4H|EPHX2|ANKRD23|ACADSB|ACSF3|ACSF2|NPEPO|GPAM|FASN|CRYL1|CRAT
22603	9.0005	134.42	90	277	3440	14257	regulation of anatomical structure morphogenesis	NRP1|GSK3B|RNH1|TGFB1I1|ITGB2|LECT1|PTPRM|FGF1|PHB2|PTPRF|ROBO1|CASP6|CDH1|HNF4A|C3AR1|EP300|CD36|BVES|PROK1|NDEL1|CHRNB2|GRLF1|WARS|TNFRSF12A|METRN|S100A1|SPHK1|HGF|ADIPOQ|MIF|ARAP1|F3|PIAS2|RHOA|RHOB|TGFBR2|TGFBR3|MAG|SFRP1|CFDP1|DDAH1|ADORA2B|RUFY3|ANGPTL3|CDC42EP2|MYH9|ADAM9|EZR|ALDOA|MET|ANAPC2|NUMBL|CCL11|AMIGO1|FOXO4|PSEN1|SEMA3F|TTL|KLK8|THBS4|HDAC7|CST3|GNA13|FGD4|MAPK7|RXRA|SPP1|S100A13…
42375	9.1696	136.25	8	11	3440	14257	quinone cofactor metabolic process	COQ4|VKORC1|COQ3|CBR1|COQ7|COQ6|COQ5|CBR3
51881	9.1696	136.25	8	11	3440	14257	regulation of mitochondrial membrane potential	PRDX3|HTT|BAX|NDUFS1|BAK1|SOD2|PPID|BCL2L1
45893	9.3036	137.8	131	426	3440	14257	positive regulation of transcription, DNA-dependent	ATF1|ATF2|APP|SMARCB1|RASL11A|RORA|ELK1|DCAF6|PSMD9|TRIM28|CREB3L4|SOX18|AKT2|EP300|MAP2K3|MED1|SMARCC1|ZBTB38|F2R|HNF1A|ILF2|GTF2F2|NIF3L1|MAF|PRPF6|SMO|ZSCAN21|PFN1|CLOCK|PRKDC|EPAS1|SUPT4H1|GATA6|ADRB2|FOXO3|FOXO1|ATXN7|MYO6|TASP1|DVL3|SCAP|PPARGC1A|BCL9L|ESRRA|ZBTB17|CREBBP|AFAP1L2|XRCC6|SMAD4|SMAD3|ZBTB16|PBX2|MLL5|ELL3|BMP6|SMARCA4|BMP4|PAN2|BMP2|CDK7|TCF4|TCF3|MNAT1|RNF10|CALCOCO1|CSRNP2|T…
7346	9.3205	137.8	44	118	3440	14257	regulation of mitotic cell cycle	BTG3|APP|CAMK2D|HDAC3|DCUN1D3|PEBP1|BRCA2|HERC2|CCND1|HNF4A|TPR|NBN|APBB1|ILKAP|AFAP1L2|SMAD3|NEK6|SPHK1|INSR|USP2|RPS6|HRAS1|ASNS|PROX1|SMAD6|ZZEF1|THAP1|BMP4|CENPE|APC|ZW10|CCNG1|TRIM35|MDM2|CYP1A1|SBDS|CDK1|RPL24|BIRC5|SIK1|ATM|MET|MAD2L1|PTPN3
1932	9.7193	143.34	66	193	3440	14257	regulation of protein amino acid phosphorylation	CD80|DOCK7|ITGB2|PRKAG2|PEBP1|FGF1|PARK2|CTGF|EDNRA|EDNRB|BMPER|CCND1|AKT2|HNF4A|MLST8|ENPP1|EP300|NBN|JAK2|MAP3K7|MAGI1|PRKCE|SPHK1|ADIPOQ|AXIN1|MUL1|MIF|DUSP6|ZEB2|RAP2B|PRKAR1A|CNKSR3|NDUFS4|ITGA5|TLR6|MET|RAPGEF3|CD44|PSEN2|PSEN1|ACVR1B|PRKCZ|THBS4|FGD4|PRKAR2B|PRKAR2A|PTK2B|RICTOR|BAK1|MAP2K7|SNCA|SMAD4|MAP3K1|EIF2AK1|INSR|MRE11A|FZD8|SMAD6|MTOR|BMP4|BMP2|RAD50|BAX|PTPN6|NF2|MAP3K11
32583	9.9723	146.7	59	169	3440	14257	regulation of gene-specific transcription	ATF2|SMARCB1|THRA|GMNN|ARRB1|TCF20|NIPBL|TRIM28|SOX18|SUFU|HNF4A|SREBF1|TFEB|ARNT|PROX1|HNF1A|SREBF2|NCOR2|CREB1|RARA|MAPRE3|PPARA|MET|TLR3|HDAC4|PSMD10|NFIX|HDAC3|PRKDC|HDAC1|GATA6|GPS2|RNF6|FOXO3|RELA|RXRA|SCAP|TAF9B|PPARGC1A|BCL9L|XRCC6|MAP3K1|SMAD3|INSR|PEX14|SMARCA4|BMP4|PAN2|PER1|BMP2|PER3|NFIA|NFIB|NFIC|TAF7|CTNNB1|PKN1|TCF3|TAF2
19216	10.003	146.78	46	125	3440	14257	regulation of lipid metabolic process	PRKAA1|ACADVL|SLC27A1|THRB|MVK|CAB39|INSIG1|PDE3B|PRKAG1|PRKAG2|ABHD5|CYP7A1|ACACB|SEC14L2|YY1|STK11|AKT2|HNF4A|ADORA1|SCAP|APOB|PPARGC1A|BBS4|SREBF1|PRKAB2|ANKRD26|HSD3B5|STRADA|ADIPOQ|APOA2|APOA4|LSR|PROX1|CPT1B|MTOR|BMP6|POR|RBL1|AADAC|GPAM|STAR|ADORA2B|APOC1|ANGPTL3|PPARA|PNPLA2
6366	10.222	149.62	39	102	3440	14257	transcription from RNA polymerase II promoter	GTF2A1|THRA|SUPT4H1|GATA6|ARRB1|ARRB2|MED16|GTF2E1|MED17|MED14|MED13|MED30|POLR2D|SNAPC4|TCEB3|POLR2F|POLR2H|POLR2I|POLR2J|MED1|JUND|NCOA6|TAF10|TAF11|ADRM1|ELP2|HNF1A|GTF2H2|GTF2H3|GTF2F1|GTF2F2|ELL3|FOSL2|CDK7|MED24|CREB1|TAF7|MNAT1|TAF2
51222	10.497	153.27	28	67	3440	14257	positive regulation of protein transport	GSK3B|SRC|NOD2|PRKCZ|SCAMP5|PYCARD|C5|CNST|CDH1|EP300|APBB1|PRKACA|JAK2|EMD|CHIA|SMAD4|SMAD3|JUP|CADM1|GLMN|MIF|BMP4|SMO|MDM2|CDK1|ADAM9|TLR3|TLR2
7179	10.684	155.61	19	40	3440	14257	transforming growth factor beta receptor signaling pathway	ACVR1|SMAD4|MAP3K1|SMAD3|HPGD|AMHR2|USP9X|SMAD9|ARRB2|NLK|SMAD6|TGFBR2|TGFBR3|EID2|COL1A2|CREB1|BAMBI|ADAM9|MAP3K7
71375	10.824	157.27	38	99	3440	14257	cellular response to peptide hormone stimulus	ORM1|UGT2B1|SRC|PRKDC|GSTP1|INSIG1|PDE3B|PIK3R3|FOXO4|PRKCZ|FOXO1|AKAP1|RXRA|ERBB3|AKT2|PPAT|ENPP1|EIF4EBP2|WDR6|FYN|CD36|JAK2|IGFBP1|SREBF1|FZD2|PKLR|INSR|GFPT1|POR|GPAM|STAR|CAPN10|DLC1|MDM2|GRB2|ALDOB|MET|SLC29A2
32469	10.924	158.33	6	7	3440	14257	endoplasmic reticulum calcium ion homeostasis	APP|WFS1|ITPR1|BAX|PSEN1|BAK1
44087	11.195	161.86	55	156	3440	14257	regulation of cellular component biogenesis	GSK3B|THRA|GPR65|PLEK|ARPC1A|STMN2|PARK2|MECP2|PREX1|HNF4A|NCK2|MLST8|EP300|TMSB10|BBS4|CHRNB2|HSP90AA1|TSC2|TSC1|ARAP1|RHOA|HCFC1|LATS1|CDC34|RASA1|CDC42EP2|PFN1|PFN2|KANK1|RALB|CCL11|CAPG|PRKCZ|HDAC6|ADD1|MAPK8|RICTOR|PDLIM5|MDN1|SPTBN2|MAP3K1|SMAD3|HSPA2|SMAD6|SORBS3|MTOR|PINK1|ARPC2|APC|ARPC3|DLC1|CAPZA1|NF2|AGRN|PVRL1
6310	11.25	162.25	25	58	3440	14257	DNA recombination	MUS81|BLM|PRKDC|BRCA2|HSPD1|RECQL5|RUVBL1|NBN|XRCC6|LIG1|XRCC5|NONO|NSMCE1|RPA1|MRE11A|PAN2|RAD52|RAD50|RAD51C|MSH2|ERCC1|UBE2N|TRIP13|TCF3|PPIA
9064	11.32	162.44	21	46	3440	14257	glutamine family amino acid metabolic process	ARG2|NOS2|PYCRL|GLS2|GFPT1|GOT2|ASNS|GGH|PYCR2|ASS1|MECP2|GCLC|ALDH5A1|DDAH1|CPS1|AMDHD1|DDAH2|PPAT|ALDH18A1|NAGS|OTC
9451	11.32	162.44	21	46	3440	14257	RNA modification	TRUB1|PUS3|NOP58|MOCS3|PUS1|CDKAL1|TFB1M|QTRTD1|PUS7|FTSJ2|PUS7L|MTO1|A1CF|GTPBP3|QTRT1|CTU2|BAG4|RPUSD2|RPUSD3|CDK5RAP1|PUSL1
16311	11.345	162.44	47	129	3440	14257	dephosphorylation	PPM1L|PNKP|DUSP19|PTPRM|PPP2R2A|PTPRJ|PPM1K|DUSP18|PTPN23|PPM1D|DUSP15|DUSP16|STYXL1|PPM1F|PTPRF|CDC14B|PTPRG|PPP2CA|DUSP11|PPP3CA|PPP2CB|DUSP12|PPP3CB|DUSP10|IMPA2|ACP5|ACP1|ILKAP|EPM2A|PTPN1|RNGTT|SYNJ2|SSH2|DUSP6|DUSP7|PPP1CA|SSH1|PTP4A1|PPM1A|PTPRB|PPM1B|PTP4A3|SYNJ1|ALPL|PTPN9|PTPN6|PTPN3
51656	11.464	163.74	23	52	3440	14257	establishment of organelle localization	COPB2|MAP2K1|NUDC|COPB1|GBF1|RAB27A|PSEN1|BRCA2|CDC42BPA|NDC80|ARCN1|RPS15|KIF18A|RHOT1|FEZ1|ZW10|RRS1|EXOC4|TMED2|MYH9|BIRC5|YKT6|COPE
6417	11.934	170.05	40	106	3440	14257	regulation of translation	APP|PRKAA1|MVK|POLDIP3|DDX25|TACO1|PIGZ|MTIF2|CASC3|ZFP36L1|RPS18|MKNK1|PTK2B|EIF4EBP2|EP300|QK|PAIP2|MAPK3|EIF5A|EIF2B3|NCBP1|BRF1|IGFBP5|EIF2AK1|GATC|CIRBP|TSC1|EIF2S1|MTOR|SRP9|RHOA|UHMK1|CPEB1|TRMT6|RARA|ACO1|EIF2C2|EIF4G2|TNRC6A|WIBG
19219	12.209	173.54	557	2078	3440	14257	regulation of nucleobase, nucleoside, nucleotide and nucleic acid metabolic process	USP6NL|ATF1|CDA|ATF2|IFT172|SMC3|ELK1|PHB2|BACH1|RRP8|DCAF6|PSMD9|CREB3L4|CLP1|SOX18|AKT2|ZXDC|ADNP2|BVES|MED1|MBNL1|DAXX|MED8|SND1|GTPBP4|HCFC1|WDR77|EID2|ZSCAN21|RFX5|TXNIP|ATF7|RBCK1|CLOCK|HOXB7|ATF3|PRKDC|GATA6|AGAP1|NOLC1|BAZ2A|AGAP3|WDR67|MTDH|PRDX3|HSD11B1|MYO6|HMOX1|PPARGC1A|ZBTB7A|MCTS1|ABCA1|HEXIM2|NFE2|ABCA2|CREBBP|AFAP1L2|NDFIP1|JUND|JUP|PBX3|PBX2|NR1D2|NR0B2|ELL3|FLI1|POU6F1|FOSL2|HN…
43123	12.677	179.76	39	103	3440	14257	positive regulation of I-kappaB kinase/NF-kappaB cascade	RNF31|SLC35B2|CD40|TRADD|LPAR1|NOD2|ATP2C1|MALT1|PARK2|RELA|TMEM101|LGALS1|TBK1|CASP8|NUP62|S100A13|HMOX1|FADD|CD36|MAP3K7|NDFIP1|TICAM2|S100A1|NEK6|F2R|ADIPOQ|MUL1|ZDHHC17|RHOA|PPM1A|PPP5C|PINK1|TRAF6|TRIM13|UBE2N|TAB2|RBCK1|TLR6|TLR3
43122	13.789	195.07	41	110	3440	14257	regulation of I-kappaB kinase/NF-kappaB cascade	RNF31|SLC35B2|CD40|TRADD|LPAR1|OTUD7B|NOD2|ATP2C1|MALT1|PARK2|RELA|TMEM101|LGALS1|TBK1|CASP8|NUP62|S100A13|HMOX1|FADD|CD36|BTRC|MAP3K7|NDFIP1|TICAM2|S100A1|NEK6|F2R|ADIPOQ|MUL1|ZDHHC17|RHOA|PPM1A|PPP5C|PINK1|TRAF6|TRIM13|UBE2N|TAB2|RBCK1|TLR6|TLR3
70482	13.858	195.57	75	227	3440	14257	response to oxygen levels	ALAS1|ECE1|ABAT|CTGF|MECP2|MB|CAPN2|LONP1|EP300|CHRNB2|ADSL|APAF1|ADIPOQ|AGTRAP|ARNT|ATP1B1|RHOA|TGFBR2|TGFBR3|MMP13|CLDN3|PALLD|DDIT4|PDE5A|ALDOA|PPARA|CRYAB|TLR2|PRKAA1|RAMP2|CAMK2D|HLF|SRC|EPAS1|SDC2|LPAR1|PSEN2|ITPR1|ITPR2|NRF1|HSPD1|CST3|PDLIM1|DPP4|E2F1|UBQLN1|PTK2B|HMOX1|SCAP|VHL|CAMK2G|HMOX2|JAG2|EGLN1|EGLN3|SMAD4|VCAM1|SMAD3|PKLR|BNIP3|XRCC1|SMAD9|MLH1|SOD2|NARFL|FOSL2|UCK2|CXCL12|GPR182…
45941	14.082	198.26	149	497	3440	14257	positive regulation of transcription	ATF1|ATF2|APP|SMARCB1|RASL11A|RORA|ELK1|DCAF6|PSMD9|TRIM28|CREB3L4|SOX18|AKT2|RPS6KA1|ZXDC|EP300|MAP2K3|ACVR1|MED1|SMARCC1|ZBTB38|F2R|EBF3|HNF1A|ILF2|GTF2F2|PIAS2|NIF3L1|MAF|PRPF6|SMO|ZSCAN21|PFN1|CLOCK|BLM|PRKDC|EPAS1|SUPT4H1|GATA6|NOLC1|ADRB2|FOXO3|FOXO1|ATXN7|MYO6|TASP1|DVL3|SCAP|PPARGC1A|BCL9L|ESRRA|ZBTB17|CREBBP|AFAP1L2|XRCC6|SMAD4|SMAD3|ZBTB16|PBX2|SMAD9|MLL5|ELL3|BMP6|SMARCA4|FOSL2|BMP4|PA…
6505	14.23	199.86	17	35	3440	14257	GPI anchor metabolic process	PIGO|PIGN|GPAA1|PIGP|PLAUR|PIGZ|ALG12|PIGW|PIGV|PIGY|DPM1|PIGB|DPM2|DPM3|SERAC1|PIGL|PIGG
46496	14.958	209.58	18	38	3440	14257	nicotinamide nucleotide metabolic process	TPI1|H6PD|MDH2|IDH3G|RPE|TALDO1|FMO1|FMO2|NADSYN1|LDHB|GPD2|NAMPT|IDH3B|OGDH|ALDOB|PGLS|TKT|IDH3A
50657	15.104	209.64	25	59	3440	14257	nucleic acid transport	SLBP|NUP107|DDX25|ZC3H3|PIGZ|PHAX|CASC3|NUP160|GLE1|TMEM48|XPO1|NUP85|KHSRP|NUP62|NUP88|QK|EIF5A|NCBP1|TSC1|THOC5|CKAP5|THOC6|NUP93|XPOT|NUP54
50658	15.104	209.64	25	59	3440	14257	RNA transport	SLBP|NUP107|DDX25|ZC3H3|PIGZ|PHAX|CASC3|NUP160|GLE1|TMEM48|XPO1|NUP85|KHSRP|NUP62|NUP88|QK|EIF5A|NCBP1|TSC1|THOC5|CKAP5|THOC6|NUP93|XPOT|NUP54
51170	15.104	209.64	25	59	3440	14257	nuclear import	IPO13|CEP57|IPO11|HTT|PPP3CA|CFL1|TPR|LMNA|IKBKG|JAK2|KPNA2|RILP|KPNA3|KPNA1|MAPK3|NOP58|F2R|TSC2|NUTF2|SNUPN|POLA2|TMCO6|CRY2|TXNIP|KPNB1
51236	15.104	209.64	25	59	3440	14257	establishment of RNA localization	SLBP|NUP107|DDX25|ZC3H3|PIGZ|PHAX|CASC3|NUP160|GLE1|TMEM48|XPO1|NUP85|KHSRP|NUP62|NUP88|QK|EIF5A|NCBP1|TSC1|THOC5|CKAP5|THOC6|NUP93|XPOT|NUP54
19362	15.453	213.48	19	41	3440	14257	pyridine nucleotide metabolic process	TPI1|H6PD|MDH2|IDH3G|RPE|TALDO1|FMO1|FMO2|NADSYN1|ACMSD|LDHB|GPD2|NAMPT|IDH3B|OGDH|ALDOB|PGLS|TKT|IDH3A
6402	15.453	213.48	19	41	3440	14257	mRNA catabolic process	UPF2|ZHX2|PNPT1|NCBP1|BRF1|LSM1|PARN|PIGZ|HSPA2|CASC3|ZFP36L1|PAN2|EXOSC4|XRN1|EIF3E|ATM|DCPS|DCP2|WIBG
42306	15.745	216.51	20	44	3440	14257	regulation of protein import into nucleus	PSMD10|MBTPS1|SMAD4|SMAD3|JUP|NOLC1|AKAP1|BMP4|SMO|CDH1|SUFU|HNF4A|NF1|CDK1|EP300|JAK2|EMD|TLR3|NFKBIB|TLR2
6368	15.745	216.51	20	44	3440	14257	RNA elongation from RNA polymerase II promoter	GTF2A1|TAF10|TAF11|ADRM1|SUPT4H1|ELP2|GTF2H2|GTF2H3|GTF2F1|GTF2F2|GTF2E1|ELL3|CDK7|POLR2D|TCEB3|POLR2F|POLR2H|MNAT1|POLR2I|POLR2J
6730	15.785	216.55	42	114	3440	14257	one-carbon metabolic process	ALDH1L1|BTG2|DNMT1|SHMT2|SATB1|SHMT1|RAB3D|MEPCE|PRDM5|EHMT1|ASH2L|BAZ2A|GSPT1|ALKBH2|PCMT1|CYP2C79|MAT2A|CA2|RBBP5|PPME1|NSD1|CYP2D4|METTL4|CAR12|TRDMT1|WHSC1L1|PRMT6|HEMK1|PRMT5|PRMT7|ICMT|KDM4C|DNMT3A|PRMT3|FTSJD1|MLL5|FTSJ2|GNMT|BHMT|MTHFD1|CARM1|ZCCHC4
16197	15.835	216.73	22	50	3440	14257	endosome transport	ABCA1|SLC30A6|MON2|MGRN1|VPS4B|VPS4A|GOSR1|WAS|HTT|RASSF9|RHOB|SNX1|PIKFYVE|RABEP1|ZFYVE16|VAMP7|SNX16|HOOK2|RAB14|CHMP7|YKT6|PICALM
51173	15.969	218.05	179	611	3440	14257	positive regulation of nitrogen compound metabolic process	ATF1|ATF2|APP|SMARCB1|GPR65|RASL11A|PEBP1|HNRPLL|RORA|ELK1|ICAM1|DCAF6|PSMD9|TRIM28|CREB3L4|SOX18|AKT2|RPS6KA1|ZXDC|EP300|MAP2K3|ACVR1|MED1|MAP2K1|SMARCC1|ZBTB38|F2R|EBF3|HNF1A|ILF2|GTF2F2|PIAS2|NIF3L1|MAF|PRPF6|SMO|ZSCAN21|PFN1|CLOCK|BLM|ADCYAP1R1|TMEM161A|MAOB|PRKDC|EPAS1|TNKS|SUPT4H1|GATA6|NOLC1|ADRB2|FOXO3|FOXO1|ATXN7|MYO6|TASP1|DVL3|SCAP|PPARGC1A|BCL9L|ESRRA|ABCA1|MGEA5|ZBTB17|CREBBP|AFAP1L2…
8624	16.434	223.37	30	75	3440	14257	induction of apoptosis by extracellular signals	YWHAE|MAGED1|RASGRF2|ITSN1|PSEN2|PSEN1|KALRN|APH1A|FGD4|PREX1|SMPD2|AKAP13|ABR|MAPK8|APH1B|CASP8|MCF2L|FADD|NGFR|ARHGEF12|ARHGEF17|VAV1|NET1|ARHGEF9|NGFRAP1|TRAF6|BAX|SOS1|NGEF|ARHGEF6
9116	16.434	223.37	30	75	3440	14257	nucleoside metabolic process	CDA|PRPS1|DNMT1|PANK3|HMGCR|NT5C3|PCMT1|NAGLU|MAT2A|PPAT|RDH14|UPP2|DECR2|DUT|ICMT|DCAKD|DNMT3A|NME4|QTRTD1|COASY|DHODH|GNMT|NME1|QTRT1|MTAP|OCLN|RP2|NME7|UPRT|UMPS
51492	16.672	226.09	11	19	3440	14257	regulation of stress fiber assembly	SMAD3|DLC1|GPR65|TSC2|TSC1|NF2|ARAP1|PFN1|SORBS3|MTOR|RHOA
42558	16.871	228.27	14	27	3440	14257	pteridine and derivative metabolic process	ALDH1L1|MOCS3|SHMT1|MOCOS|PIPOX|PTS|GNMT|NFS1|MTHFD1|SPR|MTHFD1L|MTHFD2|MOCS1|FOLR1
32259	17.19	232.04	29	72	3440	14257	methylation	BTG2|DNMT1|SATB1|RAB3D|MEPCE|PRDM5|EHMT1|ASH2L|BAZ2A|GSPT1|PCMT1|RBBP5|NSD1|METTL4|TRDMT1|WHSC1L1|PRMT6|HEMK1|PRMT5|PRMT7|ICMT|DNMT3A|PRMT3|FTSJD1|MLL5|FTSJ2|BHMT|CARM1|ZCCHC4
30154	18.092	243.29	359	1306	3440	14257	cell differentiation	ATF1|CYFIP1|APP|SMARCB1|STMN2|FNBP1L|GLDN|TIAL1|RPS14|PREX1|EDNRA|LGALS1|RNF114|EDNRB|TRIM28|SOX18|CDK5RAP1|QK|GNAT1|BVES|CDK5RAP3|CDK5RAP2|MED1|MBNL1|FNBP1|UNC5B|KRT8|CACNA2D2|MIF|DICER1|WDR77|UHMK1|AFG3L2|SFRP1|SOAT1|IFT81|FEZ1|RUFY3|TXNIP|RPL24|EZR|OBSL1|HOXB7|NGEF|ATF3|ADCYAP1R1|NUMBL|PRKDC|EPAS1|SDC2|PEX11A|GATA6|LPAR1|FAM82A2|EVPL|KALRN|KLK8|IGSF9|FXR1|PRDX3|SGPL1|RACGAP1|RDH10|PLCG2|LTA4H|…
51130	18.106	243.29	75	229	3440	14257	positive regulation of cellular component organization	ATF1|GSK3B|TGFB1I1|GPR65|PLEK|STMN2|PEBP1|ARRB1|PTPRF|ROBO1|MECP2|NIPBL|NCK2|MLST8|EP300|CD36|LDLRAP1|MBL1|BBS4|MBL2|NDEL1|EIF5A|SREBF1|HSP90AA1|FCER1G|TNFRSF12A|METRN|SPHK1|TSC1|MIF|ARAP1|PIAS2|RHOA|FEZ1|CDC42EP2|POT1|ADAM9|PFN1|MET|ANAPC2|CD63|NUMBL|DNMT1|CCL11|ROCK2|TNKS|AMIGO1|KATNB1|HDAC6|MAPK8|KIF3A|GPC3|RICTOR|BAK1|SNCA|BCL9L|MGEA5|NGFR|SMAD4|MAP3K1|SMAD3|SEC16A|INSR|SORBS3|MTOR|CENPE|PINK…
7006	18.651	249.49	15	30	3440	14257	mitochondrial membrane organization	HSP90AA1|HSPA4|BNIP3|HTT|CLN8|TOMM22|SLC25A27|LETM1|SAMM50|PEX5|PPIF|MFN2|BAX|BAK1|BCL2L1
16126	18.651	249.49	15	30	3440	14257	sterol biosynthetic process	IDI1|PRKAA1|MVK|INSIG1|DHCR24|HMGCR|HSD17B7|LSS|CYB5R1|NSDHL|CYB5R3|NPC1L1|MVD|SC5DL|FDFT1
48534	18.918	252.48	65	194	3440	14257	hemopoietic or lymphoid organ development	PLEK|ROGDI|BMI1|BRCA2|CD3D|CRKL|RPS14|PPP3CB|CASP8|CA2|MB|PGM3|ARIH2|ACP5|JAK2|NCOA6|FST|RPS6|BPGM|CBFA2T3|TGFBR2|ITPKB|TGFBR3|MSH2|TRAF6|SBDS|MYH9|HOXB7|BLM|HLF|PRKDC|SATB1|EPAS1|PSEN2|PSEN1|ADD1|HDAC7|PRDX3|SGPL1|THPO|PLCG2|LRRC8A|BAK1|NHEJ1|JAG2|DNASE2A|ZBTB16|RPA1|PPBP|MLL5|SOD2|NFKB2|KLF1|BMP4|PAN2|MYO1E|OSTM1|APC|DNAJA3|TCEA1|CTNNB1|BAX|CIAPIN1|TCF3|PICALM
16310	19.227	256.03	227	796	3440	14257	phosphorylation	APP|TESK1|RPS6KA3|RPS6KA5|TBK1|RPS6KA2|AKT2|RPS6KA1|PRKACA|ATP6V1E1|PRKACB|PROK1|EPHB3|ACVR1|EPHA6|CSNK2A1|DAPK1|PRKCE|DAPK2|PHKA1|CSNK1E|UHMK1|BCR|PRKD3|ULK3|UQCRC1|PRKD2|SIK1|ALPK3|SIK2|EPHA1|TRIB1|TRIB2|EPHA2|PRKDC|PIK3R4|LPAR1|TWF1|ATP5H|NLK|PRKCZ|KALRN|RGD1562638|ATP5L|ATP5E|ATP6V0A2|TRPM7|ATP6V1C1|CDK17|SRPK2|YES1|SRMS|GADD45B|EIF2AK1|INSR|BRAF|CDC7|SRPK1|WNK2|CDK10|ATM|DDR1|IKBKAP|MECP2|RI…
42475	20.001	265.03	16	33	3440	14257	odontogenesis of dentine-containing tooth	JAG2|DSP|LAMA5|FST|GATA6|ACVR2B|BMP4|BMP2|SMO|CA2|NFIC|TRAF6|CTNNA1|CTNNB1|BAX|NF2
6506	20.001	265.03	16	33	3440	14257	GPI anchor biosynthetic process	PIGO|PIGN|GPAA1|PIGP|PLAUR|PIGZ|ALG12|PIGW|PIGV|PIGY|DPM1|PIGB|DPM2|DPM3|PIGL|PIGG
6403	20.038	265.03	25	60	3440	14257	RNA localization	SLBP|NUP107|DDX25|ZC3H3|PIGZ|PHAX|CASC3|NUP160|GLE1|TMEM48|XPO1|NUP85|KHSRP|NUP62|NUP88|QK|EIF5A|NCBP1|TSC1|THOC5|CKAP5|THOC6|NUP93|XPOT|NUP54
33121	20.182	265.74	44	122	3440	14257	regulation of purine nucleotide catabolic process	USP6NL|TBC1D19|PXK|TBC1D9B|CCL11|GPR65|DOCK7|CHM|AGAP1|ASAP1|ARRB1|AGAP3|ARRB2|WDR67|RAP1GAP|MLST8|PTK2B|RICTOR|TBC1D17|BVES|TBC1D22A|AGFG2|TBC1D16|NDEL1|MAP2K1|TSC2|TSC1|ARHGAP27|ARAP1|ARFGAP3|MTOR|GNAO1|TBC1D1|TBCK|ACAP2|TBC1D5|SGSM3|TBC1D7|TNNT3|NF1|TBC1D24|RAB3GAP2|SPRY2|ALDOB
30811	20.182	265.74	44	122	3440	14257	regulation of nucleotide catabolic process	USP6NL|TBC1D19|PXK|TBC1D9B|CCL11|GPR65|DOCK7|CHM|AGAP1|ASAP1|ARRB1|AGAP3|ARRB2|WDR67|RAP1GAP|MLST8|PTK2B|RICTOR|TBC1D17|BVES|TBC1D22A|AGFG2|TBC1D16|NDEL1|MAP2K1|TSC2|TSC1|ARHGAP27|ARAP1|ARFGAP3|MTOR|GNAO1|TBC1D1|TBCK|ACAP2|TBC1D5|SGSM3|TBC1D7|TNNT3|NF1|TBC1D24|RAB3GAP2|SPRY2|ALDOB
6112	20.962	275.4	17	36	3440	14257	energy reserve metabolic process	EPM2A|GSK3B|GAA|PRKAG2|PHKA1|PHKB|PYGL|PCDH12|PHKA2|PPP1CA|GNMT|GYS2|PPP1R2|GYS1|CPS1|PHKG1|PPP1R1A
43524	21.163	277.43	23	54	3440	14257	negative regulation of neuron apoptosis	ROCK1|HDAC1|WFS1|F2R|HRAS1|HTT|XIAP|BRAF|PSEN1|PCSK6|SOD2|PRDX3|MECP2|PRDX2|CLN3|GCLC|MSH2|ERBB3|DNAJC5|RASA1|PPT1|BAX|SNCA
10628	21.353	278.78	156	528	3440	14257	positive regulation of gene expression	ATF1|ATF2|APP|SMARCB1|RASL11A|RORA|ELK1|DCAF6|CTGF|PSMD9|TRIM28|CREB3L4|SOX18|AKT2|RPS6KA1|ZXDC|EP300|QK|MAP2K3|ACVR1|MED1|SMARCC1|ZBTB38|F2R|EBF3|HNF1A|ILF2|GTF2F2|PIAS2|NIF3L1|MAF|PRPF6|SMO|ZSCAN21|PFN1|CLOCK|BLM|DNMT1|PRKDC|EPAS1|SUPT4H1|GATA6|NOLC1|ALOX12|ADRB2|FOXO3|FOXO1|ATXN7|MYO6|TASP1|DVL3|SCAP|PPARGC1A|BCL9L|ESRRA|ZBTB17|CREBBP|AFAP1L2|XRCC6|SMAD4|SMAD3|ZBTB16|PBX2|SMAD9|MLL5|ELL3|BMP6|…
9891	21.361	278.78	192	664	3440	14257	positive regulation of biosynthetic process	ATF1|ATF2|APP|SMARCB1|GPR65|RASL11A|RORA|ELK1|ICAM1|DCAF6|CTGF|PSMD9|STK11|TBK1|TRIM28|CREB3L4|SOX18|AKT2|FNTB|NAMPT|RPS6KA1|ZXDC|TNFRSF8|EP300|MAP2K3|ACVR1|MED1|SMARCC1|ZBTB38|F2R|CIRBP|EBF3|HNF1A|ILF2|GTF2F2|PIAS2|UHMK1|NIF3L1|MAF|PRPF6|SMO|SOAT1|ZSCAN21|PFN1|CLOCK|BLM|ADCYAP1R1|PRKDC|EPAS1|TNKS|SUPT4H1|GATA6|NOLC1|ADRB2|FOXO3|FOXO1|ATXN7|MYO6|TASP1|DVL3|SCAP|PPARGC1A|BCL9L|ESRRA|ABCA1|ZBTB17|C…
1933	21.581	281.03	18	39	3440	14257	negative regulation of protein amino acid phosphorylation	MAGI1|INSR|PSEN2|PEBP1|PSEN1|SMAD6|PRKCZ|DUSP6|PARK2|HNF4A|CNKSR3|ENPP1|BAX|PTPN6|NF2|BAK1|MET|SNCA
9225	21.681	281.09	8	12	3440	14257	nucleotide-sugar metabolic process	DPM1|EXTL2|UGP2|GFPT1|PGM3|UAP1|CMAH|GNE
1522	21.681	281.09	8	12	3440	14257	pseudouridine synthesis	TRUB1|PUS3|PUS1|RPUSD2|RPUSD3|PUS7|PUSL1|PUS7L
44264	21.869	282.8	21	48	3440	14257	cellular polysaccharide metabolic process	EPM2A|GSK3B|GAA|PRKAG2|PHKA1|PHKB|PYGL|PCDH12|PHKA2|PPP1CA|GNMT|EXT1|GYS2|PPP1R2|GYS1|CPS1|PHKG1|PPP1R1A|CERCAM|B3GNT1|GNE
30522	21.909	282.8	19	42	3440	14257	intracellular receptor mediated signaling pathway	MED1|DAXX|CALCOCO1|NOS2|MLL5|MED16|PIAS2|MED17|NR3C2|MED14|MED13|MED24|RXRA|MED30|KLF9|RARA|TAF7|JAK2|FKBP4
16575	23.181	297.27	10	17	3440	14257	histone deacetylation	HDAC4|MORF4L1|RBM14|HDAC3|HDAC1|PRDM5|BAZ2A|PHB|HDAC8|HDAC6
10977	23.181	297.27	10	17	3440	14257	negative regulation of neuron projection development	LGALS1|KATNA1|INPPL1|SPP1|LPAR1|STMN2|FKBP4|KLK8|ITM2C|PTPRG
30521	23.181	297.27	10	17	3440	14257	androgen receptor signaling pathway	MED1|DAXX|MED14|MED13|MED24|MED30|FKBP4|MED16|PIAS2|MED17
31328	23.34	297.93	188	650	3440	14257	positive regulation of cellular biosynthetic process	ATF1|ATF2|APP|SMARCB1|GPR65|RASL11A|RORA|ELK1|ICAM1|DCAF6|PSMD9|STK11|TBK1|TRIM28|CREB3L4|SOX18|AKT2|RPS6KA1|ZXDC|TNFRSF8|EP300|MAP2K3|ACVR1|MED1|SMARCC1|ZBTB38|F2R|CIRBP|EBF3|HNF1A|ILF2|GTF2F2|PIAS2|UHMK1|NIF3L1|MAF|PRPF6|SMO|SOAT1|ZSCAN21|PFN1|CLOCK|BLM|ADCYAP1R1|PRKDC|EPAS1|TNKS|SUPT4H1|GATA6|NOLC1|ADRB2|FOXO3|FOXO1|ATXN7|MYO6|TASP1|DVL3|SCAP|PPARGC1A|BCL9L|ESRRA|ABCA1|ZBTB17|CREBBP|AFAP1L2|XR…
302	23.384	297.93	39	106	3440	14257	response to reactive oxygen species	PRKAA1|SRC|HDAC6|RELA|HSPD1|PRDX3|CST3|PPP2CB|MAPK8|MB|CASP6|PRDX1|TRA2B|PTK2B|HMOX1|EP300|ROMO1|BAK1|NUDT15|PLEKHA1|SPHK1|APOA4|GLRX2|SOD2|APTX|F3|KLF2|GNAO1|STAR|FKBP1B|PXDN|MDM2|CDK1|TXNIP|SDC1|ADAM9|NPTXR|CRYAB|BCL2L1
43193	23.384	297.93	39	106	3440	14257	positive regulation of gene-specific transcription	HDAC4|ATF2|NFIX|SMARCB1|PRKDC|HDAC1|GATA6|ARRB1|TCF20|RXRA|TRIM28|SOX18|HNF4A|SCAP|PPARGC1A|BCL9L|SREBF1|XRCC6|MAP3K1|SMAD3|TFEB|ARNT|PROX1|SREBF2|SMARCA4|BMP4|PAN2|BMP2|CREB1|NFIA|NFIB|NFIC|RARA|CTNNB1|MAPRE3|TCF3|MET|TAF2|TLR3
10948	23.814	302.1	13	25	3440	14257	negative regulation of cell cycle process	DCUN1D3|MRE11A|MIF|SMC3|SMC1A|BMP4|CENPE|APC|PRKAR1A|TPR|MDM2|ATM|APBB1
7093	23.814	302.1	13	25	3440	14257	mitotic cell cycle checkpoint	RPS6|HRAS1|CENPE|CCND1|APC|ZW10|TPR|CCNG1|CDK1|RPL24|ATM|NBN|MAD2L1
51347	24.231	306.74	71	217	3440	14257	positive regulation of transferase activity	LRRK2|PRKAG2|ARRB1|DUSP12|EDNRA|CCND1|ADORA1|IKBKG|NBN|PRKACA|JAK2|PRKACB|MAP3K7|PROK1|MAP3K5|MAP2K3|MAP2K1|STRADA|SPHK1|HGF|F2R|ITGA1|AXIN1|MUL1|PROX1|ADRA2B|PRLR|TGFBR2|ERN1|ZEB2|PRKAR1A|TRAF6|MADD|PICK1|POT1|ADAM9|TLR6|MET|PFKFB2|PSMD10|LRP1|LPAR1|PSEN1|PRKCZ|MALT1|CAMKK1|FGD4|PRKAR2B|PRKAR2A|ERBB2|PTK2B|MAP2K7|MAP2K6|MAP3K2|MAP3K1|GADD45B|AGK|INSR|MRE11A|ACVR2B|GNB2L1|BMP4|TPX2|CENPE|ADCY10|R…
6457	24.529	309.84	51	147	3440	14257	protein folding	CALR3|CCT8L1|FKBP15|FKBP14|PPWD1|HSCB|CWC27|QSOX1|CCT2|HSP90AA1|DNAJB12|APOA2|AIP|DNAJB14|DNAJC7|DNAJC30|DNAJC5|TCP1|ERP29|PPIF|PFDN1|PPIG|FKBP4|CRYAB|FKBP3|PPIA|PPID|PPIC|HSPD1|DNAJB1|HSPH1|DNAJB6|DNAJB4|CCT8|CCT7|CCT5|CCT4|HSPA9|TRAP1|PPIL1|PPIL2|RT1-DMB|ST13|HSPA2|TOR1B|DNAJC16|DNAJC17|ERP44|DNAJA3|DNAJA2|FKBP1B
43414	25.25	318.27	26	64	3440	14257	macromolecule methylation	BTG2|DNMT1|SATB1|RAB3D|MEPCE|PRDM5|EHMT1|ASH2L|BAZ2A|GSPT1|PCMT1|RBBP5|NSD1|TRDMT1|WHSC1L1|PRMT6|HEMK1|PRMT5|PRMT7|ICMT|DNMT3A|PRMT3|MLL5|FTSJ2|BHMT|CARM1
43254	26.259	329.59	34	90	3440	14257	regulation of protein complex assembly	KANK1|GSK3B|RALB|CCL11|THRA|PLEK|ARPC1A|STMN2|CAPG|PRKCZ|HDAC6|ADD1|PREX1|MAPK8|NCK2|MLST8|RICTOR|TMSB10|MDN1|SPTBN2|MAP3K1|SMAD6|MTOR|RHOA|HCFC1|LATS1|PINK1|ARPC2|APC|ARPC3|CAPZA1|RASA1|CDC42EP2|PFN2
51100	26.283	329.59	25	61	3440	14257	negative regulation of binding	HDAC4|PSMD10|LRPAP1|THRA|TNKS|ARRB1|ARRB2|ADRB2|IRAK2|HNF4A|CYP2D4|PIM1|RPS3|HMOX1|JAK2|TRIM21|EGLN1|PROX1|COMMD7|PEX14|GTPBP4|SMO|ID1|RBCK1|TRIB1
7051	26.316	329.59	14	28	3440	14257	spindle organization	HDAC3|CEP120|HAUS4|HAUS3|SMC3|CKAP5|NDC80|HAUS1|DYNC1LI1|HAUS8|KIF2A|HAUS7|MYH9|SPC25
33674	26.423	330.23	68	207	3440	14257	positive regulation of kinase activity	LRRK2|PRKAG2|ARRB1|DUSP12|EDNRA|CCND1|ADORA1|IKBKG|NBN|PRKACA|JAK2|PRKACB|MAP3K7|PROK1|MAP3K5|MAP2K3|MAP2K1|STRADA|SPHK1|HGF|F2R|ITGA1|AXIN1|MUL1|PROX1|ADRA2B|PRLR|TGFBR2|ERN1|ZEB2|PRKAR1A|TRAF6|MADD|PICK1|ADAM9|TLR6|MET|PFKFB2|PSMD10|LRP1|LPAR1|PSEN1|PRKCZ|MALT1|CAMKK1|FGD4|PRKAR2B|PRKAR2A|ERBB2|PTK2B|MAP2K7|MAP2K6|MAP3K2|MAP3K1|GADD45B|AGK|INSR|MRE11A|ACVR2B|GNB2L1|BMP4|TPX2|CENPE|ADCY10|RAD50|…
42493	26.608	331.84	124	411	3440	14257	response to drug	INPPL1|CPOX|PEBP1|ABAT|PARK2|CYP2C79|LGALS1|CCND1|CDH1|EP300|PRSS8|NBN|HADH|SPINK4|ABCG8|ABCG5|ADIPOQ|IGFBP2|CYBB|MIF|MSH2|TXNIP|ABCG2|ADCYAP1R1|NNMT|SLC22A5|RPN2|MAOB|SLC22A1|GATA6|XPC|PHB|ACACB|ACACA|NPC1L1|BLOC1S3|MYO6|DVL3|MAP2K6|ABCA1|XRCC5|GGH|XRCC1|COQ7|GNAO1|PAN2|CPS1|STAR|MDM2|CYP1A1|CDK1|BLMH|TCF3|PAM|ATR|GSK3B|RYR2|ORM1|ABCD3|MCM7|THRA|OGG1|SRP54|PTPRM|SERPINA7|AACS|ALAD|SLC22A12|MDK|S…
8033	27.269	339.37	24	58	3440	14257	tRNA processing	TRUB1|PUS3|TSEN34|MOCS3|PUS1|POP4|RPP30|ELAC1|ADAT1|TRPT1|QTRTD1|TSEN2|MTO1|TSEN54|GTPBP3|FARS2|QTRT1|FBL|CTU2|CLP1|CDK5RAP1|PUSL1|DUS4L|TRDMT1
46902	28.049	346.88	7	10	3440	14257	regulation of mitochondrial membrane permeability	SLC25A27|BNIP3|PPIF|HTT|BAX|BAK1|BCL2L1
6734	28.049	346.88	7	10	3440	14257	NADH metabolic process	MDH2|IDH3G|GPD2|IDH3B|OGDH|ALDOB|IDH3A
7062	28.049	346.88	7	10	3440	14257	sister chromatid cohesion	NIPBL|RAD51C|DSCC1|MRE11A|SYCP3|SMC3|SMC1A
43409	28.156	347.47	15	31	3440	14257	negative regulation of MAPKKK cascade	MAGI1|PSMD10|HDAC3|PEBP1|GPS2|DUSP6|FOXO1|TAOK3|APC|CNKSR3|DAG1|NF1|SPRY2|PTPN6|NF2
45931	29.017	357.35	11	20	3440	14257	positive regulation of mitotic cell cycle	APP|SPHK1|USP2|MDM2|CYP1A1|CDK1|ASNS|BIRC5|PROX1|BRCA2|SMAD6
51091	29.515	361.22	28	71	3440	14257	positive regulation of transcription factor activity	HDAC4|RNF31|SMARCB1|ITGB2|NOD2|RELA|ICAM1|MTDH|PRDX3|PYCARD|IRAK2|TNFRSF8|EP300|IKBKG|JAK2|AMH|PPARGC1A|UBE2I|JUP|SMARCA4|TGFBR3|TRAF6|UBE2N|RBCK1|MAP3K13|RHEBL1|TLR3|TLR2
15931	29.515	361.22	28	71	3440	14257	nucleobase, nucleoside, nucleotide and nucleic acid transport	SLBP|SLC35B2|NUP107|DDX25|ZC3H3|PIGZ|PHAX|CASC3|NUP160|GLE1|SLC22A12|TMEM48|XPO1|NUP85|KHSRP|NUP62|NUP88|QK|EIF5A|NCBP1|TSC1|THOC5|CKAP5|THOC6|NUP93|XPOT|NUP54|SLC29A2
90047	29.515	361.22	28	71	3440	14257	positive regulation of transcription regulator activity	HDAC4|RNF31|SMARCB1|ITGB2|NOD2|RELA|ICAM1|MTDH|PRDX3|PYCARD|IRAK2|TNFRSF8|EP300|IKBKG|JAK2|AMH|PPARGC1A|UBE2I|JUP|SMARCA4|TGFBR3|TRAF6|UBE2N|RBCK1|MAP3K13|RHEBL1|TLR3|TLR2
16331	30.198	368.81	20	46	3440	14257	morphogenesis of embryonic epithelium	JAG2|LAMA5|GRLF1|TGFB1I1|FZD6|TSC2|HTT|TSC1|COQ7|ZEB2|CASP8|RDH10|SUFU|DLC1|TRAF6|ALDH1A1|CTNNB1|GRSF1|MAP3K7|BBS4
6892	30.487	371.58	19	43	3440	14257	post-Golgi vesicle-mediated transport	NAPA|SLC30A6|MON2|GBF1|SNAP23|CLTC|AP1B1|ARRB1|DNM2|PLCB3|RABEP1|KRT18|VAMP7|RAB14|FTH1|BLOC1S3|AP1S1|BLZF1|AP1M1
42384	32.167	389.63	9	15	3440	14257	cilium assembly	DYNC2LI1|LAMA5|PCM1|IFT172|TMEM67|MKS1|CBY1|BBS5|BBS4
34381	32.167	389.63	9	15	3440	14257	lipoprotein particle clearance	MSR1|SCARB1|APOC1|ADIPOQ|APOA2|CD36|APOB|LDLRAP1|LDLR
30838	32.167	389.63	9	15	3440	14257	positive regulation of actin filament polymerization	MAP3K1|CCL11|ARPC2|CDC42EP2|NCK2|MLST8|RICTOR|MTOR|RHOA
1775	32.914	397.87	65	198	3440	14257	cell activation	CD40|ITGAM|PLEK|ITGB2|CD3D|ICAM1|PPP3CB|BMPER|BLNK|NBN|CHRNB2|HELLS|CR2|FCER1G|F2R|RPS6|ADAM10|DDOST|UNC13D|TGFBR2|ITPKB|VAMP7|MSH2|TRAF6|TLR8|MYH9|ADAM9|TLR6|TLR3|TLR2|BLM|PRKDC|SATB1|STXBP2|WAS|PSEN2|NOD2|PSEN1|NDRG1|HDAC7|HSPD1|CST3|GNA13|DPP4|BLOC1S3|PLCG2|FYN|LRRC8A|BAK1|NHEJ1|JAG2|P2RY12|FZD2|SMAD3|RAB27A|PPBP|MLL5|NFKB2|PAN2|CXCL12|APC|DNAJA3|CTNNB1|BAX|TCF3
43388	33.354	402.36	30	78	3440	14257	positive regulation of DNA binding	HDAC4|RNF31|SMARCB1|ITGB2|NOD2|RELA|ICAM1|MTDH|PRDX3|PYCARD|IRAK2|TNFRSF8|EP300|IKBKG|JAK2|AMH|PPARGC1A|UBE2I|JUP|EDF1|SMARCA4|NME1|TGFBR3|TRAF6|UBE2N|RBCK1|MAP3K13|RHEBL1|TLR3|TLR2
6476	33.684	405.02	12	23	3440	14257	protein amino acid deacetylation	HDAC4|MORF4L1|RBM14|HDAC3|HDAC1|PRDM5|SIRT4|SIRT6|BAZ2A|PHB|HDAC8|HDAC6
90199	33.849	405.02	4	4	3440	14257	regulation of release of cytochrome c from mitochondria	PSMD10|PINK1|BAK1|PARK2
70096	33.849	405.02	4	4	3440	14257	mitochondrial outer membrane translocase complex assembly	HSP90AA1|SAMM50|HSPA4|TOMM22
7094	33.849	405.02	4	4	3440	14257	mitotic cell cycle spindle assembly checkpoint	CENPE|APC|TPR|ATM
45944	34.138	407.33	106	347	3440	14257	positive regulation of transcription from RNA polymerase II promoter	ATF1|ATF2|APP|SMARCB1|RORA|ELK1|DCAF6|PSMD9|CREB3L4|SOX18|AKT2|EP300|MED1|ZBTB38|HNF1A|GTF2F2|MAF|PRPF6|SMO|PFN1|CLOCK|PRKDC|EPAS1|SUPT4H1|GATA6|ADRB2|FOXO3|FOXO1|ATXN7|MYO6|SCAP|PPARGC1A|BCL9L|ESRRA|CREBBP|XRCC6|SMAD4|SMAD3|ZBTB16|PBX2|ELL3|BMP6|SMARCA4|BMP4|PAN2|BMP2|CDK7|TCF4|TCF3|MNAT1|RNF10|CALCOCO1|CSRNP2|THRA|CHD8|ONECUT1|SRA1|ARRB1|TCF20|YBX1|MED17|MED14|MED13|HNF4A|SREBF1|CDV3|RBM14|KLF1…
33124	34.249	407.33	39	108	3440	14257	regulation of GTP catabolic process	USP6NL|TBC1D19|TBC1D9B|CCL11|GPR65|DOCK7|CHM|AGAP1|ASAP1|AGAP3|WDR67|RAP1GAP|MLST8|PTK2B|RICTOR|TBC1D17|BVES|TBC1D22A|AGFG2|TBC1D16|NDEL1|MAP2K1|TSC2|TSC1|ARHGAP27|ARAP1|ARFGAP3|MTOR|GNAO1|TBC1D1|TBCK|ACAP2|TBC1D5|SGSM3|TBC1D7|NF1|TBC1D24|RAB3GAP2|SPRY2
43087	34.249	407.33	39	108	3440	14257	regulation of GTPase activity	USP6NL|TBC1D19|TBC1D9B|CCL11|GPR65|DOCK7|CHM|AGAP1|ASAP1|AGAP3|WDR67|RAP1GAP|MLST8|PTK2B|RICTOR|TBC1D17|BVES|TBC1D22A|AGFG2|TBC1D16|NDEL1|MAP2K1|TSC2|TSC1|ARHGAP27|ARAP1|ARFGAP3|MTOR|GNAO1|TBC1D1|TBCK|ACAP2|TBC1D5|SGSM3|TBC1D7|NF1|TBC1D24|RAB3GAP2|SPRY2
16925	34.718	410.43	6	8	3440	14257	protein sumoylation	UBE2I|SUMO2|UBA2|SAE1|PIAS2|TOPORS
10225	34.718	410.43	6	8	3440	14257	response to UV-C	DCUN1D3|MDM2|BAK1|BRCA2|POLH|HMGN1
43516	34.718	410.43	6	8	3440	14257	regulation of DNA damage response, signal transduction by p53 class mediator	PSMD10|MDM2|ATM|MIF|EEF1E1|CD44
165	35.212	415.43	46	132	3440	14257	MAPKKK cascade	LRRK2|LPAR1|PEBP1|ARRB1|PSEN1|FGD4|NDST1|SPRED1|MAPK8|MAPK7|ADORA1|PTK2B|JAK2|MAP2K7|MAP3K7|PROK1|MAP3K5|MAP2K6|MAPK3|MAP3K2|MAP2K1|MAP3K1|GADD45B|HGF|INSR|F2R|ITGA1|MUL1|BRAF|IRAK4|ADRA2B|DUSP6|BMP4|ITPKB|TAOK3|TRAF6|MADD|NF1|ADAM9|FGF13|MAP3K13|TRIB1|CRYAB|FGF12|MET|MAP3K11
2764	37.072	435.64	23	56	3440	14257	immune response-regulating signaling pathway	RNF31|CD40|FCER1G|PLEKHA1|PSEN2|NOD2|PSEN1|MALT1|RELA|VAV1|HSPD1|CACNB3|TRAF6|PLCG2|C3AR1|UBE2N|TLR8|FYN|PTPN6|RBCK1|TLR6|TLR3|TLR2
44419	37.072	435.64	23	56	3440	14257	interspecies interaction between organisms	SCARB1|SLC22A5|NLRX1|VCAM1|SMAD3|HDAC1|INSR|TAF11|NOD2|THOC5|TYMS|ICAM1|THOC6|PDCL3|ACE2|RRAGA|TLR8|TLR6|MBL1|PVRL1|TLR3|MBL2|TLR2
22406	37.206	436.34	13	26	3440	14257	membrane docking	VCAM1|ROCK1|VPS33A|PLEK|STXBP2|ICAM1|SCFD2|EXOC4|EXOC5|VPS45|EZR|YKT6|SPTBN2
46483	37.657	440.75	106	348	3440	14257	heterocycle metabolic process	CDA|ALDH1L1|MPG|NUDT1|CPOX|UROD|PPAT|FPGS|CYP2D4|ENPP1|NUDT15|ATP6V1E1|AGTPBP1|PIPOX|HNF1A|ATP1B1|ADCY9|FOLH1|MTHFD1|MTHFD2|HMBS|CYP2E1|ATP6V1A|ATP5S|FECH|COX15|SHMT1|NPR2|AK1|AK3|ATP5H|LIAS|ACMSD|ATP5L|AMDHD1|TTPA|FIGNL1|ATP5E|ATP6V0A2|ATP6V1H|HMOX1|DECR2|ATP6V1D|ATP6V1C1|HMOX2|MGEA5|ATP8B1|EIF2AK1|UROS|PYCR2|PAICS|ADCY10|CYP1A1|ALDH18A1|MOCS3|PYCRL|OGG1|PDE3B|ATP2A3|OLA1|PYGL|TCIRG1|ALAD|ATIC|A…
9605	39.054	451.04	163	562	3440	14257	response to external stimulus	CDA|PARK2|CXCL16|EDNRA|RPS6KA5|EDNRB|CCND1|AKT2|LIPG|C3AR1|ADORA1|EP300|GNAT1|PGLYRP1|KPNA2|SKP2|PSPH|CUBN|ABCG8|ABCG5|SDS|HARBI1|ADIPOQ|IGFBP2|CYBB|TSC2|MIF|ATG12|AFG3L2|SOAT2|HAT1|SBDS|TXNIP|CLOCK|SLC27A4|PTGES|ABCG2|SLC22A3|LXN|TMEM161A|NRF1|PSEN1|ADIPOR2|ACAT1|HLCS|NUP85|TTPA|HMOX1|A2M|ATG7|GSDMD|ABCA1|NGFR|XCR1|FZD2|JUND|VCAM1|JUP|EIF2AK1|INSR|SLC10A3|ANKRD23|ASNS|MLL5|IGF2R|BMP6|GRIN2D|FOSL…
8340	39.127	451.04	5	6	3440	14257	determination of adult lifespan	MSH2|LRRK2|INPP5D|HTT|COQ7
50435	39.127	451.04	5	6	3440	14257	beta-amyloid metabolic process	BACE1|UNC13A|PSEN2|IDE|PSEN1
30388	39.127	451.04	5	6	3440	14257	fructose 1,6-bisphosphate metabolic process	PFKL|ALDOB|ALDOA|PFKM|PFKP
6002	39.127	451.04	5	6	3440	14257	fructose 6-phosphate metabolic process	PFKL|GFPT1|TALDO1|PFKM|PFKP
6102	39.127	451.04	5	6	3440	14257	isocitrate metabolic process	IDH3G|IDH2|IDH3B|ACO2|IDH3A
6360	39.127	451.04	5	6	3440	14257	transcription from RNA polymerase I promoter	RRN3|TCOF1|TAF1A|POLR2F|PTRF
10557	39.148	451.04	173	600	3440	14257	positive regulation of macromolecule biosynthetic process	ATF1|ATF2|APP|SMARCB1|RASL11A|RORA|ELK1|DCAF6|CTGF|PSMD9|TBK1|TRIM28|CREB3L4|SOX18|AKT2|FNTB|NAMPT|RPS6KA1|ZXDC|TNFRSF8|EP300|MAP2K3|ACVR1|MED1|SMARCC1|ZBTB38|F2R|CIRBP|EBF3|HNF1A|ILF2|GTF2F2|PIAS2|UHMK1|NIF3L1|MAF|PRPF6|SMO|SOAT1|ZSCAN21|PFN1|CLOCK|BLM|PRKDC|EPAS1|TNKS|SUPT4H1|GATA6|NOLC1|ADRB2|FOXO3|FOXO1|ATXN7|MYO6|TASP1|DVL3|SCAP|PPARGC1A|BCL9L|ESRRA|ZBTB17|CREBBP|AFAP1L2|XRCC6|SMAD4|SMAD3|ZB…
42326	39.718	455.83	21	50	3440	14257	negative regulation of phosphorylation	MAGI1|CDKN2C|INSR|PSEN2|PEBP1|PSEN1|SMAD6|PRKCZ|DUSP6|PARK2|BMP4|ATXN7|HNF4A|CNKSR3|ENPP1|BAX|PTPN6|NF2|BAK1|MET|SNCA
6401	39.718	455.83	21	50	3440	14257	RNA catabolic process	UPF2|ZHX2|FEN1|PNPT1|NCBP1|BRF1|LSM1|PARN|PIGZ|HSPA2|CASC3|ZFP36L1|ISG20|PAN2|EXOSC4|XRN1|EIF3E|ATM|DCPS|DCP2|WIBG
33344	40.946	465.4	10	18	3440	14257	cholesterol efflux	ABCA1|SCARB1|ABCG8|ABCG5|SOAT1|SOAT2|NPC2|APOC1|APOA2|APOA4
718	40.946	465.4	10	18	3440	14257	nucleotide-excision repair, DNA damage removal	CDK7|ERCC1|RPA3|XPA|RPA1|RPA2|XPC|GTF2H2|MNAT1|GTF2H3
33619	40.946	465.4	10	18	3440	14257	membrane protein proteolysis	APH1A|NGFR|APH1B|TRAF6|PSEN2|ADAM10|MYH9|ADAM9|PSEN1|RELA
9066	40.946	465.4	10	18	3440	14257	aspartate family amino acid metabolic process	BHMT|MTHFD1|ASNSD1|GOT2|ASNS|MRI1|THNSL1|THNSL2|DDO|GNMT
7031	40.946	465.4	10	18	3440	14257	peroxisome organization	ACOT8|PEX3|PEX11A|PEX6|PEX11B|PEX5|AGXT|PEX12|PEX13|PEX14
956	41.314	468.68	15	32	3440	14257	nuclear-transcribed mRNA catabolic process	UPF2|NCBP1|BRF1|LSM1|PIGZ|CASC3|ZFP36L1|PAN2|EXOSC4|XRN1|EIF3E|ATM|DCPS|DCP2|WIBG
70507	42.272	477.7	18	41	3440	14257	regulation of microtubule cytoskeleton organization	DST|ROCK2|STMN2|KATNB1|MID1|SKA1|CLIP2|CENPE|DYNC1LI1|MAPK8|XPO1|APC|TMEM67|SBDS|CTNNB1|FKBP4|CLASP1|CLASP2
70646	42.272	477.7	18	41	3440	14257	protein modification by small protein removal	USP7|USP15|USP5|USP20|USP9X|USP10|USP21|TAF10|USP2|USP12|YOD1|UCHL5|UCK2|COPS5|ATXN7|USP1|BAP1|OTUB1
16579	42.473	478.14	17	38	3440	14257	protein deubiquitination	USP7|USP15|USP5|USP20|USP9X|USP10|USP21|TAF10|USP2|USP12|YOD1|UCHL5|UCK2|ATXN7|USP1|BAP1|OTUB1
30509	42.473	478.14	17	38	3440	14257	BMP signaling pathway	ACVR1|SMAD4|USP9X|FST|UBE2D1|SMAD9|ECSIT|SMAD6|FSTL1|ACVR2B|BMP6|BMP4|TGFBR3|GREM2|BMP2|ZFYVE16|ID1
45935	43.405	487.71	170	590	3440	14257	positive regulation of nucleobase, nucleoside, nucleotide and nucleic acid metabolic process	ATF1|ATF2|APP|SMARCB1|GPR65|RASL11A|HNRPLL|RORA|ELK1|DCAF6|PSMD9|TRIM28|CREB3L4|SOX18|AKT2|RPS6KA1|ZXDC|EP300|MAP2K3|ACVR1|MED1|MAP2K1|SMARCC1|ZBTB38|F2R|EBF3|HNF1A|ILF2|GTF2F2|PIAS2|NIF3L1|MAF|PRPF6|SMO|ZSCAN21|PFN1|CLOCK|BLM|ADCYAP1R1|TMEM161A|PRKDC|EPAS1|TNKS|SUPT4H1|GATA6|NOLC1|ADRB2|FOXO3|FOXO1|ATXN7|MYO6|TASP1|DVL3|SCAP|PPARGC1A|BCL9L|ESRRA|ABCA1|MGEA5|ZBTB17|CREBBP|AFAP1L2|XRCC6|SMAD4|SMAD…
7059	43.792	491.12	25	63	3440	14257	chromosome segregation	DSCC1|MIS12|SMC3|BRCA2|SKA1|NIPBL|RRS1|NDEL1|UBE2I|NEK6|MRE11A|SMC1A|NDC80|SRPK1|LATS1|CENPE|KIF18A|RAD51C|ZW10|BIRC5|NCAPD2|KIF2C|NCAPD3|SYCP3|SPC25

## Sheet: Ra_Nx_up
GO term enrichment of genes with higher expression under normoxia in rat when compared to Spalax
GO-ID	p-value	corr p-value	x	n	X	N	Description	Genes in test set
9987	1.978e-26	8.1692e-23	852	8284	1158	14267	cellular process	SUV420H2|ATP5C1|RBPJ|ALKBH2|AS3MT|LSM11|PSMD4|XYLB|GSTK1|CSNK2A2|BHLHA15|BCR|EID1|MTHFD1|PSME3|RBP1|ATF5|SET|CDCA4|ABCB4|MRPL14|MRPL15|PRPSAP1|HPX|GRPEL1|GRPEL2|VTI1A|GSTM2|GSTM1|HACE1|PMM1|CYP4F1|PMM2|CP|COL1A1|CS|SULT1B1|EIF5|FXYD1|FAT1|NOX4|ARF4|ARF1|PIGT|RPLP1|HEXA|RPLP0|PRKAG1|PIGY|ARHGAP4|BBC3|PANX1|PANX2|TUBA1C|TUBA1A|SLC18A2|DUSP5|DUSP3|DUSP1|PGAM1|SIRT5|MRPL44|DDB1|PIGC|PSMA3|PIGA|SLC29A…
44237	5.208e-19	1.0754e-15	539	4735	1158	14267	cellular metabolic process	SUV420H2|RPL4|RPL5|RPL3|GLDC|RPL31|RPL34|ATP5C1|PHAX|ENO1|RPL8|ENO3|RPL6|RPL7|GCSH|ALKBH2|AS3MT|LSM11|PSMD4|RPL35|XYLB|GSTK1|PRKCH|ACOT7|RPL21|PRKCB|RPL23|CSNK2A2|RPL22|HUS1|BCR|NISCH|MTHFD1|PSME3|RBP1|RPL27|RPL26|ACOT4|RPS4Y2|RPN1|MRPL14|MRPL15|ADH7|PRPSAP1|PRDX3|HPX|LDHA|GRPEL1|TERT|PRDX1|GRPEL2|HMOX1|ST3GAL6|PLK3|GSTM2|GSTM1|HACE1|PMM1|CHKA|CYP4F1|PLK2|PMM2|CS|SULT1B1|HNRNPM|GLUD1|HNRNPK|EIF5|…
8152	2.6656e-14	3.6697e-11	621	5919	1158	14267	metabolic process	SUV420H2|RPL4|RPL5|RPL3|GLDC|RPL31|RPL34|ATP5C1|PHAX|C4BPB|ENO1|RPL8|ENO3|RPL6|RPL7|GCSH|ALKBH2|AS3MT|LSM11|PSMD4|CYP2D3|CYP2D2|RPL35|XYLB|SULT2A1|GSTK1|PRKCH|ACOT7|RPL21|PRKCB|RPL23|CSNK2A2|RPL22|HUS1|HDHD3|BCR|NISCH|MTHFD1|PSME3|RBP1|RPL27|RPL26|ACOT4|RPS4Y2|CFI|RPN1|MRPL14|MRPL15|ADH7|PRPSAP1|C3|PRDX3|HPX|LDHA|GRPEL1|TERT|PRDX1|GRPEL2|HMOX1|ST3GAL6|LHPP|GSTM4|PLK3|GSTM2|GSTM1|HACE1|PMM1|CHKA|C…
6414	1.0548e-13	1.0891e-10	38	95	1158	14267	translational elongation	RPL4|RPL3|RPL10|RPL31|RPLP1|RPL12|RPLP0|RPL11|RPL8|RPL7|RPS15|RPS15A|RPS16|RPL18A|RPS3|RPL35|RPL13|RPL15|RPS11|RPL18|RPS13|RGD1562402|RPL21|RPS8|RPL23|RPL22|RPS6|RPS3A|RPSA|EEF2|EEF1A1|EEF1G|RPS25|RPS27|RPL27|RPL26|RPS24|RPS23
44238	1.2862e-12	1.0624e-09	544	5093	1158	14267	primary metabolic process	SUV420H2|RPL4|RPL5|RPL3|GLDC|RPL31|RPL34|ATP5C1|PHAX|C4BPB|ENO1|RPL8|ENO3|RPL6|RPL7|GCSH|ALKBH2|LSM11|PSMD4|RPL35|XYLB|SULT2A1|GSTK1|PRKCH|ACOT7|RPL21|PRKCB|RPL23|CSNK2A2|RPL22|HUS1|BCR|NISCH|MTHFD1|PSME3|RBP1|RPL27|RPL26|ACOT4|RPS4Y2|CFI|RPN1|MRPL14|MRPL15|ADH7|PRPSAP1|C3|HPX|LDHA|GRPEL1|TERT|GRPEL2|HMOX1|ST3GAL6|PLK3|GSTM1|HACE1|PMM1|CHKA|CYP4F1|PLK2|PMM2|CS|SULT1B1|HNRNPM|GLUD1|HNRNPK|EIF5|HNR…
44281	3.8592e-11	2.6564e-08	186	1309	1158	14267	small molecule metabolic process	SUV420H2|SLC23A2|PANK2|PRDM9|ACAA2|GLDC|ATP5C1|ACSM5|ENO1|NUDT5|COMT|NADSYN1|ALDH1L2|SAT1|ENO3|GCSH|ALKBH2|AS3MT|AKR7A3|PNP|POFUT1|PPAT|FPGS|CAR7|PTGDS|GLUL|FADS1|XYLB|PDK1|GUCY1A3|GSTK1|ATP6V0E1|ACOT7|SARS|ACSL4|CTPS|MIF|ASRGL1|ATP5J2|NISCH|DPM1|ACLY|ILF3|MTHFD1|POLG2|KARS|RBP1|ADNP|IL6ST|ACOT4|LY6E|SLC27A4|PFKFB1|ISYNA1|INSIG2|MAOA|CREM|LPL|GSTT1|UAP1|ADH7|ATP5O|PRPSAP1|LDHA|ZMAT2|ATP5E|PGK1|AP…
65007	6.2541e-08	3.6899e-05	554	5481	1158	14267	biological regulation	SUV420H2|RPL5|SERPINE2|ARPC5L|C4BPB|ENO1|RBPJ|PHB2|ELK4|ALKBH2|GJA1|PSMD4|CREB3L3|CREB3L1|TSPYL2|PRKCB|SERPINF1|CSNK2A2|BHLHA15|RFX1|HSPG2|BCR|SIGIRR|NISCH|EID1|BIN3|ZSCAN20|PSME3|RBP1|RT1-BA|ATF5|CFI|ADH7|ARPP19|MTDH|C3|PRDX3|HPX|GJC3|LDHA|TERT|PRDX1|HMOX1|FZD1|PLK3|PLK2|NR1D2|PA2G4|CP|EHD1|COL1A1|SULT1B1|GLUD1|H2AFY2|HNRNPF|TOLLIP|FXYD1|CYP1A2|PPT1|NOX4|PKIG|CDC42SE2|ARHGAP9|OGFR|GPI|ARF4|CDKN1…
48519	1.3822e-07	7.1358e-05	210	1669	1158	14267	negative regulation of biological process	SERPINE2|ENO1|RBPJ|PHB2|CDC20|GJA1|PSMD4|FTH1|PTGFRN|TRIM27|RPS13|TSPYL2|SERPINF1|MIF|HSPG2|MAPK8IP1|SIGIRR|EID1|TWSG1|CFDP1|PSME3|ATF5|MACF1|MTDH|PRDX3|TRPM2|TERT|HMOX1|MAP4|SNX6|FZD1|GADD45A|INSR|CIDEA|CELA1|IGF1|PA2G4|COL1A1|ACER2|SNW1|PPT1|ID4|NOX4|PEMT|ATM|CALR|PKIG|GPI|CDKN1A|BTG1|SETD8|SUV39H1|FAF1|WFDC1|PTPRM|PTPRF|ARHGAP4|BBC3|ACADL|HNF4A|CHMP1A|CD38|LMCD1|DUSP5|DUSP3|ZHX3|ANXA1|ANXA5|SI…
48523	2.2626e-07	0.00010383	193	1506	1158	14267	negative regulation of cellular process	SERPINE2|ENO1|RBPJ|PHB2|CDC20|GJA1|PSMD4|FTH1|PTGFRN|TRIM27|RPS13|TSPYL2|SERPINF1|MIF|HSPG2|MAPK8IP1|SIGIRR|EID1|TWSG1|CFDP1|PSME3|ATF5|MACF1|MTDH|PRDX3|TRPM2|TERT|HMOX1|MAP4|SNX6|FZD1|GADD45A|INSR|CIDEA|CELA1|IGF1|PA2G4|COL1A1|ACER2|SNW1|PPT1|ID4|NOX4|PEMT|ATM|CALR|PKIG|GPI|CDKN1A|BTG1|SETD8|SUV39H1|WFDC1|PTPRM|PTPRF|ARHGAP4|ACADL|HNF4A|CHMP1A|CD38|LMCD1|DUSP5|DUSP3|ZHX3|ANXA1|SIRT5|RHOH|CACYBP|…
50789	3.5451e-07	0.00014641	514	5056	1158	14267	regulation of biological process	SUV420H2|RPL5|SERPINE2|ARPC5L|C4BPB|ENO1|RBPJ|PHB2|ELK4|ALKBH2|GJA1|PSMD4|CREB3L3|CREB3L1|TSPYL2|PRKCB|SERPINF1|CSNK2A2|BHLHA15|RFX1|HSPG2|BCR|SIGIRR|NISCH|EID1|ZSCAN20|PSME3|RBP1|RT1-BA|ATF5|CFI|ARPP19|MTDH|C3|PRDX3|HPX|LDHA|TERT|PRDX1|HMOX1|FZD1|PLK3|PLK2|NR1D2|PA2G4|EHD1|COL1A1|GLUD1|H2AFY2|HNRNPF|TOLLIP|CYP1A2|PPT1|NOX4|PKIG|CDC42SE2|ARHGAP9|OGFR|GPI|ARF4|CDKN1A|ARF1|BTG1|SETD8|ARPC1A|PRKAG1|…
50794	3.9892e-06	0.0014048	479	4715	1158	14267	regulation of cellular process	SUV420H2|RPL5|SERPINE2|ARPC5L|ENO1|RBPJ|PHB2|ELK4|GJA1|PSMD4|CREB3L3|CREB3L1|TSPYL2|PRKCB|SERPINF1|CSNK2A2|BHLHA15|RFX1|HSPG2|BCR|SIGIRR|NISCH|EID1|ZSCAN20|PSME3|RBP1|RT1-BA|ATF5|ARPP19|MTDH|PRDX3|HPX|LDHA|TERT|PRDX1|HMOX1|FZD1|PLK3|PLK2|NR1D2|PA2G4|COL1A1|GLUD1|HNRNPF|TOLLIP|PPT1|NOX4|PKIG|CDC42SE2|ARHGAP9|GPI|ARF4|CDKN1A|ARF1|BTG1|SETD8|ARPC1A|PRKAG1|ASH2L|ARHGAP4|BBC3|PANX1|DUSP5|SS18|BATF3|DU…
6807	4.0819e-06	0.0014048	206	1690	1158	14267	nitrogen compound metabolic process	PANK2|CCNH|GLDC|EIF4A3|ATP5C1|PHAX|NUDT5|NADSYN1|RPL7|RPS15|GCSH|ALKBH2|PNP|RPS16|LSM11|PPAT|GLUL|ATP6V0E1|NSMCE2|HUS1|CTPS|ASRGL1|SRRM1|MTHFD1|KARS|PSME3|TFAM|RPL26|MAOA|ATP5O|PRPSAP1|HPX|LDHA|TERT|ATP5E|HMOX1|RAB11FIP3|CHKA|CIDEA|PYCR2|PAICS|ACER2|SULT1B1|HNRNPM|GLUD1|HNRNPK|SNW1|HNRNPF|ACER3|CYP1A2|PPT1|PEMT|RNPS1|ATM|RPS24|FARSB|HEXA|ACADL|AUH|HNF4A|BHMT2|NME3|APRT|MRPL44|NME1|DDB1|RNF168|CTU…
34641	6.2016e-06	0.0019702	195	1585	1158	14267	cellular nitrogen compound metabolic process	PANK2|CCNH|GLDC|EIF4A3|ATP5C1|PHAX|NUDT5|NADSYN1|RPL7|RPS15|GCSH|ALKBH2|PNP|RPS16|LSM11|PPAT|GLUL|ATP6V0E1|NSMCE2|HUS1|CTPS|ASRGL1|SRRM1|MTHFD1|KARS|TFAM|RPL26|MAOA|ATP5O|PRPSAP1|LDHA|TERT|ATP5E|HMOX1|RAB11FIP3|CHKA|CIDEA|PYCR2|PAICS|ACER2|HNRNPM|GLUD1|HNRNPK|SNW1|HNRNPF|ACER3|PPT1|PEMT|RNPS1|ATM|RPS24|FARSB|ACADL|AUH|HNF4A|BHMT2|NME3|APRT|MRPL44|NME1|DDB1|RNF168|CTU1|NHP2L1|NME6|RPUSD1|PABPC1|TK…
10033	7.7984e-06	0.0022483	154	1177	1158	14267	response to organic substance	CD86|FOXA1|SPARC|TPMT|PEBP1|IRS2|COMT|UBE2L3|GJA1|CCND3|STS|CREB3L3|CDH1|PPAT|CREB3L1|BSG|CFL1|PTGDS|IL6R|FADS1|GUCY1A3|SLC34A2|PDGFRA|ATP6V0E1|PRKCB|SERPINF1|HNF1B|ACSL4|MIF|CTSL1|LOX|IFI27|ADNP|IL6ST|PFN1|ABCG2|PFKFB1|INSIG2|MAX|ABCB4|GSTT1|PHB|FOXO4|ADH7|CSF2RA|PRDX3|TRPM2|LDHA|CCNB1|GNG10|UBD|HMOX1|PCK2|GSTM4|FZD1|FDPS|GSTM2|CYP2J4|GSTM1|HOMER1|GOT1|H3F3B|CAV1|INSR|IGF1|MANF|SELP|COL1A1|CDK4|…
6082	8.1656e-06	0.0022483	84	523	1158	14267	organic acid metabolic process	SLC23A2|GPI|ACAA2|GLDC|PRKAG1|ACSM5|CROT|CSAD|ALDH1L2|GCSH|SCPEP1|AS3MT|PNP|ACADL|PPAT|HNF4A|KYNU|FPGS|ME3|PTGDS|GLUL|FADS1|ACOT7|BHMT2|AKR1A1|SARS|ACSL4|MIF|BAAT|PRODH2|ASRGL1|ACLY|MTHFD1|POLG2|KARS|DDAH1|RBP1|ACOX3|GAPDH|FBP1|DLD|ACOT4|SLC27A4|ALDH9A1|PRPS1|DDC|AHCY|FRRS1|CREM|LPL|ADH7|LTC4S|AGPAT2|PTGS1|LDHA|ZMAT2|PGK1|DECR1|PCK2|CD74|CYP2J4|GOT1|CYP4F1|PNPLA8|IDH3G|MDH2|IDH2|PLA2G2A|PYCR2|WAR…
48518	8.8548e-06	0.0022857	233	1987	1158	14267	positive regulation of biological process	TRAF3IP2|SERPINE2|CCNH|C4BPB|RBPJ|CDC20|GJA1|STS|PNP|PSMD4|CHEK2|GLUL|SKP1|PRKCB|SERPINF1|HNF1B|BHLHA15|MIF|HSPG2|NIF3L1|TWSG1|IFI27|PSME3|RT1-BA|PFN1|SDC4|CFI|KALRN|ARPP19|C3|PRDX3|TRPM2|HPX|LDHA|HMOX1|PLK2|INSR|CIDEA|CELA1|IGF1|CIDEC|EHD1|ACER2|GLUD1|ACER3|PPT1|ID4|NOX4|PEMT|ATM|CALR|CDKN1A|BTG1|HIP1|FAF1|PTPRM|ASH2L|C8B|PIGY|PTPRF|ARHGAP4|BBC3|PANX1|HNF4A|RAC2|CD38|LMCD1|PSENEN|SS18|CDV3|DUSP3…
43436	2.636e-05	0.006048	82	518	1158	14267	oxoacid metabolic process	SLC23A2|GPI|ACAA2|GLDC|PRKAG1|ACSM5|CROT|CSAD|ALDH1L2|GCSH|SCPEP1|AS3MT|ACADL|PPAT|HNF4A|KYNU|FPGS|ME3|PTGDS|GLUL|FADS1|ACOT7|BHMT2|AKR1A1|SARS|ACSL4|MIF|BAAT|PRODH2|ASRGL1|ACLY|MTHFD1|POLG2|KARS|DDAH1|RBP1|ACOX3|GAPDH|FBP1|DLD|ACOT4|SLC27A4|ALDH9A1|DDC|AHCY|FRRS1|CREM|LPL|ADH7|LTC4S|AGPAT2|PTGS1|LDHA|ZMAT2|PGK1|DECR1|PCK2|CD74|CYP2J4|GOT1|CYP4F1|PNPLA8|IDH3G|MDH2|IDH2|PLA2G2A|PYCR2|WARS2|CS|GRHP…
19752	2.636e-05	0.006048	82	518	1158	14267	carboxylic acid metabolic process	SLC23A2|GPI|ACAA2|GLDC|PRKAG1|ACSM5|CROT|CSAD|ALDH1L2|GCSH|SCPEP1|AS3MT|ACADL|PPAT|HNF4A|KYNU|FPGS|ME3|PTGDS|GLUL|FADS1|ACOT7|BHMT2|AKR1A1|SARS|ACSL4|MIF|BAAT|PRODH2|ASRGL1|ACLY|MTHFD1|POLG2|KARS|DDAH1|RBP1|ACOX3|GAPDH|FBP1|DLD|ACOT4|SLC27A4|ALDH9A1|DDC|AHCY|FRRS1|CREM|LPL|ADH7|LTC4S|AGPAT2|PTGS1|LDHA|ZMAT2|PGK1|DECR1|PCK2|CD74|CYP2J4|GOT1|CYP4F1|PNPLA8|IDH3G|MDH2|IDH2|PLA2G2A|PYCR2|WARS2|CS|GRHP…
42180	3.8659e-05	0.0084032	83	531	1158	14267	cellular ketone metabolic process	SLC23A2|GPI|ACAA2|GLDC|PRKAG1|ACSM5|CROT|CSAD|ALDH1L2|GCSH|SCPEP1|AS3MT|ACADL|PPAT|HNF4A|KYNU|FPGS|ME3|PTGDS|GLUL|FADS1|ACOT7|BHMT2|AKR1A1|SARS|ACSL4|MIF|BAAT|PRODH2|ASRGL1|ACLY|MTHFD1|POLG2|KARS|DDAH1|RBP1|ACOX3|GAPDH|FBP1|DLD|ACOT4|SLC27A4|ALDH9A1|DDC|AHCY|FRRS1|CREM|LPL|ADH7|LTC4S|AGPAT2|PTGS1|LDHA|ZMAT2|PGK1|DECR1|PCK2|CD74|CYP2J4|GOT1|CYP4F1|PNPLA8|IDH3G|MDH2|IDH2|PLA2G2A|PYCR2|WARS2|CS|GRHP…
44260	5.4173e-05	0.011187	352	3332	1158	14267	cellular macromolecule metabolic process	SUV420H2|EPHB6|RPL4|RPL5|RPL3|CCNH|RPL31|RPL34|EIF4A3|PHAX|ZDHHC7|RPL8|RPL6|UBE2L3|RPL7|CDC20|RPS15|ALKBH2|RPS16|LSM11|RPL18A|PSMD4|CHEK2|FBXO4|RPL35|RPS11|RPS13|PDK1|SEC63|SKP1|PRKCH|RGD1562402|RPL21|PRKCB|RPL23|CSNK2A2|NSMCE2|RPL22|HUS1|MAPK8IP1|SRRM1|MRPS18C|BCR|KARS|PSME3|TFAM|TRIB3|RPL27|RPL26|RPS4Y2|RPN1|MRPL14|MRPL15|KALRN|HPX|GRPEL1|TERT|GRPEL2|ST3GAL6|RAB11FIP3|PLK3|HACE1|PLK2|INSR|ST8SI…
44283	8.8124e-05	0.017331	74	461	1158	14267	small molecule biosynthetic process	GPI|AMD1|PRKAG1|ATP5C1|CSAD|ATP5G2|NADSYN1|PNP|PPAT|KYNU|PTGDS|GLUL|FADS1|GUCY1A3|ATP6V0E1|BHMT2|H2AFX|AKR1A1|NME3|CTPS|MIF|ATP5F1|PRODH2|APRT|NME1|ACLY|MTHFD1|KARS|NME6|TKT|ALDOA|GAPDH|FBP1|PRTFDC1|ALDH9A1|PRPS1|ISYNA1|DDC|ODC1|PTAFR|ADCY4|LPL|ADCY1|ATP5O|LTC4S|AGPAT2|ADCY5|PTGS1|PRPSAP1|ATP6AP1L|NT5E|ATP5E|PGK1|ATP6V0E2|RAB11FIP3|PCK2|ATP6V1F|CD74|FDPS|PMM1|GOT1|CHKA|TPK1|PMM2|PYCR2|PAICS|ACER2…
48522	0.00014408	0.027047	209	1794	1158	14267	positive regulation of cellular process	TRAF3IP2|SERPINE2|CCNH|RBPJ|CDC20|GJA1|STS|PNP|PSMD4|CHEK2|GLUL|SKP1|PRKCB|SERPINF1|HNF1B|BHLHA15|MIF|HSPG2|NIF3L1|TWSG1|IFI27|PSME3|RT1-BA|PFN1|SDC4|KALRN|ARPP19|PRDX3|TRPM2|HPX|LDHA|HMOX1|PLK2|INSR|CELA1|IGF1|CIDEC|ACER2|GLUD1|ACER3|PPT1|ID4|NOX4|PEMT|ATM|CALR|CDKN1A|BTG1|HIP1|FAF1|ASH2L|PTPRF|ARHGAP4|BBC3|PANX1|HNF4A|RAC2|CD38|LMCD1|PSENEN|SS18|CDV3|DUSP3|ANXA1|DUSP1|ANXA3|ANXA5|IL18|RHOG|TFEB…
9719	0.00042196	0.075769	101	726	1158	14267	response to endogenous stimulus	FOXA1|SPARC|TPMT|PEBP1|IRS2|UBE2L3|GJA1|CCND3|STS|PPAT|BSG|PTGDS|IL6R|FADS1|SLC34A2|PDGFRA|ATP6V0E1|SERPINF1|MIF|CTSL1|LOX|IFI27|ABCG2|PFKFB1|INSIG2|MAX|ABCB4|PHB|FOXO4|LDHA|GNG10|UBD|HMOX1|PCK2|GSTM4|FZD1|FDPS|GSTM1|GOT1|H3F3B|CAV1|INSR|IGF1|COL1A1|CDK4|GNB2|GNB1|CYP1A2|GNAS|NOX4|PEMT|CALR|CDKN1A|BTG1|SERPINA1|MCM7|FHL2|WFDC1|ASH2L|CROT|CASP3|CD38|SLC18A2|HSP90AA1|ANXA1|DUSP1|ANXA3|ABCC8|MMP2|CA…
16043	0.00048544	0.083536	224	1981	1158	14267	cellular component organization	SUV420H2|SERPINE2|CCNH|PHAX|RBPJ|ACTB|SMC2|CDC20|RPS15|GJA1|PPAT|FTH1|TRIM27|GLUL|TMPO|TSPYL2|TSPYL1|PRKCB|KRT8|HNF1B|ACSL4|BHLHA15|MIF|BIN3|TFAM|PFN1|SET|L3MBTL2|KALRN|PRDX3|TRPM2|GRPEL1|TERT|ZNHIT6|GRPEL2|VTI1A|HMOX1|DECR1|H3F3B|GADD45A|INSR|CIDEA|EHD1|COL1A1|RPS25|H2AFY2|FAT1|PPT1|NOX4|ATM|CALR|CDC42SE2|ARF1|HIP1|SUV39H1|HEXA|PRKAG1|PTPRM|ASH2L|PTPRK|RAB22A|BBC3|TUBA1C|TUBA1A|ACADL|HNF4A|CHMP1…
44249	0.0005699	0.094147	206	1793	1158	14267	cellular biosynthetic process	RPL4|RPL5|PANK2|RPL3|CCNH|RPL31|RPL34|ATP5C1|ZDHHC7|RPL8|NADSYN1|RPL6|RPL7|RPS15|PNP|RPS16|RPL18A|PPAT|RPL35|RPS11|PTGDS|GLUL|RPS13|ATP6V0E1|RGD1562402|RPL21|RPL23|RPL22|HUS1|CTPS|MIF|MRPS18C|MTHFD1|KARS|TFAM|RPL27|RPL26|RPS4Y2|RPN1|MRPL14|MRPL15|ATP5O|PRPSAP1|TERT|ATP5E|B4GALNT1|ST3GAL6|RAB11FIP3|PCK2|PMM1|CHKA|PMM2|ST8SIA3|PYCR2|IGF1|PAICS|RGD1563835|ACER2|AIMP2|RPS25|GLUD1|RPS27|EIF5|RPL27A|AC…
33043	0.00089376	0.14197	41	209	1158	14267	regulation of organelle organization	CUL9|SDC4|ARPC1A|ARPC5L|PEBP1|AKAP5|RNF4|LIMA1|PAK1|CCNB1|UBD|TPR|TLK2|DNMT3B|S1PR1|TLK1|MAP4|ACTR3|ANXA1|DST|DYNLT1|CAV2|CAV1|INSR|TPM1|ARPC5|IGF1|RHOA|P2RX7|IL1A|ARPC2|NME6|ARPC3|IL1B|CAPZA1|DLC1|NOX4|ATM|ARHGEF2|PFN1|SGK1
32787	0.001629	0.24918	51	294	1158	14267	monocarboxylic acid metabolic process	GPI|ACAA2|PRKAG1|ACSM5|CROT|ALDH1L2|SCPEP1|ACADL|KYNU|FPGS|ME3|PTGDS|FADS1|ACOT7|AKR1A1|ACSL4|MIF|BAAT|ACLY|MTHFD1|RBP1|ACOX3|GAPDH|FBP1|DLD|ACOT4|SLC27A4|ALDH9A1|CREM|LPL|ADH7|LTC4S|PTGS1|LDHA|PGK1|DECR1|PCK2|CD74|CYP2J4|CYP4F1|PNPLA8|IDH2|GRHPR|FABP3|AMACR|FABP4|TBXAS1|NDUFAB1|CYP1A2|DEGS1|P4HB
70887	0.0019331	0.28514	71	469	1158	14267	cellular response to chemical stimulus	RPL5|MCM7|IRS2|CXCL1|UBE2L3|AS3MT|CDH1|PPAT|HNF4A|KYNU|CHMP1A|SULT2A1|ANXA1|DUSP1|MMP2|LIG4|CACYBP|SERPINB9|AVPR1A|SSTR3|LATS2|IL1B|CAT|SLC29A1|PFN1|SGK1|FBP1|HDAC1|MAX|DERL3|PXN|ADCY4|DERL1|ADCY1|FOXO4|AKAP5|LTC4S|AIF1|ADCY5|PRDX3|PAK1|CCNB1|GNG10|RELN|ERBB3|CCL6|P2RY2|PRDX1|HMOX1|UGT1A8|RXRG|FZD1|FDPS|GSTM2|GOT1|MGMT|INSR|COL1A1|NCEH1|VAPB|APEX1|GNB2|DLC1|GNB1|GSTA1|CYP1A2|GNAS|NOX4|CALR|CKLF|P…
9058	0.0026999	0.3845	212	1894	1158	14267	biosynthetic process	RPL4|RPL5|PANK2|RPL3|CCNH|RPL31|RPL34|ATP5C1|ZDHHC7|RPL8|NADSYN1|RPL6|RPL7|RPS15|PNP|RPS16|RPL18A|PPAT|RPL35|RPS11|PTGDS|GLUL|RPS13|ATP6V0E1|RGD1562402|RPL21|RPL23|RPL22|HUS1|CTPS|MIF|MRPS18C|MTHFD1|KARS|TFAM|RPL27|RPL26|RPS4Y2|RPN1|MRPL14|MRPL15|ATP5O|PRPSAP1|TERT|ATP5E|B4GALNT1|ST3GAL6|RAB11FIP3|PCK2|PMM1|CHKA|PMM2|ST8SIA3|PYCR2|IGF1|PAICS|RGD1563835|COL1A1|ACER2|AIMP2|RPS25|GLUD1|RPS27|EIF5|RP…
43170	0.0029061	0.40007	391	3899	1158	14267	macromolecule metabolic process	SUV420H2|RPL4|RPL5|RPL3|RPL31|RPL34|PHAX|C4BPB|RPL8|RPL6|RPL7|ALKBH2|LSM11|PSMD4|RPL35|PRKCH|RPL21|PRKCB|RPL23|CSNK2A2|RPL22|HUS1|BCR|PSME3|RPL27|RPL26|RPS4Y2|CFI|RPN1|MRPL14|MRPL15|C3|HPX|GRPEL1|TERT|GRPEL2|ST3GAL6|PLK3|HACE1|PLK2|COL1A1|HNRNPM|HNRNPK|EIF5|HNRNPF|PPT1|CDK10|PPT2|FARSB|BTG1|PIGT|RPLP1|HEXA|RPLP0|ASH2L|PIGY|MMP24|DUSP5|DUSP3|ANXA1|DUSP1|SIRT5|MRPL44|DDB1|PIGC|RNF168|BACE2|PSMA3|PI…
65009	0.0037765	0.50312	114	886	1158	14267	regulation of molecular function	FOXA1|RPL5|CERK|CD81|DGKA|CDC20|CCND3|PSMD4|PLAU|CDH1|AGFG1|SKP1|TSPYL2|RALBP1|CISH|TPM1|VRK3|DGKZ|MAPK8IP1|SIGIRR|IFI27|MSH3|PSME3|TRIB3|ADNP|PFKFB1|PSMD12|SDC4|PSMD13|RLF|MTDH|PRDX3|CCNB1|HMOX1|UBE2C|GADD45A|CAV1|INSR|IGF1|GADD45G|GDNF|UBE2S|GNAQ|GNB1|GNAS|PPT1|PKIG|CREBZF|GPI|CDKN1A|HIP1|ITGB3|GDI2|PRKAG1|BBC3|GM2A|CASP3|HNF4A|CASP4|PSENEN|DUSP3|DYNLT1|ANXA3|NFAM1|IRAK3|EDF1|RHOA|ARFGAP2|NME1|…
6139	0.0043452	0.5608	159	1345	1158	14267	nucleobase, nucleoside, nucleotide and nucleic acid metabolic process	PANK2|CCNH|RPP30|GTF2B|EIF4A3|ATP5C1|PHAX|NUDT5|COMT|NADSYN1|RPL7|RPS15|ALKBH2|PNP|RPS16|LSM11|PTTG1|PPAT|GUCY1A3|ATP6V0E1|NSMCE2|RPS6|APLP1|HUS1|LIG4|SARS|CTPS|THOC5|CDC25A|SRRM1|ATP5J2|DPM1|MTHFD1|POLG2|KARS|MSH3|MORF4L2|UBE2V2|TFAM|GEMIN6|SNRPF|RPL26|RPP25|PPIA|SNRPB|KHDRBS3|YTHDC1|UAP1|PHB|ATP5O|PRPSAP1|LDHA|ZMAT2|TERT|ATP5E|RAB11FIP3|ATP6V1F|PNPT1|FUS|NONO|LSM1|CIDEA|PAICS|HNRNPM|HNRNPK|SNW1…
46483	0.0048636	0.60869	56	347	1158	14267	heterocycle metabolic process	ALAS2|ATP5C1|ATP5G2|ALDH1L2|AKR7A3|PNP|PPAT|KYNU|FPGS|PDE4B|TMEM14C|GUCY1A3|ATP6V0E1|NME3|CTPS|ATP5F1|PRODH2|APRT|ATP5J2|NME1|MTHFD1|NME6|TKT|ALDOA|FBP1|DLD|BLVRA|PRTFDC1|PRPS1|DDC|FRRS1|MAOA|ADCY4|ADCY1|ATP5O|ADCY5|TYMP|ATP6AP1L|HPX|NT5E|TDG|ATP5E|HMOX1|MAPK1|ATP6V0E2|UGT1A8|RAB11FIP3|ATP6V1F|TPK1|MYO9B|PYCR2|PAICS|SLC25A39|CYP1A2|P4HB|UOX
44248	0.0062725	0.75236	95	709	1158	14267	cellular catabolic process	GPI|ACAA2|CCNH|GLDC|HEXA|EIF4A3|ATP5C1|NUDT5|COMT|ALDH1L2|CDC20|GCSH|AKR7A3|PNP|LAMP1|PSMD4|ACADL|GM2A|AUH|CASP3|KYNU|FBXO4|ARIH2|PDE4B|SKP1|PSENEN|ACOT7|AKR1A1|PRODH2|ASRGL1|DDB1|BACE2|PSMA3|TBL1XR1|PSME3|CAT|UBE2V2|ACOX3|BLVRA|SLC27A4|ATG4D|DNASE1L1|CUL9|PSMD12|AHCY|FRRS1|PSMD13|MAOA|USP10|CUL2|DERL1|LPL|RNF4|ATP5O|HSP90B1|PCNP|PRDX3|NT5E|CCNB1|PSMB3|TDG|UBD|ATP5E|PRDX1|HMOX1|UGT1A8|DECR1|RNF20…
9056	0.0063759	0.75236	116	915	1158	14267	catabolic process	ACAA2|CCNH|GLDC|EIF4A3|ATP5C1|ENO1|NUDT5|COMT|ALDH1L2|ENO3|CDC20|GCSH|AKR7A3|PNP|LAMP1|PSMD4|FBXO4|SKP1|ACOT7|ASRGL1|PLA2G16|TBL1XR1|PSME3|UBE2V2|SLC27A4|CUL9|PSMD12|PSMD13|MAOA|LYZ2|CUL2|LPL|UBR2|ADH7|ATP5O|HSP90B1|PRDX3|CCNB1|UBD|ATP5E|PRDX1|PGK1|HMOX1|DECR1|PNPT1|GOT1|UBE2C|IDH2|LSM1|CIDEA|CS|GLUD1|NCEH1|UBE2S|CYP1A2|PPT1|RNPS1|ATM|GPI|HEXA|DHTKD1|ACADL|GM2A|AUH|CASP3|KYNU|ARIH2|PDE4B|PSENEN|M…
51128	0.006994	0.79896	72	494	1158	14267	regulation of cellular component organization	HIP1|SERPINE2|FAF1|ARPC1A|ARPC5L|PEBP1|PTPRF|ARHGAP4|CDC20|HNF4A|TLK2|DNMT3B|TLK1|SIRPA|ACTR3|EIF5A|HSP90AA1|ANXA1|DST|DYNLT1|TPM1|IRAK3|MIF|RHOA|IL1A|CFDP1|NME6|IL1B|UBE2V2|ITGA7|ARHGEF2|ADNP|PFN1|ALDOA|SGK1|RAPGEF4|CUL9|SDC4|AKAP5|RNF4|KALRN|RTN4|TRPM2|LIMA1|MAPK9|PAK1|CCNB1|P2RY2|UBD|KATNA1|TPR|GNA12|PACSIN2|S1PR1|MAP4|FCGR1A|CAV2|CAV1|INSR|ARPC5|IGF1|SYNJ2BP|P2RX7|ARPC2|ARPC3|CAPZA1|DLC1|PPT1…
32502	0.0071577	0.79896	263	2477	1158	14267	developmental process	EIF4A1|SPARC|SERPINE2|RBPJ|PHB2|ENO3|ACTB|CDC20|GJA1|STS|PPAT|CHEK2|BSG|CYP2D3|RNF111|WLS|SULT2A1|SLC34A2|SERPINF1|KRT8|HNF1B|ACSL4|BHLHA15|MIF|HSPG2|BCR|EID1|TWSG1|CFDP1|BIN3|ATF5|SDC4|KALRN|PCDH18|PRDX3|TRPM2|GJC3|LDHA|TERT|HMOX1|BTF3|FZD1|GSTM2|H3F3B|INSR|CELA1|IGF1|CP|GADD45G|VANGL1|COL1A1|ICK|AIMP2|MSRA|CYP1A2|PPT1|ID4|NOX4|ATM|CALR|GPI|ARF4|CDKN1A|BTG1|HEXA|PTPRM|PTPRK|MEOX2|PCSK5|PTPRF|ARH…
9725	0.0084415	0.91745	89	656	1158	14267	response to hormone stimulus	FOXA1|CDKN1A|BTG1|SERPINA1|SPARC|TPMT|FHL2|WFDC1|PEBP1|ASH2L|IRS2|UBE2L3|GJA1|CCND3|STS|PPAT|CASP3|BSG|CD38|PTGDS|IL6R|FADS1|SLC34A2|PDGFRA|HSP90AA1|ANXA1|DUSP1|ANXA3|ABCC8|MMP2|SERPINF1|CACYBP|SERPINB9|MIF|AVPR1A|SSTR3|RHOA|CTSL1|LATS2|LOX|IFI27|IL1B|BIRC5|ALDOA|SGK1|FBP1|ABCG2|PFKFB1|INSIG2|MAX|ABCB4|ADCY4|ADCY1|PHB|FOXO4|AIF1|ADCY5|PTGS1|HSPD1|LDHA|PAK1|GNG10|RELN|ERBB3|HMOX1|MAPK1|RXRG|PCK2|G…
46165	0.0096702	1.024	15	44	1158	14267	alcohol biosynthetic process	GPI|FDPS|ISYNA1|PMM1|GOT1|PTAFR|H2AFX|PMM2|ACER2|ACER3|PGK1|TKT|GAPDH|FBP1|PCK2
51186	0.010259	1.0592	39	212	1158	14267	cofactor metabolic process	ALAS2|PANK2|ACAA2|GSTT1|NADSYN1|ALDH1L2|HPX|LDHA|MCEE|PNP|HNF4A|KYNU|FPGS|HMOX1|TMEM14C|GSTK1|GSTM1|TPK1|IDH3G|MDH2|GSR|IDH2|DBIL5|BAAT|CS|ACLY|COQ2|SUCLA2|SLC25A39|MTHFD1|CTH|GSTA1|CYP1A2|PPT1|TKT|FBP1|DLD|BLVRA|ACOT4
51726	0.011053	1.1134	52	321	1158	14267	regulation of cell cycle	FOXA1|CDKN1A|GMNN|PEBP1|NUCKS1|UBE2L3|CCND3|CASP3|HNF4A|CHEK2|CHMP1A|DUSP3|H2AFX|CSNK2A2|RPS6|MIF|BCR|DDB1|IL1A|PLA2G16|LATS2|NME6|IL1B|BIRC5|SGK1|CUL9|MACF1|HDAC1|FOXO4|RNF4|EGFR|CCNB1|RPS15A|UBD|TPR|E2F5|RPRM|CAV2|UBE2C|GADD45A|INSR|IGF1|INHBA|CABLES2|GADD45G|CDK4|APEX1|CCNG2|TAF6|ATM|CALR|MAD2L1
50790	0.013948	1.3715	98	751	1158	14267	regulation of catalytic activity	RPL5|CERK|CD81|DGKA|CDC20|CCND3|PSMD4|CDH1|AGFG1|SKP1|TSPYL2|RALBP1|CISH|TPM1|VRK3|DGKZ|MAPK8IP1|IFI27|MSH3|PSME3|TRIB3|ADNP|PFKFB1|PSMD12|SDC4|PSMD13|RLF|PRDX3|CCNB1|UBE2C|GADD45A|CAV1|INSR|GADD45G|GDNF|UBE2S|GNAQ|GNB1|GNAS|PPT1|PKIG|GPI|CDKN1A|HIP1|ITGB3|GDI2|PRKAG1|BBC3|GM2A|CASP3|CASP4|PSENEN|DUSP3|DYNLT1|IRAK3|RHOA|ARFGAP2|TRAF7|PSMA3|TBC1D2|CEACAM1|LATS2|ADORA2A|MDFIC|IL1B|RGN|BIRC5|CSTB|RA…
44282	0.018658	1.7921	46	275	1158	14267	small molecule catabolic process	GPI|AHCY|ACAA2|FRRS1|GLDC|MAOA|ATP5C1|ENO1|NUDT5|ADH7|COMT|ATP5O|ENO3|DHTKD1|GCSH|NT5E|AKR7A3|PNP|ACADL|TDG|ATP5E|KYNU|PGK1|PDE4B|UGT1A8|DECR1|MIOX|ACOT7|GOT1|MDH2|PGAM1|AKR1A1|MYO9B|PRODH2|GCK|ASRGL1|GLUD1|FABP3|GLB1|ACOX3|GPD1L|TKT|ALDOA|GAPDH|SLC27A4|UOX
278	0.019646	1.844	42	242	1158	14267	mitotic cell cycle	KHDRBS1|CDKN1A|PSMD12|PSMD13|RNF8|AKAP8|FOXO4|EGFR|SMC2|CDC20|CCND3|CCNB1|LSM11|PSMD4|PTTG1|PSMB3|KATNA1|CHMP1A|E2F6|SKP1|RALBP1|DYNLT1|UBE2C|GADD45A|PLK2|RPS6|INHBA|CDC25A|FABP1|PSMA3|LATS2|UBE2S|CDK4|PSME3|PSMC1|PSMC2|ID4|BIRC5|ARHGEF2|ANP32B|ARL8B|MAD2L1
44093	0.026636	2.3674	77	559	1158	14267	positive regulation of molecular function	FOXA1|RPL5|HIP1|CERK|CD81|ITGB3|DGKA|BBC3|CDC20|CCND3|PSMD4|GM2A|CASP4|SKP1|PSENEN|RALBP1|CISH|ANXA3|NFAM1|TPM1|IRAK3|EDF1|VRK3|DGKZ|RHOA|NME1|TRAF7|PSMA3|CEACAM1|ADORA2A|IFI27|MDFIC|MSH3|IL1B|PSME3|CAT|RGN|ARHGEF2|ADNP|PFKFB1|PSMD12|SDC4|PSMD13|PTGER3|ADCY4|ADCY1|EGFR|MTDH|ADCY5|HSPD1|PRDX3|MAPK9|PAK1|CCNB1|RELN|PSMB3|RPS3|S1PR1|CD74|UBE2C|CAV1|INSR|IGF1|GADD45G|P2RX7|FABP1|FKBP1A|CD4|GDNF|UBE2S…
51704	0.02672	2.3674	72	512	1158	14267	multi-organism process	CD86|CREBZF|SERPINA1|SPARC|SERPINE2|HSPB1|ENO1|COMT|RBPJ|SMC2|STS|PLAU|PPAT|CASP3|BSG|CFL1|IQUB|CYP2D2|CD38|IL6R|GUCY1A3|BNIP3L|DYNLT1|ANXA3|ABCC8|MMP2|SLC11A1|IRAK3|ACSL4|MIF|AVPR1A|THOC5|HSPG2|THOC7|EEF1G|CTSL1|FGR|IL1A|IFI27|IL1B|IRF8|ALDOA|PLEC|ABCG2|HDAC1|LYZ2|ODC1|PTAFR|AKAP5|LTC4S|HSPD1|PRDX3|TRPM2|MAPK9|RELN|RPS15A|CNR2|P2RY2|MAPK1|FCGR1A|FV1|MTX1|INSR|TAF11|IGF1|P2RX7|SELP|CD4|VAPB|NEDD4…
44267	0.026942	2.3674	249	2361	1158	14267	cellular protein metabolic process	SUV420H2|EPHB6|RPL4|RPL5|RPL3|RPL31|RPL34|ZDHHC7|RPL8|RPL6|UBE2L3|RPL7|CDC20|RPS15|RPS16|RPL18A|PSMD4|CHEK2|FBXO4|RPL35|RPS11|RPS13|PDK1|SEC63|SKP1|PRKCH|RGD1562402|RPL21|PRKCB|RPL23|CSNK2A2|RPL22|MAPK8IP1|MRPS18C|BCR|KARS|PSME3|TRIB3|RPL27|RPL26|RPS4Y2|RPN1|MRPL14|MRPL15|KALRN|GRPEL1|GRPEL2|ST3GAL6|RAB11FIP3|PLK3|HACE1|PLK2|INSR|ST8SIA3|RGD1563835|GADD45G|ICK|AIMP2|MSRA|RPS25|RPS27|EIF5|NCEH1|RP…
51716	0.029318	2.5225	110	883	1158	14267	cellular response to stimulus	RPL5|CCNH|IRS2|UBE2L3|ALKBH2|COL4A3BP|AS3MT|PTTG1|CDH1|PPAT|CHEK2|FADS1|SULT2A1|NSMCE2|LIG4|MAPK8IP1|CTSL1|MSH3|MORF4L2|UBE2V2|ADNP|PFN1|INSIG2|MAX|PXN|FOXO4|PRDX3|CCNB1|GNG10|PRDX1|HMOX1|FZD1|FDPS|GSTM2|GOT1|GADD45A|NONO|INSR|COL1A1|NCEH1|GNB2|GNB1|CYP1A2|GNAS|NOX4|ATM|CALR|CDKN1A|MCM7|CXCL1|CASP3|HNF4A|KYNU|CHMP1A|ANXA1|DUSP1|MMP2|H2AFX|CACYBP|SERPINB9|AVPR1A|SSTR3|RHOA|DDB1|RNF168|IL1A|LATS2|M…
48545	0.032579	2.746	58	386	1158	14267	response to steroid hormone stimulus	FOXA1|CDKN1A|SERPINA1|SPARC|TPMT|WFDC1|PEBP1|ASH2L|UBE2L3|STS|CASP3|CD38|PTGDS|IL6R|SLC34A2|PDGFRA|HSP90AA1|ANXA1|DUSP1|ANXA3|MMP2|SERPINF1|SERPINB9|MIF|AVPR1A|SSTR3|RHOA|CTSL1|LOX|IFI27|IL1B|BIRC5|ALDOA|SGK1|ABCG2|PFKFB1|ABCB4|AIF1|PTGS1|HSPD1|LDHA|RELN|HMOX1|MAPK1|PCK2|GSTM4|FDPS|GOT1|CAV1|INSR|IGF1|COL1A1|KRT19|FABP4|CDK4|CYP1A2|CALR|TEK
51234	0.054613	4.511	231	2183	1158	14267	establishment of localization	GLTP|SLC23A2|TRAF3IP2|KDELR1|EIF4A3|ATP5C1|PHAX|RPS15|GJA1|PNP|PSMD4|FTH1|PTGDS|SLC34A2|ATP6V1G1|ATP6V0E1|SLC11A1|SLC6A13|ACSL4|BHLHA15|MAPK8IP1|NISCH|VDAC3|SLC22A4|ABCB4|STXBP2|RPN1|ATP5O|KALRN|GABARAP|SNX3|TRPM2|HPX|SYNGR2|GRPEL1|ANKH|ATP5E|PRDX1|GRPEL2|APOF|VTI1A|HIATL1|RAB11FIP3|RANBP17|RGD1561777|CP|EHD1|COL1A1|SLC6A6|SLC6A9|FXYD1|PPT1|CALR|SLC22A8|CDC42SE2|ARF4|ARF1|HIP1|GDI2|CROT|ABCC10|SE…
6810	0.058626	4.7476	228	2152	1158	14267	transport	GLTP|SLC23A2|TRAF3IP2|KDELR1|EIF4A3|ATP5C1|PHAX|RPS15|GJA1|PNP|PSMD4|FTH1|PTGDS|SLC34A2|ATP6V1G1|ATP6V0E1|SLC11A1|SLC6A13|ACSL4|BHLHA15|MAPK8IP1|NISCH|VDAC3|SLC22A4|ABCB4|STXBP2|RPN1|ATP5O|KALRN|GABARAP|SNX3|TRPM2|HPX|SYNGR2|GRPEL1|ANKH|ATP5E|PRDX1|GRPEL2|APOF|VTI1A|HIATL1|RAB11FIP3|RANBP17|RGD1561777|CP|EHD1|COL1A1|SLC6A6|SLC6A9|FXYD1|PPT1|CALR|SLC22A8|CDC42SE2|ARF4|ARF1|HIP1|GDI2|CROT|ABCC10|SE…
48856	0.060905	4.8372	222	2087	1158	14267	anatomical structure development	EIF4A1|SPARC|SERPINE2|RBPJ|PHB2|ENO3|ACTB|CDC20|GJA1|STS|PPAT|BSG|CYP2D3|WLS|SERPINF1|KRT8|HNF1B|ACSL4|BHLHA15|MIF|HSPG2|BCR|TWSG1|BIN3|ATF5|SDC4|KALRN|PCDH18|PRDX3|TRPM2|GJC3|LDHA|HMOX1|FZD1|H3F3B|INSR|CELA1|IGF1|CP|COL1A1|CYP1A2|PPT1|ID4|NOX4|CALR|GPI|ARF4|CDKN1A|BTG1|HEXA|PTPRM|PTPRK|MEOX2|PCSK5|PTPRF|ARHGAP4|BBC3|CSRP2|CSRP1|HNF4A|ARIH2|ANXA1|ANXA3|IL18|TFEB|RHOH|CACYBP|GFRA1|AVPR1A|GFRA3|RHO…
51179	0.062991	4.9086	260	2510	1158	14267	localization	GLTP|SLC23A2|TRAF3IP2|KDELR1|EIF4A3|ATP5C1|PHAX|RPS15|GJA1|PNP|PSMD4|FTH1|PTGDS|SLC34A2|ATP6V1G1|ATP6V0E1|SLC11A1|SLC6A13|ACSL4|BHLHA15|MAPK8IP1|NISCH|BIN3|VDAC3|SLC22A4|ABCB4|STXBP2|RPN1|ATP5O|KALRN|GABARAP|SNX3|TRPM2|HPX|SYNGR2|GRPEL1|ANKH|ATP5E|PRDX1|GRPEL2|APOF|VTI1A|HIATL1|B4GALNT1|RAB11FIP3|RANBP17|CIDEA|RGD1561777|CP|EHD1|COL1A1|SLC6A6|SLC6A9|FXYD1|PPT1|CALR|SLC22A8|CDC42SE2|ARF4|ARF1|HIP1…
7346	0.070082	5.3599	25	118	1158	14267	regulation of mitotic cell cycle	FOXA1|CUL9|CDKN1A|PEBP1|EGFR|UBE2L3|CCNB1|UBD|HNF4A|TPR|CHMP1A|RPRM|DUSP3|CAV2|UBE2C|INSR|RPS6|IGF1|IL1A|NME6|APEX1|IL1B|BIRC5|ATM|MAD2L1
51493	0.076736	5.7622	26	126	1158	14267	regulation of cytoskeleton organization	SDC4|ARPC1A|ARPC5L|AKAP5|RNF4|LIMA1|PAK1|CCNB1|S1PR1|MAP4|ACTR3|DST|DYNLT1|CAV1|TPM1|ARPC5|RHOA|P2RX7|ARPC2|ARPC3|CAPZA1|DLC1|NOX4|ARHGEF2|PFN1|SGK1
6950	0.091824	6.6555	167	1501	1158	14267	response to stress	CD86|SLC23A2|SPARC|CCNH|CD81|ITGA2B|PEBP1|C4BPB|COMT|RBPJ|ENO3|ALKBH2|GJA1|COL4A3BP|CREB3L3|PTTG1|PLAU|CREB3L1|CHEK2|IL6R|FADS1|GUCY1A3|BNIP3L|PDGFRA|TPM4|SP110|NSMCE2|KRT8|LIG4|MIF|HSPG2|MAPK8IP1|SIGIRR|CTSL1|LOX|MSH3|CD8A|MORF4L2|UBE2V2|VDAC3|PFKFB1|INSIG2|MAX|LYZ2|CFI|PXN|ITPR2|PHB|HSP90B1|C3|PRDX3|TRPM2|LDHA|CCNB1|UBD|PRDX1|HMOX1|PRNP|HOMER1|GADD45A|CAV1|NONO|CELA1|HPS5|IGF1|MANF|SELP|COL1A1|…
33036	0.093009	6.6555	107	875	1158	14267	macromolecule localization	GLTP|APOL9A|TRAF3IP2|KDELR1|CD81|EIF4A3|PHAX|SRP14|TOMM20|IPO5|CHCHD4|PNP|SLCO2B1|CFL1|KPNA3|ACSL4|THOC5|THOC7|SUPT7L|BIN3|RAB35|CHMP4C|KPNB1|SLC27A4|STXBP2|LIN7A|GABARAP|SNX3|SYNGR2|GRPEL1|TPR|GRPEL2|APOF|VTI1A|B4GALNT1|RAB11FIP3|CAV1|RANBP17|CIDEA|NUP153|COL1A1|PPT1|CALR|OSBPL1A|YWHAE|ARF4|ARF1|FAF1|HEXA|GDI2|PCTP|CROT|PCSK5|YWHAQ|GM2A|CHMP1A|TLK1|EIF5A|SEC13|ANXA1|DYNLT1|SSR3|TIMM23|PEX1|SENP2…
6519	0.093467	6.6555	49	318	1158	14267	cellular amino acid and derivative metabolic process	GLDC|AMD1|CSAD|COMT|SAT1|GCSH|AKR7A3|ACADL|PPAT|HNF4A|KYNU|DNMT3B|GLUL|EIF5A|GSTK1|BHMT2|SARS|PRODH2|ASRGL1|MTHFD1|POLG2|KARS|DDAH1|FBP1|LY6E|ALDH9A1|OTUB2|MTPN|DDC|AHCY|FRRS1|MAOA|ODC1|GSTT1|ZMAT2|UGT1A8|GSTM1|GOT1|CHKA|GSR|PYCR2|WARS2|GLUD1|FABP3|CTH|GSTA1|PEMT|P4HB|FARSB
8380	0.13385	9.3698	33	185	1158	14267	RNA splicing	SF3B5|SF3B2|CELF1|YTHDC1|EIF4A3|PHAX|U2AF1L4|PTBP1|SART1|POLR2E|SNRPB2|HNRNPA1|SF3B1|SF3A2|FUS|NONO|THOC5|SRRM1|HNRNPM|XAB2|SFPQ|HNRNPK|SNW1|NHP2L1|HNRNPF|HNRNPA2B1|RNPS1|GEMIN6|PABPC1|SNRPF|RBMX|SNRPB|RBM22
6397	0.1364	9.3888	31	169	1158	14267	mRNA processing	KHDRBS3|CELF1|YTHDC1|EIF4A3|PHAX|U2AF1L4|PTBP1|SART1|LSM11|HNRNPA1|SF3A2|NONO|APLP1|THOC5|SRRM1|HNRNPM|XAB2|SFPQ|HNRNPK|SNW1|NHP2L1|HNRNPF|CAPZA1|HNRNPA2B1|RNPS1|GEMIN6|PABPC1|SNRPF|RBMX|SNRPB|RBM22
42981	0.14617	9.8965	91	723	1158	14267	regulation of apoptosis	FOXA1|YWHAE|GPI|CDKN1A|BTG1|HIP1|FAF1|HSPB1|GIMAP5|RBPJ|PTPRF|ARHGAP4|BBC3|CDH1|CASP3|CHEK2|CASP4|CASP2|EIF5A|PSENEN|BNIP3L|ANXA1|DUSP1|PLEKHG5|MMP2|IGFBP3|ANXA5|RPS6|IL18|LIG4|RPS3A|SERPINB9|MIF|RHOA|MAPK8IP1|TRAF7|DDX19A|CFDP1|ADORA2A|IFI27|IL1B|PSME3|CAT|UBE2V2|BIRC5|ARHGEF2|ADNP|ATF5|ARHGEF7|SGK1|CSTB|HDAC1|PHB|KALRN|AIF1|RLF|EGFR|HSP90B1|HSPD1|PRDX3|TRPM2|MAPK9|LDHA|DNAJB6|TERT|ERBB3|UBD|NTF…
6732	0.15412	10.266	31	170	1158	14267	coenzyme metabolic process	PANK2|ACAA2|GSTT1|NADSYN1|ALDH1L2|LDHA|MCEE|PNP|HNF4A|KYNU|FPGS|GSTK1|GSTM1|TPK1|IDH3G|MDH2|GSR|IDH2|DBIL5|BAAT|CS|ACLY|COQ2|SUCLA2|MTHFD1|CTH|GSTA1|TKT|FBP1|DLD|ACOT4
6457	0.17096	11.05	28	147	1158	14267	protein folding	FKBP11|TOR2A|HSP90AB1|CABP1|HSP90B1|HSPD1|DNAJB6|GRPEL1|DNAJB5|GRPEL2|SEC63|CCT3|CD74|HSP90AA1|TOR1B|HSPE1|DNAJC16|PDRG1|DNAJA1|FKBP1A|DNAJC4|PFDN1|PPIH|CALR|PPIB|PPIA|FKBP3|PFDN6
51384	0.17392	11.05	31	171	1158	14267	response to glucocorticoid stimulus	PFKFB1|CDKN1A|SPARC|ABCB4|PEBP1|AIF1|PTGS1|UBE2L3|RELN|CASP3|PTGDS|IL6R|PCK2|ANXA1|GOT1|DUSP1|ANXA3|CAV1|SERPINF1|INSR|IGF1|MIF|AVPR1A|SSTR3|RHOA|CTSL1|FABP4|IL1B|BIRC5|SGK1|ABCG2
51174	0.17658	11.05	62	445	1158	14267	regulation of phosphorus metabolic process	YWHAE|RPL5|CDKN1A|CERK|MCM7|CD81|ITGB3|DGKA|PEBP1|CCND3|CASP3|HNF4A|IL6R|TSPYL2|DUSP3|CISH|IGFBP3|IRAK3|MIF|VRK3|DGKZ|MAPK8IP1|TRAF7|CEACAM1|LATS2|ADORA2A|MDFIC|IL1B|TRIB3|ADNP|IL6ST|RAPGEF4|PFKFB1|SDC4|ADCY4|ADCY1|AKAP5|AIF1|EGFR|ADCY5|PRDX3|PPP1R2|MAPK9|HPX|PAK1|CCNB1|RELN|PPP1R14A|CD74|GADD45A|CAV1|INSR|IGF1|GCK|GADD45G|P2RX7|FKBP1A|CD4|NLRP12|FABP4|DLC1|PKIG
19220	0.17658	11.05	62	445	1158	14267	regulation of phosphate metabolic process	YWHAE|RPL5|CDKN1A|CERK|MCM7|CD81|ITGB3|DGKA|PEBP1|CCND3|CASP3|HNF4A|IL6R|TSPYL2|DUSP3|CISH|IGFBP3|IRAK3|MIF|VRK3|DGKZ|MAPK8IP1|TRAF7|CEACAM1|LATS2|ADORA2A|MDFIC|IL1B|TRIB3|ADNP|IL6ST|RAPGEF4|PFKFB1|SDC4|ADCY4|ADCY1|AKAP5|AIF1|EGFR|ADCY5|PRDX3|PPP1R2|MAPK9|HPX|PAK1|CCNB1|RELN|PPP1R14A|CD74|GADD45A|CAV1|INSR|IGF1|GCK|GADD45G|P2RX7|FKBP1A|CD4|NLRP12|FABP4|DLC1|PKIG
10941	0.20189	12.445	93	749	1158	14267	regulation of cell death	FOXA1|YWHAE|GPI|CDKN1A|BTG1|HIP1|FAF1|HSPB1|GIMAP5|RBPJ|PTPRF|ARHGAP4|BBC3|CDH1|FTH1|CASP3|CHEK2|CASP4|CASP2|EIF5A|PSENEN|BNIP3L|ANXA1|DUSP1|PLEKHG5|MMP2|IGFBP3|ANXA5|RPS6|IL18|LIG4|CACYBP|RPS3A|SERPINB9|MIF|RHOA|MAPK8IP1|TRAF7|DDX19A|CFDP1|ADORA2A|IFI27|IL1B|PSME3|CAT|UBE2V2|BIRC5|ARHGEF2|ADNP|ATF5|ARHGEF7|SGK1|CSTB|HDAC1|PHB|KALRN|AIF1|RLF|EGFR|HSP90B1|HSPD1|PRDX3|TRPM2|MAPK9|LDHA|DNAJB6|TERT|E…
31323	0.21066	12.795	273	2697	1158	14267	regulation of cellular metabolic process	SUV420H2|RPL5|CERK|SERPINE2|CCNH|EIF4A3|ENO1|RBPJ|PHB2|UBE2L3|CDC20|ELK4|PSMD4|CREB3L3|CREB3L1|PTGFRN|TRIM27|CCNL2|RPS13|PDK1|AGFG1|SKP1|TSPYL2|PRKCB|SP110|HNF1B|BHLHA15|RFX1|MIF|MAPK8IP1|SIGIRR|EID1|NIF3L1|ZSCAN20|SUB1|PSME3|PPP1R3D|TFAM|TRIB3|ATF5|PFN1|L3MBTL2|SDC4|ARPP19|MTDH|PRDX3|HPX|HMOX1|SNX6|FZD1|GADD45A|INSR|NR1D2|CELA1|IGF1|PA2G4|GADD45G|ACER2|SNW1|HNRNPF|ID4|NOX4|PEMT|CALR|PKIG|CDKN1A|…
51329	0.21555	12.902	17	68	1158	14267	interphase of mitotic cell cycle	KHDRBS1|CDKN1A|GADD45A|RPS6|FOXO4|INHBA|EGFR|CDC25A|CCND3|LSM11|LATS2|CDK4|KATNA1|ID4|BIRC5|ANP32B|E2F6
42127	0.2227	12.953	86	681	1158	14267	regulation of cell proliferation	RNF10|CDKN1A|BTG1|CD81|ITGB3|WFDC1|PTPRM|ASH2L|COMT|RBPJ|PHB2|PTPRF|CDC20|GJA1|CCND3|STS|PNP|PTTG1|PLAU|FTH1|CASP3|HNF4A|RAC2|CD38|IL6R|GLUL|EIF5A|PDGFRA|RALBP1|ANXA1|SERPINF1|IGFBP3|IL18|LIG4|MIF|AVPR1A|HSPG2|NME1|IL1A|CFDP1|ADORA2A|IL1B|CD47|IL6ST|HDAC1|DPT|CRIP2|PHB|FOXO4|AIF1|RLF|EGFR|PTGS1|PRDX3|TRPM2|CCNB1|RPS15A|ERBB3|S1PR1|HMOX1|MAPK1|MAP2K5|FGF21|CD74|GABBR1|CAV2|CAV1|INSR|PLA2G2A|CELA1|…
19222	0.22454	12.953	289	2881	1158	14267	regulation of metabolic process	SUV420H2|RPL5|CERK|SERPINE2|CCNH|EIF4A3|ENO1|RBPJ|PHB2|UBE2L3|CDC20|ELK4|ALKBH2|GJA1|PSMD4|CREB3L3|CREB3L1|PTGFRN|TRIM27|CCNL2|RPS13|PDK1|AGFG1|SKP1|TSPYL2|PRKCB|SP110|HNF1B|BHLHA15|RFX1|MIF|MAPK8IP1|SIGIRR|EID1|NIF3L1|ZSCAN20|SUB1|PSME3|PPP1R3D|TFAM|TRIB3|ATF5|PFN1|L3MBTL2|SDC4|ARPP19|MTDH|PRDX3|HPX|HMOX1|SNX6|FZD1|GADD45A|INSR|CIDEA|NR1D2|CELA1|IGF1|PA2G4|GADD45G|ACER2|SNW1|H2AFY2|HNRNPF|CYP1A2…
44255	0.22582	12.953	67	496	1158	14267	cellular lipid metabolic process	PIGT|ACAA2|CD81|HEXA|PRKAG1|ACSM5|CROT|PIGY|SCPEP1|COL4A3BP|ACADL|GM2A|PTGDS|FADS1|ACOT7|H2AFX|ALG13|ACSL4|MIF|BAAT|BCMO1|PIGC|DPM1|ACLY|PIGA|CAT|RBP1|ACOX3|ADNP|IL6ST|ACOT4|SLC27A4|ISYNA1|INSIG2|CREM|LPL|ADH7|LTC4S|AGPAT2|AGPAT4|PTGS1|ORMDL2|ORMDL3|HMOX1|B4GALNT1|IP6K2|DECR1|CD74|FDPS|CYP2J4|CHKA|CYP4F1|PNPLA8|CAV1|RARRES2|PLA2G2A|P2RX7|ACER2|COQ2|FABP3|FABP4|TBXAS1|NDUFAB1|ACER3|CYP1A2|PEMT|DEG…
43067	0.23693	13.404	91	732	1158	14267	regulation of programmed cell death	FOXA1|YWHAE|GPI|CDKN1A|BTG1|HIP1|FAF1|HSPB1|GIMAP5|RBPJ|PTPRF|ARHGAP4|BBC3|CDH1|CASP3|CHEK2|CASP4|CASP2|EIF5A|PSENEN|BNIP3L|ANXA1|DUSP1|PLEKHG5|MMP2|IGFBP3|ANXA5|RPS6|IL18|LIG4|RPS3A|SERPINB9|MIF|RHOA|MAPK8IP1|TRAF7|DDX19A|CFDP1|ADORA2A|IFI27|IL1B|PSME3|CAT|UBE2V2|BIRC5|ARHGEF2|ADNP|ATF5|ARHGEF7|SGK1|CSTB|HDAC1|PHB|KALRN|AIF1|RLF|EGFR|HSP90B1|HSPD1|PRDX3|TRPM2|MAPK9|LDHA|DNAJB6|TERT|ERBB3|UBD|NTF…
9893	0.25046	13.893	110	926	1158	14267	positive regulation of metabolic process	FOXA1|PRDM9|CCNH|CD81|PEBP1|IRS2|COMT|RBPJ|CDC20|GJA1|CCND3|PSMD4|IL6R|SKP1|GUCY1A3|PDGFRA|ANKRD49|HNF1B|BHLHA15|MIF|ILF3|NIF3L1|TBL1XR1|MORF4L2|PSME3|UBE2V2|ADNP|IL6ST|PFN1|PSMD12|PSMD13|ARPP19|RLF|NPAS2|HPX|CCNB1|FDPS|UBE2C|CAV1|INSR|CELA1|IGF1|INHBA|GDNF|UBE2S|CDK4|NOX4|PEMT|CALR|RNF10|ITGB3|PIGY|HNF4A|DNMT3B|EIF5A|SS18|CDV3|HSP90AA1|ANXA1|ANXA3|RHOG|TFEB|CACYBP|AVPR1A|RHOA|RNF168|IL1A|PSMA3|A…
32535	0.2523	13.893	40	250	1158	14267	regulation of cellular component size	CDKN1A|ARPC1A|ARPC5L|ENO1|RTN4|ARHGAP4|LIMA1|TMEM123|SERTAD3|HNF4A|CFL1|ARIH2|CD38|RBBP7|ATP6V0E2|MAP2K5|IP6K2|ACTR3|TSPYL2|FDPS|ATP6V0E1|MMP2|TPM1|ARPC5|IGF1|INHBA|AVPR1A|RHOA|BIN3|ARPC2|NME6|ARPC3|CDK4|CTH|CAPZA1|PPT1|ADNP|IL6ST|IL7R|SGK1
31960	0.27198	14.715	32	183	1158	14267	response to corticosteroid stimulus	PFKFB1|CDKN1A|SPARC|ABCB4|PEBP1|AIF1|PTGS1|UBE2L3|RELN|CASP3|PTGDS|IL6R|PCK2|ANXA1|GOT1|DUSP1|ANXA3|CAV1|SERPINF1|INSR|IGF1|MIF|AVPR1A|SSTR3|RHOA|CTSL1|COL1A1|FABP4|IL1B|BIRC5|SGK1|ABCG2
43085	0.27625	14.715	65	480	1158	14267	positive regulation of catalytic activity	RPL5|HIP1|CERK|CD81|ITGB3|DGKA|BBC3|CDC20|CCND3|PSMD4|GM2A|CASP4|SKP1|PSENEN|RALBP1|CISH|TPM1|VRK3|DGKZ|RHOA|TRAF7|PSMA3|CEACAM1|ADORA2A|IFI27|MDFIC|MSH3|IL1B|PSME3|RGN|ADNP|PFKFB1|PSMD12|SDC4|PSMD13|PTGER3|ADCY4|ADCY1|EGFR|ADCY5|HSPD1|MAPK9|PAK1|CCNB1|RELN|PSMB3|RPS3|S1PR1|CD74|UBE2C|CAV1|INSR|GADD45G|P2RX7|FABP1|CD4|GDNF|UBE2S|GNAQ|PSMC1|DLC1|GNB1|PSMC2|GNAS|SSBP1
9892	0.27791	14.715	89	715	1158	14267	negative regulation of metabolic process	FOXA1|YWHAE|CREBZF|CDKN1A|HSP90AB1|SETD8|SERPINE2|ITGB3|SUV39H1|GMNN|PEBP1|GIMAP5|ENO1|SRP14|COMT|RBPJ|CDC20|GJA1|PSMD4|ACADL|YWHAQ|HNF4A|CHMP1A|DNMT3B|PTGFRN|TRIM27|LMCD1|RPS13|TSPYL2|DUSP5|BNIP3L|ZHX3|IGFBP3|SIRT5|IRAK3|MIF|SIGIRR|EID1|BACE2|ILF3|PSMA3|MSH3|TBL1XR1|IL1B|PSME3|ADNP|KHDRBS1|PSMD12|INSIG2|HDAC1|MAX|PSMD13|PHB|AIF1|MTDH|CCNB1|PSMB3|TDG|MXI1|NRIP1|RPS3|HES1|RBBP7|SNX6|FZD1|SMARCE1|P…
31325	0.2923	15.281	105	878	1158	14267	positive regulation of cellular metabolic process	FOXA1|PRDM9|CCNH|CD81|PEBP1|IRS2|COMT|RBPJ|CDC20|CCND3|PSMD4|IL6R|SKP1|GUCY1A3|PDGFRA|ANKRD49|HNF1B|BHLHA15|MIF|ILF3|NIF3L1|TBL1XR1|MORF4L2|PSME3|UBE2V2|ADNP|IL6ST|PFN1|PSMD12|PSMD13|ARPP19|RLF|NPAS2|HPX|CCNB1|UBE2C|CAV1|INSR|CELA1|IGF1|INHBA|GDNF|UBE2S|CDK4|NOX4|PEMT|CALR|RNF10|ITGB3|HNF4A|DNMT3B|EIF5A|SS18|CDV3|HSP90AA1|ANXA1|ANXA3|RHOG|TFEB|CACYBP|AVPR1A|RHOA|RNF168|IL1A|PSMA3|ADORA2A|DDAH1|MD…
16071	0.31821	16.427	36	218	1158	14267	mRNA metabolic process	KHDRBS3|CELF1|YTHDC1|EIF4A3|PHAX|U2AF1L4|PTBP1|SART1|LSM11|AUH|HNRNPA1|PNPT1|SF3A2|NONO|APLP1|LSM1|THOC5|SRRM1|HNRNPM|XAB2|SFPQ|HNRNPK|SNW1|NHP2L1|GDNF|HNRNPF|CAPZA1|HNRNPA2B1|RNPS1|GEMIN6|ATM|PABPC1|SNRPF|RBMX|SNRPB|RBM22
44271	0.35222	17.959	49	334	1158	14267	cellular nitrogen compound biosynthetic process	ALAS2|AMD1|ATP5C1|ATP5G2|NADSYN1|PNP|PPAT|KYNU|GLUL|TMEM14C|GUCY1A3|ATP6V0E1|BHMT2|NME3|CTPS|ATP5F1|PRODH2|APRT|NME1|MTHFD1|KARS|NME6|ALDOA|PRTFDC1|ALDH9A1|PRPS1|DDC|ODC1|ADCY4|ADCY1|ATP5O|ADCY5|PRPSAP1|ATP6AP1L|NT5E|ATP5E|ATP6V0E2|RAB11FIP3|ATP6V1F|GOT1|CHKA|TPK1|PYCR2|PAICS|ACER2|GLUD1|SLC25A39|CTH|ACER3
10907	0.38436	19.359	8	18	1158	14267	positive regulation of glucose metabolic process	HNF4A|INSR|IRS2|IGF1|MIF|AVPR1A|ARPP19|GCK
51325	0.39356	19.583	17	71	1158	14267	interphase	KHDRBS1|CDKN1A|GADD45A|RPS6|FOXO4|INHBA|EGFR|CDC25A|CCND3|LSM11|LATS2|CDK4|KATNA1|ID4|BIRC5|ANP32B|E2F6
10467	0.41224	20.269	142	1273	1158	14267	gene expression	RPL4|RPL5|TOR2A|RPL3|CCNH|RPL31|RPP30|GTF2B|RPL34|RPL10L|EIF4A3|PHAX|C4BPB|RPL8|RPL6|RPL7|RPS15|RPS16|LSM11|RPL18A|RPL35|RPS11|RPS13|RGD1562402|RPL21|RPS8|RPL23|RPL22|RPS6|APLP1|SARS|RPSA|THOC5|SRRM1|MRPS18C|EEF1A1|POLG2|KARS|TFAM|GEMIN6|RPL27|SNRPF|RPL26|RPP25|SNRPB|KHDRBS3|RPS4Y2|YTHDC1|CFI|MRPL14|MRPL15|C3|ZMAT2|RAB11FIP3|PNPT1|FUS|NONO|EEF2|RGD1563835|AIMP2|HNRNPM|RPS25|HNRNPK|RPS27|EIF5|SNW1…
10035	0.48634	23.403	48	329	1158	14267	response to inorganic substance	RPL5|CDKN1A|SERPINA1|SPARC|PXN|PEBP1|ADCY1|LTC4S|EGFR|ACTG1|HSPD1|PRDX3|LDHA|AS3MT|CCNB1|RELN|CDH1|CASP3|PRDX1|BSG|HMOX1|PDGFRA|PRNP|GSTM1|ANXA1|DUSP1|ABCC8|CAV1|MMP2|INSR|LIG4|CACYBP|MIF|AVPR1A|CP|P2RX7|COL1A1|FKBP1A|IL1A|DDX19A|CDK4|APEX1|CAT|CALR|ADNP|CALM1|CALM2|ABCG2
48731	0.48734	23.403	200	1908	1158	14267	system development	EIF4A1|SPARC|SERPINE2|RBPJ|PHB2|ENO3|ACTB|CDC20|GJA1|STS|PPAT|BSG|CYP2D3|WLS|SERPINF1|HNF1B|ACSL4|MIF|HSPG2|BCR|TWSG1|ATF5|KALRN|PCDH18|PRDX3|TRPM2|GJC3|LDHA|HMOX1|FZD1|H3F3B|INSR|CELA1|IGF1|CP|COL1A1|CYP1A2|PPT1|ID4|CALR|GPI|ARF4|CDKN1A|HEXA|PTPRM|PTPRK|MEOX2|PCSK5|PTPRF|ARHGAP4|BBC3|CSRP1|ARIH2|ANXA1|ANXA3|IL18|TFEB|RHOH|CACYBP|GFRA1|AVPR1A|GFRA3|RHOA|APRT|NME1|IL1B|ARHGEF2|ARHGEF7|SLC29A1|SGK1…
51247	0.58557	27.798	43	286	1158	14267	positive regulation of protein metabolic process	PSMD12|CD81|PSMD13|ITGB3|AKAP5|AIF1|CDC20|MAPK9|HPX|GJA1|CCND3|CCNB1|PSMD4|PSMB3|DNMT3B|MAPK1|IL6R|MAPK3|SKP1|EIF5A|CD74|UBE2C|CAV1|INSR|IGF1|MIF|RHOA|P2RX7|FKBP1A|CD4|PSMA3|UBE2S|CDK4|IL1B|PSME3|PSMC1|NEDD4|DLC1|PSMC2|UBE2V2|PEMT|ADNP|IL6ST
7275	0.60489	28.232	229	2238	1158	14267	multicellular organismal development	EIF4A1|SPARC|SERPINE2|RBPJ|PHB2|ENO3|ACTB|CDC20|GJA1|STS|PPAT|BSG|CYP2D3|RNF111|WLS|SLC34A2|SERPINF1|HNF1B|ACSL4|MIF|HSPG2|BCR|TWSG1|CFDP1|ATF5|SDC4|KALRN|PCDH18|PRDX3|TRPM2|GJC3|LDHA|HMOX1|BTF3|FZD1|H3F3B|INSR|CELA1|IGF1|CP|GADD45G|VANGL1|COL1A1|ICK|AIMP2|CYP1A2|PPT1|ID4|CALR|GPI|ARF4|CDKN1A|HEXA|PTPRM|PTPRK|MEOX2|PCSK5|PTPRF|ARHGAP4|BBC3|CSRP2|CSRP1|ARIH2|SLC18A2|DUSP3|ANXA1|ANXA3|IL18|TFEB|RHO…
6066	0.60839	28.232	55	397	1158	14267	alcohol metabolic process	GPI|PCTP|RGD1560797|ENO1|COMT|ENO3|DHTKD1|POFUT1|XYLB|PDK1|MIOX|PGAM1|H2AFX|AKR1A1|RENBP|NISCH|DPM1|CAT|ADNP|IL6ST|TKT|ALDOA|GAPDH|FBP1|LY6E|PRPS1|MTPN|PFKFB1|ISYNA1|DDC|INSIG2|MAOA|PTAFR|CREM|UAP1|ADH7|PPP1R2|PGK1|APOF|PCK2|FDPS|PMM1|GOT1|CHKA|MDH2|PMM2|GCK|ACER2|COQ2|FABP3|GNPDA1|GLB1|ACER3|PEMT|GPD1L
60548	0.65049	29.838	49	342	1158	14267	negative regulation of cell death	FOXA1|GPI|CDKN1A|HSPB1|GIMAP5|RBPJ|FTH1|CASP3|EIF5A|BNIP3L|ANXA1|RPS6|LIG4|CACYBP|SERPINB9|MIF|MAPK8IP1|CFDP1|ADORA2A|IL1B|CAT|UBE2V2|BIRC5|ADNP|ATF5|SGK1|HDAC1|PHB|AIF1|RLF|EGFR|HSP90B1|HSPD1|PRDX3|TRPM2|TERT|ERBB3|HMOX1|CD74|PRNP|MGMT|CIDEA|IGF1|HIPK3|CSDA|GDNF|GNAQ|PPT1|PF4
55086	0.66111	29.838	48	333	1158	14267	nucleobase, nucleoside and nucleotide metabolic process	PRPS1|PANK2|GMPR2|ADCY4|ATP5C1|ADCY1|NUDT5|COMT|ATP5G2|ATP5O|NADSYN1|ADCY5|TYMP|PRPSAP1|ATP6AP1L|LDHA|NT5E|PNP|PPAT|TDG|ATP5E|KYNU|DNMT3B|PDE4B|MAPK1|ATP6V0E2|RAB11FIP3|ATP6V1F|GUCY1A3|ATP6V0E1|IDH3G|MDH2|NME3|MYO9B|CTPS|ATP5F1|PAICS|APRT|ATP5J2|NME1|MTHFD1|KARS|NME6|PEMT|TKT|ALDOA|PRTFDC1|UOX
43648	0.66467	29.838	12	41	1158	14267	dicarboxylic acid metabolic process	CS|GRHPR|SUCLA2|GOT1|IDH3G|MDH2|KYNU|IDH2|ME3|DLD|ACOT4|PCK2
10564	0.67504	29.978	21	103	1158	14267	regulation of cell cycle process	CUL9|CDKN1A|CAV2|UBE2C|INSR|PEBP1|IGF1|MIF|RNF4|UBE2L3|IL1A|CCNB1|NME6|APEX1|IL1B|UBD|TPR|CHMP1A|BIRC5|ATM|CALR
9116	0.69105	30.347	17	74	1158	14267	nucleoside metabolic process	PRPS1|PANK2|NME3|CTPS|COMT|APRT|TYMP|NME1|NT5E|PNP|KARS|NME6|PPAT|DNMT3B|PEMT|RAB11FIP3|PRTFDC1
9607	0.69806	30.347	55	399	1158	14267	response to biotic stimulus	IFITM3|CD86|CREBZF|IFITM1|HSP90AB1|SERPINA1|SPARC|HSPB1|ENO1|COMT|RBPJ|CREB3L3|CASP3|CREB3L1|CFL1|IQUB|IL6R|GUCY1A3|BNIP3L|ANXA3|ABCC8|SLC11A1|IRAK3|MIF|EEF1G|DNAJC3|FGR|IL1A|IL1B|IRF8|ALDOA|LYZ2|DERL3|ODC1|PTAFR|DERL1|LTC4S|HSPD1|PRDX3|TRPM2|MAPK9|RPS15A|CNR2|DNAJB5|P2RY2|MAPK1|FCGR1A|FV1|IGF1|MANF|P2RX7|SELP|VAPB|CYP1A2|TPT1
42493	0.77476	33.331	56	410	1158	14267	response to drug	CDKN1A|MCM7|WFDC1|PEBP1|PTPRM|CROT|SRP14|COMT|ENO3|PNP|CDH1|CASP3|HNF4A|DNMT3B|CYP2D2|ANXA1|PRKCB|ABCC8|MMP2|HNF1B|MIF|HSPG2|YWHAZ|RHOA|NME1|LOX|IL1B|BIRC5|ABCG2|HDAC1|ABCB4|LPL|GSTT1|ADCY1|PHB|LTC4S|HSPD1|MAPK9|LDHA|CCNB1|RELN|ERBB3|HIATL1|FDPS|MGMT|CAV1|VEGFB|P2RX7|FABP3|FABP4|CDK4|APEX1|GSTA1|CYP1A2|PEMT|CALR
32270	0.8139	34.535	41	272	1158	14267	positive regulation of cellular protein metabolic process	PSMD12|CD81|PSMD13|ITGB3|AKAP5|AIF1|CDC20|MAPK9|HPX|CCND3|CCNB1|PSMD4|PSMB3|DNMT3B|MAPK1|IL6R|MAPK3|SKP1|EIF5A|CD74|UBE2C|CAV1|INSR|IGF1|MIF|RHOA|P2RX7|FKBP1A|CD4|PSMA3|UBE2S|CDK4|IL1B|PSME3|PSMC1|DLC1|PSMC2|UBE2V2|PEMT|ADNP|IL6ST
19915	0.81948	34.535	7	15	1158	14267	lipid storage	GM2A|IL1B|CAV1|HEXA|NRIP1|CIDEA|B4GALNT1
10605	0.84167	35.112	81	656	1158	14267	negative regulation of macromolecule metabolic process	FOXA1|YWHAE|CREBZF|HSP90AB1|SETD8|SERPINE2|ITGB3|SUV39H1|GMNN|PEBP1|ENO1|SRP14|RBPJ|CDC20|GJA1|PSMD4|YWHAQ|HNF4A|CHMP1A|DNMT3B|PTGFRN|TRIM27|LMCD1|RPS13|TSPYL2|DUSP5|BNIP3L|ZHX3|IGFBP3|SIRT5|IRAK3|MIF|SIGIRR|EID1|BACE2|ILF3|PSMA3|MSH3|TBL1XR1|PSME3|ADNP|KHDRBS1|PSMD12|HDAC1|MAX|PSMD13|PHB|AIF1|MTDH|CCNB1|PSMB3|TDG|MXI1|NRIP1|RPS3|HES1|RBBP7|SNX6|FZD1|SMARCE1|PCGF6|UBE2C|CAV1|INSR|CELA1|FOXN3|PA2G…
6629	0.86773	35.837	86	707	1158	14267	lipid metabolic process	PIGT|ACAA2|CD81|HEXA|PRKAG1|PCTP|ACSM5|CROT|COMT|SERPINA6|PIGY|SCPEP1|COL4A3BP|STS|ACADL|GM2A|HNF4A|PTGDS|FADS1|SULT2A1|ACOT7|H2AFX|ALG13|ACSL4|MIF|BAAT|BCMO1|PIGC|DPM1|ACLY|PLA2G16|PIGA|CAT|RBP1|ACOX3|ADNP|IL6ST|ACOT4|SLC27A4|ISYNA1|INSIG2|CREM|LPL|ADH7|LTC4S|AGPAT2|PLCXD2|CYP17A1|AGPAT4|PTGS1|ORMDL2|ORMDL3|APOF|HMOX1|B4GALNT1|UGT1A8|IP6K2|DECR1|OSBPL9|CD74|FDPS|CYP2J4|PNPLA7|CHKA|CYP4F1|PNPLA8|…
6605	0.9579	39.169	27	153	1158	14267	protein targeting	YWHAE|RPL11|AKAP5|SRP14|TOMM20|ARNTL|MAPK9|SYNGR2|GRPEL1|YWHAQ|CFL1|TPR|GRPEL2|MAPK1|KPNA3|MAPK3|EIF5A|MTX1|SSR3|PEX1|SYNJ2BP|YWHAZ|NEDD4|CALR|KPNB1|RAN|RBM22
15031	0.97829	39.611	73	579	1158	14267	protein transport	YWHAE|ARF4|ARF1|TRAF3IP2|KDELR1|GDI2|PHAX|SRP14|PCSK5|TOMM20|IPO5|CHCHD4|PNP|YWHAQ|CFL1|CHMP1A|TLK1|KPNA3|EIF5A|SEC13|DYNLT1|SSR3|TIMM23|PEX1|SENP2|YWHAZ|ARFGAP2|RAB33B|RAB35|RAB1|CHMP4C|EXOC6|KPNB1|ATG4D|RBM22|CHMP5|GOSR2|STXBP2|STX18|RPL11|DERL1|LIN7A|AKAP5|GABARAP|ARNTL|SNX3|MAPK9|SYNGR2|GRPEL1|TPR|GRPEL2|VTI1A|MAPK1|STX2|SEC23B|RAB11FIP3|MAPK3|CD74|RPH3AL|MTX1|RANBP17|SNX24|NUP153|SYNJ2BP|SNX…
19538	1.0666	42.736	284	2883	1158	14267	protein metabolic process	SUV420H2|EPHB6|RPL4|RPL5|RPL3|RPL31|RPL34|ZDHHC7|C4BPB|RPL8|RPL6|UBE2L3|RPL7|CDC20|RPS15|RPS16|RPL18A|PSMD4|CHEK2|FBXO4|RPL35|RPS11|RPS13|PDK1|SEC63|SKP1|PRKCH|RGD1562402|RPL21|PRKCB|RPL23|CSNK2A2|RPL22|MAPK8IP1|MRPS18C|BCR|KARS|PSME3|TRIB3|RPL27|RPL26|RPS4Y2|CFI|RPN1|MRPL14|MRPL15|KALRN|C3|HPX|GRPEL1|GRPEL2|ST3GAL6|RAB11FIP3|PLK3|HACE1|PLK2|INSR|ST8SIA3|CELA1|RGD1563835|GADD45G|ICK|AIMP2|MSRA|RP…
6996	1.0762	42.736	118	1043	1158	14267	organelle organization	SUV420H2|FOXA1|PRDM9|SERPINE2|FHOD1|GIMAP5|TOMM20|SMC2|CDC20|RPS15|COL4A3BP|TUBB5|PTTG1|SIRPA|HMGN3|TMPO|TMOD1|TSPYL2|RALBP1|TSPYL1|PRKCB|RPS6|KRT8|LIG4|BHLHA15|CDC25A|SUPT7L|MSH3|MORF4L2|TFAM|RAB38|PFN1|ARL8B|SET|L3MBTL2|PHB|CNN3|PRDX3|CCNB1|GRPEL1|TERT|GRPEL2|VILL|H3F3B|CAV2|GADD45A|CAV1|CBX2|ARPC4|RPS25|H1F0|H2AFY2|FAT1|PPT1|ATM|CALR|MAP3K12|RERE|ARF1|HIP1|SUV39H1|HEXA|ASH2L|RAB22A|BBC3|CASP3|…
6396	1.362	53.574	53	390	1158	14267	RNA processing	CELF1|RPP30|EIF4A3|PHAX|RPL7|RPS15|PTBP1|SART1|RPS16|LSM11|RPS6|APLP1|THOC5|SRRM1|MRPL44|CTU1|SFPQ|NHP2L1|GEMIN6|PABPC1|SNRPF|RPL26|RPP25|SNRPB|RBM22|SF3B5|SF3B2|KHDRBS3|RTCD1|YTHDC1|URM1|RPL11|U2AF1L4|POLR2E|SNRPB2|HNRNPA1|SF3B1|PNPT1|SF3A2|FUS|NONO|WDR12|TRIT1|HNRNPM|XAB2|HNRNPK|SNW1|HNRNPF|CAPZA1|HNRNPA2B1|RNPS1|RBMX|RPS24
43066	1.4408	56.137	46	325	1158	14267	negative regulation of apoptosis	FOXA1|GPI|CDKN1A|HDAC1|HSPB1|PHB|GIMAP5|RBPJ|AIF1|RLF|EGFR|HSP90B1|HSPD1|PRDX3|TRPM2|TERT|ERBB3|CASP3|HMOX1|EIF5A|BNIP3L|CD74|PRNP|ANXA1|RPS6|CIDEA|LIG4|SERPINB9|IGF1|MIF|HIPK3|MAPK8IP1|CSDA|CFDP1|ADORA2A|GDNF|IL1B|GNAQ|CAT|PPT1|UBE2V2|BIRC5|ADNP|ATF5|SGK1|PF4
31401	1.5128	58.39	34	217	1158	14267	positive regulation of protein modification process	PSMD12|CD81|PSMD13|ITGB3|AKAP5|AIF1|CDC20|MAPK9|HPX|CCND3|CCNB1|PSMD4|PSMB3|DNMT3B|IL6R|SKP1|CD74|UBE2C|CAV1|INSR|IGF1|MIF|P2RX7|FKBP1A|CD4|PSMA3|UBE2S|IL1B|PSME3|PSMC1|DLC1|PSMC2|ADNP|IL6ST
31399	1.5492	59.243	46	326	1158	14267	regulation of protein modification process	YWHAE|PSMD12|CD81|PSMD13|ITGB3|PEBP1|AKAP5|AIF1|EGFR|CDC20|MAPK9|HPX|PAK1|CCND3|CCNB1|PSMD4|PSMB3|HNF4A|DNMT3B|IL6R|SKP1|CD74|UBE2C|CAV1|IGFBP3|INSR|IGF1|MIF|MAPK8IP1|P2RX7|ACER2|FKBP1A|CD4|PSMA3|NLRP12|MDFIC|UBE2S|IL1B|PSME3|PSMC1|DLC1|PSMC2|ADNP|IL6ST|RAPGEF4|MAD2L1
44085	1.5732	59.35	101	874	1158	14267	cellular component biogenesis	CCNH|GTF2B|EIF4A3|PHAX|RPL7|RPS15|GJA1|RPS16|TUBB5|CDH1|PPAT|TRIM27|GLUL|TMOD1|TSPYL2|TSPYL1|RPS6|KRT8|HNF1B|MIF|BIN3|LOX|MRTO4|TFAM|GEMIN6|SNRPF|RPL26|SNRPB|SET|MAX|UQCRH|CCNB1|TERT|ZNHIT6|UBD|HMOX1|DECR1|PRNP|H3F3B|CAV2|UBE2C|CAV1|INSR|ARPC4|RPS25|H1F0|H2AFY2|UBE2S|CALR|RPS24|HIP1|CELF1|RPLP0|PRKAG1|TUBA1C|TUBA1A|ACADL|IQUB|RAC2|HSP90AA1|H2AFX|ANXA5|TUBB2A|NHP2L1|CAT|PFDN6|PLEC|VAMP3|LAMA3|RPL1…
42325	1.5807	59.35	56	421	1158	14267	regulation of phosphorylation	CDKN1A|CERK|MCM7|CD81|ITGB3|DGKA|PEBP1|CCND3|CASP3|HNF4A|IL6R|TSPYL2|DUSP3|CISH|IGFBP3|IRAK3|MIF|DGKZ|MAPK8IP1|TRAF7|CEACAM1|LATS2|ADORA2A|MDFIC|IL1B|TRIB3|ADNP|IL6ST|RAPGEF4|PFKFB1|SDC4|ADCY4|ADCY1|AKAP5|AIF1|EGFR|ADCY5|PRDX3|MAPK9|HPX|PAK1|CCNB1|RELN|PPP1R14A|CD74|GADD45A|CAV1|INSR|IGF1|GCK|GADD45G|P2RX7|CD4|NLRP12|FABP4|PKIG
90066	1.664	60.606	42	290	1158	14267	regulation of anatomical structure size	CDKN1A|ARPC1A|ARPC5L|ENO1|RTN4|ARHGAP4|LIMA1|TMEM123|SERTAD3|HNF4A|CFL1|ARIH2|CD38|RBBP7|ATP6V0E2|MAP2K5|IP6K2|ACTR3|GUCY1A3|TSPYL2|FDPS|ATP6V0E1|MMP2|TPM1|ARPC5|IGF1|INHBA|AVPR1A|RHOA|BIN3|ARPC2|ADORA2A|NME6|ARPC3|CDK4|CTH|CAPZA1|PPT1|ADNP|IL6ST|IL7R|SGK1
48513	1.6649	60.606	156	1463	1158	14267	organ development	FOXA1|EIF4A1|SPARC|ZFAND5|CTNND1|PEBP1|GIMAP5|RBPJ|CXCL13|PHB2|ENO3|GJA1|COL4A3BP|STS|POFUT1|PLAU|CDH1|PPAT|SLCO2B1|BSG|FPGS|CYP2D3|NRTN|PHLDA2|IL6R|WLS|PDGFRA|SERPINF1|RPS6|APLP1|LIG4|HNF1B|RPSA|MIF|HSPG2|BCR|CTSL1|PYGO2|TWSG1|LOX|CD8A|COL4A1|NCL|LY6E|SLC27A4|PFKFB1|INSIG2|MAX|CHRD|PHB|EFNA5|PCDH18|RLF|RTN4|PRDX3|TRPM2|LDHA|CCNB1|UBD|HMOX1|NDUFV2|MAP2K5|FZD1|FDPS|CD164|H3F3B|CAV2|CAV1|INSR|CELA1…
45184	1.6707	60.606	73	589	1158	14267	establishment of protein localization	YWHAE|ARF4|ARF1|TRAF3IP2|KDELR1|GDI2|PHAX|SRP14|PCSK5|TOMM20|IPO5|CHCHD4|PNP|YWHAQ|CFL1|CHMP1A|TLK1|KPNA3|EIF5A|SEC13|DYNLT1|SSR3|TIMM23|PEX1|SENP2|YWHAZ|ARFGAP2|RAB33B|RAB35|RAB1|CHMP4C|EXOC6|KPNB1|ATG4D|RBM22|CHMP5|GOSR2|STXBP2|STX18|RPL11|DERL1|LIN7A|AKAP5|GABARAP|ARNTL|SNX3|MAPK9|SYNGR2|GRPEL1|TPR|GRPEL2|VTI1A|MAPK1|STX2|SEC23B|RAB11FIP3|MAPK3|CD74|RPH3AL|MTX1|RANBP17|SNX24|NUP153|SYNJ2BP|SNX…
7568	1.6772	60.606	31	192	1158	14267	aging	CD86|CDKN1A|PEBP1|ENO3|RTN4|PTGS1|TERT|P2RY2|CHEK2|CASP2|SLC18A2|FADS1|SULT2A1|EIF5A|SLC34A2|GSTM2|MMP2|SERPINF1|H2AFX|CACYBP|MIF|CP|CTSL1|MSRA|APEX1|IL1B|GSTA1|NOX4|ATM|CALR|DLD
42274	1.7002	60.606	6	12	1158	14267	ribosomal small subunit biogenesis	RPS15|RPS25|RPS16|RPS6|RPS2|RPS24
44092	1.7022	60.606	45	318	1158	14267	negative regulation of molecular function	GPI|CSTB|CDKN1A|PSMD12|PSMD13|ADCY4|ADCY1|RLF|ADCY5|CDC20|PRDX3|CNR2|DNAJB6|PSMD4|PSMB3|CASP3|HNF4A|RPS3|S1PR1|HMOX1|GABBR1|DUSP3|UBE2C|GADD45A|CAV1|INSR|IRAK3|RHOA|MAPK8IP1|GADD45G|SIGIRR|FKBP1A|PSMA3|FABP4|LATS2|ADORA2A|PSME3|PSMC1|CAT|PSMC2|BIRC5|TRIB3|ADNP|PKIG|MAD2L1
14910	1.8125	63.981	9	27	1158	14267	regulation of smooth muscle cell migration	PLAU|APEX1|P2RY2|IGFBP3|NOX4|IGF1|IL6ST|RBPJ|RAPGEF4
8361	1.8464	64.625	31	193	1158	14267	regulation of cell size	CDKN1A|ENO1|RTN4|ARHGAP4|TMEM123|SERTAD3|HNF4A|CFL1|ARIH2|CD38|RBBP7|ATP6V0E2|MAP2K5|IP6K2|TSPYL2|FDPS|ATP6V0E1|MMP2|IGF1|INHBA|AVPR1A|RHOA|BIN3|NME6|CDK4|CTH|PPT1|ADNP|IL6ST|IL7R|SGK1
43069	1.9202	66.641	46	329	1158	14267	negative regulation of programmed cell death	FOXA1|GPI|CDKN1A|HDAC1|HSPB1|PHB|GIMAP5|RBPJ|AIF1|RLF|EGFR|HSP90B1|HSPD1|PRDX3|TRPM2|TERT|ERBB3|CASP3|HMOX1|EIF5A|BNIP3L|CD74|PRNP|ANXA1|RPS6|CIDEA|LIG4|SERPINB9|IGF1|MIF|HIPK3|MAPK8IP1|CSDA|CFDP1|ADORA2A|GDNF|IL1B|GNAQ|CAT|PPT1|UBE2V2|BIRC5|ADNP|ATF5|SGK1|PF4
31324	2.0119	68.946	78	643	1158	14267	negative regulation of cellular metabolic process	FOXA1|YWHAE|CREBZF|CDKN1A|HSP90AB1|SETD8|SERPINE2|ITGB3|SUV39H1|GMNN|PEBP1|GIMAP5|ENO1|SRP14|COMT|RBPJ|CDC20|PSMD4|ACADL|YWHAQ|HNF4A|CHMP1A|DNMT3B|PTGFRN|TRIM27|LMCD1|RPS13|TSPYL2|DUSP5|ZHX3|IGFBP3|SIRT5|SIGIRR|EID1|BACE2|ILF3|PSMA3|MSH3|TBL1XR1|PSME3|KHDRBS1|PSMD12|INSIG2|HDAC1|PSMD13|PHB|MTDH|CCNB1|PSMB3|TDG|MXI1|NRIP1|RPS3|HES1|RBBP7|SNX6|FZD1|SMARCE1|PCGF6|UBE2C|CAV1|INSR|CELA1|FOXN3|PA2G4|GC…
45821	2.02	68.946	4	5	1158	14267	positive regulation of glycolysis	INSR|IGF1|MIF|GCK
7049	2.0895	70.735	62	484	1158	14267	cell cycle	CDKN1A|PRDM9|CCNH|SMC2|CDC20|PPP6C|CCND3|LSM11|TUBB5|PSMD4|PTTG1|CHMP1A|SKP1|RALBP1|ANXA1|DYNLT1|DUSP1|RPS6|CDC25A|PSMA3|BIN3|LATS2|DMTF1|CCNE2|PSME3|BIRC5|ARHGEF2|ARL8B|AVPI1|KHDRBS1|MACF1|PSMD12|PSMD13|RNF8|AKAP8|FOXO4|EGFR|PCNP|CCNB1|PSMB3|KATNA1|MAPK1|MAPK6|E2F6|MAPK3|RPRM|UBE2C|GADD45A|PLK2|INHBA|FABP1|UBE2S|CDK4|CENPJ|PSMC1|PSMC2|ID4|ATM|CALR|TACC2|ANP32B|MAD2L1
51246	2.2855	76.569	68	545	1158	14267	regulation of protein metabolic process	YWHAE|HSP90AB1|SERPINE2|CD81|ITGB3|FAF1|EIF4A3|PEBP1|SRP14|CDC20|GJA1|CCND3|PSMD4|HNF4A|DNMT3B|PTGFRN|IL6R|SKP1|EIF5A|IGFBP3|APLP1|UBE2E2|IRAK3|MIF|RHOA|MAPK8IP1|PSMA3|MDFIC|IL1B|PSME3|UBE2V2|ADNP|IL6ST|RAPGEF4|PSMD12|PSMD13|AKAP5|AIF1|EGFR|ARNTL|MAPK9|HPX|PAK1|CCNB1|PSMB3|MAPK1|MAPK3|UBE2F|CD74|UBE2C|CAV1|INSR|IGF1|P2RX7|ACER2|FKBP1A|CD4|NLRP12|UBE2S|CDK4|PSMC1|NEDD4|DLC1|PSMC2|UBE2O|PEMT|CALR|M…
6575	2.2989	76.569	27	161	1158	14267	cellular amino acid derivative metabolic process	MTPN|DDC|AHCY|MAOA|ODC1|AMD1|GSTT1|CSAD|COMT|SAT1|AKR7A3|ACADL|KYNU|DNMT3B|UGT1A8|EIF5A|GSTK1|GSTM1|CHKA|GSR|FABP3|CTH|GSTA1|PEMT|P4HB|LY6E|ALDH9A1
80090	2.394	79.098	254	2572	1158	14267	regulation of primary metabolic process	SUV420H2|SERPINE2|CCNH|EIF4A3|ENO1|RBPJ|PHB2|UBE2L3|CDC20|ELK4|GJA1|PSMD4|CREB3L3|CREB3L1|PTGFRN|TRIM27|CCNL2|RPS13|AGFG1|SKP1|TSPYL2|PRKCB|SP110|HNF1B|BHLHA15|RFX1|MIF|MAPK8IP1|SIGIRR|EID1|NIF3L1|ZSCAN20|SUB1|PSME3|PPP1R3D|TFAM|TRIB3|ATF5|PFN1|L3MBTL2|ARPP19|MTDH|PRDX3|HPX|HMOX1|SNX6|FZD1|INSR|CIDEA|NR1D2|CELA1|IGF1|PA2G4|ACER2|SNW1|HNRNPF|ID4|PEMT|CALR|PKIG|SETD8|CAB39L|SUV39H1|FAF1|GDI2|PRKAG1…
51783	2.4597	79.988	11	40	1158	14267	regulation of nuclear division	CUL9|IL1A|NME6|CAV2|IL1B|UBD|INSR|TPR|PEBP1|ATM|IGF1
7088	2.4597	79.988	11	40	1158	14267	regulation of mitosis	CUL9|IL1A|NME6|CAV2|IL1B|UBD|INSR|TPR|PEBP1|ATM|IGF1
9119	2.4897	80.333	14	60	1158	14267	ribonucleoside metabolic process	PANK2|NME3|CTPS|COMT|APRT|NME1|NT5E|PNP|KARS|NME6|DNMT3B|PEMT|RAB11FIP3|PRTFDC1
23056	2.7429	87.815	39	269	1158	14267	positive regulation of signaling process	TRAF3IP2|ITGB3|WWC1|PEBP1|AKAP5|ARPP19|EGFR|HPX|GJA1|RELN|UBD|HMOX1|IL6R|LMCD1|FGF21|CD74|PRKCB|CAV1|PLK2|PLEKHG5|INSR|MIB2|IGF1|MIF|RHOC|RHOA|P2RX7|FKBP1A|IL1A|TRAF7|CD4|CD8A|IL1B|NEDD4|CAT|TEK|LTBR|IL6ST|VAMP3
90304	2.9212	92.524	112	1005	1158	14267	nucleic acid metabolic process	CCNH|RPP30|GTF2B|EIF4A3|PHAX|RPL7|RPS15|ALKBH2|RPS16|LSM11|PTTG1|NSMCE2|RPS6|APLP1|HUS1|LIG4|SARS|THOC5|CDC25A|SRRM1|POLG2|KARS|MSH3|MORF4L2|UBE2V2|TFAM|GEMIN6|SNRPF|RPL26|RPP25|PPIA|SNRPB|KHDRBS3|YTHDC1|PHB|ZMAT2|TERT|PNPT1|FUS|NONO|LSM1|CIDEA|HNRNPM|HNRNPK|SNW1|GDNF|HNRNPF|PPT1|RNPS1|ATM|RPS24|FARSB|CREBZF|MCM7|CELF1|MCM10|PTBP1|SART1|AUH|CASP3|TOP1MT|DNMT3B|MRPL44|DDB1|RNF168|CTU1|SFPQ|NHP2L1|…
10676	2.9825	92.524	8	23	1158	14267	positive regulation of cellular carbohydrate metabolic process	HNF4A|INSR|IRS2|IGF1|MIF|AVPR1A|ARPP19|GCK
45913	2.9825	92.524	8	23	1158	14267	positive regulation of carbohydrate metabolic process	HNF4A|INSR|IRS2|IGF1|MIF|AVPR1A|ARPP19|GCK
2443	2.9936	92.524	14	61	1158	14267	leukocyte mediated immunity	CRP|CD74|ANXA3|CFI|STXBP2|LIG4|SERPINB9|C4BPB|C8B|YWHAZ|HSPD1|C3|CD8A|FCGR1A
51789	3.002	92.524	22	122	1158	14267	response to protein stimulus	ACTR3|HSP90AB1|DERL3|INSR|DERL1|HNF1B|CYR61|MANF|HSPD1|CTSL1|DNAJC3|P2RX7|TRPM2|MAPK9|CD4|CCNB1|CREB3L3|DNAJB5|VAPB|CREB3L1|CFL1|CD48
32268	3.0507	93.328	60	471	1158	14267	regulation of cellular protein metabolic process	YWHAE|HSP90AB1|SERPINE2|CD81|ITGB3|EIF4A3|PEBP1|SRP14|CDC20|CCND3|PSMD4|HNF4A|DNMT3B|PTGFRN|IL6R|SKP1|EIF5A|IGFBP3|APLP1|MIF|RHOA|MAPK8IP1|PSMA3|MDFIC|IL1B|PSME3|UBE2V2|ADNP|IL6ST|RAPGEF4|PSMD12|PSMD13|AKAP5|AIF1|EGFR|MAPK9|HPX|PAK1|CCNB1|PSMB3|MAPK1|MAPK3|CD74|UBE2C|CAV1|INSR|IGF1|P2RX7|ACER2|FKBP1A|CD4|NLRP12|UBE2S|CDK4|PSMC1|DLC1|PSMC2|PEMT|CALR|MAD2L1
10906	3.1178	94.42	11	41	1158	14267	regulation of glucose metabolic process	PFKFB1|PGAM1|HNF4A|INSR|PPP1R3D|IRS2|IGF1|MIF|AVPR1A|ARPP19|GCK
50793	3.1396	94.42	85	724	1158	14267	regulation of developmental process	FOXA1|RNF10|BTG1|SERPINE2|ITGB3|PLEKHB1|PTPRM|GIMAP5|RBPJ|PHB2|CYR61|PTPRF|ARHGAP4|CDC20|SART1|GJA1|PNP|CDH1|HNF4A|DNMT3B|ACTR3|EIF5A|DYNLT1|PRKCB|ANXA3|SERPINF1|IGFBP3|LIG4|MIF|RHOA|NME1|IL1A|TWSG1|CFDP1|DDAH1|MORF4L2|RBP1|UBE2V2|RT1-BA|ITGA7|ARHGEF2|ADNP|ATF5|IL6ST|ALDOA|SGK1|RAPGEF4|CRP|LAMA3|CHRD|LPL|FOXO4|AKAP5|KALRN|RTN4|TRPM2|MAPK9|CCNB1|ANKH|P2RY2|KATNA1|GNA12|NTF3|MAPK1|PDLIM7|FZD1|CD74|…
6631	3.155	94.42	30	190	1158	14267	fatty acid metabolic process	ACAA2|PRKAG1|CREM|LPL|ACSM5|CROT|ADH7|LTC4S|PTGS1|ACADL|PTGDS|FADS1|DECR1|CD74|CYP2J4|ACOT7|CYP4F1|PNPLA8|ACSL4|MIF|BAAT|ACLY|FABP3|FABP4|TBXAS1|NDUFAB1|DEGS1|ACOX3|ACOT4|SLC27A4
51649	3.2246	94.855	83	704	1158	14267	establishment of localization in cell	YWHAE|ARF1|TRAF3IP2|PHAX|GIMAP5|SRP14|PCSK5|TOMM20|IPO5|RPS15|PNP|YWHAQ|FTH1|KIF5B|CFL1|TLK1|KPNA3|SLC18A2|EIF5A|SEC13|TRAPPC2L|ANXA1|DST|DYNLT1|ANXA3|SSR3|TIMM23|BHLHA15|PEX1|THOC5|YWHAZ|THOC7|NISCH|LPHN1|RAB35|RAB1|BIRC5|EXOC6|ARHGEF2|PPIB|KPNB1|RAPGEF4|FTL|LY6E|VAMP3|RBM22|GOSR2|STXBP2|STX18|RPL11|DERL1|LIN7A|AKAP5|ATP5O|ARNTL|MAPK9|CCNB1|SYNGR2|GRPEL1|TPR|GRPEL2|ZFP384|VTI1A|MAPK1|STX2|HNRNPA…
43933	3.2265	94.855	79	663	1158	14267	macromolecular complex subunit organization	HIP1|CELF1|CCNH|GTF2B|PRKAG1|PHAX|RPS15|TUBA1C|GJA1|TUBA1A|TUBB5|ACADL|CDH1|PPAT|IQUB|TRIM27|GLUL|TSPYL2|HSP90AA1|TSPYL1|H2AFX|ANXA5|RPS6|HNF1B|MIF|TUBB2A|CAT|TFAM|GEMIN6|SNRPF|PFN1|SGK1|PFDN6|SNRPB|VAMP3|SET|MAX|LPL|LRP4|AKAP5|UQCRH|PAK1|CCNB1|ZNHIT6|POLR2E|SPP2|HMOX1|MAPK1|RPS2|DECR1|MAPK3|CD74|PRNP|TAF12|H3F3B|CAV2|UBE2C|TAF13|CAV1|TAF10|INSR|TAF11|ARPC4|TUBE1|NAP1L1|P2RX7|FKBP1A|RPS25|H1F0|HI…
43470	3.2613	94.855	7	18	1158	14267	regulation of carbohydrate catabolic process	PGAM1|INSR|PPP1R3D|IGF1|MIF|AVPR1A|GCK
43471	3.2613	94.855	7	18	1158	14267	regulation of cellular carbohydrate catabolic process	PGAM1|INSR|PPP1R3D|IGF1|MIF|AVPR1A|GCK
9308	3.328	96.116	48	356	1158	14267	amine metabolic process	MTPN|DDC|ITIH3|AHCY|FRRS1|GLDC|MAOA|ODC1|AMD1|HEXA|COMT|SAT1|HS2ST1|GCSH|CCND3|ZMAT2|ACADL|PPAT|HNF4A|KYNU|DSE|DNMT3B|GLUL|GOT1|CHKA|BHMT2|SARS|PYCR2|PRODH2|ASRGL1|WARS2|ACER2|SULT1B1|GLUD1|FABP3|MTHFD1|POLG2|KARS|DDAH1|CTH|PSME3|ACER3|PEMT|P4HB|FBP1|LY6E|FARSB|ALDH9A1
2250	3.4479	97.358	12	48	1158	14267	adaptive immune response	CRP|C3|CD74|CD8A|CFI|IL18|LIG4|C4BPB|C8B|FCGR1A|IL18BP|HSPD1
2460	3.4479	97.358	12	48	1158	14267	adaptive immune response based on somatic recombination of immune receptors built from immunoglobulin superfamily domains	CRP|C3|CD74|CD8A|CFI|IL18|LIG4|C4BPB|C8B|FCGR1A|IL18BP|HSPD1
43627	3.4593	97.358	30	191	1158	14267	response to estrogen stimulus	FOXA1|SERPINA1|WFDC1|ASH2L|HSPD1|LDHA|STS|CASP3|HMOX1|MAPK1|CD38|GSTM4|SLC34A2|PDGFRA|HSP90AA1|ANXA1|DUSP1|CAV1|MMP2|INSR|SERPINB9|MIF|SSTR3|KRT19|IFI27|IL1B|CYP1A2|CALR|TEK|ALDOA
45787	3.4699	97.358	15	69	1158	14267	positive regulation of cell cycle	FOXA1|DUSP3|INSR|PEBP1|IGF1|EGFR|IL1A|CCND3|CCNB1|RPS15A|CDK4|APEX1|IL1B|BIRC5|CALR
9967	3.4992	97.358	38	263	1158	14267	positive regulation of signal transduction	TRAF3IP2|ITGB3|WWC1|PEBP1|AKAP5|ARPP19|EGFR|HPX|GJA1|RELN|UBD|HMOX1|IL6R|LMCD1|FGF21|CD74|PRKCB|CAV1|PLK2|PLEKHG5|INSR|MIB2|IGF1|MIF|RHOC|RHOA|P2RX7|FKBP1A|IL1A|TRAF7|CD4|CD8A|IL1B|NEDD4|CAT|TEK|LTBR|IL6ST
65003	3.5124	97.358	75	624	1158	14267	macromolecular complex assembly	HIP1|CELF1|CCNH|GTF2B|PRKAG1|PHAX|RPS15|TUBA1C|GJA1|TUBA1A|TUBB5|ACADL|CDH1|PPAT|IQUB|TRIM27|GLUL|TSPYL2|HSP90AA1|TSPYL1|H2AFX|ANXA5|RPS6|HNF1B|MIF|TUBB2A|CAT|TFAM|GEMIN6|SNRPF|PFDN6|SNRPB|VAMP3|SET|MAX|LRP4|UQCRH|PAK1|CCNB1|ZNHIT6|POLR2E|SPP2|HMOX1|MAPK1|RPS2|DECR1|MAPK3|CD74|PRNP|TAF12|H3F3B|CAV2|UBE2C|TAF13|CAV1|TAF10|INSR|TAF11|ARPC4|TUBE1|NAP1L1|P2RX7|FKBP1A|RPS25|H1F0|HIST3H2A|H2AFY2|UBE2S|…
65008	3.6888	101.56	150	1422	1158	14267	regulation of biological quality	FOXA1|KDELR1|ITGA2B|ARPC5L|PEBP1|GIMAP5|ENO1|COMT|COL4A3BP|FTH1|CFL1|GLUL|GUCY1A3|TSPYL2|SLC34A2|ATP6V0E1|SLC11A1|TPM1|RPS6|BHLHA15|MIF|SUPT7L|NISCH|CFDP1|BIN3|RBP1|UBE2V2|ADNP|IL6ST|FTL|LY6E|MAOA|STXBP2|LPL|LIN7A|CABP1|ADH7|RTN4|C3|PRDX3|TMEM123|GJC3|TERT|PRDX1|HMOX1|MAP2K5|IP6K2|PLK3|FDPS|PRNP|GOT1|CAV1|INSR|CIDEA|ARPC5|IGF1|INHBA|CP|DNAJC16|EHD1|SULT1B1|ARPC2|ARPC3|CDK4|GNAQ|FXYD1|TBXAS1|GNB1|…
6790	3.8366	104.92	19	100	1158	14267	sulfur metabolic process	GSTK1|GSTM1|AHCY|TPK1|BHMT2|GSR|GSTT1|CSAD|COMT|PAPSS2|PAPSS1|HS2ST1|MTHFD1|CTH|GSTA1|DSE|DNMT3B|PEMT|DLD
32879	3.8614	104.92	83	708	1158	14267	regulation of localization	HIP1|ITGB3|FAF1|ITGA2B|PTPRM|IRS2|GIMAP5|RBPJ|CYR61|ARHGAP4|PANX1|GJA1|PLAU|CDH1|HNF4A|CD38|SIRPA|GLUL|PDGFRA|ANXA1|PRKCB|ANXA3|ABCC8|IGFBP3|MIF|AVPR1A|RHOA|IL1A|ADORA2A|IL1B|XCL1|IL6ST|RAPGEF4|CRP|KHDRBS1|STXBP2|LAMA3|GNAI3|CHRD|LPL|AKAP5|AIF1|EGFR|RTN4|PTGS1|MAPK9|CCNB1|ERBB3|P2RY2|PACSIN2|S1PR1|HMOX1|MAPK1|STX2|FCGR1A|FGF21|RNF20|CD74|GABBR1|RPH3AL|CAV1|INSR|CIDEA|IGF1|SYNJ2BP|GCK|EHD1|P2RX7|S…
10604	3.9857	107.59	96	844	1158	14267	positive regulation of macromolecule metabolic process	FOXA1|RNF10|PRDM9|CCNH|CD81|ITGB3|IRS2|RBPJ|CDC20|GJA1|CCND3|PSMD4|HNF4A|DNMT3B|IL6R|SKP1|EIF5A|SS18|PDGFRA|CDV3|ANKRD49|ANXA3|RHOG|TFEB|CACYBP|HNF1B|BHLHA15|MIF|AVPR1A|RHOA|RNF168|IL1A|ILF3|NIF3L1|PSMA3|MDFIC|TBL1XR1|IL1B|MORF4L2|PSME3|UBE2V2|IRF8|ADNP|LTB|IL6ST|PFN1|VAMP3|PSMD12|HDAC1|PSMD13|RNF8|AKAP5|RNF4|AIF1|NPAS2|ARNTL|MAPK9|HPX|SERTAD3|CCNB1|PSMB3|NTF3|NRIP1|S1PR1|TCEB2|MAPK1|MAPK3|RNF20|…
46164	4.1096	109.47	17	85	1158	14267	alcohol catabolic process	GPI|MIOX|MDH2|MAOA|PGAM1|ENO1|ADH7|COMT|ENO3|GCK|DHTKD1|GLB1|PGK1|GPD1L|TKT|ALDOA|GAPDH
46700	4.1096	109.47	17	85	1158	14267	heterocycle catabolic process	FRRS1|ATP5C1|MYO9B|ATP5O|ALDH1L2|PRODH2|NT5E|AKR7A3|PNP|TDG|ATP5E|KYNU|PDE4B|HMOX1|UGT1A8|BLVRA|UOX
43086	4.1348	109.47	37	256	1158	14267	negative regulation of catalytic activity	GPI|CSTB|CDKN1A|PSMD12|PSMD13|ADCY4|ADCY1|RLF|ADCY5|CDC20|PRDX3|CNR2|DNAJB6|PSMD4|PSMB3|CASP3|S1PR1|GABBR1|DUSP3|UBE2C|GADD45A|CAV1|IRAK3|MAPK8IP1|GADD45G|FKBP1A|PSMA3|FABP4|LATS2|ADORA2A|PSME3|PSMC1|PSMC2|BIRC5|TRIB3|PKIG|MAD2L1
22403	4.1856	110.1	36	247	1158	14267	cell cycle phase	KHDRBS1|CDKN1A|PRDM9|PSMD13|RNF8|AKAP8|FOXO4|EGFR|SMC2|CDC20|CCND3|CCNB1|LSM11|TUBB5|PTTG1|KATNA1|CHMP1A|E2F6|RALBP1|DYNLT1|UBE2C|GADD45A|RPS6|INHBA|CDC25A|FABP1|LATS2|UBE2S|CDK4|ID4|BIRC5|ARHGEF2|TACC2|ANP32B|ARL8B|MAD2L1
10675	4.2336	110.66	12	49	1158	14267	regulation of cellular carbohydrate metabolic process	ACER2|PFKFB1|PGAM1|HNF4A|INSR|PPP1R3D|IRS2|IGF1|MIF|AVPR1A|ARPP19|GCK
22402	4.407	114.47	49	370	1158	14267	cell cycle process	CDKN1A|PRDM9|SMC2|CDC20|CCND3|LSM11|TUBB5|PSMD4|PTTG1|CHMP1A|SKP1|RALBP1|DYNLT1|RPS6|CDC25A|PSMA3|LATS2|PSME3|BIRC5|ARHGEF2|ARL8B|KHDRBS1|MACF1|PSMD12|PSMD13|RNF8|AKAP8|FOXO4|EGFR|CCNB1|PSMB3|KATNA1|E2F6|RPRM|UBE2C|GADD45A|INHBA|FABP1|UBE2S|CDK4|CENPJ|PSMC1|PSMC2|ID4|ATM|CALR|TACC2|ANP32B|MAD2L1
23051	4.6792	120.78	82	702	1158	14267	regulation of signaling process	HSP90AB1|TRAF3IP2|CD81|ITGB3|WWC1|PEBP1|PTPRF|ARHGAP4|RGS5|GJA1|RGS3|PLAU|RGS1|HNF4A|IL6R|LMCD1|AGFG1|RALBP1|DUSP3|DYNLT1|PRKCB|PLEKHG5|ARHGEF19|RHOH|IRAK3|MIF|VRK3|RHOC|RHOA|ARFGAP2|MAPK8IP1|BCR|SIGIRR|IL1A|TRAF7|TBC1D2|CEACAM1|MDFIC|CD8A|IL1B|CAT|RGN|TRIB3|ARHGEF2|IL6ST|ARHGEF7|RAPGEF4|VAMP3|KHDRBS1|RABGAP1|AKAP5|KALRN|ARPP19|EGFR|PPP1R2|MAPK9|HPX|PAK1|RELN|ERBB3|UBD|S1PR1|HMOX1|FGF21|FARP1|CD7…
16070	4.8372	124.09	76	641	1158	14267	RNA metabolic process	CELF1|CCNH|RPP30|GTF2B|EIF4A3|PHAX|RPL7|RPS15|PTBP1|SART1|RPS16|LSM11|AUH|RPS6|APLP1|SARS|THOC5|SRRM1|MRPL44|CTU1|SFPQ|POLG2|KARS|NHP2L1|RPUSD1|TFAM|GEMIN6|PABPC1|SNRPF|RPL26|RPP25|SNRPB|RBM22|SF3B5|SF3B2|KHDRBS3|RTCD1|GTF3C6|YTHDC1|URM1|RPL11|U2AF1L4|ZMAT2|TCEB3|POLR2E|SNRPB2|HNRNPA1|SF3B1|PNPT1|SF3A2|TAF12|FUS|TAF13|NONO|TAF10|TAF11|LSM1|WDR12|TRIT1|WARS2|HNRNPM|XAB2|HNRNPK|SNW1|GDNF|HNRNPF|POL…
34404	4.9979	126.63	31	204	1158	14267	nucleobase, nucleoside and nucleotide biosynthetic process	PRPS1|ADCY4|ATP5C1|ADCY1|ATP5G2|ATP5O|NADSYN1|ADCY5|PRPSAP1|ATP6AP1L|NT5E|PNP|PPAT|ATP5E|KYNU|ATP6V0E2|RAB11FIP3|ATP6V1F|GUCY1A3|ATP6V0E1|NME3|CTPS|ATP5F1|PAICS|APRT|NME1|MTHFD1|KARS|NME6|ALDOA|PRTFDC1
34654	4.9979	126.63	31	204	1158	14267	nucleobase, nucleoside, nucleotide and nucleic acid biosynthetic process	PRPS1|ADCY4|ATP5C1|ADCY1|ATP5G2|ATP5O|NADSYN1|ADCY5|PRPSAP1|ATP6AP1L|NT5E|PNP|PPAT|ATP5E|KYNU|ATP6V0E2|RAB11FIP3|ATP6V1F|GUCY1A3|ATP6V0E1|NME3|CTPS|ATP5F1|PAICS|APRT|NME1|MTHFD1|KARS|NME6|ALDOA|PRTFDC1
51641	5.2779	132.91	90	788	1158	14267	cellular localization	YWHAE|ARF1|TRAF3IP2|KDELR1|FAF1|PHAX|GIMAP5|SRP14|PCSK5|TOMM20|IPO5|RPS15|PNP|YWHAQ|FTH1|KIF5B|CFL1|TLK1|KPNA3|SLC18A2|EIF5A|SEC13|TRAPPC2L|ANXA1|DST|DYNLT1|ANXA3|SSR3|TIMM23|BHLHA15|PEX1|THOC5|YWHAZ|THOC7|SUPT7L|NISCH|LPHN1|RAB35|RAB1|BIRC5|EXOC6|ARHGEF2|PPIB|KPNB1|RAPGEF4|FTL|LY6E|VAMP3|RBM22|GOSR2|STXBP2|STX18|RPL11|DERL1|LIN7A|AKAP5|ATP5O|ARNTL|MAPK9|CCNB1|SYNGR2|GRPEL1|TPR|GRPEL2|ZFP384|VTI1…
32811	5.3345	133.52	3	3	1158	14267	negative regulation of epinephrine secretion	GABBR1|GCK|PTGS1
9966	5.4202	134.85	81	695	1158	14267	regulation of signal transduction	HSP90AB1|TRAF3IP2|CD81|ITGB3|WWC1|PEBP1|PTPRF|ARHGAP4|RGS5|GJA1|RGS3|PLAU|RGS1|HNF4A|IL6R|LMCD1|AGFG1|RALBP1|DUSP3|DYNLT1|PRKCB|PLEKHG5|ARHGEF19|RHOH|IRAK3|MIF|VRK3|RHOC|RHOA|ARFGAP2|MAPK8IP1|BCR|SIGIRR|IL1A|TRAF7|TBC1D2|CEACAM1|MDFIC|CD8A|IL1B|CAT|RGN|TRIB3|ARHGEF2|IL6ST|ARHGEF7|RAPGEF4|KHDRBS1|RABGAP1|AKAP5|KALRN|ARPP19|EGFR|PPP1R2|MAPK9|HPX|PAK1|RELN|ERBB3|UBD|S1PR1|HMOX1|FGF21|FARP1|CD74|CAV1…
82	5.4545	134.89	10	37	1158	14267	G1/S transition of mitotic cell cycle	CDKN1A|CCND3|LATS2|CDK4|RPS6|ID4|INHBA|E2F6|EGFR|CDC25A
22607	5.4998	135.2	90	789	1158	14267	cellular component assembly	HIP1|CELF1|CCNH|GTF2B|PRKAG1|PHAX|RPS15|TUBA1C|GJA1|TUBA1A|TUBB5|ACADL|CDH1|PPAT|IQUB|RAC2|TRIM27|GLUL|TMOD1|TSPYL2|HSP90AA1|TSPYL1|H2AFX|ANXA5|RPS6|KRT8|HNF1B|MIF|TUBB2A|BIN3|LOX|CAT|TFAM|GEMIN6|SNRPF|PFDN6|PLEC|SNRPB|VAMP3|SET|MAX|LAMA3|LRP4|RSPH9|AIF1|UQCRH|LIMA1|PAK1|CCNB1|TERT|ZNHIT6|UBD|POLR2E|SPP2|HMOX1|MAPK1|RPS2|STX2|DECR1|MAPK3|CD74|PRNP|TAF12|H3F3B|CAV2|UBE2C|TAF13|CAV1|TAF10|INSR|TAF1…
28	5.6687	138.53	4	6	1158	14267	ribosomal small subunit assembly	RPS15|RPS25|RPS6|RPS2
6672	5.798	140.86	9	31	1158	14267	ceramide metabolic process	P2RX7|ACER2|COL4A3BP|GM2A|ORMDL2|ORMDL3|HEXA|ACER3|B4GALNT1
10565	6.0152	144.74	16	80	1158	14267	regulation of cellular ketone metabolic process	ANXA1|INSIG2|CAB39L|CAV1|PRKAG1|IRS2|AVPR1A|COMT|ARPP19|GCK|FABP1|MAPK9|ACADL|HNF4A|DLD|PDK1
16265	6.0281	144.74	54	424	1158	14267	death	YWHAE|HIP1|TRAF3IP2|FAF1|C8B|ARHGAP4|BBC3|GJA1|CASP3|RASSF5|CASP4|CASP2|CHAC1|SLC18A2|PSENEN|PRKCB|SP110|PLEKHG5|RPS6|LIG4|CTSL1|NISCH|TRAF7|IFI27|BIRC5|TRIB3|ARHGEF2|ARHGEF7|GAPDH|RTN3|PHLPP1|MAX|LYZ2|PHB|KALRN|STK3|HSPD1|TRPM2|MAPK9|TMEM123|ERBB3|CCL6|RPS3|HMOX1|GZMA|CIDEA|CIDEC|GADD45G|P2RX7|AIMP2|RGD1310686|DLC1|PPT1|ATM
43403	6.2232	146.96	5	10	1158	14267	skeletal muscle tissue regeneration	MTPN|GJA1|PLAU|IGF1|ENO3
6110	6.2232	146.96	5	10	1158	14267	regulation of glycolysis	PGAM1|INSR|IGF1|MIF|GCK
71310	6.2593	146.96	43	318	1158	14267	cellular response to organic substance	MCM7|MAX|DERL3|ADCY4|DERL1|IRS2|ADCY1|FOXO4|AIF1|ADCY5|UBE2L3|PAK1|CCNB1|GNG10|RELN|ERBB3|CDH1|PPAT|P2RY2|UGT1A8|RXRG|FZD1|FDPS|GOT1|DUSP1|MGMT|MMP2|INSR|SERPINB9|SSTR3|COL1A1|LATS2|VAPB|GNB2|DLC1|GNB1|GNAS|NOX4|CALR|SLC29A1|PFN1|SGK1|FBP1
6109	6.2628	146.96	12	51	1158	14267	regulation of carbohydrate metabolic process	ACER2|PFKFB1|PGAM1|HNF4A|INSR|PPP1R3D|IRS2|IGF1|MIF|AVPR1A|ARPP19|GCK
32956	6.9418	161.97	16	81	1158	14267	regulation of actin cytoskeleton organization	ACTR3|SDC4|ARPC1A|TPM1|ARPC5L|ARPC5|RHOA|LIMA1|PAK1|ARPC2|ARPC3|CAPZA1|DLC1|S1PR1|NOX4|PFN1
44106	7.4792	172.87	37	264	1158	14267	cellular amine metabolic process	MTPN|DDC|AHCY|FRRS1|GLDC|MAOA|ODC1|AMD1|COMT|SAT1|GCSH|ZMAT2|ACADL|PPAT|HNF4A|KYNU|GLUL|GOT1|CHKA|BHMT2|SARS|PYCR2|PRODH2|ASRGL1|WARS2|GLUD1|FABP3|MTHFD1|POLG2|KARS|DDAH1|CTH|PEMT|FBP1|LY6E|FARSB|ALDH9A1
45428	7.4924	172.87	9	32	1158	14267	regulation of nitric oxide biosynthetic process	MAPK9|HSP90AA1|DDAH1|IL1B|CAV1|INSR|GIMAP5|AIF1|EGFR
7623	7.6131	174.68	15	74	1158	14267	circadian rhythm	DDC|AHCY|PHLPP1|HOMER1|IL18|HNF1B|ADCY1|EGFR|NPAS2|ARNTL|CORT|ADORA2A|ERBB3|CDK4|PTGDS
43161	7.7232	175.26	21	122	1158	14267	proteasomal ubiquitin-dependent protein catabolic process	PSMD12|UBE2C|PSMD13|DERL1|RNF4|HSP90B1|DDB1|CDC20|PCNP|PSMA3|CCNB1|PSMD4|UBE2S|PSMB3|TBL1XR1|PSME3|PSMC1|PSMC2|FBXO4|MAD2L1|SKP1
10498	7.7232	175.26	21	122	1158	14267	proteasomal protein catabolic process	PSMD12|UBE2C|PSMD13|DERL1|RNF4|HSP90B1|DDB1|CDC20|PCNP|PSMA3|CCNB1|PSMD4|UBE2S|PSMB3|TBL1XR1|PSME3|PSMC1|PSMC2|FBXO4|MAD2L1|SKP1
48869	7.9612	179.67	140	1337	1158	14267	cellular developmental process	FOXA1|SERPINE2|PEBP1|GIMAP5|RBPJ|BZW2|ACTB|CDC20|GJA1|COL4A3BP|CDH1|NRTN|TMOD1|PDGFRA|SERPINF1|IGFBP3|RPS6|KRT8|LIG4|HNF1B|RPSA|ACSL4|BHLHA15|MIF|THOC5|CTSL1|EID1|TWSG1|BIN3|CD8A|COL4A1|UBE2V2|ADNP|ATF5|IL6ST|EFNA5|KALRN|RLF|RTN4|PRDX3|TRPM2|CCNB1|UBD|FZD1|CAV2|CAV1|RARRES2|INSR|IGF1|INHBA|GADD45G|COL1A1|AIMP2|GDNF|GNAQ|ID4|NOX4|CALR|TGFBI|IL7R|YWHAE|RNF10|ALAS2|BTG1|CELF1|FHL2|PTPRM|PTPRK|PTPRF|…
5996	8.1632	182.31	32	219	1158	14267	monosaccharide metabolic process	PRPS1|GPI|PFKFB1|CREM|UAP1|RGD1560797|ENO1|ENO3|DHTKD1|PPP1R2|POFUT1|PGK1|XYLB|PCK2|PDK1|PMM1|MDH2|PGAM1|H2AFX|PMM2|AKR1A1|RENBP|GCK|NISCH|DPM1|GNPDA1|GLB1|IL6ST|TKT|ALDOA|GAPDH|FBP1
40008	8.1663	182.31	41	303	1158	14267	regulation of growth	OGFR|CDKN1A|CELF1|CD81|HTRA1|WFDC1|ENO1|CYR61|RTN4|ARHGAP4|BBC3|SERTAD3|CCNB1|PTTG1|HNF4A|PRKCDBP|CD38|RBBP7|MAP2K5|IP6K2|TSPYL2|FDPS|PRKCB|IDH3G|IGFBP3|INSR|IGF1|INHBA|AVPR1A|RHOA|IGSF11|ATRN|CSDA|NME6|MORF4L2|CTH|PPT1|ADNP|IL6ST|TKT|SGK1
9636	8.2226	182.58	18	98	1158	14267	response to toxin	GUCY1A3|CDKN1A|DDC|CYP4F1|MGMT|PEBP1|CYP17A1|MAPK9|CCNB1|RELN|AKR7A3|CDH1|CDK4|MAPK1|SLC22A8|SLC18A2|MAPK3|SULT2A1
46907	8.3227	183.71	63	520	1158	14267	intracellular transport	YWHAE|ARF1|PHAX|GIMAP5|SRP14|TOMM20|IPO5|RPS15|YWHAQ|FTH1|KIF5B|CFL1|TLK1|KPNA3|EIF5A|SEC13|TRAPPC2L|DST|DYNLT1|SSR3|TIMM23|BHLHA15|PEX1|THOC5|YWHAZ|THOC7|RAB35|RAB1|PPIB|KPNB1|FTL|RBM22|GOSR2|STX18|RPL11|DERL1|AKAP5|ATP5O|ARNTL|MAPK9|SYNGR2|GRPEL1|TPR|GRPEL2|ZFP384|VTI1A|MAPK1|STX2|HNRNPA1|SEC23B|RAB11FIP3|MAPK3|CD74|RPH3AL|TRAPPC1|MTX1|RANBP17|SYNJ2BP|EHD1|NEDD4|CALR|RAMP1|RAN
8219	8.3626	183.71	53	420	1158	14267	cell death	YWHAE|HIP1|TRAF3IP2|FAF1|C8B|ARHGAP4|BBC3|GJA1|CASP3|RASSF5|CASP4|CASP2|CHAC1|PSENEN|PRKCB|SP110|PLEKHG5|RPS6|LIG4|CTSL1|NISCH|TRAF7|IFI27|BIRC5|TRIB3|ARHGEF2|ARHGEF7|GAPDH|RTN3|PHLPP1|MAX|LYZ2|PHB|KALRN|STK3|HSPD1|TRPM2|MAPK9|TMEM123|ERBB3|CCL6|RPS3|HMOX1|GZMA|CIDEA|CIDEC|GADD45G|P2RX7|AIMP2|RGD1310686|DLC1|PPT1|ATM
6955	8.5378	186.44	49	381	1158	14267	immune response	CD86|TRAF3IP2|CXCL1|C4BPB|C8B|CXCL13|IL18BP|CD1D1|PNP|FTH1|C1QBP|KYNU|OASL2|BNIP3L|ANXA3|SP110|RPS6|IL18|TFEB|LIG4|SERPINB9|MIF|YWHAZ|SIGIRR|IL1A|MSH3|CD8A|IL1B|XCL1|IRF8|RT1-BB|LTB|CRP|AHCY|CTF1|CFI|STXBP2|HSPD1|C3|CCL6|UBD|FCGR1A|CD74|PRG4|CD4|TOLLIP|NEDD4|IL7R|PF4
6986	8.5771	186.44	10	39	1158	14267	response to unfolded protein	DNAJC3|HSP90AB1|CREB3L3|DNAJB5|VAPB|DERL3|CREB3L1|DERL1|MANF|HSPD1
51130	8.7139	188.03	33	229	1158	14267	positive regulation of cellular component organization	HIP1|SDC4|SERPINE2|FAF1|PEBP1|AKAP5|PTPRF|MAPK9|CCNB1|P2RY2|DNMT3B|SIRPA|FCGR1A|ACTR3|EIF5A|HSP90AA1|ANXA1|CAV1|INSR|IGF1|MIF|RHOA|P2RX7|IL1A|ARPC2|IL1B|PPT1|UBE2V2|NOX4|CALR|ADNP|PFN1|SGK1
31145	8.7413	188.03	13	60	1158	14267	anaphase-promoting complex-dependent proteasomal ubiquitin-dependent protein catabolic process	PSMD12|UBE2C|PSMD13|CDC20|PSMA3|CCNB1|PSMD4|UBE2S|PSMB3|PSME3|PSMC1|PSMC2|MAD2L1
51707	8.8471	189.32	44	333	1158	14267	response to other organism	CD86|CREBZF|SERPINA1|SPARC|LYZ2|ODC1|PTAFR|HSPB1|ENO1|COMT|RBPJ|LTC4S|HSPD1|PRDX3|TRPM2|MAPK9|RPS15A|CNR2|P2RY2|CASP3|CFL1|IQUB|MAPK1|FCGR1A|IL6R|FV1|GUCY1A3|BNIP3L|ANXA3|ABCC8|SLC11A1|IRAK3|IGF1|MIF|EEF1G|P2RX7|SELP|FGR|IL1A|IL1B|CYP1A2|IRF8|ALDOA|TPT1
1558	8.9354	190.22	28	184	1158	14267	regulation of cell growth	CDKN1A|HTRA1|WFDC1|ENO1|CYR61|RTN4|ARHGAP4|SERTAD3|PTTG1|HNF4A|PRKCDBP|CD38|RBBP7|MAP2K5|IP6K2|TSPYL2|FDPS|IGFBP3|IGF1|INHBA|AVPR1A|RHOA|NME6|CTH|PPT1|ADNP|IL6ST|SGK1
10648	9.2466	195.84	37	267	1158	14267	negative regulation of cell communication	HTRA1|CHRD|PEBP1|LRP4|PHB2|PTPRF|RGS5|RGS3|CNR2|ERBB3|RGS1|HNF4A|CD38|SNX6|CD74|GABBR1|RPH3AL|DUSP3|CAV1|CIDEA|RHOH|IRAK3|MIF|AVPR1A|VRK3|RHOA|MAPK8IP1|SIGIRR|P2RX7|TWSG1|NLRP12|NEDD4|DLC1|RGS10|CALR|ADNP|RAPGEF4
8104	10.064	212.06	82	720	1158	14267	protein localization	YWHAE|ARF4|ARF1|TRAF3IP2|KDELR1|CD81|FAF1|GDI2|PHAX|SRP14|PCSK5|TOMM20|IPO5|CHCHD4|PNP|YWHAQ|CFL1|CHMP1A|TLK1|KPNA3|EIF5A|SEC13|DYNLT1|SSR3|TIMM23|PEX1|SENP2|YWHAZ|SUPT7L|ARFGAP2|RAB33B|BIN3|RAB35|RAB1|CHMP4C|EXOC6|KPNB1|ATG4D|RBM22|CHMP5|GOSR2|STXBP2|STX18|RPL11|DERL1|LRP4|LIN7A|AKAP5|GABARAP|ARNTL|SNX3|MAPK9|SYNGR2|GRPEL1|KATNA1|TPR|GRPEL2|VTI1A|MAPK1|STX2|SEC23B|RAB11FIP3|MAPK3|CD74|RPH3AL|MTX…
44262	10.362	217.24	46	355	1158	14267	cellular carbohydrate metabolic process	PRPS1|GPI|PFKFB1|ISYNA1|PTAFR|RPN1|CREM|UAP1|RGD1560797|ENO1|ENO3|HS2ST1|DHTKD1|PPP1R2|POFUT1|PGK1|MGAT1|ST3GAL6|XYLB|PCK2|PDK1|MIOX|PMM1|GOT1|MDH2|PGAM1|IDH2|H2AFX|PMM2|ST8SIA3|AKR1A1|RENBP|GCK|CS|NISCH|DPM1|ACLY|COQ2|GNPDA1|GLB1|GPD1L|IL6ST|TKT|ALDOA|GAPDH|FBP1
9611	10.434	217.6	55	444	1158	14267	response to wounding	ARF4|SERPINA1|SPARC|CD81|ITGB3|ITGA2B|PEBP1|CXCL1|C4BPB|C8B|ENO3|GJA1|PLAU|CASP3|HNF4A|CASP4|PDGFRA|MMP2|MIF|BAAT|YWHAZ|SIGIRR|ATRN|IL1A|LOX|CD8A|IL1B|CRP|MTPN|AHCY|MAX|PTAFR|CFI|PTGER3|LTC4S|AIF1|PAPSS2|C3|TRPM2|CCNB1|RELN|ERBB3|P2RY2|HMOX1|FCGR1A|CELA1|HPS5|IGF1|PTPN12|P2RX7|SELP|FABP5|GDNF|TOLLIP|PF4
32970	10.485	217.6	16	84	1158	14267	regulation of actin filament-based process	ACTR3|SDC4|ARPC1A|TPM1|ARPC5L|ARPC5|RHOA|LIMA1|PAK1|ARPC2|ARPC3|CAPZA1|DLC1|S1PR1|NOX4|PFN1
51239	10.594	218.01	111	1030	1158	14267	regulation of multicellular organismal process	FOXA1|SERPINE2|PEBP1|GIMAP5|PHB2|CDC20|GJA1|PNP|CDH1|PTGDS|IL6R|GLUL|GUCY1A3|PRKCB|SERPINF1|IGFBP3|LIG4|MIF|SIGIRR|NISCH|TWSG1|RBP1|UBE2V2|RT1-BA|ADNP|ATF5|IL6ST|SDC4|CHRD|CABP1|FOXO4|KALRN|RTN4|C3|CCNB1|ANKH|HMOX1|FZD1|PLK3|CAV1|INSR|CIDEA|IGF1|INHBA|SELP|BMP1|GDNF|TBXAS1|PPT1|ID4|CALR|IL7R|RAB5A|RNF10|BTG1|CELF1|PTPRM|CYR61|PTPRF|ARHGAP4|PANX1|SART1|HNF4A|DNMT3B|CD38|LMCD1|ACTR3|DYNLT1|ANXA3|MM…
6725	10.61	218.01	23	142	1158	14267	cellular aromatic compound metabolic process	PRPS1|MTPN|DDC|TPK1|MAOA|COMT|ALDH1L2|APRT|TYMP|SULT1B1|AKR7A3|MTHFD1|PPAT|KYNU|FPGS|CYP1A2|DNMT3B|MAPK1|PEMT|FBP1|UGT1A8|LY6E|UOX
1959	11.098	226.9	6	16	1158	14267	regulation of cytokine-mediated signaling pathway	SIGIRR|HPX|CD74|HSP90AB1|CAV1|PTPRF
10562	11.244	227.64	22	134	1158	14267	positive regulation of phosphorus metabolic process	CD74|CD81|ITGB3|CAV1|INSR|IGF1|MIF|AKAP5|AIF1|EGFR|GCK|P2RX7|MAPK9|HPX|CD4|CCND3|CCNB1|IL1B|DLC1|ADNP|IL6ST|IL6R
45937	11.244	227.64	22	134	1158	14267	positive regulation of phosphate metabolic process	CD74|CD81|ITGB3|CAV1|INSR|IGF1|MIF|AKAP5|AIF1|EGFR|GCK|P2RX7|MAPK9|HPX|CD4|CCND3|CCNB1|IL1B|DLC1|ADNP|IL6ST|IL6R
2252	11.833	238.4	18	101	1158	14267	immune effector process	CRP|BNIP3L|CD74|TRAF3IP2|ANXA3|CFI|STXBP2|LIG4|SERPINB9|C4BPB|C8B|YWHAZ|HSPD1|C3|MSH3|CD8A|IL7R|FCGR1A
10638	11.963	239.84	16	85	1158	14267	positive regulation of organelle organization	ACTR3|ANXA1|SDC4|CAV1|INSR|PEBP1|IGF1|RHOA|P2RX7|IL1A|CCNB1|ARPC2|IL1B|DNMT3B|NOX4|PFN1
6091	12.048	240.05	35	252	1158	14267	generation of precursor metabolites and energy	GPI|ATP5C1|ENO1|ATP5G2|ATP5O|ENO3|UQCRH|DHTKD1|ATP6AP1L|PPP1R2|ATP5E|PGK1|ATP6V0E2|NDUFV2|FADS1|ATP6V1F|ATP6V0E1|GOT1|IDH3G|MDH2|PGAM1|IDH2|ATP5F1|GCK|CYBASC3|CS|SUCLA2|UQCRQ|NDUFS6|CAT|CYP1A2|IL6ST|ALDOA|GAPDH|DLD
16064	12.09	240.05	9	34	1158	14267	immunoglobulin mediated immune response	CRP|C3|CD74|CFI|LIG4|C4BPB|C8B|FCGR1A|HSPD1
42257	12.376	244.56	4	7	1158	14267	ribosomal subunit assembly	RPS15|RPS25|RPS6|RPS2
45786	12.912	251.38	19	110	1158	14267	negative regulation of cell cycle	MACF1|CDKN1A|HDAC1|GADD45A|GMNN|FOXO4|INHBA|EGFR|PLA2G16|LATS2|NME6|CASP3|HNF4A|TPR|CHMP1A|TAF6|ATM|CALR|RPRM
43549	12.964	251.38	39	291	1158	14267	regulation of kinase activity	PFKFB1|CDKN1A|CERK|SDC4|CD81|ITGB3|DGKA|ADCY4|ADCY1|EGFR|ADCY5|PRDX3|PAK1|CCND3|RELN|CASP3|TSPYL2|CD74|DUSP3|CISH|GADD45A|CAV1|INSR|IRAK3|DGKZ|MAPK8IP1|GADD45G|P2RX7|TRAF7|CD4|CEACAM1|FABP4|LATS2|ADORA2A|MDFIC|IL1B|TRIB3|ADNP|PKIG
51258	13.035	251.38	10	41	1158	14267	protein polymerization	TUBA1C|TUBB2A|TUBA1A|TUBB5|UBE2C|UBE2S|CENPJ|CAV1|ARPC4|TUBE1
22415	13.035	251.38	10	41	1158	14267	viral reproductive process	CD4|DYNLT1|VAPB|NEDD4|INSR|LIG4|THOC5|PPIA|PCSK5|THOC7
10332	13.12	251.38	8	28	1158	14267	response to gamma radiation	IL1A|IL1B|CAV1|CHEK2|LIG4|NOX4|ATM|IL6R
31400	13.141	251.38	21	127	1158	14267	negative regulation of protein modification process	YWHAE|PSMD12|UBE2C|PSMD13|CAV1|IGFBP3|INSR|PEBP1|CDC20|ACER2|PSMA3|NLRP12|CCNB1|PSMD4|PSMB3|PSME3|PSMC1|HNF4A|PSMC2|DNMT3B|MAD2L1
46394	13.208	251.38	24	153	1158	14267	carboxylic acid biosynthetic process	CD74|GOT1|BHMT2|PRKAG1|AKR1A1|LPL|PYCR2|MIF|LTC4S|AGPAT2|PRODH2|PTGS1|ACLY|GLUD1|AMACR|MTHFD1|CTH|KYNU|TBXAS1|NDUFAB1|DEGS1|PTGDS|GLUL|FADS1
16053	13.208	251.38	24	153	1158	14267	organic acid biosynthetic process	CD74|GOT1|BHMT2|PRKAG1|AKR1A1|LPL|PYCR2|MIF|LTC4S|AGPAT2|PRODH2|PTGS1|ACLY|GLUD1|AMACR|MTHFD1|CTH|KYNU|TBXAS1|NDUFAB1|DEGS1|PTGDS|GLUL|FADS1
10627	13.308	252.11	40	301	1158	14267	regulation of intracellular protein kinase cascade	TRAF3IP2|ITGB3|WWC1|PEBP1|AKAP5|EGFR|MAPK9|HPX|GJA1|PAK1|UBD|HNF4A|HMOX1|IL6R|FGF21|CD74|DUSP3|PRKCB|CAV1|PLK2|PLEKHG5|INSR|MIB2|RHOH|IGF1|MIF|VRK3|RHOC|RHOA|MAPK8IP1|P2RX7|FKBP1A|IL1A|TRAF7|NLRP12|MDFIC|IL1B|TEK|LTBR|IL6ST
52547	13.553	255.59	17	94	1158	14267	regulation of peptidase activity	GPI|CSTB|HIP1|MGMT|CAV1|RHOA|BBC3|HSPD1|MAPK9|ADORA2A|DNAJB6|IFI27|CDH1|DLC1|CASP4|RPS3|BIRC5
6886	13.616	255.61	41	311	1158	14267	intracellular protein transport	YWHAE|GOSR2|STX18|RPL11|DERL1|AKAP5|SRP14|TOMM20|IPO5|ARNTL|MAPK9|SYNGR2|GRPEL1|YWHAQ|CFL1|TPR|GRPEL2|VTI1A|TLK1|MAPK1|STX2|KPNA3|SEC23B|MAPK3|EIF5A|CD74|RPH3AL|MTX1|DYNLT1|RANBP17|SSR3|TIMM23|PEX1|SYNJ2BP|YWHAZ|NEDD4|CALR|RAMP1|KPNB1|RAN|RBM22
51094	13.705	256.11	45	350	1158	14267	positive regulation of developmental process	FOXA1|BTG1|SERPINE2|LPL|GIMAP5|AKAP5|CYR61|PTPRF|RTN4|TRPM2|MAPK9|SART1|GJA1|CCNB1|PNP|NTF3|DNMT3B|PDLIM7|ACTR3|EIF5A|CD74|PRKCB|ANXA3|SERPINF1|IGFBP3|INSR|LIG4|IGF1|MIF|INHBA|RHOA|P2RX7|IL1A|BMP1|DDAH1|GDNF|MORF4L2|UBE2V2|RT1-BA|TEK|ADNP|IL6ST|IL7R|SGK1|PF4
34637	14.111	262.51	13	63	1158	14267	cellular carbohydrate biosynthetic process	GPI|ISYNA1|PMM1|GOT1|PTAFR|PMM2|GCK|HS2ST1|PGK1|TKT|GAPDH|FBP1|PCK2
5975	14.718	272.58	58	481	1158	14267	carbohydrate metabolic process	GPI|HEXA|RGD1560797|ENO1|ENO3|HS2ST1|DHTKD1|CCND3|GM2A|POFUT1|DSE|XYLB|PDK1|MIOX|MANBA|AMY1A|PGAM1|H2AFX|AKR1A1|ALG13|RENBP|PGM2L1|NISCH|DPM1|ACLY|IL6ST|TKT|ALDOA|GAPDH|FBP1|B4GALT5|PRPS1|PFKFB1|ISYNA1|ITIH3|PTAFR|RPN1|CREM|UAP1|SLC3A2|PPP1R2|PGK1|MGAT1|ST3GAL6|PCK2|PMM1|GOT1|MDH2|IDH2|PMM2|ST8SIA3|GCK|CS|COQ2|GNPDA1|GLB1|GPD1L|GLA
16192	14.889	274.51	56	461	1158	14267	vesicle-mediated transport	ARF4|SH3GL3|ARF1|HIP1|KDELR1|GDI2|RAB22A|FTH1|CHMP1A|SIRPA|SLC18A2|SH3GL1|KCMF1|RALBP1|SEC13|TRAPPC2L|ANXA3|YWHAZ|ARFGAP2|MAPK8IP1|NME1|LPHN1|RAB35|RAB1|IRF8|EXOC6|RAB38|CLEC4F|RAPGEF4|FTL|VAMP3|RTN3|GOSR2|STXBP2|STX18|GNAI3|LRP4|LIN7A|KALRN|VTI1A|PACSIN2|STX2|FCGR1A|SEC23B|RAB11FIP3|RPH3AL|TRAPPC1|CAV2|CAV1|MERTK|EHD1|P2RX7|NEDD4|PPT1|RAB5A|CDC42SE2
19724	15.119	275.07	9	35	1158	14267	B cell mediated immunity	CRP|C3|CD74|CFI|LIG4|C4BPB|C8B|FCGR1A|HSPD1
46519	15.119	275.07	9	35	1158	14267	sphingoid metabolic process	P2RX7|ACER2|COL4A3BP|GM2A|ORMDL2|ORMDL3|HEXA|ACER3|B4GALNT1
90068	15.119	275.07	9	35	1158	14267	positive regulation of cell cycle process	IL1A|CDKN1A|UBE2C|APEX1|IL1B|INSR|PEBP1|BIRC5|IGF1
43068	15.643	280.95	47	372	1158	14267	positive regulation of programmed cell death	FOXA1|YWHAE|CDKN1A|HIP1|FAF1|KALRN|PTPRF|ARHGAP4|BBC3|HSPD1|MAPK9|LDHA|UBD|CASP3|CHEK2|RPS3|HMOX1|CASP2|FCGR1A|IP6K2|EIF5A|PSENEN|BNIP3L|ANXA1|DUSP1|PLEKHG5|MMP2|IGFBP3|ANXA5|RPS6|IL18|RPS3A|INHBA|CIDEC|RHOA|P2RX7|DDX19A|ADORA2A|IFI27|CDK4|IL1B|RGD1310686|GNAQ|DLC1|NOX4|ARHGEF2|ARHGEF7
9117	15.697	280.95	39	294	1158	14267	nucleotide metabolic process	PRPS1|PANK2|GMPR2|ADCY4|ATP5C1|ADCY1|NUDT5|ATP5G2|ATP5O|NADSYN1|ADCY5|PRPSAP1|ATP6AP1L|LDHA|NT5E|PNP|PPAT|TDG|ATP5E|KYNU|PDE4B|ATP6V0E2|RAB11FIP3|ATP6V1F|GUCY1A3|ATP6V0E1|IDH3G|MDH2|NME3|MYO9B|CTPS|ATP5F1|PAICS|ATP5J2|NME1|MTHFD1|NME6|TKT|ALDOA
6753	15.697	280.95	39	294	1158	14267	nucleoside phosphate metabolic process	PRPS1|PANK2|GMPR2|ADCY4|ATP5C1|ADCY1|NUDT5|ATP5G2|ATP5O|NADSYN1|ADCY5|PRPSAP1|ATP6AP1L|LDHA|NT5E|PNP|PPAT|TDG|ATP5E|KYNU|PDE4B|ATP6V0E2|RAB11FIP3|ATP6V1F|GUCY1A3|ATP6V0E1|IDH3G|MDH2|NME3|MYO9B|CTPS|ATP5F1|PAICS|ATP5J2|NME1|MTHFD1|NME6|TKT|ALDOA
70271	15.782	280.95	54	442	1158	14267	protein complex biogenesis	HIP1|CCNH|GTF2B|PRKAG1|TUBA1C|GJA1|TUBA1A|TUBB5|ACADL|CDH1|PPAT|IQUB|TRIM27|GLUL|HSP90AA1|ANXA5|MIF|TUBB2A|CAT|TFAM|PFDN6|VAMP3|MAX|LRP4|UQCRH|PAK1|CCNB1|POLR2E|SPP2|HMOX1|MAPK1|DECR1|MAPK3|CD74|PRNP|TAF12|CAV2|UBE2C|TAF13|CAV1|TAF10|INSR|TAF11|ARPC4|TUBE1|P2RX7|FKBP1A|UBE2S|CENPJ|CTH|TAF6|CALR|TEK|PF4
6461	15.782	280.95	54	442	1158	14267	protein complex assembly	HIP1|CCNH|GTF2B|PRKAG1|TUBA1C|GJA1|TUBA1A|TUBB5|ACADL|CDH1|PPAT|IQUB|TRIM27|GLUL|HSP90AA1|ANXA5|MIF|TUBB2A|CAT|TFAM|PFDN6|VAMP3|MAX|LRP4|UQCRH|PAK1|CCNB1|POLR2E|SPP2|HMOX1|MAPK1|DECR1|MAPK3|CD74|PRNP|TAF12|CAV2|UBE2C|TAF13|CAV1|TAF10|INSR|TAF11|ARPC4|TUBE1|P2RX7|FKBP1A|UBE2S|CENPJ|CTH|TAF6|CALR|TEK|PF4
16032	15.884	281.55	10	42	1158	14267	viral reproduction	CD4|DYNLT1|VAPB|NEDD4|INSR|LIG4|THOC5|PPIA|PCSK5|THOC7
43467	16.846	296.35	8	29	1158	14267	regulation of generation of precursor metabolites and energy	PGAM1|INSR|PPP1R3D|IRS2|IGF1|MIF|AVPR1A|GCK
60255	16.87	296.35	234	2426	1158	14267	regulation of macromolecule metabolic process	SUV420H2|SERPINE2|CCNH|EIF4A3|ENO1|RBPJ|PHB2|UBE2L3|CDC20|ELK4|ALKBH2|GJA1|PSMD4|CREB3L3|CREB3L1|PTGFRN|TRIM27|CCNL2|RPS13|SKP1|TSPYL2|PRKCB|SP110|HNF1B|BHLHA15|RFX1|MIF|MAPK8IP1|SIGIRR|EID1|NIF3L1|ZSCAN20|SUB1|PSME3|PPP1R3D|TFAM|TRIB3|ATF5|PFN1|L3MBTL2|MTDH|PRDX3|HPX|HMOX1|SNX6|FZD1|INSR|NR1D2|CELA1|IGF1|PA2G4|ACER2|SNW1|H2AFY2|HNRNPF|CYP1A2|ID4|PEMT|CALR|PKIG|SETD8|SUV39H1|FAF1|MEOX2|HNF4A|CHMP…
45859	16.934	296.35	37	276	1158	14267	regulation of protein kinase activity	CDKN1A|CERK|SDC4|CD81|ITGB3|DGKA|ADCY4|ADCY1|EGFR|ADCY5|PAK1|CCND3|RELN|CASP3|TSPYL2|CD74|DUSP3|CISH|GADD45A|CAV1|INSR|IRAK3|DGKZ|MAPK8IP1|GADD45G|P2RX7|TRAF7|CD4|CEACAM1|FABP4|LATS2|ADORA2A|MDFIC|IL1B|TRIB3|ADNP|PKIG
1932	17.278	300.36	28	192	1158	14267	regulation of protein amino acid phosphorylation	CD81|ITGB3|PEBP1|AKAP5|AIF1|EGFR|MAPK9|HPX|PAK1|CCND3|CCNB1|HNF4A|IL6R|CD74|CAV1|IGFBP3|INSR|IGF1|MIF|MAPK8IP1|P2RX7|CD4|NLRP12|MDFIC|IL1B|ADNP|IL6ST|RAPGEF4
9059	17.37	300.36	122	1165	1158	14267	macromolecule biosynthetic process	RPL4|RPL5|TOR2A|RPL3|CCNH|RPL31|GTF2B|RPL34|RPL10L|ZDHHC7|RPL8|RPL6|RPL7|RPS15|CCND3|RPS16|RPL18A|POFUT1|RPL35|RPS11|RPS13|RGD1562402|RPL21|RPS8|RPL23|RPL22|RPS6|HUS1|LIG4|SARS|RPSA|CDC25A|MRPS18C|EEF1A1|DPM1|POLG2|KARS|TFAM|RPL27|ADNP|RPL26|RPS4Y2|RPN1|MRPL14|PHB|MRPL15|ZMAT2|TERT|ST3GAL6|RAB11FIP3|ST8SIA3|IGF1|INHBA|EEF2|RGD1563835|COL1A1|AIMP2|RPS25|RPS27|EIF5|RPL27A|IARS|RPS24|FARSB|RPS23|CRE…
17038	17.494	300.36	16	88	1158	14267	protein import	MTX1|PEX1|YWHAZ|TOMM20|ARNTL|MAPK9|GRPEL1|CFL1|TPR|GRPEL2|MAPK1|KPNA3|KPNB1|RAN|MAPK3|RBM22
43281	17.516	300.36	15	80	1158	14267	regulation of caspase activity	GPI|HIP1|MGMT|RHOA|BBC3|HSPD1|MAPK9|ADORA2A|DNAJB6|IFI27|CDH1|DLC1|CASP4|RPS3|BIRC5
19319	17.527	300.36	7	23	1158	14267	hexose biosynthetic process	GPI|PMM1|PMM2|PGK1|GAPDH|FBP1|PCK2
51439	19.028	324.74	13	65	1158	14267	regulation of ubiquitin-protein ligase activity involved in mitotic cell cycle	PSMD12|UBE2C|PSMD13|CDC20|PSMA3|CCNB1|PSMD4|PSMB3|PSME3|PSMC1|PSMC2|MAD2L1|SKP1
2449	19.218	326.62	10	43	1158	14267	lymphocyte mediated immunity	CRP|C3|CD74|CD8A|CFI|LIG4|C4BPB|C8B|FCGR1A|HSPD1
2684	19.362	327.73	33	240	1158	14267	positive regulation of immune system process	CRP|CDKN1A|ITGB3|CFI|ITGA2B|C4BPB|GIMAP5|C8B|HSPD1|C3|HPX|SART1|PNP|MAPK1|CD38|FCGR1A|CD74|PRKCB|CAV1|IL18|IRAK3|MIF|P2RX7|SELP|CD4|NCR3|IL1B|POLR3D|POLR3F|RT1-BA|CD47|IL6ST|IL7R
42327	19.559	328.37	21	131	1158	14267	positive regulation of phosphorylation	CD74|CD81|ITGB3|CAV1|INSR|IGF1|MIF|AKAP5|AIF1|EGFR|GCK|P2RX7|MAPK9|HPX|CD4|CCND3|CCNB1|IL1B|ADNP|IL6ST|IL6R
10876	19.559	328.37	21	131	1158	14267	lipid localization	GLTP|APOL9A|ANXA1|CAV1|HEXA|CIDEA|PCTP|ACSL4|CROT|P2RX7|FABP1|FABP3|GM2A|IL1B|SLCO2B1|NRIP1|APOF|B4GALNT1|OSBPL1A|APOL3|SLC27A4
14060	20.042	333.77	3	4	1158	14267	regulation of epinephrine secretion	GABBR1|GCK|PTGS1
31579	20.042	333.77	3	4	1158	14267	membrane raft organization	CAV2|CAV1|PPT1
7005	20.829	345.48	18	106	1158	14267	mitochondrion organization	HSP90AA1|MTX1|POLDIP2|CAV2|BHLHA15|GIMAP5|SYNJ2BP|YWHAZ|TOMM20|BBC3|P2RX7|PRDX3|MAPK9|COL4A3BP|GRPEL1|CASP3|GRPEL2|TFAM
10646	21.211	350.41	113	1073	1158	14267	regulation of cell communication	FOXA1|TRAF3IP2|CD81|WWC1|PEBP1|PHB2|RGS5|GJA1|RGS3|PLAU|RGS1|IL6R|GLUL|AGFG1|RALBP1|PRKCB|MIF|VRK3|MAPK8IP1|BCR|SIGIRR|NISCH|TWSG1|CD8A|TRIB3|ADNP|IL6ST|KHDRBS1|HTRA1|CHRD|CABP1|KALRN|ARPP19|RTN4|HPX|UBD|HMOX1|FGF21|SNX6|PLK3|CAV2|CAV1|PLK2|INSR|CIDEA|IGF1|GLUD1|GDNF|PPT1|ATM|CALR|RAB5A|CDC42SE2|RNF10|HSP90AB1|ITGB3|PTPRF|ARHGAP4|HNF4A|CD38|LMCD1|DUSP3|DYNLT1|ABCC8|PLEKHG5|ARHGEF19|RHOH|IRAK3|AVP…
46364	21.361	351.47	8	30	1158	14267	monosaccharide biosynthetic process	GPI|PMM1|PMM2|PGK1|TKT|GAPDH|FBP1|PCK2
33273	22.022	359.49	22	141	1158	14267	response to vitamin	FZD1|SPARC|DUSP1|PRKCB|MGMT|SERPINF1|INSR|MIF|LTC4S|CYP17A1|COL1A1|ACER2|IL1A|IL1B|KYNU|RBP1|PEMT|CD38|RXRG|FADS1|SULT2A1|ABCG2
22613	22.022	359.49	22	141	1158	14267	ribonucleoprotein complex biogenesis	CELF1|RPLP0|EIF4A3|RPL11|RPS6|PHAX|WDR12|RPL7|RPS15|RPS25|RPS16|NHP2L1|ZNHIT6|BMS1|MRTO4|GEMIN6|SNRPF|RPL26|RPS2|RBMX|RPS24|SNRPB
32269	22.122	359.69	27	186	1158	14267	negative regulation of cellular protein metabolic process	YWHAE|PSMD12|HSP90AB1|SERPINE2|PSMD13|ITGB3|PEBP1|SRP14|CDC20|CCNB1|PSMD4|PSMB3|HNF4A|DNMT3B|PTGFRN|UBE2C|CAV1|IGFBP3|INSR|ACER2|PSMA3|NLRP12|PSME3|PSMC1|PSMC2|CALR|MAD2L1
44403	22.213	359.76	11	51	1158	14267	symbiosis, encompassing mutualism through parasitism	GUCY1A3|CD4|DYNLT1|HDAC1|VAPB|NEDD4|INSR|TAF11|THOC5|THOC7|SMC2
34621	22.468	362.28	43	339	1158	14267	cellular macromolecular complex subunit organization	SET|HIP1|CELF1|LRP4|PHAX|AKAP5|RPS15|TUBA1C|PAK1|TUBA1A|TUBB5|ZNHIT6|IQUB|RPS2|TSPYL2|HSP90AA1|TSPYL1|H3F3B|UBE2C|CAV1|H2AFX|RPS6|ARPC4|HNF1B|TUBE1|NAP1L1|FKBP1A|RPS25|H1F0|TUBB2A|HIST3H2A|H2AFY2|UBE2S|CENPJ|TFAM|GEMIN6|CALR|SNRPF|PFN1|SGK1|RBMX|PFDN6|SNRPB
43065	22.819	362.28	46	369	1158	14267	positive regulation of apoptosis	FOXA1|YWHAE|HIP1|FAF1|KALRN|PTPRF|ARHGAP4|BBC3|HSPD1|MAPK9|LDHA|UBD|CASP3|CHEK2|RPS3|HMOX1|CASP2|FCGR1A|IP6K2|EIF5A|PSENEN|BNIP3L|ANXA1|DUSP1|PLEKHG5|MMP2|IGFBP3|ANXA5|RPS6|IL18|RPS3A|INHBA|CIDEC|RHOA|P2RX7|DDX19A|ADORA2A|IFI27|CDK4|IL1B|RGD1310686|GNAQ|DLC1|NOX4|ARHGEF2|ARHGEF7
42440	22.996	362.28	9	37	1158	14267	pigment metabolic process	PRPS1|HPX|ALAS2|SLC25A39|PPAT|HMOX1|BLVRA|APRT|TMEM14C
45429	23.032	362.28	7	24	1158	14267	positive regulation of nitric oxide biosynthetic process	MAPK9|HSP90AA1|DDAH1|IL1B|INSR|AIF1|EGFR
6107	23.163	362.28	4	8	1158	14267	oxaloacetate metabolic process	CS|GOT1|MDH2|PCK2
31577	23.163	362.28	4	8	1158	14267	spindle checkpoint	CCNB1|TPR|BIRC5|ATM
16090	23.163	362.28	4	8	1158	14267	prenol metabolic process	DPM1|FDPS|H2AFX|ADNP
16093	23.163	362.28	4	8	1158	14267	polyprenol metabolic process	DPM1|FDPS|H2AFX|ADNP
23034	23.23	362.28	103	967	1158	14267	intracellular signaling pathway	GUCY1B2|CD81|DGKA|PEBP1|RASSF5|CHEK2|RALBP1|PRKCH|CISH|PRKCB|RPS6|BHLHA15|DGKZ|MAPK8IP1|BCR|RAB35|IL6ST|ARL8A|ARL8B|PFKFB1|INSIG2|CREM|CACNA1D|KALRN|RLF|STK3|HMOX1|PLEK2|MAP2K5|RASL10A|CAV1|INSR|IGF1|GADD45G|ICK|GNAQ|GNB1|GNAS|PLEKHM1|ATM|BCAR3|ARF4|CDKN1A|ARF1|FAF1|RAB22A|YWHAQ|CASP3|RAC2|TLK2|TLK1|DUSP3|DUSP1|NFAM1|H2AFX|RHOG|RHOH|AVPR1A|RHOC|RHOA|RAB33B|TRAF7|LATS2|ADORA2A|MDFIC|IL1B|RAB1|ARHG…
14070	23.246	362.28	37	281	1158	14267	response to organic cyclic substance	CDKN1A|SERPINA1|TPMT|PEBP1|GSTT1|COMT|CYP17A1|HSPD1|LDHA|CCNB1|STS|RELN|P2RY2|CASP3|HMOX1|UGT1A8|RXRG|FADS1|GUCY1A3|GSTM2|GABBR1|CYP2J4|ANXA1|HOMER1|MGMT|MMP2|HNF1B|IGF1|CTSL1|P2RX7|SELP|IL1A|ADORA2A|IL1B|CYP1A2|SLC22A8|ALDOA
9165	23.524	365.25	28	196	1158	14267	nucleotide biosynthetic process	PRPS1|ADCY4|ATP5C1|ADCY1|ATP5G2|ATP5O|NADSYN1|ADCY5|PRPSAP1|ATP6AP1L|NT5E|PNP|PPAT|ATP5E|KYNU|ATP6V0E2|RAB11FIP3|ATP6V1F|GUCY1A3|ATP6V0E1|NME3|CTPS|ATP5F1|PAICS|NME1|MTHFD1|NME6|ALDOA
45595	24.129	373.23	60	512	1158	14267	regulation of cell differentiation	FOXA1|RNF10|BTG1|SERPINE2|ITGB3|PLEKHB1|GIMAP5|RBPJ|PTPRF|ARHGAP4|CDC20|SART1|PNP|DNMT3B|ACTR3|EIF5A|DYNLT1|SERPINF1|IGFBP3|LIG4|MIF|RHOA|NME1|TWSG1|MORF4L2|RBP1|UBE2V2|RT1-BA|ARHGEF2|ADNP|ATF5|IL6ST|SGK1|RAPGEF4|CRP|CHRD|LPL|FOXO4|AKAP5|KALRN|RTN4|TRPM2|MAPK9|P2RY2|KATNA1|NTF3|MAPK1|PDLIM7|FZD1|CD74|CAV1|PLA2G2A|CELA1|IGF1|INHBA|GNAQ|ID4|CALR|IL7R|PF4
87	24.403	376.06	19	116	1158	14267	M phase of mitotic cell cycle	RALBP1|DYNLT1|UBE2C|RPS6|RNF8|AKAP8|CDC25A|SMC2|CDC20|FABP1|CCNB1|PTTG1|UBE2S|KATNA1|CHMP1A|BIRC5|ARHGEF2|ARL8B|MAD2L1
51443	25.279	387	13	67	1158	14267	positive regulation of ubiquitin-protein ligase activity	PSMD12|UBE2C|PSMD13|CDC20|PSMA3|CCNB1|PSMD4|UBE2S|PSMB3|PSME3|PSMC1|PSMC2|SKP1
10942	25.394	387	47	381	1158	14267	positive regulation of cell death	FOXA1|YWHAE|CDKN1A|HIP1|FAF1|KALRN|PTPRF|ARHGAP4|BBC3|HSPD1|MAPK9|LDHA|UBD|CASP3|CHEK2|RPS3|HMOX1|CASP2|FCGR1A|IP6K2|EIF5A|PSENEN|BNIP3L|ANXA1|DUSP1|PLEKHG5|MMP2|IGFBP3|ANXA5|RPS6|IL18|RPS3A|INHBA|CIDEC|RHOA|P2RX7|DDX19A|ADORA2A|IFI27|CDK4|IL1B|RGD1310686|GNAQ|DLC1|NOX4|ARHGEF2|ARHGEF7
12501	25.394	387	47	381	1158	14267	programmed cell death	YWHAE|RTN3|HIP1|PHLPP1|TRAF3IP2|MAX|PHB|KALRN|ARHGAP4|BBC3|STK3|HSPD1|TRPM2|MAPK9|GJA1|ERBB3|CCL6|CASP3|RASSF5|CASP4|RPS3|CASP2|CHAC1|PSENEN|PRKCB|SP110|GZMA|PLEKHG5|RPS6|CIDEA|LIG4|CIDEC|GADD45G|CTSL1|NISCH|AIMP2|TRAF7|IFI27|RGD1310686|DLC1|PPT1|BIRC5|TRIB3|ATM|ARHGEF2|ARHGEF7|GAPDH
10149	25.852	392.53	5	13	1158	14267	senescence	CDKN1A|TERT|CHEK2|ATM|CALR
8285	27.416	413.6	36	274	1158	14267	negative regulation of cell proliferation	RNF10|CDKN1A|BTG1|HDAC1|WFDC1|DPT|PTPRM|PHB|FOXO4|COMT|RBPJ|PHB2|RLF|PTPRF|GJA1|PTTG1|FTH1|CASP3|HNF4A|HMOX1|GABBR1|RALBP1|CAV2|CAV1|SERPINF1|IGFBP3|PLA2G2A|INHBA|HSPG2|IL1A|ADORA2A|IL1B|CTH|DLC1|NOX4|PEMT
51336	27.44	413.6	40	313	1158	14267	regulation of hydrolase activity	GPI|CSTB|RPL5|HIP1|RABGAP1|PTGER3|GDI2|BBC3|HSPD1|PPP1R2|MAPK9|DNAJB6|GM2A|CDH1|CASP4|RPS3|S1PR1|AGFG1|RALBP1|DYNLT1|MGMT|CAV1|TPM1|VRK3|RHOA|ARFGAP2|FABP1|FKBP1A|TBC1D2|ADORA2A|IFI27|MSH3|GNAQ|DLC1|SGSM2|GNB1|PPT1|RGN|BIRC5|SSBP1
8284	27.991	416.84	49	403	1158	14267	positive regulation of cell proliferation	CDKN1A|CD81|ITGB3|ASH2L|RBPJ|CDC20|CCND3|STS|PNP|RAC2|CD38|IL6R|GLUL|EIF5A|PDGFRA|IL18|LIG4|MIF|AVPR1A|HSPG2|NME1|IL1B|CD47|IL6ST|HDAC1|CRIP2|AIF1|RLF|EGFR|PRDX3|TRPM2|CCNB1|RPS15A|S1PR1|HMOX1|MAPK1|MAP2K5|FGF21|CD74|INSR|IGF1|FABP1|ACER2|FABP4|CDK4|GNAQ|ACER3|ID4|CALR
45767	28.001	416.84	9	38	1158	14267	regulation of anti-apoptosis	CDKN1A|DUSP1|CAV1|SERBP1|HMOX1|IGF1|IL6R|RTN4|HSPD1
34645	28.036	416.84	119	1148	1158	14267	cellular macromolecule biosynthetic process	RPL4|RPL5|TOR2A|RPL3|CCNH|RPL31|GTF2B|RPL34|RPL10L|ZDHHC7|RPL8|RPL6|RPL7|RPS15|RPS16|RPL18A|POFUT1|RPL35|RPS11|RPS13|RGD1562402|RPL21|RPS8|RPL23|RPL22|RPS6|HUS1|LIG4|SARS|RPSA|CDC25A|MRPS18C|EEF1A1|DPM1|POLG2|KARS|TFAM|RPL27|ADNP|RPL26|RPS4Y2|RPN1|MRPL14|PHB|MRPL15|ZMAT2|TERT|ST3GAL6|RAB11FIP3|ST8SIA3|IGF1|INHBA|EEF2|RGD1563835|AIMP2|RPS25|RPS27|EIF5|RPL27A|IARS|RPS24|FARSB|RPS23|CREBZF|HBS1L|ALA…
51251	28.064	416.84	16	92	1158	14267	positive regulation of lymphocyte activation	CD74|CDKN1A|CAV1|IL18|MIF|GIMAP5|HSPD1|SART1|CD4|PNP|IL1B|RT1-BA|CD38|CD47|IL6ST|IL7R
30154	28.159	416.84	133	1303	1158	14267	cell differentiation	FOXA1|SERPINE2|PEBP1|GIMAP5|RBPJ|BZW2|ACTB|CDC20|GJA1|CDH1|NRTN|TMOD1|PDGFRA|SERPINF1|IGFBP3|RPS6|KRT8|LIG4|HNF1B|RPSA|ACSL4|BHLHA15|MIF|THOC5|CTSL1|EID1|TWSG1|CD8A|COL4A1|UBE2V2|ADNP|ATF5|IL6ST|EFNA5|KALRN|RLF|RTN4|PRDX3|TRPM2|CCNB1|UBD|FZD1|CAV2|CAV1|RARRES2|INSR|IGF1|INHBA|GADD45G|COL1A1|AIMP2|GDNF|GNAQ|ID4|CALR|TGFBI|IL7R|YWHAE|RNF10|ALAS2|BTG1|CELF1|FHL2|PTPRM|PTPRK|PTPRF|ARHGAP4|BBC3|UPK1B|…
30334	28.678	422.99	29	208	1158	14267	regulation of cell migration	ITGB3|LAMA3|ITGA2B|CHRD|PTPRM|RBPJ|AIF1|EGFR|CYR61|RTN4|ARHGAP4|PLAU|P2RY2|S1PR1|MAPK1|RNF20|PDGFRA|ANXA3|IGFBP3|INSR|IGF1|RHOA|SELP|ABI3|APEX1|DLC1|NOX4|IL6ST|RAPGEF4
50870	28.983	425.98	13	68	1158	14267	positive regulation of T cell activation	CD74|CAV1|IL18|GIMAP5|HSPD1|SART1|CD4|PNP|IL1B|RT1-BA|CD47|IL6ST|IL7R
51438	29.185	427.43	14	76	1158	14267	regulation of ubiquitin-protein ligase activity	PSMD12|UBE2C|PSMD13|CDC20|PSMA3|CCNB1|PSMD4|UBE2S|PSMB3|PSME3|PSMC1|PSMC2|MAD2L1|SKP1
6915	29.706	432.88	46	374	1158	14267	apoptosis	YWHAE|RTN3|HIP1|PHLPP1|TRAF3IP2|MAX|PHB|KALRN|ARHGAP4|BBC3|STK3|HSPD1|TRPM2|MAPK9|GJA1|ERBB3|CCL6|CASP3|RASSF5|CASP4|RPS3|CASP2|CHAC1|PSENEN|PRKCB|SP110|GZMA|PLEKHG5|RPS6|CIDEA|LIG4|CIDEC|GADD45G|NISCH|AIMP2|TRAF7|IFI27|RGD1310686|DLC1|PPT1|BIRC5|TRIB3|ATM|ARHGEF2|ARHGEF7|GAPDH
1934	29.767	432.88	19	118	1158	14267	positive regulation of protein amino acid phosphorylation	CD74|CD81|ITGB3|CAV1|INSR|IGF1|MIF|AKAP5|AIF1|P2RX7|MAPK9|HPX|CD4|CCND3|CCNB1|IL1B|ADNP|IL6ST|IL6R
51492	30.437	435.34	6	19	1158	14267	regulation of stress fiber assembly	SDC4|DLC1|S1PR1|NOX4|PFN1|RHOA
19048	30.437	435.34	6	19	1158	14267	virus-host interaction	CD4|DYNLT1|VAPB|INSR|THOC5|THOC7
70585	30.437	435.34	6	19	1158	14267	protein localization in mitochondrion	MAPK9|MTX1|GRPEL1|GRPEL2|YWHAZ|TOMM20
6626	30.437	435.34	6	19	1158	14267	protein targeting to mitochondrion	MAPK9|MTX1|GRPEL1|GRPEL2|YWHAZ|TOMM20
51338	30.463	435.34	39	305	1158	14267	regulation of transferase activity	PFKFB1|CDKN1A|CERK|SDC4|CD81|ITGB3|DGKA|ADCY4|ADCY1|EGFR|ADCY5|PRDX3|PAK1|CCND3|RELN|CASP3|TSPYL2|CD74|DUSP3|CISH|GADD45A|CAV1|INSR|IRAK3|DGKZ|MAPK8IP1|GADD45G|P2RX7|TRAF7|CD4|CEACAM1|FABP4|LATS2|ADORA2A|MDFIC|IL1B|TRIB3|ADNP|PKIG
51248	31.607	450.13	28	200	1158	14267	negative regulation of protein metabolic process	YWHAE|PSMD12|HSP90AB1|SERPINE2|PSMD13|ITGB3|PEBP1|SRP14|CDC20|CCNB1|PSMD4|PSMB3|HNF4A|DNMT3B|PTGFRN|UBE2C|CAV1|IGFBP3|INSR|IRAK3|ACER2|PSMA3|NLRP12|PSME3|PSMC1|PSMC2|CALR|MAD2L1
10741	32.719	463.65	10	46	1158	14267	negative regulation of intracellular protein kinase cascade	P2RX7|NLRP12|DUSP3|CAV1|HNF4A|PEBP1|RHOH|VRK3|RHOA|MAPK8IP1
7584	32.927	463.65	33	248	1158	14267	response to nutrient	AHCY|SPARC|COX4I1|LTC4S|CYP17A1|LDHA|KYNU|CHMP1A|HMOX1|CD38|RXRG|FADS1|SULT2A1|FZD1|DUSP1|PRKCB|MGMT|CAV1|SERPINF1|INSR|ACSL4|MIF|CP|COL1A1|ACER2|IL1A|IL1B|RBP1|PEMT|IL6ST|SLC27A4|PLEC|ABCG2
33673	33.069	463.65	14	77	1158	14267	negative regulation of kinase activity	CDKN1A|DUSP3|GADD45A|CAV1|IRAK3|MAPK8IP1|GADD45G|PRDX3|FABP4|LATS2|ADORA2A|CASP3|TRIB3|PKIG
10212	33.069	463.65	14	77	1158	14267	response to ionizing radiation	ANXA1|MGMT|CAV1|RNF8|LIG4|RNF168|IL1A|IL1B|CASP3|CHEK2|DNMT3B|NOX4|ATM|IL6R
51351	33.118	463.65	13	69	1158	14267	positive regulation of ligase activity	PSMD12|UBE2C|PSMD13|CDC20|PSMA3|CCNB1|PSMD4|UBE2S|PSMB3|PSME3|PSMC1|PSMC2|SKP1
9605	33.377	465.7	64	561	1158	14267	response to external stimulus	CDKN1A|SPARC|COX4I1|CXCL1|LSP1|CYR61|PLAU|KYNU|CHMP1A|RAC2|CD38|FADS1|SULT2A1|DUSP1|PRKCB|MMP2|SERPINF1|ACSL4|MIF|AVPR1A|SSTR3|RHOA|CTSL1|IL1A|ADORA2A|IL1B|RBP1|XCL1|ADNP|IL6ST|SLC27A4|PLEC|ABCG2|PFKFB1|AHCY|MAX|PTAFR|LTC4S|AIF1|CYP17A1|C3|MAPK9|LDHA|CCNB1|RELN|CCL6|HMOX1|RXRG|SLC12A2|FZD1|MGMT|CAV1|INSR|IGF1|CP|GCK|P2RX7|COL1A1|ACER2|FABP7|GSTA1|PEMT|CKLF|PF4
42278	33.828	468.82	9	39	1158	14267	purine nucleoside metabolic process	PANK2|NT5E|PNP|KARS|DNMT3B|PEMT|COMT|PRTFDC1|APRT
46128	33.828	468.82	9	39	1158	14267	purine ribonucleoside metabolic process	PANK2|NT5E|PNP|KARS|DNMT3B|PEMT|COMT|PRTFDC1|APRT
51051	33.959	469.06	24	164	1158	14267	negative regulation of transport	CD74|GABBR1|ANXA1|ABCC8|ITGB3|INSR|FAF1|GNAI3|CIDEA|IRS2|AKAP5|GCK|RHOA|PTGS1|YRDC|NLRP12|ERBB3|IL1B|GNAQ|HNF4A|NEDD4|PACSIN2|HMOX1|PKIG
34622	36.138	495.48	39	308	1158	14267	cellular macromolecular complex assembly	SET|HIP1|CELF1|LRP4|PHAX|RPS15|TUBA1C|PAK1|TUBA1A|TUBB5|ZNHIT6|RPS2|TSPYL2|HSP90AA1|TSPYL1|H3F3B|UBE2C|CAV1|H2AFX|RPS6|ARPC4|HNF1B|TUBE1|NAP1L1|FKBP1A|RPS25|H1F0|TUBB2A|HIST3H2A|H2AFY2|UBE2S|CENPJ|TFAM|GEMIN6|CALR|SNRPF|RBMX|PFDN6|SNRPB
44265	36.442	495.48	46	378	1158	14267	cellular macromolecule catabolic process	CUL9|PSMD12|CCNH|PSMD13|USP10|EIF4A3|CUL2|DERL1|RNF4|HSP90B1|CDC20|PCNP|CCNB1|PSMD4|AUH|PSMB3|TDG|UBD|CASP3|FBXO4|ARIH2|SKP1|PSENEN|RNF20|USP24|PNPT1|UBE2C|GZMA|LSM1|CIDEA|DDB1|P2RX7|BACE2|PSMA3|UBE2S|TBL1XR1|PSME3|PSMC1|NEDD4|PSMC2|PPT1|UBE2V2|RNPS1|ATM|MAD2L1|DNASE1L1
46395	37.099	495.48	17	103	1158	14267	carboxylic acid catabolic process	AHCY|ACAA2|ACOT7|FRRS1|GOT1|GLDC|AKR1A1|PRODH2|ASRGL1|GCSH|GLUD1|FABP3|ACADL|KYNU|ACOX3|SLC27A4|DECR1
16054	37.099	495.48	17	103	1158	14267	organic acid catabolic process	AHCY|ACAA2|ACOT7|FRRS1|GOT1|GLDC|AKR1A1|PRODH2|ASRGL1|GCSH|GLUD1|FABP3|ACADL|KYNU|ACOX3|SLC27A4|DECR1
44087	37.12	495.48	23	156	1158	14267	regulation of cellular component biogenesis	ACTR3|HSP90AA1|SDC4|CAV1|FAF1|ARPC1A|TPM1|ARPC5L|ARPC5|RNF4|RHOA|TRPM2|ARPC2|ARPC3|CAPZA1|HNF4A|DLC1|UBE2V2|S1PR1|NOX4|ADNP|PFN1|SGK1
51437	37.257	495.48	12	62	1158	14267	positive regulation of ubiquitin-protein ligase activity involved in mitotic cell cycle	CDC20|PSMA3|PSMD12|CCNB1|PSMD4|UBE2C|PSMB3|PSMD13|PSME3|PSMC1|PSMC2|SKP1
51340	37.365	495.48	14	78	1158	14267	regulation of ligase activity	PSMD12|UBE2C|PSMD13|CDC20|PSMA3|CCNB1|PSMD4|UBE2S|PSMB3|PSME3|PSMC1|PSMC2|MAD2L1|SKP1
35556	37.382	495.48	72	648	1158	14267	intracellular signal transduction	BCAR3|ARF4|CDKN1A|ARF1|CD81|FAF1|PEBP1|RAB22A|YWHAQ|RAC2|RALBP1|DUSP3|RPS6|RHOG|RHOH|BHLHA15|AVPR1A|RHOC|RHOA|MAPK8IP1|RAB33B|TRAF7|LATS2|ADORA2A|MDFIC|IL1B|RAB35|RAB1|IL6ST|ARHGEF7|ARL8A|ARL8B|PFKFB1|PTAFR|PTGER3|CREM|ADCY4|CACNA1D|ADCY1|RLF|EGFR|ADCY5|STK3|MAPK9|PAK1|ERBB3|GNA12|S1PR1|HMOX1|MAPK1|CTNNAL1|MAP2K5|MAP4K3|MAPK3|CD74|RASL10A|CAV1|INSR|MYO9B|IGF1|SYNJ2BP|GCK|GADD45G|P2RX7|ICK|NLRP12|…
9208	37.551	495.48	5	14	1158	14267	pyrimidine ribonucleoside triphosphate metabolic process	NME6|NME3|CTPS|RAB11FIP3|NME1
9209	37.551	495.48	5	14	1158	14267	pyrimidine ribonucleoside triphosphate biosynthetic process	NME6|NME3|CTPS|RAB11FIP3|NME1
1516	37.551	495.48	5	14	1158	14267	prostaglandin biosynthetic process	CD74|TBXAS1|MIF|PTGDS|PTGS1
46036	37.551	495.48	5	14	1158	14267	CTP metabolic process	NME6|NME3|CTPS|RAB11FIP3|NME1
46457	37.551	495.48	5	14	1158	14267	prostanoid biosynthetic process	CD74|TBXAS1|MIF|PTGDS|PTGS1
6241	37.551	495.48	5	14	1158	14267	CTP biosynthetic process	NME6|NME3|CTPS|RAB11FIP3|NME1
