# Supplementary material for: Hypoxia tolerance, longevity and cancer-resistance in the mole rat Spalax – a liver transcriptomics approach
Source: Sci Rep. 2017 Oct 30;7:14348. doi: 10.1038/s41598-017-13905-z (PMC5662568; doi:10.1038/s41598-017-13905-z)
Supplement: Supplementary file 5 — Supplementary dataset 4 [file 41598_2017_13905_MOESM5_ESM.xls]

## Sheet: canditate_oncogenes
Comparison of FPKM-values from liver transcriptomic data of BMR,R und NMR
																Spezies key:
Genes upregulated in cancer cells																BMR = Blind-mole rat (Spalax)
																R = Rat (Rattus)
																NMR = Naked-mole rat (Heterocephalus)
		FPKM BMR	FPKM BMR	BMR/R	BMR/R	q_value	FPKM R	FPKM R	q_value	FPKM NMR	FPKM NMR	q_value	NMR/R	NMR/R								Number of Genes meeting the criteria:
Gene name	Description	Normox	Hypox	Normox	Hypox		Normox	Hypox		Normox	Hypox		Normox	Hypox			Expression under normoxia >=2 fold higher in BMR than in R					15
ACTL6A	actin-like protein 6A	24.0402	28.1603	3.4494	3.47069	0.61932	6.96939	8.11375	0.627852	5.6341	6.26716	0.99503	0.808406	0.772412			Expression under normoxia >=10 fold higher in BMR than in R					4
ALDOA	Fructose-bisphosphate aldolase A	112.004	292.947	5.09795	1.92354	0.000871567	21.9704	152.296	0.000328933	11.5103	17.3162	0.99503	0.5239	0.113701			Expression under normoxia <= 0,5 fold higher in BMR than in R					2
CCNA2	cyclin A2	0.472927	0.376839	0.861176	0.228501	1	0.549164	1.64918	0.00198009	0.696802	1.03338	1	1.26884	0.626602			Expression under hypoxia <=1,1 fold higher in BMR than in R					1
CCNB1	G2/mitotic-specific cyclin-B1	0.272969	0.192284	0.217271	0.0438334	1	1.25635	4.3867	0.000328933	0	0	1	0	0			Expression under normoxia >=2 in NMR AND in BMR					8
CCT7	T-complex protein 1 subunit eta	132.187	117.122	5.41198	3.79912	0.712515	24.4249	30.8287	0.183279	37.2503	43.7275	0.99503	1.5251	1.4184		empty	missing data
CLIC1	Chloride intracellular channel protein 1	30.6632	38.7055	2.21486	3.23144	0.469401	13.8443	11.9778	0.496209	0	0	0	0	0
CS	citrate synthase, mitochondrial precursor	81.293	73.295	3.71827	2.72988	0.753132	21.8631	26.8492	0.252452	46.0577	48.0713	0.99503	2.10664	1.79042		genes expressed in Spalax liver 24
FBL	rRNA 2'-O-methyltransferase fibrillarin	45.6016	47.7634	2.34704	1.97714	0.905869	19.4294	24.1578	0.237502	62.4865	64.3909	0.99503	3.21608	2.66543		(genes with no detectable expression (FPKM-value < 0.01, OR missing data vor BMR or R) were not considered)
HIST1H4C																Number of genes in original list 32
HNRNPA1	heterogeneous nuclear ribonucleoprotein A1	0	0	0	0	1	5.81334	12.1852	0.000328933	14.4483	5.64278	0.99503	2.48537	0.463085
KHDRBS1	KH domain-containing, RNA-binding, signal transduction-associated protein 1	19.8752	25.239	1.33075	1.20282	0.427744	14.9353	20.9832	0.0455982	42.8611	48.8358	0.99503	2.86979	2.32738
MCM2	DNA replication licensing factor MCM2	4.17611	3.00953	3.25999	1.85343	0.34071	1.28102	1.62376	0.345552	9.23466	12.281	0.99503	7.20883	7.56331
MCM3	DNA replication licensing factor MCM3	5.47355	4.01319	11.3604	9.05836	0.370631	0.48181	0.443037	1	1.86303	1.57584	0.99503	3.86673	3.5569
MSH2	DNA mismatch repair protein Msh2	6.10418	3.29244	2.0553	0.704383	0.0282383	2.96997	4.67422	0.0192911	3.1742	4.46332	0.99503	1.06877	0.95488
NAP1L1	nucleosome assembly protein 1-like 1	19.1331	22.6673	1.69146	1.25153	0.603794	11.3116	18.1116	0.00374726	4.09542	9.02605	0.99503	0.362055	0.498357
NME2	Nucleoside diphosphate kinase B
NPM1	Nucleophosmin
NUP205	nuclear pore complex protein Nup205	6.33789	6.93996	4.76655	4.78545	0.793773	1.32966	1.45022	0.720669	4.86135	3.8073	0.99503	3.65609	2.62533
PFDN4		16.7694	11.4491	∞	∞	0.372401	0	0	0	0	0	1	1	1
PFN2	Profilin-2	17.6776	58.2197	∞	∞	0.000871567	0	0	1	53.9729	73.2256	0.99503	∞	∞
PKM2		8.11869	10.7049	∞	∞	0.361043	0	0	0	20.5965	18.0314	0.99503	∞	∞
PPP1CC	Serine/threonine-protein phosphatase PP1-gamma catalytic subunit
PTGES3	Prostaglandin E synthase 3
RAN	GTP-binding nuclear protein Ran	66.264	83.2318	1.02282	0.928424	0.436349	64.7853	89.6485	0.0541454	231.815	361.129	0.99503	3.5782	4.02828
RCC2	Protein Rcc2	3.96033	12.8108	0.922562	1.45659	0.000871567	4.29275	8.79509	0.000604545	12.745	12.5068	0.99503	2.96896	1.42202
SAE1	SUMO-activating enzyme subunit 1	27.1622	20.4003	2.28394	1.8857	0.337124	11.8927	10.8184	0.64678	5.64115	18.5242	0.971883	0.474337	1.71229
SLC1A5	neutral amino acid transporter B(0)	0.764379	0.829172	2.63694	2.21498	1	0.289874	0.374347	1	3.24963	5.50662	0.99503	11.2105	14.7099
THOC4	THO complex subunit 4
TOP2A	DNA topoisomerase 2-alpha	0.375102	0.276301	0.795793	0.32013	1	0.471356	0.863091	0.0204019	0.586041	1.32637	1	1.24331	1.53677
TUBB
TUBB4Q
TUBG1	Tubulin gamma-1 chain	12.3237	7.51246	1.54909	1.4325	0.0918955	7.95545	5.24429	0.0334041	28.2661	32.467	0.99503	3.55305	6.19092

## Sheet: candidate_tumor_suppressors
Comparison of FPKM values from liver transcriptomic data of BMR, R and NMR
																Species key:
Genes downregulated in cancer cells																BMR = Blind mole rat (Spalax)
																R = Rat (Rattus)
																NMR = Naked mole rat (Heterocephalus)
																						Number of genes meeting the criteria:
		FPKM BMR	FPKM BMR	BMR/R	BMR/R	q_value	FPKM R	FPKM R	q_value	FPKM NMR	FPKM NMR	q_value	NMR/R	NMR/R			Expression under Normoxia >=2 fold higher in BMR than in R					49
Gene	Description	Normoxia	Hypoxia	Normoxia	Hypoxia		Normoxia	Hypoxia		Normoxia	Hypoxia		Normoxia	Hypoxia			Expression under Normoxia >=10 fold higher in BMR than in R					19
PRSS22	brain-specific serine protease 4 precursor	0.0427426	0	1.88758	0	1	0.0226441	0.0344369	1	0.423369	0.716128	1	18.6967	20.7954			Expression under Normoxia BMR/R <= 0,5 fold					12
SLITRK6	SLIT and NTRK-like protein 6 precursor	0.318379	0.200067	11.808	∞	1	0.0269631	0	1	0.334904	0.449865	1	12.4208	∞			Expression under Hypoxia <=1,1 fold higher in BMR than in R AND >=2 fold higher in BMR than in R under Normoxia					4
TCTE3	tctex1 domain-containing protein 3	0	0.272118	0	3.18705	1	0.0669284	0.0853823	1	0	0	1	0	0			Expression under Normoxia >=2 higher in NMR AND in BMR relative to rat					34
PPP1R1A	Protein phosphatase 1 regulatory subunit 1A	609.388	561.964	11843.1	54168.9	0.819788	0.0514553	0.0103743	1	564.686	718.566	0.99503	10974.3	69264		empty	missing data
A1BG	Alpha-1B-glycoprotein	1222.58	1362.25	1207.43	7624.95	0.781395	1.01255	0.178657	0.00279586	370.006	562.201	0.99503	365.42	3146.82
CCDC103	coiled-coil domain-containing protein 103	1.63743	1.24081	62.9887	69.3872	1	0.0259956	0.0178824	1	1.73879	1.5749	0.99503	66.8879	88.0698		genes expressed in Spalax liver 107
Acsm2		397.39	323.911			0.514152										(genes with no detectable expression (FPKM-value < 0.01, OR missing data in BMR or R) were not considered)
UPRT	Protein Uprt	25.5741	17.9611	952.551	972.526	0.223902	0.026848	0.0184685	1	6.0178	6.8782	0.99503	224.143	372.429
ASPRV1		1.84006	1.77471	∞	∞	0.976526	0	0	0	0	0	1	1	1
CPA5	carboxypeptidase A5	0.0312273	0	1	0	1	0	0.0140794	1	0	0	1	1	1
SNCG	Gamma-synuclein	3.52202	5.61757	6.90732	10.5447	0.447198	0.509897	0.532739	1	53.8627	43.9163	0.99503	105.634	82.4349
SULT2A1	Alcohol sulfotransferase A	0.359749	0	0.000564487	0	1	637.302	167.621	0.000328933	10.1818	11.9449	0.99503	0.0159764	0.0712614
NNMT	nicotinamide N-methyltransferase	993.319	1463.92	14.2754	7.17882	0.171651	69.5824	203.922	0.000328933	0	0	0	0	0
GADD45B	growth arrest and DNA damage-inducible protein GADD45 beta	5.38188	52.3093	4.03482	0.206786	0.000871567	1.33386	252.963	0.000328933	7.54766	7.25739	0.99503	5.65851	0.0286895
C1QTNF4	complement C1q tumor necrosis factor-related protein 4 precursor	2.00572	3.94471	34.0132	52.3974	0.137032	0.0589689	0.0752845	1	0	0	0	0	0
GZMB		1.89712	2.77305	∞	∞	0.540136	0	0	1	0.264987	0	1	∞	∞
ANGPTL3	angiopoietin-related protein 3 precursor	553.285	503.19	4.01714	3.2257	0.799377	137.731	155.994	0.564689	4243.33	1079.99	0.941723	30.8088	6.92328
AP3B2	Uncharacterized protein	0.207678	1.61729	30.36	47.8027	0.00338457	0.00684051	0.0338326	1	0.105704	0	1	15.4526	0
TREM2	triggering receptor expressed on myeloid cells 2 precursor	0.608128	0.382163	16.0909	9.32776	1	0.0377932	0.0409705	1	0.344395	0.58137	1	9.11262	14.19
MRM1	rRNA methyltransferase 1, mitochondrial	12.4538	8.42592	8.61962	7.73687	0.176073	1.44482	1.08906	0.282448	4.05395	5.74157	0.99503	2.80585	5.27204
PON3	Serum paraoxonase/lactonase 3	456.907	392.859	1.63015	1.81452	0.656347	280.285	216.509	0.167629	3.34846	9.64099	0.99503	0.0119466	0.0445293
ACP2	lysosomal acid phosphatase precursor	131.283	113.056	2.43373	3.05317	0.63109	53.9432	37.0291	0.0271014	57.0217	89.0642	0.99503	1.05707	2.40525
ALDH2	aldehyde dehydrogenase, mitochondrial precursor	843.167	998.467	1.42962	1.70965	0.665048	589.782	584.017	0.969923	405.207	352.88	0.99503	0.687045	0.604229
CYTH3	Cytohesin-3	2.75263	3.19921	2.58762	2.84346	0.784124	1.06377	1.12511	0.899064	9.24524	6.24678	0.99503	8.69101	5.55215
RELB	avian reticuloendotheliosis viral (v-rel) oncogene related B	1.942	5.61111	1.98535	8.22781	0.00488788	0.978164	0.681969	0.364363	1.90091	5.11849	0.99503	1.94334	7.50546
VAMP5	Vesicle-associated membrane protein 5	30.5787	13.1486	2.67182	1.59299	0.066283	11.4449	8.25403	0.164565	7.40988	6.1695	0.99503	0.647439	0.747453
GSTZ1	Maleylacetoacetate isomerase	1450.49	931.623	4.71491	3.13907	0.088873	307.639	296.783	0.88228	189.233	136.905	0.99503	0.615114	0.461297
CFB
BAG3	BAG family molecular chaperone regulator 3	45.1226	83.4097	4.71592	11.9917	0.0110102	9.56814	6.95561	0.0775084	27.1683	69.4898	0.798475	2.83945	9.99047
ALDH6A1	methylmalonate-semialdehyde dehydrogenase	164.841	133.774	0.684601	0.630254	0.500411	240.784	212.254	0.558467	170.913	128.023	0.99503	0.709819	0.603159
PPP1R13L	Protein LOC686781	2.3462	7.33406	3.51644	12.8515	0.000871567	0.667209	0.570677	1	12.2022	10.1299	0.99503	18.2884	17.7507
SLC22A1	Solute carrier family 22 member 1	549.223	346.076	6.69241	4.4233	0.0962814	82.0666	78.2394	0.818729	524.42	260.863	0.99503	6.39018	3.33416
GRB14	growth factor receptor-bound protein 14	88.3571	107.257	2.36454	2.88728	0.51606	37.3675	37.1481	0.979563	0	0	0	0	0
GHR	Growth hormone receptor Growth hormone-binding protein	313.636	153.029	1.25314	0.779654	0.00158676	250.28	196.278	0.27981	282.238	211.217	0.99503	1.12769	1.07611
MTERFD1	mTERF domain-containing protein 1, mitochondrial	17.2966	25.2381	1.11265	1.70853	0.386568	15.5454	14.7718	0.818758	36.8184	41.0191	0.99503	2.36844	2.77685
MUT	Protein LOC100361295; RCG43751	166.066	112.928	7.84652	6.64427	0.146855	21.1643	16.9963	0.232998	347.419	368.285	0.99503	16.4153	21.6685
RRAD	GTP-binding protein RAD	0	0.270582	1	∞	1	0	0	1	1.70074	1.48187	0.99503	∞	∞
DLGAP3	disks large-associated protein 3	0.0135259	0.0550592	∞	∞	1	0	0	1	0.0569725	0.0382452	1	∞	1
GNMT	Glycine N-methyltransferase	1174.72	1151.24	16.0749	12.4002	0.965476	73.0778	92.8401	0.178192	387.798	879.22	0.99503	5.30665	9.47026
NDRG2	Protein NDRG2	536.91	486.679	1.77067	1.7647	0.789099	303.224	275.785	0.663981	333.481	212.059	0.99503	1.09978	0.768929
TYROBP	TYRO protein tyrosine kinase-binding protein	43.5975	83.2974	0.789349	2.68425	0.0284726	55.2322	31.0319	0.000866937	73.8253	84.4833	0.99503	1.33664	2.72247
DMGDH	dimethylglycine dehydrogenase, mitochondrial precursor	434.569	348.506	3.30491	2.96258	0.49066	131.492	117.636	0.601354	532.503	400.44	0.99503	4.0497	3.40406
BHMT	Betaine--homocysteine S-methyltransferase 1	1787.8	3702.38	2.7965	0.73506	0.0197982	639.299	5036.84	0.000328933	3372.13	1638.88	0.99503	5.27473	0.325379
COX19	COX19 cytochrome c oxidase assembly homolog	63.6086	58.8594	7.27245	8.06625	0.87323	8.74651	7.297	0.343769	0	0	1	0	0
ENG	endoglin	20.2708	19.5483	1.04929	1.16605	0.929701	19.3185	16.7646	0.453922	56.3733	47.7817	0.99503	2.9181	2.85015
ACSL1	Long-chain-fatty-acid--CoA ligase 1	660.8	374.981	1.73628	1.40898	0.030374	380.584	266.136	0.080948	281.417	177.171	0.99503	0.739435	0.665716
NGEF	ephexin-1	15.2883	8.21985	2.20801	1.197	0.0101985	6.92402	6.86703	0.971418	44.8936	35.2816	0.99503	6.48375	5.13783
MBL2	Mannose-binding protein C	435.794	481.451	397.804	620.069	0.764695	1.0955	0.776448	0.241792	1166.7	2479.53	0.99503	1064.99	3193.43
HGFAC	hepatocyte growth factor activator precursor	243.629	248.405	2.73269	2.46973	0.9631	89.1534	100.58	0.543594	244.807	296.913	0.99503	2.74591	2.95201
GC	vitamin D-binding protein precursor	11194.9	10590	1.26416	1.43323	0.929686	8855.58	7388.93	0.550745	6345.51	6043.22	0.99503	0.716555	0.817875
ADH4	alcohol dehydrogenase 4
F9	Coagulation factor IX	388.71	375.76	1.03802	1.38907	0.936178	374.472	270.512	0.0935432	193.395	428.22	0.99503	0.516447	1.583
DECR1	2,4-dienoyl-CoA reductase, mitochondrial precursor	157.971	182.962	1.22132	1.05309	0.664029	129.344	173.738	0.0940309	21.9082	21.6352	0.99503	0.169379	0.124528
PDK2	pyruvate dehydrogenase kinase, isoenzyme 2	37.9716	46.8127	1.85123	1.02197	0.483916	20.5115	45.8065	0.000328933	269.699	173.826	0.99503	13.1487	3.79479
PCSK6	proprotein convertase subtilisin/kexin type 6 precursor	54.5176	99.6119	9.82304	1.66771	0.0132045	5.54997	59.7297	0.000328933	239.029	344.493	0.99503	43.0685	5.76753
TTR	Transthyretin	27636.7	29078.4	1.15019	1.16763	0.924134	24027.9	24903.8	0.918903	76.1288	76.8705	0.995273	0.00316835	0.0030867
HABP2	hyaluronan-binding protein 2 precursor	179.9	139.332	2.11448	1.7325	0.355822	85.0799	80.4227	0.798739	423.276	467.809	0.99503	4.97504	5.81688
GNE	Bifunctional UDP-N-acetylglucosamine 2-epimerase/N-acetylmannosamine kinase UDP-N-acetylglucosamine 2-epimerase N-acetylmannosamine kinase	85.7865	70.7002	2.52864	4.9818	0.509327	33.9259	14.1917	0.000328933	72.33	54.4896	0.99503	2.132	3.83954
SDS	L-serine dehydratase/L-threonine deaminase	182.166	558.614	4.44664	0.716418	0.000871567	40.9671	779.732	0.000328933	0.186875	2.65187	0.99503	0.00456159	0.003401
IQCB1	IQ calmodulin-binding motif-containing protein 1	2.57611	5.4814	1.14334	2.85582	0.0643314	2.25314	1.91938	0.523037	14.318	10.3417	0.99503	6.35469	5.38804
TFR2	Transferrin receptor protein 2
UNKL
BTD	Biotinidase	48.6508	40.0608	2.19491	1.6351	0.513954	22.1653	24.5005	0.617784	33.8171	64.9315	0.99503	1.52568	2.65021
ALDOB	fructose-bisphosphate aldolase B	4003.18	5340.61	2.30829	1.9161	0.442975	1734.26	2787.23	0.037038	1247.04	2261.92	0.99503	0.719062	0.81153
PLG	Plasminogen Plasmin heavy chain A Activation peptide Angiostatin Plasmin heavy chain A, short form Plasmin light chain B	1564.84	1496.74	1.3772	1.68274	0.928009	1136.25	889.467	0.301777	1947.41	1822.77	0.99503	1.71389	2.04928
KNG1
STAG3	Cohesin subunit SA-3	0.022932	0	1.79607	0	1	0.0127679	0.00675553	1	0	0.0951979	1	0	14.0918
HCLS1	hematopoietic lineage cell-specific protein
CPB2	Carboxypeptidase B2	666.06	704.258	1.43065	1.73059	0.891487	465.565	406.946	0.517057	162.912	362.074	0.99503	0.349923	0.889735
SEC14L2	SEC14-like protein 2	257.811	192.388	6.50071	7.31992	0.274861	39.6589	26.2828	0.0145875	23.5461	4.81009	0.214182	0.593715	0.183013
RDH5		1.98526	0.648619	0.0958516	0.0263815	1	20.7118	24.5861	0.367553	283.285	246.764	0.99503	13.6775	10.0367
FGG	Fibrinogen gamma chain
SERPING1	Plasma protease C1 inhibitor	820.488	1042.11	1.4888	2.52373	0.469401	551.106	412.925	0.19685	125.301	241.416	0.99503	0.227363	0.584649
PROS1	vitamin K-dependent protein S precursor	84.9116	74.1904	0.878317	0.789293	0.668653	96.6753	93.996	0.90336	180.041	320.438	0.99503	1.86233	3.40906
F12	Coagulation factor XII Coagulation factor XIIa heavy chain Coagulation factor XIIa light chain	268.09	303.609	0.902377	1.08436	0.710579	297.093	279.988	0.798304	85.301	251.93	0.727149	0.287119	0.899789
CFH	complement factor H precursor	313.126	372.218	0.948548	1.4294	0.632658	330.111	260.402	0.255932	1034.01	1850.91	0.99503	3.13231	7.10789
SERPINF2	alpha-2-antiplasmin precursor	645.813	492.966	1.40755	1.59944	0.364374	458.822	308.212	0.0354373	1555.1	1516.42	0.99503	3.38933	4.92006
ACAA2	3-ketoacyl-CoA thiolase, mitochondrial	1301.46	887.857	3.50249	2.03178	0.18059	371.581	436.985	0.450771	1025.34	1285.95	0.99503	2.7594	2.94278
HMGCS2	hydroxymethylglutaryl-CoA synthase, mitochondrial precursor	589.666	488.908	0.805196	0.539936	0.577738	732.326	905.492	0.343809	1837.81	2976.02	0.99503	2.50955	3.28663
HRG	Histidine-rich glycoprotein	1738.15	1392.53	2.11826	2.17973	0.499261	820.556	638.854	0.230928	3903.84	4581.36	0.99503	4.75755	7.17122
TDO2	Tryptophan 2,3-dioxygenase	615.112	739.494	0.768051	0.382444	0.572602	800.874	1933.6	0.000328933	161.801	137.679	0.99503	0.202031	0.0712035
OTC	Ornithine carbamoyltransferase, mitochondrial	891.449	335.539	2.10224	0.883383	0.000871567	424.048	379.834	0.605095	388.068	259.95	0.99503	0.915151	0.684378
FGA	fibrinogen alpha chain isoform 2 precursor	3109.47	5771.66	1.38997	∞	0.18289	2237.07	0	1	4233.05	10118.4	0.99503	1.89223	∞
ITIH1	inter-alpha-trypsin inhibitor heavy chain H1 precursor	474.104	668.25	1.07342	1.81992	0.254188	441.678	367.187	0.387171	839.733	492.56	0.99503	1.90123	1.34144
TAT	Tyrosine aminotransferase	484.955	1000.07	1.22593	0.991091	0.00732863	395.582	1009.06	0.000328933	263.775	636.796	0.99503	0.666802	0.631078
CYP2E1	Cytochrome P450 2E1	3641.2	3082.14	3.25395	2.30482	0.691267	1119.01	1337.26	0.460699	6962.38	10969.7	0.99503	6.22191	8.20312
MFGE8	Lactadherin	11.7919	16.2424	0.600411	0.546958	0.27913	19.6397	29.6959	0.00776574	18.5349	9.2065	0.99503	0.943747	0.310026
SLC27A5	Bile acyl-CoA synthetase
ITIH4	inter-alpha-inhibitor H4 heavy chain precursor	932.334	954.491	0.598955	0.782967	0.960383	1556.6	1219.07	1	1531.13	1567.84	0.99503	0.983637	1.2861
CFI	Complement factor I Complement factor I heavy chain Complement factor I light chain	242.441	234.193	0.231792	0.31054	0.9326	1045.94	754.147	0.0971846	569.926	762.033	0.99503	0.544894	1.01046
DPYS	Dihydropyrimidinase	197.561	138.919	1.36896	1.35434	0.166629	144.315	102.573	0.055195	390.185	156.5	0.918778	2.7037	1.52574
GCC2	GRIP and coiled-coil domain-containing protein 2	5.95883	8.04468	1.55669	4.32535	0.290966	3.82789	1.85989	0.000328933	17.7949	13.6344	0.99503	4.64875	7.33076
C1S	complement C1s subcomponent precursor	155.533	196.385	0.62273	1.61245	0.435642	249.76	121.793	0.000328933	542.224	1208.87	0.99503	2.17098	9.92561
SLC38A3	Sodium-coupled neutral amino acid transporter 3	449.597	387.696	1.45639	1.35759	0.653646	308.707	285.577	0.731805	0	0	0	0	0
CTH	cystathionine gamma-lyase	152.834	228.656	0.179465	0.493717	0.160745	851.611	463.132	0.00177232	525.551	397.205	0.99503	0.617126	0.85765
SERPINC1	antithrombin-III precursor	2212.55	1900.45	1.01116	1.01507	0.691867	2188.13	1872.23	0.540804	2013.68	2778.66	0.99503	0.920274	1.48414
C9	complement component C9 precursor	446.058	405.209	0.548844	0.936817	0.801961	812.723	432.538	0.000328933	225.028	549.545	0.99503	0.276882	1.27051
AGL	glycogen debranching enzyme	18.2879	13.286	1.76922	3.95406	0.226534	10.3367	3.36009	0.000328933	37.5851	30.0569	0.99503	3.63608	8.94527
GATM	Glycine amidinotransferase, mitochondrial	2.33482	1.91174	0.619078	0.338531	0.727636	3.77145	5.64717	0.0435081	1.14521	0.482592	1	0.303652	0.0854573
CP	ceruloplasmin isoform 1 precursor	184.024	233.629	0.25023	0.629222	0.464632	735.419	371.298	0.00133903	366.789	857.572	0.99503	0.498748	2.30966
THRSP	thyroid hormone-inducible hepatic protein	697.944	2411.16	2.01767	1.51268	0.000871567	345.916	1593.97	0.000328933	1587.69	1046.51	0.99503	4.58981	0.656543
CAT	Catalase	490.183	327.603	0.428864	0.401592	0.141298	1142.98	815.76	0.127252	901.054	1410.93	0.99503	0.788338	1.72959
SERPINA6	Corticosteroid-binding globulin	59.861	14.3519	0.148376	0.0402026	0.000871567	403.44	356.989	0.565475	43.6516	3.65495	0.0997417	0.108198	0.0102383
C6	complement component 6
DPEP1	Dipeptidase 1	0.0345921	0.135765	0.0225071	0.0508078	1	1.53694	2.67213	0.0312887	13.5044	8.40705	0.99503	8.78655	3.1462
SLC35C1	GDP-fucose transporter 1	0.89177	0.712148	0.159117	0.19945	1	5.60448	3.57056	0.0139994	18.357	23.8698	0.99503	3.27542	6.68517
NMRAL1	nmrA-like family domain-containing protein 1	10.7612	8.53053	1.60197	2.13232	0.564738	6.71747	4.00059	0.0231384	25.0595	22.2221	0.99503	3.7305	5.55471
NR1H3	oxysterols receptor LXR-alpha	83.7915	44.2583	0.947177	1.13433	0.00443772	88.4645	39.017	0.000328933	143.945	146.867	0.99503	1.62715	3.76418
ACAA1		4.24142	2.48558	∞	∞	0.170501	0	0	0	29.8992	29.4696	0.99503	∞	∞
APCS
APOC2		2725.63	2936.62	1.10311	1.44097	0.85006	2470.85	2037.95	0.367087	15899.8	27200	0.99503	6.43495	13.3467
APOC3		8849.1	9669.75	1.42714	1.71114	0.828449	6200.58	5651.07	0.702744	1130.29	3240.64	0.935144	0.182288	0.573456
BHLHB2
C1orf183
C1R	complement C1r subcomponent precursor	276.062	312.161	1.21309	2.31978	0.724136	227.57	134.565	0.00356097	561.149	1186.23	0.99503	2.46583	8.81529
C20orf160		0.578773	0.80108	∞	∞	1	0	0	0	2.02909	1.29986	0.99503	∞	∞
C20orf70
C4orf34
CES2	carboxylesterase-like precursor
CFHR2
CFHR3
CLRN1	clarin-1	0	0	1	1	1	0	0	1	0	0.202523	1	∞	∞
CSMD3
CYB5A	Cytochrome b5
CYP2C9
CYP2D6
CYP3A4
CYP3A7
CYP4F2
GAD2	Glutamate decarboxylase 2	0	0	1	1	1	0	0	1	1.24196	0.838842	1	∞	∞
GLYATL1
HBB	Hemoglobin subunit beta-1	323.986	422.598	0.501882	0.474856	0.408603	645.542	889.95	0.214942	976.805	164.38	0.0221648	1.51315	0.184707
HLA-DRA
HPR
HSD17B6
IGHG1
IL3
INE1
KCTD4		0	0	1	1	1	0	0	1	0	0	1	1	1
LBP
LRFN5	leucine-rich repeat and fibronectin type-III domain-containing protein 5 precursor	0	0	1	1	1	0.00849477	0	1	0	0	1	1	1
None
None
None
None
NULL
ORM2
PBLD		16.3011	9.10057	∞	∞	0.0512088	0	0	0	8.82366	5.36176	0.99503	∞	∞
PLA2G2A	Phospholipase A2, membrane associated	0	0	0	0	1	4.72915	2.43922	0.025287	0	0	1	0	0
PLGLB2
PRR17
PTPRCAP		3.46325	3.45769	1.18847	2.58573	0.986523	2.91404	1.33722	0.016935	3.85287	2.63019	0.99503	1.32217	1.96691
RGS9	Regulator of G-protein signaling 9	0	0.221005	0	5.40873	1	0.0346444	0.0408608	1	0.244899	0.109736	1	7.06893	2.68561
RRH	visual pigment-like receptor peropsin
RTBDN	retbindin precursor
SCGB1A1		0.277016	0	∞	1	1	0	0	1	0	0	0	1	1
SERPINA3
SLC17A7	Vesicular glutamate transporter 1	13.8653	15.3638	∞	∞	0.763157	0	0	1	0	0.161595	1	1	∞
TBC1D29
TBX4	T-box transcription factor TBX4	0	0.0550792	0	1.95426	1	0.0136591	0.0281842	1	0	0	1	0	0
UGT2B4
UGT2B7
ZNF821		1.35508	1.46903	∞	∞	1	0	0	0	3.99554	3.59281	0.99503	∞	∞
