# Supplementary material for: Hypoxia tolerance, longevity and cancer-resistance in the mole rat Spalax – a liver transcriptomics approach
Source: Sci Rep. 2017 Oct 30;7:14348. doi: 10.1038/s41598-017-13905-z (PMC5662568; doi:10.1038/s41598-017-13905-z)
Supplement: Supplementary file 6 — Supplementary dataset 5 [file 41598_2017_13905_MOESM6_ESM.xls]

## Sheet: aging_related_genes
Comparison of FPKM values from liver transcriptomic data of BMR, R and NMR
																Species key:
Genes related to ageing																BMR = Blind mole rat (Spalax)
																R = Rat (Rattus)
		FPKM BMR	FPKM BMR	BMR/R	BMR/R	q_value	FPKM R	FPKM R	q_value	FPKM NMR	FPKM NMR	q_value	NMR/R	NMR/R		NMR = Naked mole rat (Heterocephalus)
Gene	Description	Normoxia	Hypoxia	Normoxia	Hypoxia		Normoxia	Hypoxia		Normoxia	Hypoxia		Normoxia	Hypoxia
GHR	growth hormone receptor	313.636	153.029	1.25314	0.779654	0.00158676	250.28	196.278	0.27981	282.238	211.217	0.99503	1.12769	1.07611
GHRH	growth hormone releasing hormone	0	0	0	0	1	0.0129627	0.036085	1	0	0	1	0	0		Species key:
SHC1	SHC (Src homology 2 domain containing) transforming protein 1	21.3716	21.9812	1.31269	1.04405	0.946555	16.2808	21.0537	0.130884	9.99151	9.88709	0.99503	0.613699	0.469613
POU1F1	POU class 1 homeobox 1	0.0805932	0.174936	4.34805	∞	1	0.0185355	0	1	0	0	1	0	0			Expression under normoxia >=2 fold higher in BMR than in R
PROP1	PROP paired-like homeobox 1	0	0	0	0	1	0	0	1	0	0	1	0	0			Expression under normoxia >=10 fold higher in BMR than in R
TP53	tumor protein p53	31.9994	38.3982			0.558695											Expression under normoxia BMR/R <= 0,5 fold
ATM	ATM serine/threonine kinase	2.43421	1.82808	2.21697	2.18956	0.348759	1.09799	0.834907	0.19853	3.70133	1.89211	0.99503	3.37101	2.26625			Expression under hypoxia <=1,1 fold higher in BMR than in R AND >=2 fold higher in BMR than in R under normoxia
PLAU	plasminogen activator, urokinase	0.974315	3.78996	0.36721	1.33167	0.00488788	2.65329	2.84603	0.813364	3.57204	1.64803	0.99503	1.34627	0.579063			Expression under normoxia >=2 higher in NMR AND in BMR relative to rat
WRN	Werner syndrome, RecQ helicase-like	8.69797	9.34861	14.9084	18.8139	0.837689	0.583426	0.496899	1	2.36779	1.74421	0.99503	4.05842	3.51019		empty	missing data
KL	klotho	0.0131187	0	0	0	1	0	0	1	5.18772	3.7202	0.99503	∞	∞
GH1	growth hormone 1	0.385743	0.197859	∞	∞	1	0	0	1	0	0	0	0	0		genes expressed in Spalax liver 48
JUND	jun D proto-oncogene	54.2545	310.66	4.6685	3.24381	0.000871567	11.6214	95.77	0.000328933	0	0	0	0	0		(genes with no detectable expression (FPKM-value < 0.01, OR missing data in BMR or R) were not considered)
BRCA1	breast cancer 1, early onset	0.241904	0.157107	1.21023	1.13663	1	0.199883	0.138222	1	1.40193	0.881042	0.99503	7.01375	6.37411
POLG	polymerase (DNA directed), gamma	25.0361	22.0421	1.61944	1.51369	0.691985	15.4597	14.5618	0.78052	33.8806	36.4114	0.99503	2.19154	2.50047
CEBPB	CCAAT/enhancer binding protein (C/EBP), beta	47.1955	344.246	1.3252	3.00486	0.000871567	35.6139	114.563	0.000328933	0	0	0	0	0
HTT	huntingtin	5.59831	8.02536	5.16321	6.68262	0.155373	1.08427	1.20093	0.649228	7.50788	8.28878	0.99503	6.92436	6.90197
HELLS	helicase, lymphoid-specific	2.62068	1.77053	17.4981	27.1551	0.317856	0.149769	0.0652006	1	0.337482	0.272004	1	2.25335	4.1718
XRCC5	X-ray repair complementing defective repair in Chinese hamster cells 5 (double-strand-break rejoining)	14.9715	10.524	3.64507	2.0107	0.181573	4.10733	5.23399	0.240067	9.86254	11.8266	0.99503	2.4012	2.25958
MSRA	methionine sulfoxide reductase A	20.2037	29.8537	0.347239	0.39907	0.264903	58.1838	74.8082	0.160095	45.192	45.901	0.99503	0.776711	0.613582
SOD2	superoxide dismutase 2, mitochondrial	252.59	529.649	5.40049	6.71581	0.00338457	46.7717	78.866	0.00239354	379.952	976.254	0.918778	8.12354	12.3786
SIRT1	sirtuin 1	4.15359	9.56036	1.17227	2.07713	0.00224169	3.54321	4.60267	0.248692	8.65408	7.98814	0.99503	2.44244	1.73554
BUB1B	BUB1 mitotic checkpoint serine/threonine kinase B
NFKBIA	nuclear factor of kappa light polypeptide gene enhancer in B-cells inhibitor, alpha	46.5235	125.535	1.58894	2.85557	0.000871567	29.2795	43.9614	0.0191594	46.5459	113.316	0.842795	1.58971	2.57762
MTOR	mechanistic target of rapamycin (serine/threonine kinase)	19.2623	14.3185	5.27402	4.27206	0.267153	3.6523	3.35166	0.668635
ATR	ATR serine/threonine kinase	9.18066	9.10414	20.4588	13.41	0.984686	0.448738	0.678906	0.0871077	7.15789	8.44773	0.99503	15.9512	12.4432
TP63	tumor protein p63
SIRT6	sirtuin 6	16.181	14.1221	3.79317	3.34633	0.71508	4.26582	4.22017	0.969923	4.82295	3.61967	0.99503	1.1306	0.857707
BUB3	BUB3 mitotic checkpoint protein	38.3688	35.6395	28.4802	19.9855	0.840795	1.34721	1.78327	0.312502	12.5389	24.6363	0.99503	9.30731	13.8152
RAE1	ribonucleic acid export 1	39.6625	45.7373	5.75597	4.68082	0.651212	6.89067	9.77121	0.0744418	28.1129	30.1166	0.99503	4.07985	3.08218
STUB1	STIP1 homology and U-box containing protein 1, E3 ubiquitin protein ligase	73.6042	87.5504	3.19612	3.14453	0.570906	23.0292	27.8421	0.534314	200.425	224.92	0.99503	8.70308	8.07841
ARHGAP1	Rho GTPase activating protein 1	22.5319	20.1512	2.98104	2.36582	0.752802	7.5584	8.51763	0.551616	39.8392	33.2525	0.99503	5.27085	3.90396
ARNTL	aryl hydrocarbon receptor nuclear translocator-like	4.30013	9.91083	0.363429	0.796556	0.00639494	11.8321	12.4421	0.815943	9.94238	7.05758	0.99503	0.840289	0.567234
ADCY5	adenylate cyclase 5	0.537862	0.954439	0.486845	0.777287	1	1.10479	1.22791	0.692976	0.607968	0.237996	1	0.550302	0.193822
EFEMP1	EGF containing fibulin-like extracellular matrix protein 1	4.54043	3.37377	1.78859	1.73622	0.469861	2.53855	1.94317	0.323574	6.88218	9.6321	0.99503	2.71107	4.9569
AGTR1	angiotensin II receptor, type 1	51.4751	21.129	∞	∞	0.000871567	0	0	0	99.1458	175.687	0.99503	∞	∞
CISD2	CDGSH iron sulfur domain 2	108.03	102.286	12.2701	7.84667	0.891955	8.80433	13.0356	0.0173148	27.8252	47.5375	0.99503	3.1604	3.64674
EEF1E1	eukaryotic translation elongation factor 1 epsilon 1	24.11	46.7624	4.1213	5.07974	0.0182092	5.85009	9.20567	0.0107978	13.757	18.5354	0.99503	2.35159	2.01348
EPS8	epidermal growth factor receptor pathway substrate 8	0.505407	0.855588	1.99716	1.07605	1	0.253063	0.795118	0.00260019	4.98881	11.0884	0.99503	19.7137	13.9456
KCNA3	potassium channel, voltage gated shaker related subfamily A, member 3	0	0.0893258	0	∞	1	0	0	1	0.14882	0	1	∞	0
SLC13A1	solute carrier family 13 (sodium/sulfate symporter), member 1	0.169118	0.174294	∞	∞	1	0	0	1	0	0	1	0	0
TPP2	tripeptidyl peptidase II	16.9816	15.2579	1.52813	1.65593	0.749039	11.1127	9.21409	0.299741	5.45911	6.31224	0.99503	0.49125	0.685064
NCOR2	nuclear receptor corepressor 2	5.4449	6.44863	2.30381	2.64607	0.587015	2.36343	2.43706	0.891336	24.614	13.6789	0.99503	10.4145	5.61287
EIF5A2	eukaryotic translation initiation factor 5A2	0	0	0	0	1	0	0	1	1.6178	3.71069	0.99503	∞	∞
MIF	macrophage migration inhibitory factor (glycosylation-inhibiting factor)	318.61	472.397	4.18027	2.52347	0.114295	76.2176	187.201	0.000328933	293.53	232.815	0.99503	3.85121	1.24366
DGAT1	diacylglycerol O-acyltransferase 1	21.9544	20.0072	1.47378	0.941803	0.793214	14.8967	21.2435	0.037038	68.163	85.0899	0.99503	4.57571	4.00546
FGF21	fibroblast growth factor 21	0.922696	113.515	0.0724183	10.7933	0.00338457	12.7412	10.5172	0.492752	22.3233	61.4999	0.81732	1.75206	5.84755
HTRA2	HtrA serine peptidase 2	31.1189	26.7648	2.39734	2.21704	0.632881	12.9806	12.0723	0.746742	11.6176	18.5928	0.99503	0.894997	1.54012
GSK3A	glycogen synthase kinase 3 alpha	14.3561	20.4598	1.40228	1.57232	0.196984	10.2377	13.0125	0.21081
NUDT1	nudix (nucleoside diphosphate linked moiety X)-type motif 1	22.0157	18.7415	4.97952	3.70033	0.702899	4.42125	5.06482	0.657496	6.73447	4.98495	0.99503	1.5232	0.98423
IKBKB	inhibitor of kappa light polypeptide gene enhancer in B-cells, kinase beta	11.528	10.3254	1.46446	2.09113	0.760493	7.87187	4.93772	0.00695902	28.2405	26.3935	0.99503	3.58752	5.34528
CDK7	cyclin-dependent kinase 7	30.6773	44.1508	2.348	2.96651	0.160616	13.0653	14.8831	0.552618	4.66538	4.58211	0.99503	0.357082	0.307873
TOPORS	Topoisomerase 1 binding	21.5102	23.1397	3.39156	2.5029	0.833146	6.34228	9.24517	0.0254908	10.5602	9.7724	0.99503	1.66505	1.05703
SIRT7	Sirtuin 7	9.65987	7.24283	1.4367	1.10461	0.444269	6.72365	6.55693	0.919619	25.044	17.2029	0.99503	3.72476	2.62362
CETP	Cholesteryl Ester Transfer Protein Plasma	4.31698	6.41964	∞	∞	0.290797	0	0	0	0	0	1	0	0
A2M	Alpha-2 Macroglobulin	303.099	491.419	63475	33.6704	0.169819	0.00477509	14.595	0.258279	1410.36	4933.2	0.99503	295358	338.006
