# Supplementary material for: Hypoxia tolerance, longevity and cancer-resistance in the mole rat Spalax – a liver transcriptomics approach
Source: Sci Rep. 2017 Oct 30;7:14348. doi: 10.1038/s41598-017-13905-z (PMC5662568; doi:10.1038/s41598-017-13905-z)
Supplement: Supplementary file 7 — Supplementary dataset 6 [file 41598_2017_13905_MOESM7_ESM.xls]

## Sheet: damage_repair_genes
Comparison of FPKM values from liver transcriptomic data of BMR, R and NMR							Human DNA repair genes from:
							http://sciencepark.mdanderson.org/labs/wood/dna_repair_genes.html								Species key:
Damage repair genes															BMR = Blind mole rat (Spalax)
															R = Rat (Rattus)
															NMR = Naked mole rat (Heterocephalus)
	FPKM BMR	FPKM BMR	BMR/R	BMR/R	q_value	FPKM R	FPKM R	q_value	FPKM NMR	FPKM NMR	q_value	NMR/R	NMR/R								Number of genes meeting the criteria:
	Normoxia	Hypoxia	Normoxia	Hypoxia		Normoxia	Hypoxia		Normoxia	Hypoxia		Normoxia	Hypoxia			Expression under normoxia >=2 fold higher in BMR than in R						103
Base excision repair (BER)																Expression under normoxia >=10 fold higher in BMR than in R						29
UNG	18.0299	66.7918	0.788868	2.72404	0.000871567	22.8554	24.5194	0.731804	0.436415	0	1	0.0190946	0			Expression under normoxia BMR/R <= 0,5 fold						18
SMUG1	7.84551	6.53833	25.3782	20.673	0.678914	0.309144	0.316274	1	0.94784	1.5374	1	3.06601	4.86097			Expression under hypoxia <=1,1 fold higher in BMR than in R						3
MBD4	6.64534	8.90893	6.50885	4.59799	0.392605	1.02097	1.93757	0.00218642	16.1036	13.8132	0.99503	15.7728	7.12914			Expression under normoxia >=2 in NMR AND in BMR relative to rat						67
TDG	3.71515	8.13791	0.345682	0.586098	0.00589617	10.7473	13.8849	0.138989	23.2966	25.6777	0.99503	2.16767	1.84933		empty	missing data
OGG1	12.7834	7.77089	2.6164	4.84361	0.120926	4.88587	1.60436	0.000328933	4.59934	4.40403	0.99503	0.941355	2.74504
NTHL1 (NTH1)	12.8547	8.16347	1.31052	1.11937	0.16917	9.80882	7.29291	0.162403	14.0419	9.64908	0.99503	1.43156	1.32308		genes expressed in Spalax liver 167
MPG	20.9284	17.7516	3.42896	4.34514	0.633899	6.10342	4.08539	0.0881515	16.4924	23.3835	0.99503	2.70216	5.72369		(genes with no detectable expression (FPKM-value < 0.01, OR missing data in BMR or R) were not considered)
NEIL1	2.76053	2.4112	0.696776	0.909602	0.947483	3.96186	2.65083	0.0814621	22.8285	14.901	0.99503	5.76207	5.62126		Number of genes in original list 202
NEIL2	7.58219	7.42851	56.3958	15.9266	0.963832	0.134446	0.466422	1	1.50569	3.56136	0.99503	11.1992	7.63549
NEIL3	0.0458937	0	∞	0	1	0	0.0682605	1	0	0	1	0	0			Fanconi anemia pathway
Other BER and strand break joining factors
APEX1 (APE1)	13.5878	14.9864	1.14176	0.568845	0.803919	11.9007	26.3453	0.000328933	15.631	25.476	0.99503	1.31345	0.967004
APEX2	4.01635	4.73629	1.06966	2.09181	0.712515	3.7548	2.26421	0.0223805	5.57384	11.2574	0.99503	1.48446	4.97189
LIG3	4.88787	6.21802	1.44456	3.43362	0.473693	3.38365	1.81092	0.00133903	7.3083	9.73724	0.99503	2.15989	5.37696
XRCC1	19.6246	16.9686	2.53213	1.6618	0.660418	7.75023	10.211	0.139475	8.74561	6.62422	0.99503	1.12843	0.648734
PNKP	66.1499	55.8087	11.3829	11.6724	0.587055	5.81135	4.78124	0.380671	4.35741	4.23085	0.99503	0.74981	0.884886
APLF (C2ORF13)	0.298634	0	0.187216	0	1	1.59513	0.556586	0.000328933	1.25442	2.6449	0.99503	0.786406	4.75201
Poly(ADP- ribose) polymerase (PARp) enzymes that bind to DNA
PARP1 (ADPRT)	12.9042	18.8678	1.85961	2.10555	0.139348	6.93921	8.96098	0.153677	19.4345	16.4812	0.99503	2.80068	1.83922
PARP2 (ADPRTL2)	16.4399	11.5535	2.54593	2.67115	0.199243	6.45732	4.32529	0.0530869	1.91313	3.72589	0.99503	0.296273	0.86142
PARP3 (ADPRTL3)	3.77399	7.50632	0.59889	1.69258	0.0258189	6.30164	4.43484	0.0781554	6.41726	6.18151	0.99503	1.01835	1.39385
Direct reversal of damage
MGMT	4.24077	5.43221	0.115402	0.139727	0.59137	36.7477	38.8772	0.792843	1.24122	2.32118	0.99503	0.0337768	0.0597054
ALKBH2 (ABH2)	66.2312	70.1006	11.8165	17.7755	0.883267	5.60496	3.94367	0.133916	11.2624	14.407	0.99503	2.00936	3.6532
Repair of DNA-topoisomerase crosslinks
TDP1	1.33243	0.719644	2.11855	1.89101	1	0.628936	0.38056	1	1.22659	1.41374	1	1.95026	3.71489
TDP2 (TTRAP)	47.7301	52.1047	2.75841	2.60188	0.801633	17.3035	20.0258	0.453922	20.1321	16.0787	0.99503	1.16347	0.802899
Mismatch excision repair (MMR)
MSH2	6.10418	3.29244	2.0553	0.704383	0.0282383	2.96997	4.67422	0.0192911	3.1742	4.46332	0.99503	1.06877	0.95488
MSH3	3.49271	2.04185	1.07508	1.76929	0.334146	3.24878	1.15405	0.000328933	10.9322	5.66775	0.99503	3.36502	4.91118
MSH6	23.5736	23.0229	8.18738	12.7796	0.954209	2.87926	1.80154	0.0200394	20.7242	10.9852	0.99503	7.19775	6.09767
MLH1	7.17939	8.99649	2.24212	4.36029	0.480578	3.20206	2.06328	0.0501418	7.63917	9.91331	0.99503	2.3857	4.80464
PMS2	7.96701	9.36274	2.89599	3.80349	0.630516	2.75105	2.46162	0.651536	4.12909	3.68274	0.99503	1.50091	1.49606
MSH4	0.131412	0.209951	∞	∞	1	0	0	1
MSH5	0.24253	0.260269	9.5662	14.9173	1	0.0253528	0.0174475	1	0.831283	0.651446	1	32.7886	37.3375
MLH3	2.52915	1.06186	0.749427	1.12031	0.00814955	3.37478	0.94783	0.000328933	8.14086	5.73626	0.99503	2.41226	6.05199
PMS1	2.02849	1.35076	1.51788	1.45912	0.431643	1.3364	0.925735	0.156885				0
PMS2L3	7.96701	9.36274	2.89599	3.80349	0.630516	2.75105	2.46162	0.651536	4.12909	3.68274	0.99503	1.50091	1.49606
Nucleotide excision repair (NER)
XPC	29.0961	15.5119	2.87571	2.67601	0.00814955	10.1179	5.79665	0.000604545	18.3648	11.9434	0.99503	1.81508	2.0604
RAD23B	112.968	123.925	1.53591	1.46791	0.78493	73.5512	84.423	0.479849	123.827	108.827	0.99503	1.68355	1.28907
CETN2	44.5265	38.8844	0.914662	1.1211	0.713956	48.6808	34.684	0.0410709	73.7575	64.5698	0.99503	1.51513	1.86166
RAD23A	32.6609	32.7998	3.49799	2.60651	0.991878	9.33705	12.5838	0.117961	80.0643	63.3002	0.99503	8.5749	5.03029
XPA	166.807	125.003	59.5473	81.535	0.284344	2.80125	1.53312	0.432625	11.4521	7.5895	0.99503	4.08821	4.95036
DDB1	33.5496	32.4427	1.74521	1.33276	0.93547	19.2238	24.3425	0.186877	101.991	220.778	0.99503	5.30545	9.06965
RPA1	25.8629	20.9218	10.0726	3.57556	0.473251	2.56764	5.85133	0.000328933	5.83922	5.85839	0.99503	2.27416	1.00121
RPA2	14.9362	13.3384	3.28062	3.06128	0.776853	4.55286	4.35713	0.878004	3.85121	2.702	0.99503	0.845888	0.620133
RPA3	92.9797	112.723	2.64311	2.96257	0.541135	35.1782	38.049	0.724345	20.234	28.0222	0.99503	0.575186	0.736477
ERCC3 (XPB)	8.5186	8.75384	1.09949	1.07423	0.95332	7.74776	8.14894	0.818471	12.6905	16.3436	0.99503	1.63796	2.00561
GTF2H1	15.8588	49.161	1.86841	4.06004	0.000871567	8.48786	12.1085	0.037038	5.87531	6.47025	0.99503	0.692202	0.534356
GTF2H2	16.3168	9.68766	2.48217	1.53237	0.0668958	6.57359	6.32201	0.884067	32.2054	32.9095	0.99503	4.89921	5.20554
GTF2H3	14.6773	16.9959	3.6142	6.76015	0.673301	4.06101	2.51413	0.0336538	1.82442	1.50802	0.99503	0.449253	0.599818
GTF2H4	9.3138	8.83428	1.89598	1.99546	0.909136	4.91239	4.42718	0.677377	8.64986	10.612	0.99503	1.76083	2.39701
GTF2H5 (TTDA)	51.0687	37.6345	2.96747	2.04411	0.294983	17.2095	18.4112	0.753712
CDK7	30.6773	44.1508	2.348	2.96651	0.160616	13.0653	14.8831	0.552618	4.66538	4.58211	0.99503	0.357082	0.307873
CCNH	1.85568	1.46753	0.160686	0.111202	0.768227	11.5485	13.197	0.520639	22.2218	30.3133	0.99503	1.92422	2.29698
MNAT1	6.74346	2.67592	0.696731	0.62428	0.146626	9.67872	4.28641	0.000328933	12.4183	17.7762	0.99503	1.28305	4.14711
ERCC5 (XPG)	4.96591	4.31241	1.76574	2.76646	0.677597	2.81237	1.55882	0.00411257	11.6559	9.57007	0.99503	4.14451	6.1393
ERCC1	39.8973	47.8084	7.00577	8.43017	0.566194	5.69492	5.67111	0.990444	14.3648	17.0351	0.99503	2.52239	3.00384
ERCC4 (XPF)	0.941813	0.963438			1				5.24537	5.79912	0.99503
LIG1	6.75672	6.29089	38.4468	25.2275	0.861575	0.175742	0.249366	1	7.19064	6.33778	0.99503	40.9159	25.4156
NER realted
ERCC8 (CSA)	9.13287	8.03731	3.93623	2.85686	0.746883	2.32021	2.81334	0.424054	1.87604	2.32054	0.99503	0.808565	0.824835
ERCC6 (CSB)	1.77937	1.87011	1.04511	1.06522	0.972833	1.70256	1.75561	0.900245	1.68957	2.14291	0.99503	0.99237	1.22061
XAB2 (HCNP)	9.61028	29.4259	1.50155	4.40347	0.000871567	6.40023	6.68244	0.848441	9.66705	1.22517	0.99503	1.51042	0.183342
MMS19	9.85911	5.3446			0.0423201				18.5312	24.84	0.99503
Homologous recombination
RAD51
RAD51B	1.15256	1.10934	4.56252	2.32894	1	0.252615	0.476329	1
DMC1	0.8377	1.05261	∞	∞	1	0	0	1	0	0.124936	1	0	∞
XRCC2	7.09135	2.78909	22.1513	12.0127	0.0262892	0.320133	0.232178	1	4.45184	8.25323	0.99503	13.9062	35.547
XRCC3	5.27647	4.17363	10.4062	42.0622	0.616148	0.507052	0.0992252	1	1.43389	0.726422	1	2.8279	7.32094
RAD54B	0.107174	0.0397631	2.43662	0.313646	1	0.0439847	0.126777	1	1.42787	1.04213	0.99503	32.4629	8.22018
BRCA1	0.241904	0.157107	1.21023	1.13663	1	0.199883	0.138222	1	1.40193	0.881042	0.99503	7.01375	6.37411
SHFM1 (DSS1)	1104.03	1104.77	6.76904	6.11671	0.997224	163.1	180.615	0.600041	0.963801	3.39007	0.99503	0.00590926	0.0187696
RAD50	9.41196	6.35474	4.62384	4.76246	0.135886	2.03553	1.33434	0.0423956	13.243	6.90401	0.99503	6.50592	5.1741
MRE11A	1.98753	2.41102	2.00212	3.5453	0.666093	0.992712	0.680061	0.227364	3.60204	2.72943	0.99503	3.62848	4.01351
NBN (NBS1)	26.5571	28.9942	2.15745	1.56648	0.79948	12.3095	18.5092	0.0139994	6.48888	5.84079	0.99503	0.527144	0.315561
RBBP8 (CtlP)	9.16282	18.2549	2.95373	4.98286	0.00158676	3.10212	3.66354	0.444849	5.29605	3.76797	0.99503	1.70724	1.02851
MUS81	4.26326	3.90176	2.18999	2.46508	0.855813	1.9467	1.58281	0.460699	10.9852	9.13292	0.99503	5.64299	5.77007
EME1 (MMS4L)	3.64019	7.34228	30.136	94.1427	0.0444294	0.120792	0.077991	1	2.24094	2.94697	0.99503	18.5521	37.786
EME2	1.63708	0.353543	0.168687	0.0481872	1	9.70481	7.33686	0.182703				0	0
GIYD2 (SLX1B)	8.55638	5.78064	1.26511	1.20485	0.3251	6.76333	4.7978	0.0666991				0	0
GEN1	0.498438	0.207993	0.561748	0.43533	1	0.887299	0.477782	0.0210608	4.86424	3.26609	0.99503	5.48208	6.83594
Fanconi anemia
FANCA	5.59469	4.58248	61.0365	27.5479	0.541588	0.0916614	0.166346	1	1.23247	1.65296	0.99503	13.4459	9.93688
FANCB	6.90592	3.22783	27.702	22.4651	0.00774667	0.249293	0.143682	1	0.0683734	0	1	0.274269	0
FANCC	1.90393	2.60595	1.33909	5.08642	0.581986	1.42181	0.512335	0.00110833	0.104077	0.2101	1	0.0732004	0.410083
BRCA2 (FANCD1)	5.13603	4.35053	31.3209	25.9742	0.595613	0.163981	0.167494	1	2.70174	1.18042	0.99503	16.4759	7.04754
FANCD2	3.2727	3.25653	15.9307	7.28847	0.991023	0.205434	0.446806	1	4.28242	4.17764	0.99503	20.8457	9.35001
FANCE	6.51962	4.59452	1.1593	0.9347	0.305086	5.62375	4.9155	0.561813	7.14311	4.31087	0.99503	1.27017	0.876995
FANCG (XRCC9)	7.86548	6.87024	11.9561	53.5817	0.769856	0.657864	0.12822	1	3.31486	2.35691	0.99503	5.03882	18.3818
FANCI (KIAA1794)	2.19033	2.08108	27.0052	10.1633	0.923306	0.0811078	0.204764	1	26.8761	11.7594	0.923998	331.363	57.429
BRIP1 (FANCJ)	0.362646	0.523444	∞	2.37507	1	0	0.220391	1	0.336618	0.723481	1	∞	3.28272
FANCM	1.23666	1.33413			1				0.294217	0.284935	1
PALB2 (FANCN)	16.7096	16.1981	47.3097	59.4618	0.938465	0.353196	0.272412	1	3.4471	3.75047	0.99503	9.75974	13.7676
RAD51C (FANCO)	6.54137	6.48838	9.9735	19.833	0.99206	0.655875	0.327151	1	0.843345	1.14116	1	1.28583	3.48818
BTB12 (SLX4) (FANCP)	1.47923	0.490318	0.437166	0.648925	0.00443772	3.38368	0.755585	0.000328933
Non-homologous end-joining
XRCC6 (Ku70)	17.4687	15.1458	2.26535	3.55178	0.663302	7.71126	4.26428	0.00279586	4.3333	9.59784	0.99503	0.561944	2.25075
XRCC5 (Ku80)	14.9715	10.524	3.64507	2.0107	0.181573	4.10733	5.23399	0.240067	9.86254	11.8266	0.99503	2.4012	2.25958
PRKDC	5.49292	2.33208	3.96561	2.19187	0.177254	1.38514	1.06397	0.224533	3.75144	2.38273	0.99503	2.70835	2.23947
LIG4	2.68	1.85376	0.492535	1.79277	0.330736	5.44124	1.03402	0.000328933	3.87454	4.87274	0.99503	0.712069	4.71242
DCLRE1C (Artemis)	2.79743	3.17981	1.27859	2.26539	0.789204	2.1879	1.40365	0.789693	68.4848	0.801863	0.99503	31.3016	0.57127
NHEJ1 (XLF, Cernunnos)	8.02941	15.0866	5.94322	13.6768	0.0110102	1.35102	1.10308	0.554885	4.73323	4.22222	0.99503	3.50345	3.82766
Modulation of nucleotide pools
NUDT1 (MTH1)	22.0157	18.7415	4.97952	3.70033	0.702899	4.42125	5.06482	0.657496	6.73447	4.98495	0.99503	1.5232	0.98423
DUT	19.079	12.5617	4.98551	2.51424	0.356847	3.82689	4.99622	0.310892	0.882994	4.94831	0.99503	0.230734	0.990411
RRM2B (p53R2)	10.809	3.88132	8.40043	4.62617	0.000871567	1.28672	0.838992	0.259832	3.21109	3.06366	0.99503	2.49556	3.6516
DNA polymerase (catalytic subunits)
POLB	10.7806	11.7266	1.78839	2.70519	0.848423	6.02809	4.33486	0.0736254	10.3516	17.934	0.99503	1.71723	4.13716
POLG	25.0361	22.0421	1.61944	1.51369	0.691985	15.4597	14.5618	0.78052	33.8806	36.4114	0.99503	2.19154	2.50047
POLD1	1.24357	0.808973	1.67419	2.3558	1	0.74279	0.343397	0.0121173
POLE	0.983803	1.00327	1.79145	1.38852	1	0.549167	0.722545	0.260495	0.632662	0.84796	1	1.15204	1.17357
PCNA	46.1676	61.3985	2.86873	2.2496	0.307445	16.0934	27.2931	0.00155992
REV3L (POLZ)	4.51641	4.71343	4.20965	3.56384	0.91153	1.07287	1.32257	0.30281	3.1431	3.47496	0.99503	2.92962	2.62743
MAD2L2 (REV7)	33.3049	17.7101	3.4511	2.03308	0.01952	9.65051	8.71096	0.677377	13.4223	7.2178	0.99503	1.39084	0.828588
REV1L (REV1)	7.35423	11.2461	1.80353	4.89235	0.0991526	4.07768	2.29871	0.00177232	13.8518	11.6525	0.99503	3.39698	5.06915
POLH	4.26785	13.7777	3.80131	10.3032	0.000871567	1.12273	1.33723	0.51729	7.70527	5.87987	0.99503	6.86298	4.39705
POLI (RAD30B)	3.74766	1.81084	9.47508	18.9275	0.032483	0.395528	0.0956725	1	1.88634	2.20503	0.99503	4.76917	23.0477
POLQ	0.17254	0.1177	7.11317	1.39496	1	0.0242564	0.0843752	1	0.480708	0.448148	1	19.8178	5.31137
POLK (DINB1)	3.58799	2.63473	3.77315	2.60514	0.403974	0.950927	1.01136	0.846894	2.43803	2.40794	0.99503	2.56385	2.38089
POLL	3.66616	3.40564	0.657644	0.77054	0.886828	5.57469	4.41981	0.258279	7.63956	6.71636	0.99503	1.3704	1.5196
POLM	10.8899	13.0868	8.98299	63.9457	0.604361	1.21228	0.204655	0.000328933	3.59931	3.3127	0.99503	2.96904	16.1868
POLN (POL4P)	0.0835416	0.0589406	1.62703	2.54037	1	0.051346	0.0232016	1	0.377385	0.717999	1	7.34984	30.9461
Edidting and processing nucleases
FEN1 (Dnase iV)	22.4467	22.6371	9.99635	8.30247	0.986523	2.24549	2.72655	0.453896	4.84857	7.0897	0.99503	2.15925	2.60025
FAN1 (MTMR15)	7.0111	4.9302	8.97615	5.3884	0.233451	0.781081	0.914965	0.593915	7.94794	9.90209	0.99503	10.1756	10.8224
TREX2	0	0			1	0	0	1	1.15919	1.37804	1
EXO1 (HEX1)	0.0882013	0.148847	7.2774	3.59331	1	0.0121199	0.0414234	1	0.336188	0.270957	1	27.7385	6.54116
APTX (aprataxin)	50.0697	47.7657	21.6023	21.8938	0.905793	2.31779	2.1817	0.852268	4.94035	5.81014	0.99503	2.13149	2.66313
SPO11	0	0	0	0	1	0	0	1	0	0	1	0	0
ENDOV
Uniquitination and modifikation
UBE2A (RAD6A)	28.3554	24.8986	1.68806	1.61353	0.751263	16.7976	15.4311	0.68255	7.55213	13.2198	0.99503	0.449596	0.856698
UBE2B (RAD6B)	49.6687	72.6775	1.03195	0.657858	0.245337	48.1308	110.476	0.000328933	50.9753	64.7789	0.99503	1.0591	0.586362
RAD18	6.19295	4.44912	11.1669	2.56103	0.385224	0.554581	1.73724	0.000328933	28.9078	23.1828	0.99503	52.1255	13.3446
SHPRH	7.90864	6.40011	5.945	4.97494	0.481885	1.3303	1.28647	0.898511	8.73159	8.7473	0.9968	6.56362	6.79946
HLTF (SMARCA3)	5.85165	5.79196	2.73489	4.11943	0.984066	2.13963	1.40601	0.0431693	22.2193	20.7289	0.99503	10.3846	14.7431
RNF168	0	0	0	0	1	2.94	1.88416	0.0383183	10.3651	6.48173	0.99503	3.52554	3.44012
RNF8	0.0565266	0	0.00308005	0	1	18.3525	44.4196	0.00110833	9.98614	8.09981	0.99503	0.54413	0.182348
RNF4	8.67135	11.7829	0.375458	0.392387	0.404795	23.0954	30.0288	0.131471	22.4897	20.3284	0.99503	0.973774	0.676963
UBE2V2 (MMS2)	0.803247	1.16532	0.0613217	0.0776921	1	13.0989	14.9992	0.467748	9.33194	11.6079	0.99503	0.712422	0.773901
UBE2N (UBC13)	12.834	14.1277	6.97576	3.54248	0.835459	1.8398	3.98808	0.0380798	73.0619	177.216	0.986514	39.7119	44.4364
Chromatin structure and modification
H2AFX (H2AX)	1.89864	1.44229	0.299926	0.188339	1	6.33036	7.65796	0.393061	0	0	1	0	0
CHAF1A (CAF1)	4.88119	3.08462	12.2111	4.87626	0.126929	0.399734	0.632579	1	2.46957	2.22425	0.99503	6.17803	3.51616
SETMAR (METNASE)	6.26564	4.84745	3.56269	7.47588	0.57294	1.75868	0.648412	0.00279586	0.853606	1.1552	1	0.485367	1.78158
Genes defective in diseases associated with sensitivity to DNA damaging agents
BLM	1.029	1.04766	2.64333	1.12751	1	0.389281	0.929184	0.00260019	0.200687	0.224646	1	0.515532	0.241767
WRN	8.69797	9.34861	14.9084	18.8139	0.837689	0.583426	0.496899	1	2.36779	1.74421	0.99503	4.05842	3.51019
RECQL4	0.416994	0.304714	4.34465	1.42473	1	0.0959788	0.213875	1	0.092591	0.155305	1	0.964703	0.726148
ATM	2.43421	1.82808	2.21697	2.18956	0.348759	1.09799	0.834907	0.19853	3.70133	1.89211	0.99503	3.37101	2.26625
TTDN1 (C7orf11)
Other identified genes with known or suspected DNA repair functions
DCLRE1A	5.25948	2.77696	0.935203	1.0595	0.0205446	5.62389	2.62102	0.000328933	16.8516	14.6496	0.99503	2.99643	5.58927
DCLRE1B (SNM1B)	5.30842	2.88934	3.15587	1.67853	0.0803564	1.68208	1.72135	0.932875	3.84821	1.99818	0.99503	2.28777	1.16082
RPA4
PRPF19 (PSO4)	72.1736	100.665	1.73634	1.32681	0.205961	41.5666	75.8698	0.000328933	22.3354	25.093	0.99503	0.53734	0.330738
RECQL (RECQ1)	2.88064	3.75988	0.50281	1.01621	0.5256	5.72908	3.69989	0.0902589	10.8183	8.52231	0.99503	1.88831	2.3034
RECQL5	7.03902	8.43058	3.65166	5.73973	0.581934	1.92762	1.46881	0.2306	10.2016	8.32356	0.99503	5.29233	5.66687
HELQ (HEL308)	3.22428	4.10819	3.11116	6.28314	0.514488	1.03636	0.653843	0.0763246	3.97683	4.88143	0.99503	3.83731	7.46575
RDM1 (RAD52B)
OBFC2B (SSB1)	25.3355	13.9707			0.0488499				16.9116	11.5168	0.99503
Other conserved DNA damage response genes
ATR	9.18066	9.10414	20.4588	13.41	0.984686	0.448738	0.678906	0.0871077	7.15789	8.44773	0.99503	15.9512	12.4432
ATRIP	6.01458	7.8997	4.65168	10.021	0.368407	1.29299	0.788317	0.0697686	4.95605	3.66724	0.99503	3.83301	4.65199
MDC1	5.44109	3.68877	20.6228	14.2477	0.174575	0.263838	0.258902	1				0	0
RAD1	8.38625	7.75072	1.29209	1.99408	0.869337	6.49044	3.88686	0.0183822	7.43166	6.29193	0.99503	1.14502	1.61877
RAD9A	5.56029	4.91658	3.12472	4.59962	0.801044	1.77945	1.06891	0.104716	13.0934	9.88543	0.99503	7.35812	9.24814
HUS1	1.1197	2.39979	0.223753	0.817401	0.145811	5.00417	2.93588	0.00260019	4.45184	4.92019	0.99503	0.889626	1.67588
RAD17 (RAD24)	5.59117	6.17415	1.20164	0.755288	0.8372	4.65296	8.17456	0.00177232	40.6468	57.4757	0.99503	8.73569	7.03105
CHEK1	2.24649	1.52861	0.674205	0.846843	0.447288	3.33206	1.80507	0.00539703	3.94447	3.22854	0.99503	1.18379	1.7886
CHEK2	0.563724	0.261459	0.493395	0.381217	1	1.14254	0.685854	0.110303	0.934252	0.314532	1	0.817697	0.458599
TP53	31.9994	38.3982			0.558695
TP53BP1 (53BP1)	3.06205	2.23838			0.300278				5.13879	4.40985	0.99503
RIF1	2.44058	3.57204	3.19754	3.3431	0.205821	0.763267	1.06848	0.129532	4.26124	3.23227	0.99503	5.5829	3.02511
TOPBP1	10.1677	10.5074	2.64614	2.40001	0.93547	3.84246	4.37807	0.522335	11.0845	11.0055	0.99503	2.88474	2.51378
CLK2	25.3449	21.9812	2.47899	3.31469	0.654511	10.2239	6.63144	0.0199043	25.9203	19.2078	0.99503	2.53527	2.89647
PER1	14.8409	29.5496	3.81928	2.66968	0.00338457	3.88578	11.0686	0.000328933	27.0469	34.7629	0.99503	6.96048	3.14068
DNA damage response/signalling
ATRX (RAD54)	2.32305	2.24712	3.38429	4.9643	0.943148	0.686422	0.452656	0.0852719	18.6658	9.67789	0.99503	27.1929	21.3802
Cdc25a	0.477394	0.525382	0.203242	0.122651	1	2.34889	4.28356	0.00218642	8.01545	6.08565	0.99503	3.41244	1.4207
Cdc25b	1.38691	0.839401	1.3236	0.576508	1	1.04783	1.45601	0.236372	1.60492	0.809805	0.99503	1.53166	0.556181
Cdkn1a	5.84168	69.1439	0.197717	0.540634	0.000871567	29.5457	127.894	0.000328933	4.75878	5.87485	0.99503	0.161065	0.0459353
Cdkn1b	7.29149	7.76651	0.51957	0.330821	0.896011	14.0337	23.4765	0.00133903	2.47917	0.965549	0.99503	0.176658	0.0411283
MDM2	26.8723	46.161	3.40288	4.72272	0.0221768	7.89694	9.77424	0.248692	6.00841	8.47756	0.99503	0.760853	0.867337
p63	0	0			1
p73	0.0180195	0	0.498186	0	1	0.0361702	0.00589616	1	0.270498	0.181889	1	7.47848	30.8487
ADPRTL1 / PARP4	7.51012	6.10493			0.485103				46.376	49.0673	0.99503
Cell cycle/replication
GADD45A	8.81553	74.235	0.474737	0.284444	0.000871567	18.5693	260.983	0.000328933	0	0	0	0	0
GADD45B	5.38188	52.3093	4.03482	0.206786	0.000871567	1.33386	252.963	0.000328933	7.54766	7.25739	0.99503	5.65851	0.0286895
GADD45G	13.3783	315.994	0.209707	0.952725	0.000871567	63.7951	331.674	0.000328933	1.01607	12.2155	0.99503	0.0159271	0.0368298
TOP1	18.8355	18.1021	∞	∞	0.919839	0	0	1	58.4924	57.3999	0.99503
TOP3A	10.1283	7.77972	13.6999	17.7143	0.3734	0.7393	0.439178	0.0939562	11.9233	9.77809	0.99503	16.1278	22.2645
TOP3B	11.5476	14.9972	2.50237	5.71579	0.364054	4.61467	2.62382	0.00806608	12.1993	14.8959	0.99503	2.64359	5.67718
Topo II a	0.375102	0.276301	0.795793	0.32013	1	0.471356	0.863091	0.0204019	0.586041	1.32637	1	1.24331	1.53677
Topo II b	20.8179	15.5417	38.9099	17.0185	0.274375	0.535029	0.913226	0.160025	7.45807	7.44208	0.995088	13.9396	8.14922
WRNIP	15.4795	23.358	3.40788	7.56679	0.115484	4.54227	3.08691	0.0537863	10.7678	11.0332	0.99503	2.37058	3.57419
RAD9A	5.56029	4.91658	3.12472	4.59962	0.801044	1.77945	1.06891	0.104716	13.0934	9.88543	0.99503	7.35812	9.24814
Additional
MBD2	145.205	132.449	7.64	4.45214	0.784859	19.0059	29.7495	0.00610339	197.803	215.508	0.99503	10.4075	7.24409
