# Supplementary material for: Hypoxia tolerance, longevity and cancer-resistance in the mole rat Spalax – a liver transcriptomics approach
Source: Sci Rep. 2017 Oct 30;7:14348. doi: 10.1038/s41598-017-13905-z (PMC5662568; doi:10.1038/s41598-017-13905-z)
Supplement: Supplementary file 8 — Supplementary dataset 7 [file 41598_2017_13905_MOESM8_ESM.xls]

## Sheet: hypoxia_related_genes
Comparison of FPKM values from liver transcriptomic data of BMR, R and NMR																Species key:
																BMR = Blind mole rat (Spalax)
Genes of the Foxo3 - Pathway (Malik et al. 2012)																R = Rat
																NMR = Naked mole rat (Heterocephalus)
		FPKM BMR	FPKM BMR	BMR/R	BMR/R	q_value	FPKM R	FPKM R	q_value	FPKM NMR	FPKM NMR	q_value	NMR/R	NMR/R
Gene	Description	Normoxia	Hypoxia	Normoxia	Hypoxia		Normoxia	Hypoxia		Normoxia	Hypoxia		Normoxia	Hypoxia								Number of genes meeting the criteria
Foxo3	forkhead box protein O3	2.7892	8.88206	2.63807	1.51447	0.000871567	1.05729	5.86481	0.000328933	17.8836	11.0551	0.99503	16.9146	1.88499			Expression under normoxia >=2 fold higher in BMR than in R					12
Mtor	Serine/threonine-protein kinase mTOR	19.2623	14.3185	5.27402	4.27206	0.267153	3.6523	3.35166	0.668635				0	0			Expression under normoxia >=10 fold higher in BMR than in R					1
Akt1	RAC-alpha serine/threonine-protein kinase	23.9872	29.2572	1.88386	2.5889	0.504647	12.733	11.301	0.561155	40.1914	39.4182	0.99503	3.15648	3.48803			Expression under normoxia BMR/R <= 0,5 fold					0
Cited2	cbp/p300-interacting transactivator 2	20.3175	109.131	1.50945	0.199745	0.000871567	13.4602	546.352	0.000328933				0	0			Expression under hypoxia <=1,1 fold higher in BMR than in R AND >=2 fold higher in BMR than in R under normoxia					0
PTEN	phosphatidylinositol-3,4,5-trisphosphate 3-phosphatase and dual-specificity protein phosphatase PTEN	40.1547	49.5377	1.68276	2.20428	0.487153	23.8624	22.4734	0.774463	4.27881	0.972212	0.99503	0.179312	0.0432606			Expression under normoxia >=2 higher in NMR AND in BMR relative to rat					8
HIF1A	hypoxia-inducible factor 1-alpha	6.3682	15.259	0.636546	1.94035	0.00158676	10.0043	7.86403	0.178324	63.3391	46.6327	0.99503	6.33119	5.92987		empty	missing data
PIK3AP1	phosphoinositide 3-kinase adapter protein 1	21.5187	9.82596	2.67606	2.28815	0.00158676	8.04118	4.29429	0.000328933	16.4891	29.686	0.99503	2.05058	6.9129
PIK3R1	phosphatidylinositol 3-kinase regulatory subunit alpha	26.6582	49.1734	1.92988	2.75047	0.00687261	13.8134	17.8782	0.207766	30.5114	21.8186	0.99503	2.20883	1.2204		genes from list expressed in Spalax liver			23
Pik3r3	phosphatidylinositol 3-kinase regulatory subunit gamma	3.02885	1.04483	24.2811	9.17927	0.00938261	0.124741	0.113825	1	0	0.0718917	1	0	0.631599		(genes with no detectable expression (FPKM-value < 0.1) in BMR AND R were not considered)
Pik3c2g	phosphatidylinositol 4-phosphate 3-kinase C2 domain-containing subunit gamma	8.02758	5.5202	8.19216	3.5563	0.162089	0.97991	1.55223	0.0460069	6.18113	2.51772	0.941723	6.30785	1.622
Pik3r2	phosphatidylinositol 3-kinase regulatory subunit beta	13.5862	9.42515	2.55559	2.43643	0.183634	5.31626	3.86842	0.0956427	14.0684	9.89851	0.99503	2.6463	2.5588
PIK3CB	phosphatidylinositol 4,5-bisphosphate 3-kinase catalytic subunit beta isoform	1.9062	2.82462	1.27452	2.00567	0.464238	1.49562	1.40832	0.844517	6.43095	7.03078	0.99503	4.29986	4.99232
PIK3R4	Phosphoinositide 3-kinase regulatory subunit 4	10.7455	8.90174	3.14109	3.64683	0.535106	3.42095	2.44095	0.0776959	6.94804	7.91158	0.99503	2.03103	3.24119
Pik3c2a	phosphatidylinositol-4-phosphate 3-kinase C2 domain-containing subunit alpha	9.96393	8.98778	3.06985	2.95942	0.760189	3.24574	3.03701	0.754873	16.0901	11.5891	0.99503	4.9573	3.81596
Pik3c3	Phosphatidylinositol 3-kinase catalytic subunit type 3	6.08112	6.81035	0.947792	1.04873	0.760948	6.41609	6.49392	0.9605	5.48823	8.83414	0.99503	0.855385	1.36037
Pik3ca	phosphatidylinositol-4,5-bisphosphate 3-kinase catalytic subunit alpha isoform	8.20251	7.86517	2.79703	4.06515	0.920721	2.93258	1.93478	0.0233994	4.19409	4.51122	0.99503	1.43017	2.33164
Pik3c2b	phosphatidylinositol-4-phosphate 3-kinase C2 domain-containing subunit beta	0.191527	0.069061	2.39173	2.65605	1	0.0800787	0.0260014	1	5.92762	4.21445	0.99503	74.0224	162.086
Pik3cd	phosphatidylinositol-4,5-bisphosphate 3-kinase catalytic subunit delta isoform	0.745783	0.416817	0.533083	0.44968	1	1.399	0.92692	0.0753801	0.832261	0.593459	1	0.594897	0.640248
Pik3cg	phosphoinositide-3-kinase, catalytic, gamma polypeptide	0.205013	0.164834	1.91649	1.25787	1	0.106973	0.131042	1	1.85492	1.78304	0.99503	17.3401	13.6066
Pik3r5	phosphoinositide 3-kinase regulatory subunit 5	0.261625	0.276615	1.52103	0.587868	1	0.172005	0.470539	1	3.81474	4.96445	0.99503	22.1781	10.5506
Pik3r6	phosphoinositide 3-kinase regulatory subunit 6	0.241472	0.278576	1.07358	1.75461	1	0.224922	0.158768	1	0	0.0508297	1	0	0.320151
Ddit4	DNA damage-inducible transcript 4 protein	20.0373	642.631	5.9345	10.7789	0.000871567	3.37641	59.6195	0.000328933	11.8916	13.6812	0.99503	3.52197	0.229475
Bnip3l	BCL2/adenovirus E1B 19 kDa protein-interacting protein 3-like	214.463	278.692	7.45525	5.86085	0.341683	28.7667	47.5515	0.0031852	56.3127	36.4495	0.99503	1.95757	0.766527
Additional hypoxia sensitive genes
HIF2	endothelial PAS domain-containing protein 1	52.8727	62.7464	12.1884	4.6153	0.581986	4.33795	13.5953	0.000328933	213.586	109.397	0.99503	49.2366	8.04668
Epo	Erythropoietin	0.148913	10.2929	∞	3.39323	0.436431	0	3.03336	0.000328933	0	0	1	0	0								Number of genes meeting the criteria
Epor	erythropoietin receptor precursor	1.50172	1.72341	15.7189	20.8884	0.824461	0.0955359	0.0825057	1	3.417	1.82485	0.99503	35.7667	22.1179			Expression under normoxia >=2 fold higher in BMR than in R					4
Cygb	Cytoglobin	0.33029	0.584787	0.120199	0.122523	1	2.74786	4.77287	0.00928583	39.751	26.6104	0.99503	14.4662	5.57535			Expression under normoxia >=10 fold higher in BMR than in R					3
Vegfa	Vascular endothelial growth factor A	97.8023	144.374	1.51883	1.26531	0.171838	64.3933	114.102	0.000604545								Expression under normoxia <= 0,5 fold higher in BMR than in R					1
Vegfb	Vascular endothelial growth factor B	7.19822	5.27721	1.05441	1.44539	0.551084	6.82678	3.65107	0.00279586	7.63747	7.09572	0.99503	1.11875	1.94346			Expression under hypoxia <=1,1 fold higher in BMR than in R AND >=2 fold higher in BMR than in R under normoxia					0
Vegfc	Vascular endothelial growth factor C	4.79212	2.62918	0.967757	0.630568	0.133962	4.95178	4.16954	0.471146	6.79889	3.21324	0.99503	1.37302	0.770646			Expression under normoxia >=2 in NMR AND in BMR					3
RCAN1	Calcipressin-1	88.9445	386.097	0.732783	9.95722	0.000871567	121.379	38.7756	0.000328933	194.655	41.5324	0.145338	1.6037	1.0711		empty	missing data
THBS1	thrombospondin 1 precursor	0.812834	5.73973	2.40284	5.85689	0.000871567	0.338281	0.979997	0.00279586	2.85788	1.91569	0.99503	8.44824	1.95479
																genes expressed in Spalax liver			9
Positively selected genes in hypoxia adapted drososphila and high-altitude human populations (Jha et al. 2015)
FGF10	Fibroblast growth factor 10	0	0	1	1	1	0	0	1	1.62835	1.55148	1	∞	∞
ERBB4	v-erb-b2 avian erythroblastic leukemia viral oncogene homolog 4	0	0.0232676	1	1.56696	1	0	0.0148489	1	0.0430037	0	1	∞	0
TBC1D1	TBC1 (tre-2/USP6, BUB2, cdc16) domain family, member 1	2.47072	5.93605	5.5293	12.9122	0.000871567	0.446841	0.459723	1	2.00615	2.15948	0.99503	4.48963	4.69735
EGFR	Epidermal growth factor receptor	15.6621	23.2736	1.0766	1.51837	0.308228	14.5477	15.328	0.812541	42.1728	46.01	0.99503	2.89893	3.0017
GATA3	GATA binding protein 3	0.0496244	0.0832148	0.87096	1.10026	1	0.0569767	0.0756322	1	1.89581	0.730129	0.99503	33.2734	9.65368
AEBP2	AE binding protein 2	4.61592	6.0257	2.29832	2.64221	1.30542	2.00839	2.28055	0.661648	24.7387	19.9896	0.99503	12.3177	8.76525								Number of genes meeting the criteria
MAP2K4	Mitogen-activated protein kinase kinase 4	8.27238	9.53866	0.942473	0.993619	0.722798	8.77731	9.59992	0.711908	11.1966	9.78676	0.99503	1.27563	1.01946			Expression under normoxia >=2 fold higher in BMR than in R					8
RBBP6	Retinoblastoma binding protein 6	8.31912	8.98229	1.33114	1.28101	0.829204	6.24964	7.01186	0.69242	41.3602	29.7046	0.99503	6.61801	4.23634			Expression under normoxia >=10 fold higher in BMR than in R					4
EN1	Engrailed homeobox 1	0	0	1	1	1	0	0	1	0	0	1	1	1			Expression under normoxia BMR/R <= 0,5 fold					3
MAST4	Microtubule associated serine/threonine kinase family member 4	0.254381	0.360971	∞	16.3222	1	0	0.0221154	1	7.35348	4.30066	0.99503	∞	194.464			Expression under hypoxia <=1,1 fold higher in BMR than in R AND >=2 fold higher in BMR than in R under normoxia					0
RAB37	RAB37, member RAS oncogene family	0.207502	0.337143	4.1591	∞	1	0.0498911	0	1	1.06531	0	1	21.3527	1			Expression under normoxia >=2 in NMR AND in BMR relative to rat					8
FGF1	Fibroblast growth factor 1	11.891	5.94425	10.0361	7.27677	0.171976	1.18482	0.81688	0.689455	3.69907	4.36097	0.99503	3.12205	5.33857		empty	missing data
RUNX1	Runt-related transcription factor 1	0.080353	0.12326	0.697696	0.798032	1	0.115169	0.154455	1	0.830371	1.19822	1	7.21002	7.75773		genes expressed in Spalax liver			16
HES1	Hes family bHLH transcription factor 1	7.01289	19.1131	0.383239	0.68063	0.00158676	18.299	28.0815	0.0132979	23.7709	26.4661	0.99503	1.29903	0.942475		(genes with no detectable expression (FPKM-value < 0.1, OR missing data in BMR or R) were not considered)
FGF9	Fibroblast growth factor 9	0.0469388	0.0709794	0.480857	2.6092	1	0.0976149	0.0272035	1	0.344882	0.234946	1	3.53309	8.63661
TJP1	Tight junction protein 1	7.85074	12.1615	1.43169	3.4813	0.0646849	5.48353	3.49338	0.00822664	50.3967	39.1898	0.99503	9.19056	11.2183
CHRNB4	Cholinergic receptor, nicotinic, beta 4 (neuronal)	0.821213	0.687181	∞	∞	1	0	0	1	1.68246	0.174398	0.99503	∞	∞
DSCAM	Down syndrome cell adhesion molecule	0.0204268	0.0235247	5.30072	∞	1	0.00385359	0	1	0.0294026	0.335073	1	7.62992	∞
RAP1GAP2	RAP1 GTPase activating protein 2	0.145021	0.110094	0.402129	0.696529	1	0.360633	0.158061	1	1.30008	1.96607	0.99503	3.60499	12.4387
FOXC1	Forkhead box C1	0	0.0710151	1	∞	1	0	0	1
FGF20	Fibroblast growth factor 20	0	0	1	1	1	0	0	1	0	0	1	1	1
ADRBK2	Adrenergic, beta, receptor kinase 2	0.171271	0.370165			1
CCDC66	Coiled-coil domain containing 66	6.65196	5.79831	3.66952	4.52142	0.80319	1.81276	1.28241	0.201531	10.1876	5.41916	0.99503	5.61994	4.22576
GRHPR	Glyoxylate reductase/hydroxypyruvate reductase	172.986	168.184	0.378029	0.430011	0.947549	457.6	391.116	0.440713	154.328	110.424	0.99503	0.337255	0.282331
LGR5	Leucine-rich repeat containing G protein-coupled receptor 5	1.0994	0.293507	16.3468	22.4958	1	0.0672549	0.0130472	1	3.58806	0.370785	0.798475	53.3502	28.4187
