# Supplementary material for: Hypoxia tolerance, longevity and cancer-resistance in the mole rat Spalax – a liver transcriptomics approach
Source: Sci Rep. 2017 Oct 30;7:14348. doi: 10.1038/s41598-017-13905-z (PMC5662568; doi:10.1038/s41598-017-13905-z)
Supplement: Supplementary file 9 — Supplementary dataset 8 [file 41598_2017_13905_MOESM9_ESM.xls]

## Sheet: Yu et al. 2011 comparison
Comparison of FPKM values from liver transcriptomic data of BMR and R										Gene lists from: Genes with highest fold expression differences between naked mole-rats (NMRs) and wild-derived mice (Yu et al. 2011)
		FPKM BMR	FPKM BMR	BMR/R	BMR/R	q_value	FPKM R	FPKM R	q_value		Species key:
gene	description	Normoxia	Hypoxia	Normoxia	Hypoxia		Normoxia	Hypoxia			BMR = Blind mole rat (Spalax)
Epcam	Epithelial cell adhesion molecule	0.997208	0.559112	0.0828425	0.0437438	1	12.0374	12.7815	0.786166		R = Rat
Suclg2	succinyl-CoA ligase	247.404	266.657	2.10267	1.97937	0.835879	117.662	134.718	0.503165		NMR = Naked mole rat (Heterocephalus)
Acmsd	2-amino-3-carboxymuconate-6-semialdehyde decarboxylase	108.406	186.557	50.6031	66.6147	0.0184875	2.14228	2.80054	0.405293
Eif4g1	Protein Eif4g1	0	0	0	0	1	0.322546	0.346023	1
tyrosine-protein kinase receptor TYRO3 precursor		2.23132	1.11023	1.56559	1.18049	0.0715987	1.42523	0.940482	0.0818615
ureidopropionase, beta		887.82	675.221	2.09262	1.78665	0.385224	424.262	377.926	0.584751
Tspan1	Tetraspanin-1	10.8387	5.71655			0.0998144	0	0	1
A2m	Alpha-2-macroglobulin	303.099	491.419	63475	33.6704	0.169819	0.00477509	14.595	0.258279
Scd3		0.0326274	0.0960383			1
Rpl26	60S ribosomal protein L26	2.55664	3.46218	0.0252852	0.0266656	0.703035	101.112	129.837	0.143597
Amacr	alpha-methylacyl-CoA racemase	127.884	118.603	0.362734	0.638787	0.835237	352.556	185.669	0.000328933
Crym	thiomorpholine-carboxylate dehydrogenase	42.1105	18.5135	1.0333	0.473041	0.00224169	40.7533	39.1372	0.951261
Upp2	uridine phosphorylase 2	8.41005	26.049	4.66029	1.13594	0.000871567	1.80462	22.9317	0.000328933
Moxd1	Monooxygenase, DBH-like 1; Protein Moxd1	0.466311	0.34904			1	0	0	1
Mt2	Metallothionein-2; Metallothionein	409.023	12480.5	2.59179	5.67657	0.000871567	157.815	2198.6	0.000328933
Sdc2	Syndecan-2	1344.14	1307.05	4.54867	6.8095	0.947549	295.502	191.945	0.0201511
