# Supplementary material for: Hypoxia tolerance, longevity and cancer-resistance in the mole rat Spalax – a liver transcriptomics approach
Source: Sci Rep. 2017 Oct 30;7:14348. doi: 10.1038/s41598-017-13905-z (PMC5662568; doi:10.1038/s41598-017-13905-z)
Supplement: Supplementary file 10 — Supplementary dataset 9 [file 41598_2017_13905_MOESM10_ESM.xls]

## Sheet: interspecies DE
ID	Description	GeneRatio	BgRatio	pvalue	p.adjust	qvalue	geneID	Count	category	EdgeR significance category	enrichment tool
GO:0044281	small molecule metabolic process	202/1086	755/5974	2.50334e-10	1.91714e-07	1.68207e-07	Nt5c2/Pecr/Phyh/Atp5g3/Gale/Kynu/Apoa5/Fabp5/Prkcd/Palm/Atp5b/Ero1a/Mpst/Acly/Agt/Ak2/C3/Cad/Cat/Cbs/Cyp1a2/Ddc/Fabp1/Fbp1/B4galt1/Got1/Igf1/Lcat/Ldha/Lepr/Lipc/Me1/Atp5d/Odc1/Pah/Uxs1/Aspg/Trib3/Pla2g4a/Slc25a25/Ptgs1/Ptger3/Glul/Pc/Avpr1a/Fgfr4/Cyp17a1/Aqp1/Bckdha/Gamt/Amacr/Acadl/Miox/Nr1d1/Lipe/Cpt2/Pemt/Ptgis/Cd74/Otc/Vldlr/Rbp4/Apoe/Aldh1a3/Rars/Pfas/Inpp5k/Umps/Nit2/Eprs/Oxsm/Isyna1/Aldh7a…	202	BP	Spalax<Rat FC>2	clusterProfiler
GO:0044710	single-organism metabolic process	431/1086	1906/5974	1.23212e-09	8.088e-07	7.09628e-07	Spns2/Nt5c2/Parp10/Sep15/Pecr/P3h1/Phyh/Rbm3/Dag1/Atp5g3/Gale/Jdp2/Kynu/Gsr/Crym/C9/Apoa5/Fabp5/Prkcd/Palm/Ppp1r15a/Ppp4c/Atp5b/Avpi1/Ero1a/Mpst/Dad1/Acly/Agt/Ak2/Tspo/C3/Cad/Cat/Cbs/Cp/Cyp1a2/Ddc/Fabp1/Fbp1/B4galt1/Got1/Gpx1/Hmox1/Igf1/Il1a/Lcat/Ldha/Lepr/Lipc/Me1/Magi3/Neu1/Atp5d/Adgrf5/Odc1/Pah/Uxs1/Pnpla7/Aspg/Trib3/Optn/Pla2g4a/Ppp1cc/Slc25a25/Ptgs1/Lox/Ptger3/Glul/Pc/Avpr1a/Gadd45a/Fgfr4/Cy…	431	BP	Spalax<Rat FC>2	clusterProfiler
GO:0044711	single-organism biosynthetic process	151/1086	537/5974	1.84192e-09	9.61667e-07	8.43751e-07	Pecr/Atp5g3/Kynu/Apoa5/Fabp5/Prkcd/Palm/Atp5b/Acly/Agt/Ak2/Tspo/C3/Cad/Cbs/Cyp1a2/Fbp1/B4galt1/Got1/Igf1/Il1a/Lcat/Lepr/Lipc/Atp5d/Adgrf5/Odc1/Pah/Uxs1/Trib3/Pla2g4a/Ptgs1/Ptger3/Glul/Pc/Avpr1a/Fgfr4/Cyp17a1/Aqp1/Gamt/Pdgfa/Amacr/Acadl/Nr1d1/Pemt/Ptgis/Cd74/Otc/Rbp4/Slc11a2/Tgfb3/Apoe/Aldh1a3/Mrps34/Pfas/Inpp5k/Umps/Oxsm/Isyna1/Aldh7a1/Il18/Sh3glb1/Chsy1/Ndufab1/Ptdss2/Chkb/B3gat3/Mrpl16/Irs2/Hex…	151	BP	Spalax<Rat FC>2	clusterProfiler
GO:0050896	response to stimulus	548/1086	2532/5974	1.88357e-09	9.61667e-07	8.43751e-07	Spns2/LOC100360552/Ift140/Otulin/Hmgn3/Vegfc/Rbm3/Dag1/Cited2/Ccna2/Itga6/Atp5g3/Trafd1/F11r/Slc9a3r2/Ptprn/Ecm1/Vwf/Ptpru/Kynu/Gsr/Crym/Ngfrap1/Ptpn12/Chrd/C9/Apoa5/Faf1/Dgka/Fabp5/Arf3/Ppp4r1/Sdf4/Prkcd/Palm/Abcc4/Ppp1r15a/Cdc25a/P2ry14/Cblb/Ppp4c/Avpi1/Camk1/Ero1a/Pbld1/Epcam/Eif2b5/Sez6/Sub1/Dad1/Agt/Ak2/Alb/Tspo/C3/Cad/Cat/Cbs/Cp/Cyp1a2/Ddc/Cela1/Fabp1/Fbp1/B4galt1/Gja1/Got1/Gpx1/Hmox1/Hspb1…	548	BP	Spalax<Rat FC>2	clusterProfiler
GO:1901564	organonitrogen compound metabolic process	193/1086	735/5974	3.79433e-09	1.66615e-06	1.46185e-06	Pnkd/Spns2/Nt5c2/Rbm3/Atp5g3/Kynu/Gsr/Crym/Apoa5/Fabp5/Prkcd/Palm/Ppp1r15a/Atp5b/Ero1a/Mpst/Eif2b5/Ak2/Cad/Cbs/Cyp1a2/Ddc/Fbp1/Got1/Gpx1/Hmox1/Igf1/Lcat/Ldha/Lipc/Me1/Neu1/Atp5d/Odc1/Pah/Aspg/Slc25a25/Ptger3/Glul/Aqp1/Bckdha/Gamt/Acadl/Ctsh/Npm1/Pemt/Otc/Slc11a2/Apoe/Gm2a/Mrps34/Rars/Pfas/Umps/Nit2/Aimp2/Eif3b/Eprs/Mki67/Aldh7a1/Nars/Rpsa/Maoa/Ethe1/Mrps12/Rpl23/Chsy1/Paox/RGD1309350/Ptdss2/Ndufv…	193	BP	Spalax<Rat FC>2	clusterProfiler
GO:0050789	regulation of biological process	687/1086	3309/5974	3.98861e-09	1.66615e-06	1.46185e-06	Pnkd/Spns2/LOC100360552/Ift140/Otulin/LOC100909712/Parp10/Peg3/Hmgn3/Vegfc/Ccnl1/P3h1/Rbm3/Dag1/Cited2/Ccna2/Ankh/Itga6/Trafd1/F11r/Slc9a3r2/Slc6a9/Ptprn/Ecm1/Jdp2/Cgrrf1/Ptpru/Gsr/Nup155/Crym/Apbb3/Ngfrap1/Chrd/C9/Apoa5/Faf1/Dgka/Arf3/Ppp4r1/Prkcd/Palm/Abcc4/Ppp1r15a/Cdc25b/P2ry14/Cblb/Kif11/Ptprg/Ppp4c/Atp5b/Avpi1/Tmem176b/Camk1/Ero1a/Pbld1/Epcam/Podxl/Eif2b5/Sez6/Sub1/Dad1/Zc3h14/Agt/Alb/Tspo/…	687	BP	Spalax<Rat FC>2	clusterProfiler
GO:0055114	oxidation-reduction process	117/1086	395/5974	6.24675e-09	2.39198e-06	2.09869e-06	Sep15/Pecr/P3h1/Phyh/Gsr/Crym/Ero1a/Cat/Cbs/Cp/Cyp1a2/Fabp1/Gpx1/Hmox1/Igf1/Ldha/Me1/Adgrf5/Pah/Ppp1cc/Slc25a25/Ptgs1/Lox/Avpr1a/Cyp17a1/Il6st/Bckdha/Acadl/Miox/Nr1d1/Cpt2/Dio1/Ndufa5/Ptgis/Aldh1a3/Gfer/Inpp5k/Dhrsx/Ndufs2/Uqcrfs1/Aldh7a1/Maoa/Ethe1/Paox/Sirt3/Ndufv1/Tm7sf2/Irs2/Ndufb8/Cisd1/Cox4i1/Pdia3/Slc1a3/Acad9/Ndufs3/Aass/Pcbd1/Dhcr24/Mtfr1l/Adi1/Dld/Cyp4f39/Ndufa7/Plod2/Dus3l/Polg2/Kdm5b/…	117	BP	Spalax<Rat FC>2	clusterProfiler
GO:0050794	regulation of cellular process	650/1086	3128/5974	2.52317e-08	8.91844e-06	7.82489e-06	Pnkd/Spns2/LOC100360552/Ift140/Otulin/LOC100909712/Parp10/Peg3/Hmgn3/Vegfc/Ccnl1/P3h1/Rbm3/Dag1/Cited2/Ccna2/Itga6/F11r/Slc9a3r2/Slc6a9/Ptprn/Ecm1/Jdp2/Cgrrf1/Ptpru/Gsr/Nup155/Crym/Apbb3/Ngfrap1/Chrd/Apoa5/Faf1/Dgka/Arf3/Ppp4r1/Prkcd/Palm/Abcc4/Ppp1r15a/Cdc25b/P2ry14/Cblb/Kif11/Ptprg/Ppp4c/Atp5b/Avpi1/Tmem176b/Camk1/Ero1a/Pbld1/Epcam/Podxl/Eif2b5/Sez6/Sub1/Dad1/Zc3h14/Agt/Alb/Tspo/C3/Cat/Cbs/Cela…	650	BP	Spalax<Rat FC>2	clusterProfiler
GO:0042060	wound healing	57/1086	166/5974	3.41433e-07	0.000112063	9.83224e-05	LOC100360552/Vwf/Ptpn12/C9/Apoa5/Prkcd/C3/B4galt1/Gja1/Gpx1/Hmox1/Hspb1/Igf1/Il1a/Serpine1/Optn/Sparc/Lox/Ptger3/Stx2/Ccnb1/Aqp1/Pdgfa/Proc/Ninj1/Selp/Fn1/Tgfb3/Apoe/Apoh/Mylk/F11/F10/Serpine2/Pak1/RGD735065/P2ry2/Hps4/Serpinc1/Arhgap24/Ezh2/Nbeal2/Dmtn/Procr/Arhgef19/Scrib/Pik3cd/Cpq/Hpse/Itga2b/Gatm/Pros1/Cyr61/Thbd/Col3a1/Tec/Pik3cb	57	BP	Spalax<Rat FC>2	clusterProfiler
GO:0097164	ammonium ion metabolic process	28/1086	61/5974	5.37061e-07	0.00016452	0.000144347	Pnkd/Apoa5/Fabp5/Prkcd/Ddc/Lcat/Lipc/Odc1/Acadl/Pemt/Aldh7a1/Maoa/Paox/Chkb/Smpdl3a/Agmat/Sat1/Smpd1/Cept1/Sgms1/Rnls/Chpt1/Sptlc2/Acer3/Nr4a2/Aldh9a1/Crot/Enpp2	28	BP	Spalax<Rat FC>2	clusterProfiler
GO:0044283	small molecule biosynthetic process	69/1086	218/5974	6.91827e-07	0.000198684	0.000174322	Pecr/Kynu/Apoa5/Fabp5/Acly/Agt/Cad/Cbs/Fbp1/Got1/Lcat/Lepr/Lipc/Pah/Trib3/Pla2g4a/Ptgs1/Glul/Pc/Avpr1a/Fgfr4/Gamt/Amacr/Acadl/Nr1d1/Pemt/Ptgis/Cd74/Otc/Rbp4/Apoe/Aldh1a3/Oxsm/Isyna1/Ndufab1/Chkb/Slc1a3/Slc35b4/Dhcr24/Adi1/Srr/Kat2a/Enoph1/Pibf1/Crtc2/Cept1/Mcat/Sgms1/Supt20/Ndufa9/Chpt1/Dse/Pdss2/Sptlc2/Coq9/Acer3/Mapk9/Nr1h3/Kmo/Aldh9a1/Oat/Prkab2/Hacd1/Rnpepl1/Akr1a1/Atf4/Pdk2/Gatm/Prkab1	69	BP	Spalax<Rat FC>2	clusterProfiler
GO:0010876	lipid localization	50/1086	144/5974	1.24137e-06	0.000309578	0.000271618	Spns2/Apoa5/Slco2b1/Prkcd/Agt/Tspo/C3/Fabp1/Il1a/Lcat/Lipc/Pla2g4a/Abcc2/Cpt2/Vldlr/Rbp4/Apoe/Gm2a/Apoh/Cidea/Sigmar1/Irs2/Hexb/Pctp/Pitpna/P2ry2/Plin2/Osbpl9/Mfsd2a/Hexa/Osbpl11/Kdm5b/Fitm2/Spns1/Irak1/Apold1/Repin1/Selm/Mapk9/Apom/Nr1h3/Nucb2/Hdlbp/B4galnt1/Aqp9/Apoc4/Prelid2/Abcb11/Crot/Dgat1	50	BP	Spalax<Rat FC>2	clusterProfiler
GO:0019752	carboxylic acid metabolic process	108/1086	391/5974	1.27283e-06	0.000309578	0.000271618	Pecr/Phyh/Kynu/Apoa5/Ero1a/Mpst/Acly/Agt/C3/Cad/Cbs/Cyp1a2/Ddc/Fabp1/Fbp1/Got1/Igf1/Ldha/Lipc/Me1/Odc1/Pah/Aspg/Trib3/Pla2g4a/Ptgs1/Glul/Pc/Avpr1a/Fgfr4/Cyp17a1/Bckdha/Gamt/Amacr/Acadl/Nr1d1/Lipe/Cpt2/Pemt/Ptgis/Cd74/Otc/Aldh1a3/Rars/Pfas/Nit2/Eprs/Oxsm/Nars/Ndufab1/Ptdss2/Irs2/Glyat/Aadat/Slc1a3/Acad9/Gmps/Bckdk/Aass/Pcbd1/Cmpk1/Agmat/Adi1/Dld/Srr/Dars2/Enoph1/Pibf1/Egln2/Ccbl1/Cmas/Mcat/P4ha2/I…	108	BP	Spalax<Rat FC>2	clusterProfiler
GO:0006576	cellular biogenic amine metabolic process	24/1086	50/5974	1.28008e-06	0.000309578	0.000271618	Kynu/Apoa5/Fabp5/Prkcd/Lcat/Lipc/Odc1/Pemt/Aldh7a1/Maoa/Paox/Chkb/Aadat/Smpdl3a/Agmat/Sat1/Smpd1/Cept1/Sgms1/Chpt1/Sptlc2/Kmo/Afmid/Enpp2	24	BP	Spalax<Rat FC>2	clusterProfiler
GO:1901565	organonitrogen compound catabolic process	45/1086	125/5974	1.36671e-06	0.000314002	0.000275501	Kynu/Prkcd/Cbs/Got1/Hmox1/Neu1/Pah/Bckdha/Acadl/Ctsh/Otc/Gm2a/Maoa/Paox/Aadat/Smpdl3a/Hexb/Bckdk/Aass/Hexa/Sat1/Nudt9/Smpd1/Tet2/Ccbl1/Idua/Nudt18/Prodh2/Gla/Trhde/Gcat/Abhd12/Nt5e/Cpq/Kmo/Hibadh/Qdpr/Oat/Hyal2/Rnpepl1/Afmid/Cdo1/Enpp2/Ftcd/Ece1	45	BP	Spalax<Rat FC>2	clusterProfiler
GO:0044106	cellular amine metabolic process	26/1086	57/5974	1.58787e-06	0.000337878	0.000296449	Pnkd/Kynu/Apoa5/Fabp5/Prkcd/Lcat/Lipc/Odc1/Pemt/Aldh7a1/Maoa/Paox/Chkb/Aadat/Smpdl3a/Agmat/Sat1/Smpd1/Cept1/Sgms1/Chpt1/Sptlc2/Nr4a2/Kmo/Afmid/Enpp2	26	BP	Spalax<Rat FC>2	clusterProfiler
GO:0016053	organic acid biosynthetic process	44/1086	122/5974	1.69123e-06	0.000337878	0.000296449	Pecr/Kynu/Apoa5/Acly/Agt/Cad/Cbs/Got1/Lipc/Pah/Trib3/Pla2g4a/Ptgs1/Glul/Avpr1a/Fgfr4/Gamt/Amacr/Acadl/Nr1d1/Ptgis/Cd74/Otc/Aldh1a3/Oxsm/Ndufab1/Slc1a3/Adi1/Srr/Enoph1/Pibf1/Mcat/Dse/Mapk9/Nr1h3/Kmo/Aldh9a1/Oat/Prkab2/Hacd1/Rnpepl1/Akr1a1/Gatm/Prkab1	44	BP	Spalax<Rat FC>2	clusterProfiler
GO:0046394	carboxylic acid biosynthetic process	44/1086	122/5974	1.69123e-06	0.000337878	0.000296449	Pecr/Kynu/Apoa5/Acly/Agt/Cad/Cbs/Got1/Lipc/Pah/Trib3/Pla2g4a/Ptgs1/Glul/Avpr1a/Fgfr4/Gamt/Amacr/Acadl/Nr1d1/Ptgis/Cd74/Otc/Aldh1a3/Oxsm/Ndufab1/Slc1a3/Adi1/Srr/Enoph1/Pibf1/Mcat/Dse/Mapk9/Nr1h3/Kmo/Aldh9a1/Oat/Prkab2/Hacd1/Rnpepl1/Akr1a1/Gatm/Prkab1	44	BP	Spalax<Rat FC>2	clusterProfiler
GO:0009308	amine metabolic process	26/1086	58/5974	2.38718e-06	0.000449017	0.00039396	Pnkd/Kynu/Apoa5/Fabp5/Prkcd/Lcat/Lipc/Odc1/Pemt/Aldh7a1/Maoa/Paox/Chkb/Aadat/Smpdl3a/Agmat/Sat1/Smpd1/Cept1/Sgms1/Chpt1/Sptlc2/Nr4a2/Kmo/Afmid/Enpp2	26	BP	Spalax<Rat FC>2	clusterProfiler
GO:0032501	multicellular organismal process	423/1086	1969/5974	2.53566e-06	0.000449017	0.00039396	Pnkd/Spns2/LOC100360552/Ift140/Otulin/Poc1b/Sep15/Vegfc/P3h1/Dag1/Cited2/Ccna2/Ankh/Itga6/F11r/Tgfbi/Slc9a3r2/Ecm1/Vwf/Ptpru/Gsr/Nup155/Crym/Lamc1/Chrd/C9/Apoa5/Slco2b1/Sdf4/Prkcd/Palm/Atxn10/Ppp1r15a/Cdc25b/Cblb/Ptprg/Atp5b/Ppp3cc/Tmem176b/Camk1/Nav2/Pbld1/Epcam/Mpst/Podxl/Eif2b5/Sez6/Dad1/Agt/Ak2/Alb/Tspo/C3/Cad/Cat/Cbs/Cp/Cyp1a2/Ddc/Cela1/Fabp1/B4galt1/Gja1/Gpx1/Hmox1/Hspb1/Igf1/Il1a/Junb/Lcat…	423	BP	Spalax<Rat FC>2	clusterProfiler
GO:0007154	cell communication	379/1086	1738/5974	2.54068e-06	0.000449017	0.00039396	Pnkd/Spns2/LOC100360552/Ift140/Otulin/Hmgn3/Vegfc/Dag1/Cited2/Ccna2/Itga6/Slc9a3r2/Slc6a9/Ptprn/Ecm1/Ptpru/Nup155/Ngfrap1/Chrd/Faf1/Dgka/Arf3/Ppp4r1/Prkcd/Palm/Ppp1r15a/P2ry14/Cblb/Slc6a13/Avpi1/Camk1/Ero1a/Pbld1/Epcam/Sez6/Sub1/Agt/Alb/Tspo/C3/Cat/Cbs/Cela1/Fabp1/Fbp1/Gja1/Got1/Gpx1/Hmox1/Hspb1/Igf1/Il1a/Ldha/Lepr/Mst1/Magi3/Cd48/Adgrf5/Nr2f6/Serpine1/Ngef/Trib3/Optn/Prnp/Ptgs1/Slc2a1/Sparc/Ptge…	379	BP	Spalax<Rat FC>2	clusterProfiler
GO:1901566	organonitrogen compound biosynthetic process	121/1086	456/5974	2.68922e-06	0.000457666	0.000401548	Pnkd/Rbm3/Atp5g3/Kynu/Fabp5/Prkcd/Palm/Ppp1r15a/Atp5b/Eif2b5/Ak2/Cad/Cbs/Ddc/Got1/Igf1/Lcat/Atp5d/Odc1/Pah/Ptger3/Glul/Aqp1/Gamt/Npm1/Pemt/Otc/Slc11a2/Apoe/Mrps34/Rars/Pfas/Umps/Aimp2/Eif3b/Eprs/Aldh7a1/Nars/Rpsa/Mrps12/Rpl23/Chsy1/Paox/Ptdss2/Chkb/B3gat3/Mrpl16/Enc1/Mrps30/Odf2/Slc1a3/Gmps/Rbm8a/Timp2/Eif3m/Ptgfrn/C1qbp/Pcbd1/Cmpk1/Ppcs/Agmat/Nmnat1/Adi1/Hexa/Srr/Ict1/Mrpl12/Dars2/Enoph1/Guf1/Sa…	121	BP	Spalax<Rat FC>2	clusterProfiler
GO:0043436	oxoacid metabolic process	111/1086	412/5974	3.33729e-06	0.000547673	0.00048052	Pecr/Phyh/Kynu/Apoa5/Ero1a/Mpst/Acly/Agt/C3/Cad/Cbs/Cyp1a2/Ddc/Fabp1/Fbp1/Got1/Igf1/Ldha/Lipc/Me1/Odc1/Pah/Aspg/Trib3/Pla2g4a/Ptgs1/Glul/Pc/Avpr1a/Fgfr4/Cyp17a1/Bckdha/Gamt/Amacr/Acadl/Nr1d1/Lipe/Cpt2/Pemt/Ptgis/Cd74/Otc/Aldh1a3/Rars/Pfas/Nit2/Eprs/Oxsm/Nars/Chsy1/Ndufab1/Ptdss2/B3gat3/Irs2/Glyat/Aadat/Slc1a3/Acad9/Gmps/Bckdk/Aass/Pcbd1/Cmpk1/Agmat/Adi1/Dld/Srr/Dars2/Enoph1/Pibf1/Egln2/Ccbl1/Cmas…	111	BP	Spalax<Rat FC>2	clusterProfiler
GO:1901605	alpha-amino acid metabolic process	43/1086	121/5974	3.46881e-06	0.000549626	0.000482233	Kynu/Ero1a/Mpst/Cad/Cbs/Got1/Lipc/Odc1/Pah/Aspg/Glul/Gamt/Pemt/Otc/Pfas/Nit2/Ptdss2/Glyat/Aadat/Slc1a3/Gmps/Aass/Pcbd1/Agmat/Adi1/Srr/Enoph1/Egln2/Ccbl1/P4ha2/Prodh2/Gcat/Abhd12/Kmo/Hibadh/Qdpr/Oat/Afmid/Gatm/Cdo1/Prdx4/Ftcd/Dpep1	43	BP	Spalax<Rat FC>2	clusterProfiler
GO:0042221	response to chemical	289/1086	1280/5974	3.79647e-06	0.000581493	0.000510192	Hmgn3/Vegfc/Rbm3/Dag1/Cited2/Ccna2/Itga6/Atp5g3/Trafd1/Ptprn/Ecm1/Ptpru/Kynu/Gsr/Crym/Chrd/Apoa5/Sdf4/Prkcd/Abcc4/Ppp1r15a/Cblb/Ppp4c/Ero1a/Pbld1/Eif2b5/Dad1/Agt/Ak2/Alb/Tspo/C3/Cad/Cat/Cbs/Cp/Cyp1a2/Ddc/Fabp1/Fbp1/Gja1/Got1/Gpx1/Hmox1/Hspb1/Igf1/Il1a/Junb/Lcat/Ldha/Lepr/Lipc/Me1/Mst1/Nr2f6/Serpine1/Trib3/Pla2g4a/Slc25a25/Prnp/Ptgs1/Sparc/Lox/Ptger3/Glul/Pigr/Avpr1a/Fgfr4/Stx2/Cyp17a1/Ccnb1/Il6st…	289	BP	Spalax<Rat FC>2	clusterProfiler
GO:0044707	single-multicellular organism process	410/1086	1908/5974	4.08071e-06	0.000604867	0.0005307	Pnkd/Spns2/LOC100360552/Ift140/Otulin/Poc1b/Vegfc/P3h1/Dag1/Cited2/Ccna2/Ankh/Itga6/F11r/Tgfbi/Slc9a3r2/Ecm1/Vwf/Ptpru/Nup155/Crym/Lamc1/Chrd/C9/Apoa5/Slco2b1/Sdf4/Prkcd/Palm/Atxn10/Ppp1r15a/Cblb/Ptprg/Atp5b/Ppp3cc/Tmem176b/Camk1/Nav2/Pbld1/Epcam/Mpst/Podxl/Eif2b5/Sez6/Dad1/Agt/Ak2/Alb/Tspo/C3/Cad/Cat/Cbs/Cp/Cyp1a2/Ddc/Cela1/Fabp1/B4galt1/Gja1/Gpx1/Hmox1/Hspb1/Igf1/Il1a/Junb/Lcat/Ldha/Lepr/Lipc/M…	410	BP	Spalax<Rat FC>2	clusterProfiler
GO:0009611	response to wounding	80/1086	276/5974	4.63859e-06	0.000666073	0.000584401	LOC100360552/Otulin/Vwf/Ptpn12/C9/Apoa5/Fabp5/Prkcd/Agt/Tspo/C3/B4galt1/Gja1/Gpx1/Hmox1/Hspb1/Igf1/Il1a/Serpine1/Optn/Pla2g4a/Sparc/Lox/Ptger3/Stx2/Ccnb1/Aqp1/Pdgfa/Proc/Ninj1/Ptgis/Selp/Fn1/Tgfb3/Apoe/Map2k4/Serpinf1/Apoh/Mylk/F11/F10/Serpine2/Aif1/Pak1/RGD735065/Slc1a3/P2ry2/C1qbp/Nmnat1/Bcl6/Hps4/Serpinc1/Arhgap24/Ezh2/Il17ra/Jam3/Nbeal2/Nrep/Dmtn/Procr/Arhgef19/Scrib/Rangap1/Pik3cd/Nt5e/Nr1h3…	80	BP	Spalax<Rat FC>2	clusterProfiler
GO:0009605	response to external stimulus	186/1086	771/5974	5.31564e-06	0.000728171	0.000638886	Otulin/Vegfc/Dag1/Cited2/Itga6/Kynu/Gsr/Crym/Prkcd/Ppp1r15a/Dad1/Agt/Alb/Tspo/C3/Cat/Cbs/Cp/Cyp1a2/Fabp1/Gja1/Gpx1/Hmox1/Hspb1/Igf1/Il1a/Junb/Ldha/Lepr/Lipc/Mst1/Nr2f6/Odc1/Serpine1/Optn/Pla2g4a/Ppp1cc/Slc25a25/Slc2a1/Sparc/Ptger3/Glul/Avpr1a/Gadd45a/Stx2/Cyp17a1/Ccnb1/Il6st/Aqp1/Bckdha/Pdgfa/Proc/Anxa3/Rab38/Nr1d1/Mgp/Bcar1/Pemt/Ptgis/Id2/Cd74/Otc/Selp/Ptgfr/Fn1/Vldlr/Ctsl/Rbp4/Apoe/Aldh1a3/Gfer…	186	BP	Spalax<Rat FC>2	clusterProfiler
GO:0051179	localization	419/1086	1960/5974	5.38799e-06	0.000728171	0.000638886	Pnkd/Spns2/LOC100360552/Ift140/Parp10/Hmgn3/Vegfc/P3h1/Dag1/Cited2/Ankh/Itga6/Clec4f/Atp5g3/F11r/Slc6a9/Ptprn/Ecm1/Ptpru/Nup155/Crym/Lamc1/Chrd/Sec22a/Apoa5/Faf1/Slco2b1/Fabp5/Arf3/Sdf4/Prkcd/Slc5a6/Slc16a10/Slc38a4/Palm/Abcc4/Ppp1r15a/Timm9/Slc6a13/Ptprg/Atp5b/Camk1/Ero1a/Pbld1/Epcam/Podxl/Agt/Alb/Tspo/C3/Cad/Cp/Ddc/Fabp1/B4galt1/Gja1/Gpx1/Hmox1/Hspb1/Igf1/Il1a/Lcat/Lipc/Mst1/Tmem37/Atp5d/Serpin…	419	BP	Spalax<Rat FC>2	clusterProfiler
GO:0006082	organic acid metabolic process	111/1086	417/5974	6.16971e-06	0.000809995	0.000710677	Pecr/Phyh/Kynu/Apoa5/Ero1a/Mpst/Acly/Agt/C3/Cad/Cbs/Cyp1a2/Ddc/Fabp1/Fbp1/Got1/Igf1/Ldha/Lipc/Me1/Odc1/Pah/Aspg/Trib3/Pla2g4a/Ptgs1/Glul/Pc/Avpr1a/Fgfr4/Cyp17a1/Bckdha/Gamt/Amacr/Acadl/Nr1d1/Lipe/Cpt2/Pemt/Ptgis/Cd74/Otc/Aldh1a3/Rars/Pfas/Nit2/Eprs/Oxsm/Nars/Chsy1/Ndufab1/Ptdss2/B3gat3/Irs2/Glyat/Aadat/Slc1a3/Acad9/Gmps/Bckdk/Aass/Pcbd1/Cmpk1/Agmat/Adi1/Dld/Srr/Dars2/Enoph1/Pibf1/Egln2/Ccbl1/Cmas…	111	BP	Spalax<Rat FC>2	clusterProfiler
GO:0051239	regulation of multicellular organismal process	202/1086	852/5974	6.74364e-06	0.000860751	0.000755209	LOC100360552/Vegfc/P3h1/Dag1/Cited2/Ankh/F11r/Ecm1/Nup155/Chrd/Apoa5/Prkcd/Palm/Ppp1r15a/Cblb/Ptprg/Tmem176b/Camk1/Pbld1/Sez6/Agt/Alb/Tspo/C3/Cela1/B4galt1/Gja1/Gpx1/Hmox1/Hspb1/Igf1/Il1a/Lcat/Mst1/Neu1/Serpine1/Ngef/Pla2g4a/Prnp/Ptgs1/Sparc/Ptger3/Avpr1a/Fgfr4/Stx2/Ccnb1/Il6st/Gpc3/Aqp1/Gamt/Pdgfa/Proc/Rapgef4/Anxa3/Mgp/Bcar1/Ctsh/Ptgis/Id2/Cd74/Hnf1b/Selp/Fn1/Vldlr/Rbp4/Tgfb3/Apoe/Syt3/Cenpf/Ra…	202	BP	Spalax<Rat FC>2	clusterProfiler
GO:0023052	signaling	355/1086	1629/5974	7.20334e-06	0.000894577	0.000784887	Pnkd/Spns2/LOC100360552/Ift140/Otulin/Hmgn3/Vegfc/Dag1/Cited2/Ccna2/Itga6/Slc9a3r2/Slc6a9/Ptprn/Ecm1/Ptpru/Nup155/Ngfrap1/Chrd/Faf1/Dgka/Arf3/Ppp4r1/Prkcd/Palm/Ppp1r15a/P2ry14/Cblb/Slc6a13/Avpi1/Camk1/Ero1a/Pbld1/Epcam/Sez6/Sub1/Agt/Tspo/C3/Cat/Cbs/Cela1/Fbp1/Gja1/Got1/Gpx1/Hmox1/Hspb1/Igf1/Il1a/Lepr/Mst1/Magi3/Cd48/Adgrf5/Nr2f6/Serpine1/Ngef/Trib3/Optn/Prnp/Ptgs1/Sparc/Ptger3/Glul/Pigr/Avpr1a/Ga…	355	BP	Spalax<Rat FC>2	clusterProfiler
GO:0030198	extracellular matrix organization	31/1086	79/5974	8.13938e-06	0.000953683	0.000836746	P3h1/Dag1/Tgfbi/Lamc1/Ero1a/Agt/B4galt1/Lox/Fgfr4/Fn1/Adamts2/Dpt/Col4a1/Vtn/Spint2/Vwa1/Emilin1/Olfml2b/Adamtsl2/Col14a1/Creb3l1/Abi3bp/Aplp1/Ctgf/Ccdc80/Lum/Cyr61/Lgals3/Col3a1/Col5a2/Prdx4	31	BP	Spalax<Rat FC>2	clusterProfiler
GO:0043062	extracellular structure organization	31/1086	79/5974	8.13938e-06	0.000953683	0.000836746	P3h1/Dag1/Tgfbi/Lamc1/Ero1a/Agt/B4galt1/Lox/Fgfr4/Fn1/Adamts2/Dpt/Col4a1/Vtn/Spint2/Vwa1/Emilin1/Olfml2b/Adamtsl2/Col14a1/Creb3l1/Abi3bp/Aplp1/Ctgf/Ccdc80/Lum/Cyr61/Lgals3/Col3a1/Col5a2/Prdx4	31	BP	Spalax<Rat FC>2	clusterProfiler
GO:0006793	phosphorus metabolic process	259/1086	1139/5974	8.43898e-06	0.000953683	0.000836746	LOC100360552/Nt5c2/LOC100909712/Vegfc/Ccnl1/Dag1/Ccna2/Itga6/Atp5g3/Ptprn/Ptpru/Kynu/Ptpn12/Apoa5/Dgka/Fabp5/Prkcd/Palm/Ppp1r15a/Cdc25a/Cdc25b/Ptprg/Ppp4c/Atp5b/Ppp3cc/Avpi1/Camk1/Pbld1/Acly/Agt/Ak2/C3/Cad/Cbs/Fbp1/Hmox1/Hspb1/Igf1/Il1a/Lcat/Ldha/Lepr/Lipc/Me1/Magi3/Atp5d/Adgrf5/Uxs1/Aspg/Trib3/Pla2g4a/Ppp1cc/Slc25a25/Prnp/Ptger3/Pc/Gadd45a/Fgfr4/Ccnb1/Il6st/Aqp1/Pdgfa/Rapgef4/Adarb1/Ctsh/Myo1d/N…	259	BP	Spalax<Rat FC>2	clusterProfiler
GO:0008152	metabolic process	785/1086	3987/5974	8.50947e-06	0.000953683	0.000836746	Pnkd/Hexdc/Spns2/LOC100360552/Rnaseh2c/Otulin/Nt5c2/LOC100909712/Parp10/Peg3/Sep15/Pecr/Hmgn3/Vegfc/Ccnl1/P3h1/Phyh/Rbm3/Dag1/Cited2/Ccna2/Itga6/Atp5g3/Gale/F11r/Ptprn/Ecm1/Jdp2/Ptpru/Kynu/Gsr/Nup155/Crym/Apbb3/Ptpn12/Chrd/C9/Xpnpep2/Apoa5/Faf1/Dgka/Fabp5/Ppp4r1/Prkcd/Palm/Ppp1r15a/Cdc25a/Cdc25b/Cblb/Ptprg/Ppp4c/Atp5b/Ppp3cc/Avpi1/Camk1/Ero1a/Pbld1/Epcam/Mpst/Eif2b5/Sub1/Dad1/Zc3h14/Acly/Agt/Ak2/…	785	BP	Spalax<Rat FC>2	clusterProfiler
GO:0044700	single organism signaling	354/1086	1627/5974	8.83641e-06	0.000966227	0.000847752	Pnkd/Spns2/LOC100360552/Ift140/Otulin/Hmgn3/Vegfc/Dag1/Cited2/Ccna2/Itga6/Slc9a3r2/Slc6a9/Ptprn/Ecm1/Ptpru/Nup155/Ngfrap1/Chrd/Faf1/Dgka/Arf3/Ppp4r1/Prkcd/Palm/Ppp1r15a/P2ry14/Cblb/Slc6a13/Avpi1/Camk1/Ero1a/Pbld1/Epcam/Sez6/Sub1/Agt/Tspo/C3/Cat/Cbs/Cela1/Fbp1/Gja1/Got1/Gpx1/Hmox1/Hspb1/Igf1/Il1a/Lepr/Mst1/Magi3/Cd48/Adgrf5/Nr2f6/Serpine1/Ngef/Trib3/Optn/Prnp/Ptgs1/Sparc/Ptger3/Glul/Pigr/Avpr1a/Ga…	354	BP	Spalax<Rat FC>2	clusterProfiler
GO:0006869	lipid transport	43/1086	125/5974	9.04195e-06	0.000966227	0.000847752	Spns2/Apoa5/Slco2b1/Prkcd/Agt/Tspo/Fabp1/Il1a/Lcat/Lipc/Pla2g4a/Abcc2/Cpt2/Vldlr/Rbp4/Apoe/Gm2a/Apoh/Sigmar1/Irs2/Pctp/Pitpna/P2ry2/Plin2/Osbpl9/Mfsd2a/Osbpl11/Kdm5b/Spns1/Irak1/Apold1/Repin1/Selm/Mapk9/Apom/Nr1h3/Nucb2/Hdlbp/Aqp9/Apoc4/Prelid2/Abcb11/Crot	43	BP	Spalax<Rat FC>2	clusterProfiler
GO:0006796	phosphate-containing compound metabolic process	254/1086	1119/5974	1.23584e-05	0.00129061	0.00113236	LOC100360552/Nt5c2/LOC100909712/Vegfc/Ccnl1/Dag1/Ccna2/Itga6/Atp5g3/Ptprn/Ptpru/Kynu/Ptpn12/Apoa5/Dgka/Fabp5/Prkcd/Palm/Ppp1r15a/Cdc25a/Cdc25b/Ptprg/Ppp4c/Atp5b/Ppp3cc/Avpi1/Camk1/Pbld1/Agt/Ak2/C3/Cad/Cbs/Fbp1/Hmox1/Hspb1/Igf1/Il1a/Lcat/Ldha/Lepr/Lipc/Me1/Magi3/Atp5d/Adgrf5/Uxs1/Aspg/Trib3/Pla2g4a/Ppp1cc/Slc25a25/Prnp/Ptger3/Pc/Gadd45a/Fgfr4/Ccnb1/Il6st/Aqp1/Pdgfa/Rapgef4/Adarb1/Ctsh/Myo1d/Npm1/P…	254	BP	Spalax<Rat FC>2	clusterProfiler
GO:0006820	anion transport	57/1086	184/5974	1.35093e-05	0.00137945	0.0012103	Ankh/Slc6a9/Apoa5/Slco2b1/Prkcd/Slc5a6/Slc16a10/Slc38a4/Slc6a13/Tspo/Fabp1/Gja1/Il1a/Pla2g4a/Slc2a1/Ptger3/Avpr1a/Abcc2/Cpt2/Apoe/Slc13a5/Slc43a2/Ttyh2/Irs2/Pak1/Slc6a6/Slc1a3/Pctp/Pitpna/Slc16a4/P2ry2/Slc35b4/Slc16a7/Plin2/Mfsd2a/Ano10/Slc46a1/Slc22a17/Slc16a12/Slc26a8/Slc43a1/Slc35c1/Slc37a3/Slc17a9/Repin1/Mapk9/Sfxn3/Aqp9/Prelid2/Slc22a8/Vdac1/Vdac2/Abcb11/Slc12a2/Rtn4/Lgals3/Crot	57	BP	Spalax<Rat FC>2	clusterProfiler
GO:0010033	response to organic substance	238/1086	1040/5974	1.38369e-05	0.00138219	0.00121271	Hmgn3/Vegfc/Rbm3/Dag1/Cited2/Ccna2/Itga6/Atp5g3/Trafd1/Ptprn/Ecm1/Ptpru/Kynu/Gsr/Crym/Chrd/Apoa5/Sdf4/Prkcd/Abcc4/Ppp1r15a/Cblb/Ppp4c/Ero1a/Pbld1/Eif2b5/Agt/Ak2/Alb/Tspo/C3/Cad/Cat/Cbs/Cyp1a2/Ddc/Fbp1/Gja1/Got1/Gpx1/Hmox1/Hspb1/Igf1/Il1a/Junb/Lcat/Ldha/Lepr/Lipc/Me1/Nr2f6/Serpine1/Trib3/Pla2g4a/Ptgs1/Sparc/Lox/Ptger3/Glul/Avpr1a/Fgfr4/Cyp17a1/Ccnb1/Il6st/Gpc3/Aqp1/Bckdha/Pdgfa/Mfge8/Rapgef4/Anxa3…	238	BP	Spalax<Rat FC>2	clusterProfiler
GO:0015711	organic anion transport	45/1086	135/5974	1.42674e-05	0.00139486	0.00122383	Slc6a9/Apoa5/Slco2b1/Prkcd/Slc5a6/Slc16a10/Slc38a4/Slc6a13/Fabp1/Gja1/Il1a/Pla2g4a/Slc2a1/Ptger3/Avpr1a/Abcc2/Cpt2/Apoe/Slc13a5/Slc43a2/Irs2/Pak1/Slc6a6/Slc1a3/Pctp/Pitpna/Slc16a4/P2ry2/Slc35b4/Slc16a7/Plin2/Mfsd2a/Slc46a1/Slc22a17/Slc16a12/Slc26a8/Slc43a1/Repin1/Mapk9/Sfxn3/Aqp9/Prelid2/Slc22a8/Abcb11/Crot	45	BP	Spalax<Rat FC>2	clusterProfiler
GO:0048514	blood vessel morphogenesis	62/1086	206/5974	1.57166e-05	0.00149099	0.00130817	Otulin/Vegfc/Cited2/Tgfbi/Ecm1/Ppp1r15a/Atp5b/Agt/C3/Cela1/B4galt1/Gja1/Gpx1/Hmox1/Hspb1/Il1a/Junb/Lepr/Serpine1/Sparc/Aqp1/Pdgfa/Mfge8/Anxa3/Ctsh/Ptgis/Fn1/Apoe/Serpinf1/Apoh/Mylk/Col4a1/Il18/Map2k5/S1pr1/Sat1/Arhgap24/Paxip1/Chd7/Jam3/Jmjd6/Krit1/Tspan12/Apold1/Cxcr4/Ctgf/Rhob/Cdc42/Hpse/Meis1/Itga7/Mmp2/Mmp14/Cyr61/Cdh2/Rtn4/Lgals3/Col3a1/Enpp2/Pik3cb/Tie1/Efna1	62	BP	Spalax<Rat FC>2	clusterProfiler
GO:0014070	response to organic cyclic compound	106/1086	402/5974	1.58996e-05	0.00149099	0.00130817	Rbm3/Cited2/Ccna2/Itga6/Ptprn/Ptpru/Kynu/Gsr/Crym/Prkcd/Abcc4/Ppp1r15a/Tspo/C3/Cad/Cat/Cbs/Cyp1a2/Got1/Gpx1/Hmox1/Igf1/Il1a/Junb/Lcat/Ldha/Lepr/Lipc/Nr2f6/Serpine1/Pla2g4a/Ptgs1/Sparc/Lox/Ptger3/Avpr1a/Cyp17a1/Ccnb1/Aqp1/Bckdha/Pdgfa/Mfge8/Rapgef4/Anxa3/Nr1d1/Abcc2/Mgp/Nedd8/Npm1/Otc/Hnf1b/Selp/Ptgfr/Fn1/Ctsl/Tgfb3/Apoe/Serpinf1/Inpp5k/Hid1/Mki67/Cidea/Il18/Lrp2/Aif1/Pak1/Pdia3/P2ry2/Bag1/Plin2/S…	106	BP	Spalax<Rat FC>2	clusterProfiler
GO:0008610	lipid biosynthetic process	65/1086	222/5974	2.60475e-05	0.00235895	0.0020697	Pecr/Apoa5/Fabp5/Prkcd/Acly/Agt/Tspo/C3/Igf1/Il1a/Lcat/Lipc/Adgrf5/Trib3/Pla2g4a/Ptgs1/Pc/Avpr1a/Fgfr4/Cyp17a1/Pdgfa/Amacr/Acadl/Nr1d1/Pemt/Ptgis/Cd74/Apoe/Aldh1a3/Oxsm/Isyna1/Sh3glb1/Ndufab1/Ptdss2/Chkb/Hexb/Dhcr24/Gpat3/Pibf1/Smpd1/Cept1/Fitm2/Dolk/Mcat/Sgms1/Lpin3/Sh3yl1/Chpt1/Pigc/Pdss2/Pik3cd/Sptlc2/Acer3/Mapk9/Nt5e/Nr1h3/Prkab2/B4galnt1/Hacd1/Rnpepl1/Cyr61/Prkab1/Gnpat/Dgat1/Pik3cb	65	BP	Spalax<Rat FC>2	clusterProfiler
GO:0090407	organophosphate biosynthetic process	58/1086	192/5974	2.6182e-05	0.00235895	0.0020697	Atp5g3/Kynu/Fabp5/Palm/Atp5b/Ak2/Cad/Lcat/Atp5d/Adgrf5/Uxs1/Ptger3/Pc/Aqp1/Pdgfa/Pemt/Apoe/Pfas/Umps/Isyna1/Sh3glb1/Ptdss2/Chkb/Hexb/Odf2/Gmps/Timp2/Dguok/Cmpk1/Ppcs/Nmnat1/Gpat3/Cept1/Fitm2/Dolk/Sgms1/Sh3yl1/Chpt1/Pigc/Pik3cd/Sptlc2/Aplp1/Adcy4/Nt5e/Nme6/Kmo/Nucb2/Adcy10/Prpsap1/Adcy3/Tkt/Adnp/Tpk1/Rrm1/Afmid/Tbpl1/Pik3cb/Ece1	58	BP	Spalax<Rat FC>2	clusterProfiler
GO:0048513	organ development	246/1086	1091/5974	2.98923e-05	0.00264144	0.00231756	Spns2/LOC100360552/Ift140/Vegfc/P3h1/Dag1/Cited2/Ccna2/Ankh/Itga6/Tgfbi/Slc9a3r2/Ecm1/Vwf/Ptpru/Chrd/Apoa5/Slco2b1/Sdf4/Ptprg/Ppp3cc/Tmem176b/Pbld1/Epcam/Mpst/Podxl/Eif2b5/Sez6/Agt/Ak2/Tspo/Cad/Cat/Cbs/Cp/Cyp1a2/Cela1/B4galt1/Gja1/Gpx1/Igf1/Il1a/Junb/Ldha/Lepr/Lipc/Mst1/Odc1/Serpine1/Pla2g4a/Slc25a25/Sparc/Lox/Ptger3/Avpr1a/Fgfr4/Cyp17a1/Ccnb1/Gpc3/Aqp1/Gamt/Pdgfa/Rapgef4/Anxa3/Mgp/Ninj1/Ctsh/Ptg…	246	BP	Spalax<Rat FC>2	clusterProfiler
GO:0019637	organophosphate metabolic process	98/1086	371/5974	3.13299e-05	0.00271625	0.00238319	Nt5c2/Atp5g3/Kynu/Apoa5/Fabp5/Prkcd/Palm/Atp5b/Ak2/Cad/Cbs/Fbp1/Hmox1/Igf1/Lcat/Ldha/Lipc/Me1/Atp5d/Adgrf5/Uxs1/Aspg/Pla2g4a/Slc25a25/Ptger3/Pc/Aqp1/Pdgfa/Pemt/Apoe/Pfas/Inpp5k/Umps/Isyna1/Sh3glb1/Ptdss2/Ndufv1/Chkb/Mcee/Ndufb8/Nudt3/Smpdl3a/Cox4i1/Hexb/Odf2/Gmps/Timp2/Dguok/Cmpk1/Ppcs/Nmnat1/Dld/Ndufa7/Nudt9/Gpat3/Tgds/Smpd1/Inpp5f/Cept1/Fitm2/Dolk/Mtmr2/Sgms1/Nudt18/Pla2g12a/Sh3yl1/Chpt1/Gpd1l/…	98	BP	Spalax<Rat FC>2	clusterProfiler
GO:0010466	negative regulation of peptidase activity	28/1086	73/5974	3.63339e-05	0.00309175	0.00271265	Ecm1/Agt/C3/Fabp1/Gpx1/Igf1/Serpine1/Gpc3/Aqp1/Wfdc2/Serpinf1/Vtn/Lrp2/Spint2/Serpine2/Ubxn1/Timp2/Map2k5/Dhcr24/Nle1/Serpinc1/Sh3rf1/Papln/Itih3/Itih4/Pttg1/Herpud1/Dpep1	28	BP	Spalax<Rat FC>2	clusterProfiler
GO:0006629	lipid metabolic process	115/1086	452/5974	3.91807e-05	0.00327337	0.002872	Spns2/Pecr/Phyh/Apoa5/Fabp5/Prkcd/Atp5b/Acly/Agt/Tspo/C3/Cat/Cyp1a2/Fabp1/Gpx1/Hmox1/Igf1/Il1a/Lcat/Lepr/Lipc/Neu1/Adgrf5/Pnpla7/Aspg/Trib3/Pla2g4a/Ptgs1/Pc/Avpr1a/Fgfr4/Cyp17a1/Il6st/Pdgfa/Amacr/Acadl/Nr1d1/Lipe/Cpt2/Pemt/Ptgis/Id2/Cd74/Vldlr/Rbp4/Apoe/Aldh1a3/Gm2a/Inpp5k/Apoh/Oxsm/Isyna1/Cidea/Sh3glb1/Ndufab1/Ptdss2/Chkb/Irs2/Smpdl3a/Hexb/Acad9/Pctp/Alms1/Dhcr24/Dld/Hexa/Gpat3/Pibf1/Smpd1/Inpp5…	115	BP	Spalax<Rat FC>2	clusterProfiler
GO:0072330	monocarboxylic acid biosynthetic process	30/1086	81/5974	4.23e-05	0.00347087	0.00304528	Pecr/Apoa5/Acly/Agt/Lipc/Trib3/Pla2g4a/Ptgs1/Avpr1a/Fgfr4/Amacr/Acadl/Nr1d1/Ptgis/Cd74/Aldh1a3/Oxsm/Ndufab1/Slc1a3/Srr/Pibf1/Mcat/Dse/Mapk9/Nr1h3/Aldh9a1/Prkab2/Hacd1/Rnpepl1/Prkab1	30	BP	Spalax<Rat FC>2	clusterProfiler
GO:0044767	single-organism developmental process	399/1086	1890/5974	4.33966e-05	0.00349838	0.00306942	Spns2/LOC100360552/Ift140/Otulin/Poc1b/Sep15/Vegfc/P3h1/Dag1/Cited2/Ccna2/Ankh/Itga6/Atp5g3/F11r/Tgfbi/Slc9a3r2/Ecm1/Vwf/Jdp2/Ptpru/Lamc1/Ptpn12/Chrd/Apoa5/Slco2b1/Sdf4/Prkcd/Palm/Atxn10/Ppp1r15a/Cdc25b/Cblb/Ptprg/Atp5b/Ppp3cc/Tmem176b/Camk1/Ero1a/Nav2/Pbld1/Epcam/Mpst/Podxl/Eif2b5/Sez6/Dad1/Agt/Ak2/Tspo/C3/Cad/Cat/Cbs/Cp/Cyp1a2/Ddc/Cela1/B4galt1/Gja1/Gpx1/Hmox1/Hspb1/Igf1/Il1a/Junb/Ldha/Lepr/Lip…	399	BP	Spalax<Rat FC>2	clusterProfiler
GO:0044765	single-organism transport	289/1086	1317/5974	4.64363e-05	0.00367888	0.00322779	Pnkd/Spns2/LOC100360552/Ift140/Parp10/Hmgn3/Vegfc/P3h1/Dag1/Ankh/Atp5g3/F11r/Slc6a9/Ptprn/Nup155/Crym/Sec22a/Apoa5/Faf1/Slco2b1/Fabp5/Sdf4/Prkcd/Slc5a6/Slc16a10/Slc38a4/Palm/Abcc4/Timm9/Slc6a13/Atp5b/Camk1/Ero1a/Pbld1/Agt/Tspo/C3/Cad/Cp/Ddc/Fabp1/B4galt1/Gja1/Hmox1/Igf1/Il1a/Lcat/Lipc/Tmem37/Atp5d/Serpine1/Trib3/Optn/Zdhhc2/Pla2g4a/Slc25a25/Prnp/Ptgs1/Slc2a1/Ptger3/Glul/Pigr/Avpr1a/Stx2/Il6st/Gpc…	289	BP	Spalax<Rat FC>2	clusterProfiler
GO:0046942	carboxylic acid transport	35/1086	101/5974	5.12352e-05	0.00399026	0.00350099	Slc6a9/Slco2b1/Prkcd/Slc5a6/Slc16a10/Slc38a4/Slc6a13/Fabp1/Il1a/Pla2g4a/Avpr1a/Abcc2/Cpt2/Apoe/Slc13a5/Slc43a2/Irs2/Pak1/Slc6a6/Slc1a3/Slc16a4/P2ry2/Slc16a7/Plin2/Mfsd2a/Slc46a1/Slc16a12/Slc26a8/Slc43a1/Repin1/Mapk9/Sfxn3/Aqp9/Abcb11/Crot	35	BP	Spalax<Rat FC>2	clusterProfiler
GO:0045861	negative regulation of proteolysis	37/1086	109/5974	5.25275e-05	0.00402273	0.00352948	Ecm1/Ppp1r15a/Agt/C3/Fabp1/Gpx1/Igf1/Serpine1/Ccnb1/Gpc3/Aqp1/Wfdc2/Serpinf1/Vtn/Lrp2/Spint2/Serpine2/Ubxn1/Timp2/Map2k5/Bub1/Dhcr24/Atraid/Nle1/Klhl22/Serpinc1/Sh3rf1/Papln/Lcmt1/Itih3/Itih4/Nr1h3/Pttg1/Mad1l1/Dnajb2/Herpud1/Dpep1	37	BP	Spalax<Rat FC>2	clusterProfiler
GO:0048519	negative regulation of biological process	344/1086	1605/5974	5.50598e-05	0.00414754	0.00363898	Pnkd/LOC100360552/Otulin/Parp10/Peg3/Vegfc/P3h1/Rbm3/Dag1/Cited2/Itga6/Trafd1/F11r/Slc9a3r2/Ecm1/Jdp2/Cgrrf1/Ptpru/Crym/Chrd/Faf1/Prkcd/Palm/Ppp1r15a/Cblb/Ptprg/Atp5b/Tmem176b/Ero1a/Pbld1/Epcam/Podxl/Eif2b5/Sez6/Dad1/Zc3h14/Agt/Alb/Tspo/C3/Cat/Cbs/Cela1/Fabp1/Fbp1/B4galt1/Gja1/Gpx1/Hmox1/Hspb1/Igf1/Il1a/Junb/Lepr/Mst1/Adgrf5/Nr2f6/Serpine1/Ngef/Trib3/Optn/Prnp/Ptgs1/Sparc/Ptger3/Pc/Avpr1a/Gadd45a…	344	BP	Spalax<Rat FC>2	clusterProfiler
GO:0032787	monocarboxylic acid metabolic process	63/1086	219/5974	6.22598e-05	0.00461426	0.00404847	Pecr/Phyh/Kynu/Apoa5/Ero1a/Acly/Agt/C3/Cyp1a2/Fabp1/Fbp1/Igf1/Ldha/Lipc/Trib3/Pla2g4a/Ptgs1/Pc/Avpr1a/Fgfr4/Amacr/Acadl/Nr1d1/Lipe/Cpt2/Ptgis/Cd74/Aldh1a3/Oxsm/Ndufab1/Irs2/Glyat/Slc1a3/Acad9/Dld/Srr/Pibf1/Egln2/Ccbl1/Mcat/P4ha2/Idua/Me3/Lpin3/Tysnd1/Dse/Mapk9/Nr1h3/Kmo/Nucb2/Aldh9a1/Prkab2/Hacd1/Rnpepl1/Akr1a1/Fabp4/Pdk2/Prkab1/Crot/Hao2/Dgat1/Prdx4/Ftcd	63	BP	Spalax<Rat FC>2	clusterProfiler
GO:0007155	cell adhesion	108/1086	424/5974	6.50016e-05	0.00474099	0.00415967	LOC100360552/Vegfc/Dag1/Cited2/Itga6/Clec4f/F11r/Tgfbi/Vwf/Ptpru/Lamc1/Chrd/Faf1/Prkcd/Cblb/Atp5b/Epcam/Podxl/Lamc2/Agt/B4galt1/Hspb1/Igf1/Cd48/Serpine1/Prnp/Ptger3/PVR/Il6st/Mfge8/Ninj1/Bcar1/Cd74/Selp/Fn1/Vtn/Il18/Rpsa/Spint2/Whamm/Pkp3/Serpine2/Aif1/Pcdh18/Amigo1/Pkp4/Map2k5/C1qbp/S1pr1/Ctnnal1/Emilin1/Lamb1/Nuak1/Cldn2/Zap70/Nid2/Bcl6/Igsf11/Apbb1ip/Lama3/Dact2/Blm/Mex3b/Ldb1/Ephb6/Chd7/Ap3d1…	108	BP	Spalax<Rat FC>2	clusterProfiler
GO:0001525	angiogenesis	52/1086	172/5974	6.65064e-05	0.00477495	0.00418946	Otulin/Vegfc/Tgfbi/Ecm1/Ppp1r15a/Atp5b/Agt/C3/Cela1/B4galt1/Gpx1/Hmox1/Hspb1/Il1a/Lepr/Serpine1/Sparc/Aqp1/Pdgfa/Mfge8/Anxa3/Ctsh/Ptgis/Fn1/Serpinf1/Apoh/Col4a1/Il18/Map2k5/S1pr1/Sat1/Arhgap24/Jam3/Jmjd6/Krit1/Tspan12/Apold1/Cxcr4/Ctgf/Rhob/Cdc42/Hpse/Meis1/Mmp2/Mmp14/Cyr61/Rtn4/Lgals3/Enpp2/Pik3cb/Tie1/Efna1	52	BP	Spalax<Rat FC>2	clusterProfiler
GO:0006575	cellular modified amino acid metabolic process	29/1086	79/5974	6.83243e-05	0.00483	0.00423777	Pnkd/Kynu/Gsr/Crym/Ero1a/Mpst/Cbs/Gpx1/Lipc/Gamt/Pemt/Otc/Aldh7a1/Ethe1/Ptdss2/Aadat/Egln2/Ccbl1/P4ha2/Ggct/Abhd12/Cpq/Kmo/Gpx3/Afmid/Gatm/Prdx4/Ftcd/Dpep1	29	BP	Spalax<Rat FC>2	clusterProfiler
GO:0022610	biological adhesion	108/1086	425/5974	7.21538e-05	0.00502344	0.00440748	LOC100360552/Vegfc/Dag1/Cited2/Itga6/Clec4f/F11r/Tgfbi/Vwf/Ptpru/Lamc1/Chrd/Faf1/Prkcd/Cblb/Atp5b/Epcam/Podxl/Lamc2/Agt/B4galt1/Hspb1/Igf1/Cd48/Serpine1/Prnp/Ptger3/PVR/Il6st/Mfge8/Ninj1/Bcar1/Cd74/Selp/Fn1/Vtn/Il18/Rpsa/Spint2/Whamm/Pkp3/Serpine2/Aif1/Pcdh18/Amigo1/Pkp4/Map2k5/C1qbp/S1pr1/Ctnnal1/Emilin1/Lamb1/Nuak1/Cldn2/Zap70/Nid2/Bcl6/Igsf11/Apbb1ip/Lama3/Dact2/Blm/Mex3b/Ldb1/Ephb6/Chd7/Ap3d1…	108	BP	Spalax<Rat FC>2	clusterProfiler
GO:0048731	system development	312/1086	1444/5974	7.64761e-05	0.00520613	0.00456778	Spns2/LOC100360552/Ift140/Otulin/Vegfc/P3h1/Dag1/Cited2/Ccna2/Ankh/Itga6/Tgfbi/Slc9a3r2/Ecm1/Vwf/Ptpru/Lamc1/Chrd/Apoa5/Slco2b1/Sdf4/Palm/Atxn10/Ppp1r15a/Cblb/Ptprg/Atp5b/Ppp3cc/Tmem176b/Camk1/Nav2/Pbld1/Epcam/Mpst/Podxl/Eif2b5/Sez6/Agt/Ak2/Tspo/C3/Cad/Cat/Cbs/Cp/Cyp1a2/Cela1/B4galt1/Gja1/Gpx1/Hmox1/Hspb1/Igf1/Il1a/Junb/Ldha/Lepr/Lipc/Mst1/Neu1/Nr2f6/Odc1/Serpine1/Ngef/Pla2g4a/Ppp1cc/Slc25a25/Spa…	312	BP	Spalax<Rat FC>2	clusterProfiler
GO:0003008	system process	101/1086	393/5974	7.80559e-05	0.00520613	0.00456778	Pnkd/Vegfc/F11r/Slc9a3r2/Crym/Apoa5/Nav2/Pbld1/Podxl/Agt/Alb/Cbs/Fabp1/Gja1/Gpx1/Hmox1/Igf1/Il1a/Nr2f6/Prnp/Ptgs1/Ptger3/Pigr/Avpr1a/Aqp1/Rapgef4/Id2/Rbp4/Slc11a2/Apoe/Aldh1a3/Rab8b/Gm2a/Map2k4/Serpinf1/Inpp5k/Ift20/Mylk/Atxn2/Rnf10/Tusc3/Agtpbp1/Ctdp1/Nedd4l/Il18/Serpine2/Tas1r1/Aif1/Pak1/Hexb/Slc1a3/P2ry2/S1pr1/Alms1/Hexa/Kdm5b/Nisch/Inpp5f/Tpcn2/Chuk/Lrig2/Chd7/Errfi1/Col14a1/Mtmr2/Jam3/Manf/T…	101	BP	Spalax<Rat FC>2	clusterProfiler
GO:0006810	transport	330/1086	1538/5974	7.8177e-05	0.00520613	0.00456778	Pnkd/Spns2/LOC100360552/Ift140/Parp10/Hmgn3/Vegfc/P3h1/Dag1/Ankh/Clec4f/Atp5g3/F11r/Slc6a9/Ptprn/Nup155/Crym/Sec22a/Apoa5/Faf1/Slco2b1/Fabp5/Arf3/Sdf4/Prkcd/Slc5a6/Slc16a10/Slc38a4/Palm/Abcc4/Timm9/Slc6a13/Ptprg/Atp5b/Camk1/Ero1a/Pbld1/Agt/Alb/Tspo/C3/Cad/Cp/Ddc/Fabp1/B4galt1/Gja1/Hmox1/Igf1/Il1a/Lcat/Lipc/Tmem37/Atp5d/Serpine1/Trib3/Optn/Arfgap1/Zdhhc2/Pla2g4a/Ppp1cc/Slc25a25/Prnp/Ptgs1/Slc2a1/P…	330	BP	Spalax<Rat FC>2	clusterProfiler
GO:2000026	regulation of multicellular organismal development	138/1086	569/5974	8.06799e-05	0.00525397	0.00460975	LOC100360552/Vegfc/Dag1/Cited2/Ankh/Ecm1/Chrd/Palm/Ppp1r15a/Cblb/Ptprg/Tmem176b/Camk1/Pbld1/Sez6/Agt/Tspo/C3/Cela1/B4galt1/Gja1/Gpx1/Hmox1/Hspb1/Igf1/Il1a/Mst1/Neu1/Serpine1/Ngef/Pla2g4a/Sparc/Ptger3/Fgfr4/Ccnb1/Il6st/Gpc3/Aqp1/Pdgfa/Rapgef4/Anxa3/Mgp/Ctsh/Ptgis/Id2/Cd74/Hnf1b/Fn1/Vldlr/Rbp4/Tgfb3/Apoe/Syt3/Cenpf/Serpinf1/Apoh/Rnf10/Aspm/Id4/Ctdp1/Nedd4l/Serpine2/Enc1/Spry1/Snapin/Amigo1/Timp2/Ma…	138	BP	Spalax<Rat FC>2	clusterProfiler
GO:0015849	organic acid transport	35/1086	103/5974	8.11821e-05	0.00525397	0.00460975	Slc6a9/Slco2b1/Prkcd/Slc5a6/Slc16a10/Slc38a4/Slc6a13/Fabp1/Il1a/Pla2g4a/Avpr1a/Abcc2/Cpt2/Apoe/Slc13a5/Slc43a2/Irs2/Pak1/Slc6a6/Slc1a3/Slc16a4/P2ry2/Slc16a7/Plin2/Mfsd2a/Slc46a1/Slc16a12/Slc26a8/Slc43a1/Repin1/Mapk9/Sfxn3/Aqp9/Abcb11/Crot	35	BP	Spalax<Rat FC>2	clusterProfiler
GO:0009719	response to endogenous stimulus	155/1086	652/5974	8.43546e-05	0.00533642	0.00468209	Dag1/Cited2/Ccna2/Ptprn/Ptpru/Kynu/Gsr/Crym/Chrd/Apoa5/Prkcd/Abcc4/Ppp1r15a/Cblb/Pbld1/Eif2b5/Ak2/Tspo/C3/Cad/Cat/Cbs/Cyp1a2/Ddc/Fbp1/Gja1/Got1/Gpx1/Hmox1/Igf1/Il1a/Junb/Lcat/Ldha/Lepr/Lipc/Me1/Nr2f6/Serpine1/Trib3/Pla2g4a/Ptgs1/Sparc/Lox/Ptger3/Avpr1a/Fgfr4/Cyp17a1/Gpc3/Aqp1/Bckdha/Pdgfa/Mfge8/Rapgef4/Anxa3/Nr1d1/Abcc2/Mgp/Bcar1/Ctsh/Pemt/Otc/Ptgfr/Fn1/Vldlr/Ctsl/Rbp4/Tgfb3/Apoe/Rab8b/Gfer/Serpi…	155	BP	Spalax<Rat FC>2	clusterProfiler
GO:0051259	protein oligomerization	54/1086	182/5974	8.47789e-05	0.00533642	0.00468209	Vwf/Atxn10/Cat/Fbp1/Gja1/Hmox1/Lipc/Me1/Uxs1/Optn/Prnp/Glul/Stx2/Acadl/Npm1/Otc/Tnfaip1/Sh3glb1/Col6a1/Gjb1/Pcbd1/Prkcsh/Kctd18/Srr/Nbr1/Blm/Peo1/Crtc2/Traf2/Mtmr2/Panx1/Lnx1/Cutc/Col6a2/Tor2a/Irak1/Kctd9/Tysnd1/Pdss2/Kctd10/Kctd2/Hsd17b10/Oat/Gpx3/Pex14/Cldn3/Grhpr/Rrm1/Mlkl/Oxa1l/Lrp4/Cdh2/Prkab1/Hao2	54	BP	Spalax<Rat FC>2	clusterProfiler
GO:0032502	developmental process	400/1086	1909/5974	9.13276e-05	0.00567095	0.0049756	Spns2/LOC100360552/Ift140/Otulin/Poc1b/Sep15/Vegfc/P3h1/Dag1/Cited2/Ccna2/Ankh/Itga6/Atp5g3/F11r/Tgfbi/Slc9a3r2/Ecm1/Vwf/Jdp2/Ptpru/Lamc1/Ptpn12/Chrd/Apoa5/Slco2b1/Sdf4/Prkcd/Palm/Atxn10/Ppp1r15a/Cdc25b/Cblb/Ptprg/Atp5b/Ppp3cc/Tmem176b/Camk1/Ero1a/Nav2/Pbld1/Epcam/Mpst/Podxl/Eif2b5/Sez6/Dad1/Agt/Ak2/Tspo/C3/Cad/Cat/Cbs/Cp/Cyp1a2/Ddc/Cela1/B4galt1/Gja1/Gpx1/Hmox1/Hspb1/Igf1/Il1a/Junb/Ldha/Lepr/Lip…	400	BP	Spalax<Rat FC>2	clusterProfiler
GO:0006950	response to stress	286/1086	1313/5974	9.41332e-05	0.00576723	0.00506007	LOC100360552/Otulin/Rbm3/Cited2/Ccna2/Trafd1/Ptprn/Ecm1/Vwf/Kynu/Ptpn12/C9/Apoa5/Fabp5/Prkcd/Ppp1r15a/Ppp4c/Ero1a/Eif2b5/Agt/Alb/Tspo/C3/Cat/Cbs/Cyp1a2/Cela1/Fabp1/B4galt1/Gja1/Gpx1/Hmox1/Hspb1/Igf1/Il1a/Ldha/Lepr/Lipc/Magi3/Serpine1/Ifi47/Trib3/Optn/Pla2g4a/Prnp/Ptgs1/Slc2a1/Sparc/Lox/Ptger3/Glul/PVR/Avpr1a/Gadd45a/Stx2/Cyp17a1/Ccnb1/Aqp1/Pdgfa/Proc/St8sia1/Anxa3/Abcc2/Ninj1/Npm1/Ptgis/Id2/Cd74/…	286	BP	Spalax<Rat FC>2	clusterProfiler
GO:0051234	establishment of localization	341/1086	1599/5974	9.56202e-05	0.00578125	0.00507238	Pnkd/Spns2/LOC100360552/Ift140/Parp10/Hmgn3/Vegfc/P3h1/Dag1/Ankh/Clec4f/Atp5g3/F11r/Slc6a9/Ptprn/Nup155/Crym/Sec22a/Apoa5/Faf1/Slco2b1/Fabp5/Arf3/Sdf4/Prkcd/Slc5a6/Slc16a10/Slc38a4/Palm/Abcc4/Timm9/Slc6a13/Ptprg/Atp5b/Camk1/Ero1a/Pbld1/Agt/Alb/Tspo/C3/Cad/Cp/Ddc/Fabp1/B4galt1/Gja1/Hmox1/Igf1/Il1a/Lcat/Lipc/Tmem37/Atp5d/Serpine1/Trib3/Optn/Arfgap1/Zdhhc2/Pla2g4a/Ppp1cc/Slc25a25/Prnp/Ptgs1/Slc2a1/P…	341	BP	Spalax<Rat FC>2	clusterProfiler
GO:0009165	nucleotide biosynthetic process	34/1086	100/5974	0.000100934	0.00594607	0.00521699	Atp5g3/Kynu/Palm/Atp5b/Ak2/Cad/Atp5d/Uxs1/Ptger3/Aqp1/Apoe/Pfas/Umps/Odf2/Gmps/Timp2/Dguok/Cmpk1/Ppcs/Nmnat1/Aplp1/Adcy4/Nt5e/Nme6/Kmo/Nucb2/Adcy10/Prpsap1/Adcy3/Adnp/Rrm1/Afmid/Tbpl1/Ece1	34	BP	Spalax<Rat FC>2	clusterProfiler
GO:1901293	nucleoside phosphate biosynthetic process	34/1086	100/5974	0.000100934	0.00594607	0.00521699	Atp5g3/Kynu/Palm/Atp5b/Ak2/Cad/Atp5d/Uxs1/Ptger3/Aqp1/Apoe/Pfas/Umps/Odf2/Gmps/Timp2/Dguok/Cmpk1/Ppcs/Nmnat1/Aplp1/Adcy4/Nt5e/Nme6/Kmo/Nucb2/Adcy10/Prpsap1/Adcy3/Adnp/Rrm1/Afmid/Tbpl1/Ece1	34	BP	Spalax<Rat FC>2	clusterProfiler
GO:0048523	negative regulation of cellular process	319/1086	1486/5974	0.000106014	0.00600589	0.00526947	Pnkd/LOC100360552/Otulin/Parp10/Peg3/Vegfc/P3h1/Dag1/Cited2/Itga6/Slc9a3r2/Ecm1/Jdp2/Cgrrf1/Ptpru/Crym/Chrd/Faf1/Prkcd/Palm/Ppp1r15a/Cblb/Ptprg/Atp5b/Tmem176b/Ero1a/Pbld1/Epcam/Podxl/Eif2b5/Sez6/Dad1/Zc3h14/Agt/Alb/Tspo/C3/Cat/Cbs/Cela1/Fabp1/Fbp1/B4galt1/Gja1/Gpx1/Hmox1/Hspb1/Igf1/Il1a/Junb/Lepr/Mst1/Adgrf5/Nr2f6/Serpine1/Ngef/Trib3/Optn/Prnp/Ptgs1/Sparc/Ptger3/Avpr1a/Gadd45a/Ccnb1/Il6st/Gpc3/Aq…	319	BP	Spalax<Rat FC>2	clusterProfiler
GO:0044255	cellular lipid metabolic process	95/1086	368/5974	0.000107224	0.00600589	0.00526947	Spns2/Pecr/Phyh/Apoa5/Fabp5/Prkcd/Acly/Agt/C3/Cat/Cyp1a2/Fabp1/Gpx1/Hmox1/Lcat/Lipc/Neu1/Adgrf5/Aspg/Trib3/Pla2g4a/Ptgs1/Pc/Avpr1a/Il6st/Pdgfa/Amacr/Acadl/Lipe/Cpt2/Pemt/Ptgis/Cd74/Rbp4/Apoe/Aldh1a3/Gm2a/Inpp5k/Apoh/Oxsm/Isyna1/Sh3glb1/Ndufab1/Ptdss2/Chkb/Irs2/Smpdl3a/Hexb/Acad9/Dld/Hexa/Gpat3/Pibf1/Smpd1/Inpp5f/Cept1/Slc35c1/Fitm2/Dolk/Mcat/Mtmr2/Sgms1/Pla2g12a/Lpin3/Sh3yl1/Rdh11/Chpt1/Gla/Pigc/…	95	BP	Spalax<Rat FC>2	clusterProfiler
GO:0044712	single-organism catabolic process	115/1086	462/5974	0.000107386	0.00600589	0.00526947	Phyh/Gale/Kynu/Apoa5/Prkcd/Cat/Cbs/Cyp1a2/Fabp1/Fbp1/Got1/Gpx1/Hmox1/Igf1/Ldha/Lipc/Neu1/Pah/Aspg/Optn/Pla2g4a/Avpr1a/Bckdha/Acadl/Miox/Lipe/Cpt2/Otc/Ctsl/Apoe/Gm2a/Emc6/Inpp5k/Ift20/Apoh/Mylk/Tmem39a/Cidea/Sh3glb1/Ubxn1/Irs2/Aadat/Nudt3/Ube2g2/Smpdl3a/Hexb/Slc1a3/Acad9/Snapin/Nthl1/Bckdk/Bub1/Aass/Edem1/Yipf1/Ube2j2/Nsmce2/Atg101/Hexa/Plod2/Tbc1d25/Ulk2/Kat2a/Nbr1/Wipi1/Klhl22/Nudt9/Csnk2a2/Smpd…	115	BP	Spalax<Rat FC>2	clusterProfiler
GO:1902578	single-organism localization	302/1086	1398/5974	0.000107878	0.00600589	0.00526947	Pnkd/Spns2/LOC100360552/Ift140/Parp10/Hmgn3/Vegfc/P3h1/Dag1/Ankh/Atp5g3/F11r/Slc6a9/Ptprn/Nup155/Crym/Sec22a/Apoa5/Faf1/Slco2b1/Fabp5/Sdf4/Prkcd/Slc5a6/Slc16a10/Slc38a4/Palm/Abcc4/Timm9/Slc6a13/Atp5b/Camk1/Ero1a/Pbld1/Agt/Alb/Tspo/C3/Cad/Cp/Ddc/Fabp1/B4galt1/Gja1/Hmox1/Igf1/Il1a/Lcat/Lipc/Tmem37/Atp5d/Serpine1/Trib3/Optn/Zdhhc2/Pla2g4a/Slc25a25/Prnp/Ptgs1/Slc2a1/Ptger3/Glul/Pigr/Avpr1a/Stx2/Ccnb1…	302	BP	Spalax<Rat FC>2	clusterProfiler
GO:0048856	anatomical structure development	364/1086	1722/5974	0.000108485	0.00600589	0.00526947	Spns2/LOC100360552/Ift140/Otulin/Poc1b/Sep15/Vegfc/P3h1/Dag1/Cited2/Ccna2/Ankh/Itga6/F11r/Tgfbi/Slc9a3r2/Ecm1/Vwf/Ptpru/Lamc1/Ptpn12/Chrd/Apoa5/Slco2b1/Sdf4/Palm/Atxn10/Ppp1r15a/Cdc25b/Cblb/Ptprg/Atp5b/Ppp3cc/Tmem176b/Camk1/Nav2/Pbld1/Epcam/Mpst/Podxl/Eif2b5/Sez6/Dad1/Agt/Ak2/Tspo/C3/Cad/Cat/Cbs/Cp/Cyp1a2/Cela1/B4galt1/Gja1/Gpx1/Hmox1/Hspb1/Igf1/Il1a/Junb/Ldha/Lepr/Lipc/Mst1/Neu1/Nr2f6/Odc1/Serpi…	364	BP	Spalax<Rat FC>2	clusterProfiler
GO:0042180	cellular ketone metabolic process	31/1086	89/5974	0.00012193	0.00666984	0.00585201	Kynu/Apoa5/Agt/Fabp1/Fbp1/Lepr/Trib3/Pla2g4a/Avpr1a/Fgfr4/Cyp17a1/Acadl/Nr1d1/Irs2/Aadat/Slc35b4/Kat2a/Pibf1/Ccbl1/Supt20/Ndufa9/Tysnd1/Pdss2/Coq9/Mapk9/Nr1h3/Kmo/Nucb2/Afmid/Pdk2/Dgat1	31	BP	Spalax<Rat FC>2	clusterProfiler
GO:0001568	blood vessel development	65/1086	233/5974	0.000130844	0.00699752	0.00613951	Otulin/Vegfc/Cited2/Tgfbi/Ecm1/Ppp1r15a/Atp5b/Agt/C3/Cela1/B4galt1/Gja1/Gpx1/Hmox1/Hspb1/Il1a/Junb/Lepr/Serpine1/Sparc/Lox/Gpc3/Aqp1/Pdgfa/Mfge8/Anxa3/Ctsh/Ptgis/Gja4/Fn1/Apoe/Serpinf1/Apoh/Mylk/Col4a1/Il18/Map2k5/S1pr1/Sat1/Arhgap24/Paxip1/Chd7/Jam3/Jmjd6/Krit1/Tspan12/Apold1/Cxcr4/Ctgf/Rhob/Cdc42/Hpse/Meis1/Itga7/Mmp2/Mmp14/Cyr61/Cdh2/Rtn4/Lgals3/Col3a1/Enpp2/Pik3cb/Tie1/Efna1	65	BP	Spalax<Rat FC>2	clusterProfiler
GO:0051716	cellular response to stimulus	431/1086	2081/5974	0.000131032	0.00699752	0.00613951	Spns2/LOC100360552/Ift140/Otulin/Hmgn3/Vegfc/Rbm3/Dag1/Cited2/Ccna2/Itga6/Slc9a3r2/Ptprn/Ecm1/Ptpru/Ngfrap1/Chrd/Apoa5/Faf1/Dgka/Arf3/Ppp4r1/Prkcd/Palm/Ppp1r15a/Cdc25a/P2ry14/Cblb/Ppp4c/Avpi1/Camk1/Ero1a/Pbld1/Epcam/Eif2b5/Sez6/Sub1/Agt/Alb/Tspo/C3/Cad/Cat/Cbs/Cyp1a2/Ddc/Cela1/Fabp1/Fbp1/Gja1/Got1/Gpx1/Hmox1/Hspb1/Igf1/Il1a/Junb/Ldha/Lepr/Lipc/Mst1/Magi3/Cd48/Adgrf5/Nr2f6/Serpine1/Ngef/Trib3/Optn…	431	BP	Spalax<Rat FC>2	clusterProfiler
GO:0001944	vasculature development	67/1086	242/5974	0.000132488	0.00699752	0.00613951	Otulin/Vegfc/Cited2/Tgfbi/Ecm1/Ppp1r15a/Atp5b/Agt/C3/Cela1/B4galt1/Gja1/Gpx1/Hmox1/Hspb1/Igf1/Il1a/Junb/Lepr/Serpine1/Sparc/Lox/Gpc3/Aqp1/Pdgfa/Mfge8/Anxa3/Ctsh/Ptgis/Gja4/Fn1/Apoe/Serpinf1/Apoh/Mylk/Col4a1/Il18/Map2k5/S1pr1/Sat1/Arhgap24/Paxip1/Chd7/Errfi1/Jam3/Jmjd6/Krit1/Tspan12/Apold1/Cxcr4/Ctgf/Rhob/Cdc42/Hpse/Meis1/Itga7/Mmp2/Mmp14/Cyr61/Cdh2/Rtn4/Lgals3/Col3a1/Enpp2/Pik3cb/Tie1/Efna1	67	BP	Spalax<Rat FC>2	clusterProfiler
GO:0007267	cell-cell signaling	64/1086	230/5974	0.000159498	0.00832835	0.00730716	Pnkd/Hmgn3/Slc6a9/Ptprn/Nup155/Slc6a13/Sez6/Agt/Tspo/Gja1/Ptgs1/Ptger3/Glul/Avpr1a/Fgfr4/Stx2/Il6st/Aqp1/Pdgfa/Rapgef4/Nr1d1/Hnf1b/Gja4/Rbp4/Syt3/Rab8b/Usp46/Syngr1/Lrp2/Sirt3/Serpine2/Irs2/Pak1/Trpm2/Slc1a3/Spry1/Snapin/Arntl/Kdm5b/Nisch/Chd7/Mtmr2/Panx1/Scrib/Selt/Trhde/Slc8b1/Selm/Nptn/Fzd1/Nucb2/Ctgf/Cdc42/Cdc20/Adnp/Doc2a/Eny2/Serp1/Ntf3/Cyr61/Vdac1/Dvl1/Plk2/Dgat1	64	BP	Spalax<Rat FC>2	clusterProfiler
GO:0015718	monocarboxylic acid transport	22/1086	56/5974	0.000162906	0.00837845	0.00735112	Slco2b1/Slc5a6/Slc6a13/Fabp1/Il1a/Pla2g4a/Abcc2/Cpt2/Apoe/Irs2/Pak1/Slc16a4/P2ry2/Slc16a7/Plin2/Mfsd2a/Slc16a12/Repin1/Mapk9/Aqp9/Abcb11/Crot	22	BP	Spalax<Rat FC>2	clusterProfiler
GO:0065008	regulation of biological quality	248/1086	1127/5974	0.000164105	0.00837845	0.00735112	Pnkd/Spns2/Poc1b/Hmgn3/Vegfc/P3h1/Dag1/Cited2/F11r/Slc9a3r2/Ptprn/Vwf/Gsr/Nup155/Crym/C9/Apoa5/Faf1/Prkcd/Slc16a10/Palm/Atp5b/Camk1/Ero1a/Nav2/Pbld1/Sez6/Zc3h14/Agt/Alb/Tspo/C3/Cad/Cbs/Cp/Gja1/Got1/Gpx1/Hmox1/Hspb1/Igf1/Il1a/Lcat/Lipc/Adgrf5/Serpine1/Pla2g4a/Ptgs1/Ptger3/Lamp2/Glul/Pigr/Pc/Avpr1a/Fgfr4/Stx2/Cyp17a1/Il6st/Aqp1/Pdgfa/Proc/Rapgef4/Acadl/Rab38/Nr1d1/Abcc2/Ctsh/Dio1/Npm1/Id2/Cd74/Otc/…	248	BP	Spalax<Rat FC>2	clusterProfiler
GO:0006790	sulfur compound metabolic process	34/1086	103/5974	0.000194217	0.00980691	0.00860442	Pnkd/Kynu/Gsr/Mpst/Acly/Cbs/Gpx1/Igf1/Lipc/Gamt/Pemt/Oxsm/Ethe1/Chsy1/B3gat3/Mcee/Aadat/Aass/Adi1/Dld/Enoph1/Idua/Ggct/Dse/Csad/Gpx3/Hpse/Sult1c3/Tpk1/Txn2/Pdk2/Cdo1/Dgat1/Dpep1	34	BP	Spalax<Rat FC>2	clusterProfiler
GO:0005575	cellular_component	1137/1137	5595/5974	9.21952e-37	5.13527e-34	4.58065e-34	Ost4/Pnkd/Spns2/LOC100294508/LOC100360552/Rnaseh2c/Ift140/Otulin/Poc1b/Parp10/Peg3/Sep15/Pecr/Hmgn3/Vegfc/Ccnl1/P3h1/Phyh/Rbm3/Dag1/Cited2/Ccna2/Ankh/Itga6/Clec4f/Atp5g3/Trafd1/Gale/Ifngr1/F11r/Tgfbi/Slc9a3r2/Slc6a9/Ptprn/Ecm1/Vwf/Jdp2/Cgrrf1/Ptpru/Kynu/Gsr/Nup155/Crym/Apbb3/Lamc1/Ngfrap1/Ptpn12/Chrd/C9/Sec22a/Xpnpep2/Apoa5/Faf1/Slco2b1/Dgka/Fabp5/Arf3/Ppp4r1/Sdf4/Prkcd/Slc5a6/Slc16a10/Slc38a4/Pa…	1137	CC	Spalax<Rat FC>2	clusterProfiler
GO:0031012	extracellular matrix	57/1137	137/5974	5.90777e-10	1.64531e-07	1.46761e-07	P3h1/Dag1/Itga6/Tgfbi/Ecm1/Vwf/Lamc1/Nav2/Lamc2/Alb/Igf1/Serpine1/Sparc/Lox/Gpc3/Mfge8/Mgp/Fn1/Tgfb3/Apoe/Serpinf1/Apoh/Adamts2/Dpt/Col4a1/Vtn/Rpsa/Serpine2/Col6a1/Slc1a3/Timp2/Pcolce/Vwa1/Emilin1/Lamb1/Nid2/Olfml2b/Aebp1/Lama3/Adamtsl2/Papln/Col14a1/Gpc4/Col6a2/Abi3bp/Lmcd1/Ctgf/Ccdc80/Htra1/Lum/Mmp2/Mmp14/Cyr61/Cpz/Lgals3/Col3a1/Col5a2	57	CC	Spalax<Rat FC>2	clusterProfiler
GO:0005576	extracellular region	342/1137	1389/5974	1.94884e-09	3.61835e-07	3.22756e-07	LOC100294508/Sep15/Vegfc/P3h1/Dag1/Itga6/Gale/F11r/Tgfbi/Slc9a3r2/Ecm1/Vwf/Gsr/Crym/Lamc1/Chrd/C9/Xpnpep2/Apoa5/Fabp5/Arf3/Sdf4/Prkcd/Atxn10/Slc6a13/Ptprg/Atp5b/Ppp3cc/Nav2/Pbld1/Epcam/Mpst/Podxl/Sez6/Sub1/Dad1/Lamc2/Acly/Agt/Ak2/Alb/Tspo/C3/Cad/Cat/Cp/Ddc/Cela1/Fabp1/Fbp1/B4galt1/Gja1/Got1/Gpx1/Hspb1/Igf1/Il1a/Lcat/Ldha/Lepr/Lipc/Mst1/Neu1/Cd48/Pah/Serpine1/Uxs1/Slc25a25/Prnp/Ptgs1/Slc2a1/Sparc/…	342	CC	Spalax<Rat FC>2	clusterProfiler
GO:0005615	extracellular space	115/1137	367/5974	3.74083e-09	4.0515e-07	3.61393e-07	Vegfc/Dag1/Tgfbi/Ecm1/Chrd/C9/Apoa5/Atxn10/Ptprg/Podxl/Sez6/Lamc2/Agt/Alb/C3/Cat/Cp/B4galt1/Hspb1/Igf1/Il1a/Lcat/Lepr/Lipc/Serpine1/Slc2a1/Sparc/Lox/Lamp2/Pigr/Stx2/Il6st/Pdgfa/Proc/Mfge8/Lipe/Mgp/Ctsh/Ptgis/Selp/Fn1/Vldlr/Ctsl/Rbp4/Tgfb3/Apoe/Gfer/Afm/Serpinf1/Apoh/Prg4/Dpt/Gnl3/F11/Vtn/Il18/Ctf1/Lrp2/Serpine2/Smpdl3a/Pdia3/Timp2/Pcolce/C1qbp/Vwa1/Ndufaf7/Lamb1/Kat2a/Serpinc1/Aebp1/Pibf1/Smpd1/H…	115	CC	Spalax<Rat FC>2	clusterProfiler
GO:0044421	extracellular region part	331/1137	1344/5974	4.04793e-09	4.0515e-07	3.61393e-07	LOC100294508/Sep15/Vegfc/P3h1/Dag1/Itga6/Gale/F11r/Tgfbi/Slc9a3r2/Ecm1/Vwf/Gsr/Crym/Lamc1/Chrd/C9/Xpnpep2/Apoa5/Fabp5/Arf3/Sdf4/Prkcd/Atxn10/Slc6a13/Ptprg/Atp5b/Ppp3cc/Nav2/Pbld1/Epcam/Mpst/Podxl/Sez6/Sub1/Dad1/Lamc2/Acly/Agt/Ak2/Alb/Tspo/C3/Cad/Cat/Cp/Ddc/Fabp1/Fbp1/B4galt1/Gja1/Got1/Gpx1/Hspb1/Igf1/Il1a/Lcat/Ldha/Lepr/Lipc/Mst1/Neu1/Cd48/Pah/Serpine1/Uxs1/Slc25a25/Prnp/Ptgs1/Slc2a1/Sparc/Lox/La…	331	CC	Spalax<Rat FC>2	clusterProfiler
GO:0005578	proteinaceous extracellular matrix	45/1137	102/5974	4.36428e-09	4.0515e-07	3.61393e-07	P3h1/Dag1/Itga6/Tgfbi/Ecm1/Vwf/Lamc1/Nav2/Lamc2/Alb/Igf1/Sparc/Lox/Gpc3/Fn1/Tgfb3/Serpinf1/Adamts2/Col4a1/Vtn/Rpsa/Col6a1/Slc1a3/Timp2/Vwa1/Emilin1/Lamb1/Nid2/Olfml2b/Lama3/Adamtsl2/Papln/Col14a1/Gpc4/Col6a2/Abi3bp/Ctgf/Ccdc80/Lum/Mmp2/Cyr61/Cpz/Lgals3/Col3a1/Col5a2	45	CC	Spalax<Rat FC>2	clusterProfiler
GO:0098798	mitochondrial protein complex	28/1137	62/5974	2.12583e-06	0.000169156	0.000150886	Timm9/Atp5b/Atp5d/Bckdha/Cox6a1/Ndufa5/Ndufs2/Uqcrfs1/Ndufab1/Ndufv1/Ndufb8/Supv3l1/Cox4i1/Odf2/Ndufb5/Ndufs3/Bckdk/Chchd3/Chchd6/Ndufa7/Clpx/Ndufa6/Ndufb7/Ndufa9/Ankzf1/Timm10/Pdk2/Idh3B	28	CC	Spalax<Rat FC>2	clusterProfiler
GO:0065010	extracellular membrane-bounded organelle	270/1137	1133/5974	4.59206e-06	0.000235818	0.000210349	LOC100294508/Sep15/P3h1/Dag1/Gale/F11r/Tgfbi/Slc9a3r2/Ecm1/Vwf/Gsr/Crym/Lamc1/C9/Xpnpep2/Fabp5/Arf3/Sdf4/Prkcd/Slc6a13/Ptprg/Atp5b/Ppp3cc/Pbld1/Epcam/Mpst/Podxl/Sub1/Dad1/Acly/Agt/Ak2/Alb/Tspo/C3/Cad/Cat/Cp/Ddc/Fabp1/Fbp1/B4galt1/Gja1/Got1/Gpx1/Hspb1/Lcat/Ldha/Mst1/Neu1/Cd48/Pah/Serpine1/Uxs1/Slc25a25/Prnp/Ptgs1/Slc2a1/Lamp2/Glul/Pigr/PVR/Stx2/Il6st/Gpc3/Aqp1/Gamt/Mfge8/Miox/Anxa3/Mgp/Ctsh/Myo1d/…	270	CC	Spalax<Rat FC>2	clusterProfiler
GO:0070062	extracellular exosome	270/1137	1133/5974	4.59206e-06	0.000235818	0.000210349	LOC100294508/Sep15/P3h1/Dag1/Gale/F11r/Tgfbi/Slc9a3r2/Ecm1/Vwf/Gsr/Crym/Lamc1/C9/Xpnpep2/Fabp5/Arf3/Sdf4/Prkcd/Slc6a13/Ptprg/Atp5b/Ppp3cc/Pbld1/Epcam/Mpst/Podxl/Sub1/Dad1/Acly/Agt/Ak2/Alb/Tspo/C3/Cad/Cat/Cp/Ddc/Fabp1/Fbp1/B4galt1/Gja1/Got1/Gpx1/Hspb1/Lcat/Ldha/Mst1/Neu1/Cd48/Pah/Serpine1/Uxs1/Slc25a25/Prnp/Ptgs1/Slc2a1/Lamp2/Glul/Pigr/PVR/Stx2/Il6st/Gpc3/Aqp1/Gamt/Mfge8/Miox/Anxa3/Mgp/Ctsh/Myo1d/…	270	CC	Spalax<Rat FC>2	clusterProfiler
GO:0043230	extracellular organelle	271/1137	1138/5974	4.65708e-06	0.000235818	0.000210349	LOC100294508/Sep15/P3h1/Dag1/Gale/F11r/Tgfbi/Slc9a3r2/Ecm1/Vwf/Gsr/Crym/Lamc1/C9/Xpnpep2/Fabp5/Arf3/Sdf4/Prkcd/Slc6a13/Ptprg/Atp5b/Ppp3cc/Pbld1/Epcam/Mpst/Podxl/Sub1/Dad1/Acly/Agt/Ak2/Alb/Tspo/C3/Cad/Cat/Cp/Ddc/Fabp1/Fbp1/B4galt1/Gja1/Got1/Gpx1/Hspb1/Lcat/Ldha/Mst1/Neu1/Cd48/Pah/Serpine1/Uxs1/Slc25a25/Prnp/Ptgs1/Slc2a1/Lamp2/Glul/Pigr/PVR/Stx2/Il6st/Gpc3/Aqp1/Gamt/Mfge8/Miox/Anxa3/Mgp/Ctsh/Myo1d/…	271	CC	Spalax<Rat FC>2	clusterProfiler
GO:1903561	extracellular vesicle	271/1137	1138/5974	4.65708e-06	0.000235818	0.000210349	LOC100294508/Sep15/P3h1/Dag1/Gale/F11r/Tgfbi/Slc9a3r2/Ecm1/Vwf/Gsr/Crym/Lamc1/C9/Xpnpep2/Fabp5/Arf3/Sdf4/Prkcd/Slc6a13/Ptprg/Atp5b/Ppp3cc/Pbld1/Epcam/Mpst/Podxl/Sub1/Dad1/Acly/Agt/Ak2/Alb/Tspo/C3/Cad/Cat/Cp/Ddc/Fabp1/Fbp1/B4galt1/Gja1/Got1/Gpx1/Hspb1/Lcat/Ldha/Mst1/Neu1/Cd48/Pah/Serpine1/Uxs1/Slc25a25/Prnp/Ptgs1/Slc2a1/Lamp2/Glul/Pigr/PVR/Stx2/Il6st/Gpc3/Aqp1/Gamt/Mfge8/Miox/Anxa3/Mgp/Ctsh/Myo1d/…	271	CC	Spalax<Rat FC>2	clusterProfiler
GO:0005740	mitochondrial envelope	82/1137	274/5974	5.75408e-06	0.000267085	0.000238239	Atp5g3/Ppp1r15a/Timm9/Atp5b/Mpst/Ak2/Tspo/Cat/Gja1/Atp5d/Pnpla7/Ppp1cc/Slc25a25/Prnp/Pc/Cox6a1/Acadl/Timm13/Cpt2/Ndufa5/Pemt/Otc/Slc11a2/Gfer/Ndufs2/Uqcrfs1/Cidea/Sh3glb1/Maoa/Ndufab1/Sirt3/Ndufv1/Ndufb8/Cisd1/Cox4i1/Wasf1/Pdia3/Odf2/Slc1a3/Ndufb5/Mtch2/Ndufs3/Chchd3/Chchd6/Atad3a/Slc25a47/Ndufa7/Clpx/Coq10b/Timmdc1/Guf1/Ciapin1/Ldhd/Slc25a29/Ndufa6/Ndufb7/Prodh2/Spns1/Ndufa9/Ankzf1/Rnf144b/Gcat/…	82	CC	Spalax<Rat FC>2	clusterProfiler
GO:0031224	intrinsic component of membrane	258/1137	1090/5974	1.42475e-05	0.000610448	0.000544518	Ost4/Spns2/LOC100360552/Dag1/Ankh/Itga6/Clec4f/Atp5g3/F11r/Slc6a9/Ptprn/C9/Sec22a/Slco2b1/Slc5a6/Slc16a10/Slc38a4/Abcc4/P2ry14/Slc6a13/Tmem176b/Epcam/Podxl/Sez6/Dad1/Tspo/Cp/Gja1/Lepr/Tmem37/Cd48/Adgrf5/Uxs1/Pnpla7/Zdhhc2/Slc25a25/Prnp/Slc2a1/Ptger3/Lamp2/Pigr/PVR/Avpr1a/Fgfr4/Stx2/Il6st/Gpc3/Aqp1/St8sia1/Phtf1/Abcc2/Emp1/Ninj1/Tmpo/Dio1/Pemt/Ptgis/Cd74/Selp/Ptgfr/Gja4/Vldlr/Slc11a2/Syt3/Slc13a5/…	258	CC	Spalax<Rat FC>2	clusterProfiler
GO:0044420	extracellular matrix component	24/1137	54/5974	1.58625e-05	0.000621878	0.000554713	P3h1/Dag1/Itga6/Tgfbi/Lamc1/Lamc2/Alb/Sparc/Fn1/Serpinf1/Col4a1/Vtn/Rpsa/Slc1a3/Timp2/Vwa1/Lamb1/Nid2/Lama3/Papln/Ccdc80/Lum/Col3a1/Col5a2	24	CC	Spalax<Rat FC>2	clusterProfiler
GO:0005739	mitochondrion	201/1137	820/5974	1.67472e-05	0.000621878	0.000554713	Pnkd/Pecr/Phyh/Atp5g3/Kynu/Gsr/Crym/Prkcd/Ppp1r15a/Timm9/Glyatl2/Atp5b/Mpst/Acly/Ak2/Tspo/Cat/Gja1/Gpx1/Ldha/Me1/Atp5d/Uxs1/Pnpla7/Ppp1cc/Slc25a25/Prnp/Glul/Pc/Cyp17a1/Bckdha/Cox6a1/Amacr/Acadl/Timm13/Lipe/Cpt2/Ndufa5/Pemt/Otc/Slc11a2/Rab8b/Gfer/Gm2a/Mrps34/Rars/Mtx2/Nit2/Iscu/Ndufs2/Nit1/Ociad1/Oxsm/Tusc3/Agtpbp1/Uqcrfs1/Aldh7a1/Cidea/Nars/Sh3glb1/Rmnd1/Maoa/Ethe1/Mrps12/Ndufab1/RGD1309350/Sirt3…	201	CC	Spalax<Rat FC>2	clusterProfiler
GO:0031225	anchored component of membrane	11/1137	16/5974	1.9327e-05	0.000672822	0.000600155	Cp/Cd48/Prnp/Gpc3/Hfe2/Rtn4rl2/Gpc4/Nt5e/Hyal2/Dpep1/Efna1	11	CC	Spalax<Rat FC>2	clusterProfiler
GO:0031966	mitochondrial membrane	74/1137	251/5974	2.93166e-05	0.000960549	0.000856807	Atp5g3/Ppp1r15a/Timm9/Atp5b/Mpst/Ak2/Tspo/Gja1/Atp5d/Pnpla7/Ppp1cc/Slc25a25/Prnp/Pc/Cox6a1/Acadl/Timm13/Cpt2/Ndufa5/Pemt/Otc/Slc11a2/Ndufs2/Uqcrfs1/Sh3glb1/Maoa/Ndufab1/Sirt3/Ndufv1/Ndufb8/Cisd1/Cox4i1/Wasf1/Odf2/Slc1a3/Ndufb5/Mtch2/Ndufs3/Chchd3/Chchd6/Atad3a/Slc25a47/Ndufa7/Clpx/Coq10b/Timmdc1/Guf1/Ldhd/Slc25a29/Ndufa6/Ndufb7/Prodh2/Spns1/Ndufa9/Ankzf1/Rnf144b/Gcat/Slc8b1/Coq9/Tmem70/Kmo/Bcl2l2…	74	CC	Spalax<Rat FC>2	clusterProfiler
GO:0044425	membrane part	355/1137	1582/5974	4.06531e-05	0.00125799	0.00112212	Ost4/Spns2/LOC100360552/Dag1/Ankh/Itga6/Clec4f/Atp5g3/F11r/Slc9a3r2/Slc6a9/Ptprn/Vwf/Gsr/C9/Sec22a/Faf1/Slco2b1/Slc5a6/Slc16a10/Slc38a4/Palm/Abcc4/Ppp1r15a/P2ry14/Cblb/Slc6a13/Atp5b/Tmem176b/Ero1a/Epcam/Podxl/Sez6/Dad1/Tspo/Cp/Cyp1a2/B4galt1/Gja1/Hmox1/Lepr/Tmem37/Cd48/Atp5d/Adgrf5/Uxs1/Pnpla7/Zdhhc2/Slc25a25/Prnp/Ptgs1/Slc2a1/Ptger3/Lamp2/Pigr/PVR/Avpr1a/Fgfr4/Stx2/Il6st/Gpc3/Aqp1/Mfge8/St8sia1/…	355	CC	Spalax<Rat FC>2	clusterProfiler
GO:0044429	mitochondrial part	101/1137	371/5974	4.40494e-05	0.00129134	0.00115187	Atp5g3/Ppp1r15a/Timm9/Atp5b/Mpst/Ak2/Tspo/Cat/Gja1/Atp5d/Pnpla7/Ppp1cc/Slc25a25/Prnp/Pc/Bckdha/Cox6a1/Acadl/Timm13/Cpt2/Ndufa5/Pemt/Otc/Slc11a2/Gfer/Iscu/Ndufs2/Uqcrfs1/Cidea/Sh3glb1/Maoa/Ndufab1/Sirt3/Ndufv1/Mrpl16/Ndufb8/Cisd1/Supv3l1/Cox4i1/Wasf1/Pdia3/Odf2/Slc1a3/Ndufb5/Mtch2/Ndufs3/Bckdk/C1qbp/Chchd3/Chchd6/Atad3a/Dld/Slc25a47/Ndufa7/Clpx/Coq10b/Polg2/Ict1/Mrpl12/Timmdc1/Dars2/Guf1/Ciapin1/L…	101	CC	Spalax<Rat FC>2	clusterProfiler
GO:0016021	integral component of membrane	250/1137	1071/5974	5.9017e-05	0.00164362	0.00146611	Ost4/Spns2/LOC100360552/Dag1/Ankh/Itga6/Clec4f/Atp5g3/F11r/Slc6a9/Ptprn/C9/Sec22a/Slco2b1/Slc5a6/Slc16a10/Slc38a4/Abcc4/P2ry14/Slc6a13/Tmem176b/Epcam/Podxl/Sez6/Dad1/Tspo/Gja1/Lepr/Tmem37/Cd48/Adgrf5/Uxs1/Pnpla7/Zdhhc2/Slc25a25/Slc2a1/Ptger3/Lamp2/Pigr/PVR/Avpr1a/Fgfr4/Stx2/Il6st/Aqp1/St8sia1/Phtf1/Abcc2/Emp1/Ninj1/Tmpo/Dio1/Pemt/Ptgis/Cd74/Selp/Ptgfr/Gja4/Vldlr/Slc11a2/Syt3/Slc13a5/Pxmp4/Gm2a/Sm…	250	CC	Spalax<Rat FC>2	clusterProfiler
GO:0031988	membrane-bounded vesicle	308/1137	1356/5974	6.35618e-05	0.0016859	0.00150382	LOC100294508/Sep15/P3h1/Dag1/Gale/F11r/Tgfbi/Slc9a3r2/Ecm1/Vwf/Gsr/Crym/Lamc1/C9/Xpnpep2/Fabp5/Arf3/Sdf4/Prkcd/Slc5a6/Abcc4/Slc6a13/Ptprg/Atp5b/Ppp3cc/Pbld1/Epcam/Mpst/Podxl/Sub1/Dad1/Acly/Agt/Ak2/Alb/Tspo/C3/Cad/Cat/Cp/Ddc/Fabp1/Fbp1/B4galt1/Gja1/Got1/Gpx1/Hspb1/Lcat/Ldha/Mst1/Neu1/Cd48/Pah/Serpine1/Uxs1/Optn/Pla2g4a/Slc25a25/Prnp/Ptgs1/Slc2a1/Sparc/Lamp2/Glul/Pigr/PVR/Avpr1a/Fgfr4/Stx2/Il6st/Gp…	308	CC	Spalax<Rat FC>2	clusterProfiler
GO:0005604	basement membrane	20/1137	45/5974	8.06359e-05	0.00204155	0.00182106	P3h1/Dag1/Itga6/Tgfbi/Lamc1/Lamc2/Alb/Sparc/Fn1/Serpinf1/Col4a1/Vtn/Rpsa/Timp2/Vwa1/Lamb1/Nid2/Lama3/Papln/Ccdc80	20	CC	Spalax<Rat FC>2	clusterProfiler
GO:0005886	plasma membrane	261/1137	1134/5974	0.000111724	0.00270566	0.00241344	LOC100360552/Dag1/Ankh/Itga6/Clec4f/F11r/Slc9a3r2/Slc6a9/Vwf/Gsr/Ptpn12/C9/Slco2b1/Dgka/Sdf4/Prkcd/Slc5a6/Slc16a10/Slc38a4/Palm/Atxn10/Abcc4/P2ry14/Slc6a13/Ppp4c/Atp5b/Epcam/Podxl/Sez6/Acly/Cad/Cat/Cp/B4galt1/Gja1/Hmox1/Hspb1/Igf1/Il1a/Lepr/Magi3/Neu1/Cd48/Adgrf5/Zdhhc2/Prnp/Slc2a1/Ptger3/Lamp2/Pigr/PVR/Avpr1a/Fgfr4/Stx2/Il6st/Gpc3/Aqp1/Mfge8/Rapgef4/Anxa3/Abcc2/Emp1/Lipe/Bcar1/Myo1d/Pemt/Ptgis/C…	261	CC	Spalax<Rat FC>2	clusterProfiler
GO:0098800	inner mitochondrial membrane protein complex	19/1137	43/5974	0.000133445	0.00309703	0.00276254	Atp5b/Atp5d/Cox6a1/Ndufa5/Ndufs2/Uqcrfs1/Ndufab1/Ndufv1/Ndufb8/Cox4i1/Odf2/Ndufb5/Ndufs3/Chchd3/Chchd6/Ndufa7/Ndufa6/Ndufb7/Ndufa9	19	CC	Spalax<Rat FC>2	clusterProfiler
GO:0031982	vesicle	315/1137	1404/5974	0.000143281	0.00319229	0.00284751	Spns2/LOC100294508/Sep15/P3h1/Dag1/Gale/Ifngr1/F11r/Tgfbi/Slc9a3r2/Ecm1/Vwf/Gsr/Crym/Lamc1/C9/Xpnpep2/Fabp5/Arf3/Sdf4/Prkcd/Slc5a6/Abcc4/Slc6a13/Ptprg/Atp5b/Ppp3cc/Pbld1/Epcam/Mpst/Podxl/Sub1/Dad1/Acly/Agt/Ak2/Alb/Tspo/C3/Cad/Cat/Cp/Ddc/Fabp1/Fbp1/B4galt1/Gja1/Got1/Gpx1/Hspb1/Lcat/Ldha/Mst1/Neu1/Cd48/Adgrf5/Pah/Serpine1/Uxs1/Optn/Pla2g4a/Slc25a25/Prnp/Ptgs1/Slc2a1/Sparc/Lamp2/Glul/Pigr/PVR/Avpr1a…	315	CC	Spalax<Rat FC>2	clusterProfiler
GO:0044459	plasma membrane part	137/1137	549/5974	0.000193239	0.00413978	0.00369267	Dag1/Ankh/Itga6/Slc9a3r2/Slc6a9/Vwf/Gsr/C9/Slco2b1/Slc5a6/Slc16a10/Slc38a4/Palm/Abcc4/P2ry14/Slc6a13/Epcam/Podxl/Cp/B4galt1/Gja1/Hmox1/Cd48/Zdhhc2/Prnp/Slc2a1/Ptger3/PVR/Avpr1a/Fgfr4/Stx2/Il6st/Gpc3/Aqp1/Mfge8/Rapgef4/Abcc2/Lipe/Myo1d/Pemt/Ptgis/Cd74/Selp/Gja4/Fn1/Ctsl/Slc11a2/Tgfb3/Apoe/Slc13a5/Gm2a/Slc43a2/Inpp5k/Il18/Lrp2/Serpine2/Aif1/Pak1/Slc6a6/Pdia3/Slc1a3/Amigo1/Pkp4/Gjb1/P2ry2/S1pr1/Slc1…	137	CC	Spalax<Rat FC>2	clusterProfiler
GO:0071944	cell periphery	267/1137	1175/5974	0.000232845	0.00480351	0.00428471	LOC100360552/Dag1/Ankh/Itga6/Clec4f/F11r/Slc9a3r2/Slc6a9/Vwf/Gsr/Ptpn12/C9/Slco2b1/Dgka/Sdf4/Prkcd/Slc5a6/Slc16a10/Slc38a4/Palm/Atxn10/Abcc4/P2ry14/Slc6a13/Ppp4c/Atp5b/Epcam/Podxl/Sez6/Lamc2/Acly/Cad/Cat/Cp/Fabp1/B4galt1/Gja1/Hmox1/Hspb1/Igf1/Il1a/Lepr/Magi3/Neu1/Cd48/Adgrf5/Zdhhc2/Prnp/Slc2a1/Ptger3/Lamp2/Pigr/PVR/Avpr1a/Fgfr4/Stx2/Il6st/Gpc3/Aqp1/Mfge8/Rapgef4/Anxa3/Abcc2/Emp1/Lipe/Bcar1/Myo1d/…	267	CC	Spalax<Rat FC>2	clusterProfiler
GO:1990204	oxidoreductase complex	19/1137	46/5974	0.000387548	0.00770326	0.00687128	Bckdha/Ndufa5/Ndufs2/Uqcrfs1/Ndufab1/Ndufv1/Ndufb8/Ndufb5/Ndufs3/Bckdk/Dld/Ndufa7/Ndufa6/P4ha2/Ndufb7/Ndufa9/Gpd1l/Pdk2/Idh3B	19	CC	Spalax<Rat FC>2	clusterProfiler
GO:0034364	high-density lipoprotein particle	8/1137	5974-12-01	0.000401067	0.00770326	0.00687128	Apoa5/Lcat/Lipc/Apoe/Apoh/Apom/Hdlbp/Apoc4	8	CC	Spalax<Rat FC>2	clusterProfiler
GO:0098803	respiratory chain complex	14/1137	30/5974	0.000516958	0.00959819	0.00856155	Cox6a1/Ndufa5/Ndufs2/Uqcrfs1/Ndufab1/Ndufv1/Ndufb8/Cox4i1/Ndufb5/Ndufs3/Ndufa7/Ndufa6/Ndufb7/Ndufa9	14	CC	Spalax<Rat FC>2	clusterProfiler
GO:0031975	envelope	109/1137	431/5974	0.000535487	0.0096215	0.00858234	Dag1/Atp5g3/Nup155/Faf1/Ppp1r15a/Timm9/Atp5b/Tmem176b/Mpst/Ak2/Tspo/Cat/Gja1/Atp5d/Pnpla7/Trib3/Ppp1cc/Slc25a25/Prnp/Ptgs1/Ptger3/Pc/Aqp1/Cox6a1/Acadl/Timm13/Tmpo/Cpt2/Ndufa5/Pemt/Otc/Slc11a2/Apoe/Cenpf/Gfer/Ndufs2/Uqcrfs1/Fam188a/Cidea/Sh3glb1/Maoa/Sigmar1/Ndufab1/Sirt3/Ndufv1/Ndufb8/Pak1/Cisd1/Cox4i1/Wasf1/Pdia3/Odf2/Slc1a3/Ndufb5/Mtch2/Ndufs3/Chchd3/Chchd6/Atad3a/Atraid/Pum2/Slc25a47/Ndufa7/Cl…	109	CC	Spalax<Rat FC>2	clusterProfiler
GO:0005747	mitochondrial respiratory chain complex I	11/1137	21/5974	0.000609793	0.00998984	0.0089109	Ndufa5/Ndufs2/Ndufab1/Ndufv1/Ndufb8/Ndufb5/Ndufs3/Ndufa7/Ndufa6/Ndufb7/Ndufa9	11	CC	Spalax<Rat FC>2	clusterProfiler
GO:0030964	NADH dehydrogenase complex	11/1137	21/5974	0.000609793	0.00998984	0.0089109	Ndufa5/Ndufs2/Ndufab1/Ndufv1/Ndufb8/Ndufb5/Ndufs3/Ndufa7/Ndufa6/Ndufb7/Ndufa9	11	CC	Spalax<Rat FC>2	clusterProfiler
GO:0045271	respiratory chain complex I	11/1137	21/5974	0.000609793	0.00998984	0.0089109	Ndufa5/Ndufs2/Ndufab1/Ndufv1/Ndufb8/Ndufb5/Ndufs3/Ndufa7/Ndufa6/Ndufb7/Ndufa9	11	CC	Spalax<Rat FC>2	clusterProfiler
GO:0003674	molecular_function	1050/1050	5161/5974	1.13351e-74	9.14741e-72	8.11353e-72	Pnkd/Hexdc/Spns2/LOC100360552/Zfp717/Otulin/Nt5c2/LOC100909712/LOC100909726/LOC100910474/Nat6/Parp10/LOC102551071/LOC102555672/Peg3/Sep15/Pecr/Hmgn3/Vegfc/Ccnl1/P3h1/Phyh/Rbm3/Dag1/Cited2/Ccna2/Ankh/Itga6/Clec4f/Atp5g3/Trafd1/Gale/Ifngr1/F11r/Tgfbi/Slc9a3r2/Slc6a9/Ptprn/Ecm1/Vwf/Jdp2/Cgrrf1/Ptpru/Kynu/Gsr/Nup155/Crym/Apbb3/Lamc1/Ngfrap1/Ptpn12/Chrd/Sec22a/Xpnpep2/Apoa5/Faf1/Slco2b1/Dgka/Fabp5/Arf…	1050	BF	Spalax<Rat FC>2	clusterProfiler
GO:0005488	binding	846/1050	4201/5974	9.24262e-17	3.7294e-14	3.30789e-14	Pnkd/LOC100360552/Zfp717/Nt5c2/LOC100909712/LOC100909726/LOC100910474/Parp10/LOC102551071/LOC102555672/Peg3/Sep15/Pecr/Hmgn3/Vegfc/Ccnl1/P3h1/Phyh/Rbm3/Dag1/Cited2/Ccna2/Itga6/Clec4f/Atp5g3/Trafd1/Gale/Ifngr1/F11r/Tgfbi/Slc9a3r2/Slc6a9/Ptprn/Ecm1/Vwf/Jdp2/Cgrrf1/Ptpru/Kynu/Gsr/Nup155/Crym/Apbb3/Lamc1/Ngfrap1/Ptpn12/Chrd/Sec22a/Xpnpep2/Apoa5/Faf1/Dgka/Fabp5/Arf3/Sdf4/Prkcd/Palm/Atxn10/Abcc4/Ppp1r1…	846	BF	Spalax<Rat FC>2	clusterProfiler
GO:0005515	protein binding	524/1050	2421/5974	8.0314e-12	2.16045e-09	1.91626e-09	LOC100360552/LOC100909712/Parp10/Sep15/Pecr/Hmgn3/Vegfc/Ccnl1/Rbm3/Dag1/Cited2/Ccna2/Itga6/Gale/Ifngr1/F11r/Tgfbi/Slc9a3r2/Slc6a9/Ptprn/Ecm1/Vwf/Jdp2/Ptpru/Kynu/Gsr/Nup155/Crym/Apbb3/Ngfrap1/Ptpn12/Chrd/Sec22a/Apoa5/Faf1/Sdf4/Prkcd/Palm/Atxn10/Ppp1r15a/Cdc25a/Cdc25b/Cblb/Timm9/Glyatl2/Kif11/Ptprg/Ppp4c/Atp5b/Ppp3cc/Camk1/Epcam/Mpst/Podxl/Eif2b5/Lamc2/Agt/Alb/Tspo/C3/Cad/Cat/Cbs/Cp/Cyp1a2/Ddc/Fabp…	524	BF	Spalax<Rat FC>2	clusterProfiler
GO:0016491	oxidoreductase activity	90/1050	285/5974	2.56244e-09	5.16973e-07	4.58543e-07	Sep15/Pecr/P3h1/Phyh/Gsr/Crym/Ero1a/Cat/Cbs/Cp/Cyp1a2/Gpx1/Hmox1/Ldha/Me1/Pah/Ptgs1/Lox/Cyp17a1/Bckdha/Cox6a1/Acadl/Miox/Dio1/Ndufa5/Ptgis/Aldh1a3/Gfer/Dhrsx/Ndufs2/Uqcrfs1/Aldh7a1/Maoa/Ethe1/Paox/Ndufv1/Tm7sf2/Ndufb8/Cox4i1/Pdia3/Acad9/Ndufs3/Aass/Pcbd1/Dhcr24/Adi1/Dld/Cyp4f39/Ndufa7/Plod2/Dus3l/Kdm5b/Ldhd/Iyd/Egln2/Frrs1/Tet2/Dohh/P4ha2/Jmjd6/Ndufb7/Prodh2/Me3/Rnls/Rfesd/Alkbh3/Ndufa9/Adhfe1/Rd…	90	BF	Spalax<Rat FC>2	clusterProfiler
GO:0043167	ion binding	437/1050	2063/5974	8.52392e-08	1.37576e-05	1.22027e-05	Pnkd/Zfp717/Nt5c2/LOC100909726/LOC100910474/LOC102551071/LOC102555672/Peg3/P3h1/Phyh/Dag1/Trafd1/Cgrrf1/Kynu/Gsr/Ngfrap1/Chrd/Xpnpep2/Apoa5/Dgka/Fabp5/Arf3/Sdf4/Prkcd/Abcc4/Cblb/Timm9/Kif11/Ppp4c/Atp5b/Camk1/Nav2/Zc3h14/Lamc2/Acly/Ak2/Alb/Cad/Cat/Cbs/Cp/Cyp1a2/Ddc/Cela1/Fabp1/Fbp1/B4galt1/Got1/Gpx1/Hmox1/Il1a/Lipc/Me1/Magi3/Nr2f6/Pah/Ifi47/Uxs1/Trib3/Zfp180/Arfgap1/Zdhhc2/Pla2g4a/Ppp1cc/Slc25a25/…	437	BF	Spalax<Rat FC>2	clusterProfiler
GO:1901681	sulfur compound binding	35/1050	86/5974	3.34388e-07	4.49752e-05	3.98919e-05	Gsr/Chrd/Apoa5/Nav2/Lamc2/Cbs/Gpx1/Lipc/Pc/Fgfr4/Gpc3/Acadl/Selp/Fn1/Apoe/Apoh/Acbd6/Vtn/Serpine2/Slc6a6/Acad9/Pitpna/Pcolce/Dld/Serpinc1/Gpc4/Abi3bp/Aplp1/Ctgf/Gpx3/Ccdc80/Tkt/Tpk1/Fstl1/Cyr61	35	BF	Spalax<Rat FC>2	clusterProfiler
GO:0042802	identical protein binding	134/1050	518/5974	4.68375e-07	5.3997e-05	4.7894e-05	Gale/Vwf/Kynu/Gsr/Crym/Sdf4/Atxn10/Timm9/Ptprg/Mpst/Cad/Cat/Cbs/Fbp1/B4galt1/Got1/Hmox1/Hspb1/Ldha/Lepr/Odc1/Pah/Uxs1/Optn/Prnp/Slc2a1/Glul/PVR/Gamt/Pdgfa/Npm1/Hnf1b/Tgfb3/Apoe/Syt3/Cenpf/Aldh1a3/Snf8/Apoh/Snx8/Rilpl2/Cidea/Vtn/Fhod1/Sh3glb1/Znhit6/Tsg101/Eed/Aadat/Ube2g2/Supv3l1/Hexb/Gjb1/Psma7/Pcbd1/Ltbr/Vwa1/Emilin1/Atg101/Cldn2/Dpp9/RGD1304704/Srr/Polg2/Bri3/Hps4/Dars2/Olfml2b/Nisch/Dapk1/Mcm…	134	BF	Spalax<Rat FC>2	clusterProfiler
GO:0048037	cofactor binding	50/1050	149/5974	1.39281e-06	0.0001405	0.00012462	Phyh/Kynu/Gsr/Crym/Acly/Alb/C3/Cat/Cbs/Ddc/Got1/Ldha/Me1/Pah/Uxs1/Acadl/Miox/Aldh1a3/Gfer/Acbd6/Ndufs2/Maoa/Sirt3/Ndufv1/Aadat/Acad9/Pitpna/Dhcr24/Dld/Dus3l/Srr/Ldhd/Accs/Ccbl1/Me3/Lmo2/Gpd1l/Sptlc2/Gcat/Kmo/Csad/Hsd17b10/Hibadh/Aldh9a1/Qdpr/Oat/Tkt/Grhpr/Hao2/Idh3B	50	BF	Spalax<Rat FC>2	clusterProfiler
GO:0003824	catalytic activity	464/1050	2258/5974	1.7531e-06	0.000157194	0.000139427	Pnkd/Hexdc/Otulin/Nt5c2/Nat6/Parp10/Sep15/Pecr/P3h1/Phyh/Gale/Ptpru/Kynu/Gsr/Crym/Ptpn12/Xpnpep2/Dgka/Prkcd/Abcc4/Cdc25a/Cdc25b/Cblb/Glyatl2/Kif11/Ptprg/Ppp4c/Atp5b/Ppp3cc/Camk1/Ero1a/Pbld1/Mpst/Dad1/Acly/Ak2/Cad/Cat/Cbs/Cp/Cyp1a2/Ddc/Cela1/Fbp1/B4galt1/Got1/Gpx1/Hmox1/Lcat/Ldha/Lipc/Me1/Mst1/Neu1/Atp5d/Odc1/Pah/Uxs1/Pnpla7/Aspg/Zdhhc2/Pla2g4a/Ppp1cc/Ptgs1/Lox/Glul/Pc/Fgfr4/Cyp17a1/Ccnb1/Bckdha/G…	464	BF	Spalax<Rat FC>2	clusterProfiler
GO:0022892	substrate-specific transporter activity	78/1050	277/5974	5.40319e-06	0.000436037	0.000386754	Spns2/Ankh/Atp5g3/Slc6a9/Apoa5/Slco2b1/Slc5a6/Slc16a10/Slc38a4/Slc6a13/Atp5b/Fabp1/Gja1/Tmem37/Atp5d/Slc2a1/Aqp1/Cox6a1/Abcc2/Vldlr/Rbp4/Slc11a2/Apoe/Slc13a5/Gm2a/Slc43a2/Ttyh2/Sidt1/Slc19a2/Disp1/Nipal1/Tusc3/Uqcrfs1/Lrp2/Trpm2/Cox4i1/Slc6a6/Odf2/Slc1a3/Pctp/Pitpna/Slc16a4/Slc35b4/Slc16a7/Mfsd2a/Ano10/Slc46a1/Slc22a17/Gpm6a/Slc2a12/Tpcn2/Slc16a12/Slc26a8/Slc43a1/Slc37a3/Slc25a29/Panx1/Spns1/Tmem…	78	BF	Spalax<Rat FC>2	clusterProfiler
GO:0005215	transporter activity	87/1050	327/5974	1.81161e-05	0.00132907	0.00117885	Spns2/Ankh/Atp5g3/Slc6a9/Nup155/Apoa5/Slco2b1/Fabp5/Slc5a6/Slc16a10/Slc38a4/Abcc4/Timm9/Slc6a13/Atp5b/Fabp1/Gja1/Tmem37/Atp5d/Slc2a1/Aqp1/Cox6a1/Abcc2/Vldlr/Rbp4/Slc11a2/Apoe/Slc13a5/Gm2a/Slc43a2/Ttyh2/Sidt1/Slc19a2/Disp1/Nipal1/Tusc3/Uqcrfs1/Lrp2/Trpm2/Cox4i1/Slc6a6/Odf2/Slc1a3/Pctp/Pitpna/Slc16a4/Gjb1/Slc35b4/Slc16a7/Mfsd2a/Ano10/Slc46a1/Slc22a17/Gpm6a/Slc2a12/Tpcn2/Slc16a12/Slc26a8/Slc43a1/Slc…	87	BF	Spalax<Rat FC>2	clusterProfiler
GO:0015075	ion transmembrane transporter activity	56/1050	188/5974	2.06144e-05	0.00138632	0.00122963	Ankh/Atp5g3/Slc6a9/Slco2b1/Slc5a6/Slc16a10/Slc38a4/Slc6a13/Atp5b/Gja1/Tmem37/Atp5d/Slc2a1/Aqp1/Cox6a1/Abcc2/Slc11a2/Slc13a5/Slc43a2/Ttyh2/Nipal1/Tusc3/Uqcrfs1/Trpm2/Cox4i1/Slc6a6/Odf2/Slc1a3/Slc16a4/Slc35b4/Slc16a7/Ano10/Slc46a1/Slc22a17/Gpm6a/Slc2a12/Tpcn2/Slc16a12/Slc26a8/Slc43a1/Slc37a3/Slc25a29/Panx1/Tmem38b/Nipal2/Slc8b1/Fxyd6/Slc41a3/Tfrc/Sfxn3/Mrs2/Slc22a8/Vdac1/Vdac2/Abcb11/Slc12a2	56	BF	Spalax<Rat FC>2	clusterProfiler
GO:0022891	substrate-specific transmembrane transporter activity	60/1050	211/5974	4.88894e-05	0.00301083	0.00267053	Ankh/Atp5g3/Slc6a9/Slco2b1/Slc5a6/Slc16a10/Slc38a4/Slc6a13/Atp5b/Gja1/Tmem37/Atp5d/Slc2a1/Aqp1/Cox6a1/Abcc2/Slc11a2/Slc13a5/Slc43a2/Ttyh2/Sidt1/Slc19a2/Nipal1/Tusc3/Uqcrfs1/Trpm2/Cox4i1/Slc6a6/Odf2/Slc1a3/Slc16a4/Slc35b4/Slc16a7/Ano10/Slc46a1/Slc22a17/Gpm6a/Slc2a12/Tpcn2/Slc16a12/Slc26a8/Slc43a1/Slc37a3/Slc25a29/Panx1/Tmem38b/Nipal2/Slc8b1/Fxyd6/Abcb9/Slc41a3/Tfrc/Sfxn3/Aqp9/Mrs2/Slc22a8/Vdac1/Vd…	60	BF	Spalax<Rat FC>2	clusterProfiler
GO:0022857	transmembrane transporter activity	67/1050	243/5974	5.22324e-05	0.00301083	0.00267053	Ankh/Atp5g3/Slc6a9/Nup155/Slco2b1/Slc5a6/Slc16a10/Slc38a4/Abcc4/Slc6a13/Atp5b/Gja1/Tmem37/Atp5d/Slc2a1/Aqp1/Cox6a1/Abcc2/Slc11a2/Slc13a5/Slc43a2/Ttyh2/Sidt1/Slc19a2/Nipal1/Tusc3/Uqcrfs1/Trpm2/Cox4i1/Slc6a6/Odf2/Slc1a3/Slc16a4/Gjb1/Slc35b4/Slc16a7/Mfsd2a/Ano10/Slc46a1/Slc22a17/Gpm6a/Slc2a12/Tpcn2/Slc16a12/Slc26a8/Slc43a1/Slc35c1/Slc37a3/Slc25a29/Panx1/Slc17a9/Tmem38b/Nipal2/Slc8b1/Fxyd6/Abcb9/Slc4…	67	BF	Spalax<Rat FC>2	clusterProfiler
GO:0051287	NAD binding	16/1050	34/5974	6.83149e-05	0.00367534	0.00325994	Ldha/Me1/Uxs1/Aldh1a3/Ndufs2/Sirt3/Ndufv1/Dld/Me3/Gpd1l/Hsd17b10/Hibadh/Aldh9a1/Qdpr/Grhpr/Idh3B	16	BF	Spalax<Rat FC>2	clusterProfiler
GO:0008201	heparin binding	20/1050	49/5974	0.000107182	0.00540598	0.00479497	Chrd/Apoa5/Nav2/Lamc2/Lipc/Fgfr4/Selp/Fn1/Apoe/Apoh/Vtn/Serpine2/Pcolce/Serpinc1/Abi3bp/Aplp1/Ctgf/Ccdc80/Fstl1/Cyr61	20	BF	Spalax<Rat FC>2	clusterProfiler
GO:0008509	anion transmembrane transporter activity	27/1050	77/5974	0.000163178	0.00774617	0.00687067	Ankh/Slc6a9/Slco2b1/Slc16a10/Slc38a4/Slc6a13/Abcc2/Slc13a5/Slc43a2/Ttyh2/Slc6a6/Slc1a3/Slc16a4/Slc35b4/Slc16a7/Ano10/Slc22a17/Slc16a12/Slc26a8/Slc43a1/Slc37a3/Sfxn3/Slc22a8/Vdac1/Vdac2/Abcb11/Slc12a2	27	BF	Spalax<Rat FC>2	clusterProfiler
GO:0042803	protein homodimerization activity	77/1050	300/5974	0.000198834	0.0089144	0.00790686	Gale/Vwf/Kynu/Gsr/Crym/Timm9/Cat/Cbs/B4galt1/Hmox1/Odc1/Pah/Uxs1/PVR/Gamt/Pdgfa/Npm1/Hnf1b/Apoe/Syt3/Cenpf/Aldh1a3/Snf8/Cidea/Sh3glb1/Tsg101/Aadat/Supv3l1/Hexb/Gjb1/Srr/Hps4/Dars2/Olfml2b/Chuk/Ldb1/Fbxo4/Ccbl1/Irak3/Mtmr2/Jam3/Myom1/Bhlhb9/Sumf2/Suds3/Sppl3/Lhpp/Ggct/Tarbp2/Gpd1l/Gla/Irak1/Lrrfip1/Slc8b1/Coq9/Fzd1/Cpq/Bcl2l2/Abcb9/Aldh9a1/Qdpr/Hsf2/Timm10/Plekhb1/Tkt/Tfrc/Hrsp12/Grhpr/Vps25/Oxa1l…	77	BF	Spalax<Rat FC>2	clusterProfiler
GO:0060089	molecular transducer activity	77/1050	301/5974	0.000222736	0.00946041	0.00839115	LOC100360552/Clec4f/Ecm1/P2ry14/Cblb/Atp5b/Tspo/Gja1/Hmox1/Lepr/Cd48/Adgrf5/Nr2f6/Ptger3/Pigr/PVR/Avpr1a/Fgfr4/Il6st/Nr1d1/Bcar1/Ctsh/Cd74/Ptgfr/Vldlr/Taok1/Inpp5k/Prg4/Disp1/Vtn/Lrp2/Rpsa/Sigmar1/Tmem9b/Irs2/Tas1r1/Pak1/P2ry2/S1pr1/Tspan6/Slc22a17/Med4/Il17rb/RGD1306091/Map3k4/Hfe2/Plekhg5/Rtn4rl2/Ephb6/Il17ra/Paqr9/Ogfrl1/Jmjd6/Tm2d1/Stat6/Mib2/Mapk9/Nr4a2/Nptn/Mapk6/Nr1h3/Fzd1/Cxcr4/Araf/Hyal2…	77	BF	Spalax<Rat FC>2	clusterProfiler
rno05012	Parkinson's disease	23/543	46/2514	1.65966e-05	0.00443129	0.004088	Cox6a1/Ube2g2/Atp5b/Ndufa5/Vdac1/Ndufa7/Ndufa6/Ndufs3/Ube2g1/Ndufb5/Casp9/Vdac2/Ndufb8/Atp5d/Cox4i1/Ndufab1/Ndufv1/Uqcrfs1/Ndufb7/Atp5g3/Ndufs2/Ube2j2/Ndufa9	23	KEGG	Spalax<Rat FC>2	clusterProfiler
rno01100	Metabolic pathways	148/543	545/2514	0.000289293	0.0386206	0.0356287	Idua/Ak2/Cdo1/Gatm/Mpst/Dse/Cox6a1/Ftcd/Umps/Gpat3/Hpse/Enoph1/Atp5b/Mgat4b/Qdpr/Otc/Kmo/Aldh9a1/Pah/Ddc/Odc1/Ndufa5/Mtmr2/Dld/Dhcr24/Ndufa7/Idh3B/Ptgs1/Hibadh/Fut8/Ppcs/Ndufa6/Adi1/Dad1/Ndufs3/Gale/Hexa/Mcat/Chpf2/Nt5e/Alg14/Lama3/Chkb/Auh/Aadat/Ndufb5/Csad/Sptlc2/Agmat/Prim2/Chsy1/Alg11/Tusc3/Ldha/Acadl/Polg2/Cmas/St8sia1/Ndufb8/Xylb/Aldh7a1/Atp5d/Polr2c/Cyp1a2/Tkt/Ccbl1/Mcee/Ptdss2/Got1/Lpin3/…	148	KEGG	Spalax<Rat FC>2	clusterProfiler
GO:0008150	biological_process	1183/1183	5349/5974	1.99248e-64	9.08569e-61	9.00599e-61	Lpcat2/Msh6/Relb/Rasgef1b/Kank2/Ddb2/Stab1/Arhgap6/LOC100363675/Zfp300/Ube2w/LOC100909544/NEWGENE_1359502/LOC103690891/LOC103694506/Gpnmb/Cds2/Dnm1l/Skil/Dnajc14/Dmtf1/Map2k6/Abcg5/Ifitm2/Wbp4/Sorbs2/Atp6v0a2/Rfc2/Il17b/Wnk1/Sec14l2/Ralb/Npr2/Cacnb2/Akap8/Cux1/Slc28a1/E2f5/Exoc4/Dusp6/Lman1/Abcc5/Epb41l3/Slc7a9/Pcdh12/Magt1/Il16/Il1r2/Myo1b/Scarb2/Nr0b2/Txnip/C7/Nsmf/Klhl41/Pacsin2/Lama5/Chst10/R…	1183	BP	Spalax>Rat FC<2	clusterProfiler
GO:0051716	cellular response to stimulus	490/1183	2081/5974	8.59874e-08	7.84205e-05	7.77326e-05	Msh6/Relb/Rasgef1b/Kank2/Ddb2/Arhgap6/LOC100363675/Ube2w/LOC103690891/LOC103694506/Dnm1l/Skil/Map2k6/Sorbs2/Wnk1/Ralb/Npr2/Exoc4/Dusp6/Il16/Il1r2/Nr0b2/Txnip/Nsmf/Lama5/Rab3d/Rcan2/Arhgef5/Daxx/Afap1/Ddit4/Lcp2/Atp2c1/Snrk/Lfng/Cry2/Rap2b/Il13ra2/Pde5a/Ctsd/Cd40/Gprasp1/Abtb2/Sgk2/Dkk3/Dab2ip/Add1/Adrb2/Afp/Camk2d/Fancc/Inha/Met/Ngfr/Gpsm1/Pdgfb/Nrp1/Plcd1/Ppm1b/Tradd/Cby1/Prlr/Rara/Rb1/Agxt/Vhl/…	490	BP	Spalax>Rat FC<2	clusterProfiler
GO:0050896	response to stimulus	579/1183	2532/5974	2.24857e-07	0.000164823	0.000163378	Msh6/Relb/Rasgef1b/Kank2/Ddb2/Stab1/Arhgap6/LOC100363675/Ube2w/LOC103690891/LOC103694506/Dnm1l/Skil/Map2k6/Abcg5/Ifitm2/Sorbs2/Il17b/Wnk1/Ralb/Npr2/Exoc4/Dusp6/Abcc5/Il16/Il1r2/Nr0b2/Txnip/C7/Nsmf/Lama5/Rab3d/Rcan2/Abcc3/Arhgef5/Daxx/Afap1/Ddit4/Abcg8/Anxa7/Lcp2/Hspb2/Atp2c1/Snrk/Lfng/Cry2/Rap2b/Cyb5r4/Il13ra2/Pde5a/Ctsd/Cd40/Gprasp1/Abtb2/Sgk2/Dkk3/Prss8/Dab2ip/Unc13d/Pvrl1/Add1/Adrb2/Afp/Camk2d…	579	BP	Spalax>Rat FC<2	clusterProfiler
GO:0023052	signaling	393/1183	1629/5974	2.53018e-07	0.000164823	0.000163378	Msh6/Relb/Rasgef1b/Kank2/Stab1/Arhgap6/LOC100363675/Dnm1l/Skil/Map2k6/Sorbs2/Wnk1/Ralb/Npr2/Cacnb2/Exoc4/Dusp6/Il1r2/Nr0b2/Txnip/Nsmf/Lama5/Rab3d/Rcan2/Arhgef5/Daxx/Afap1/Ddit4/Lcp2/Atp2c1/Snrk/Lfng/Cry2/Rap2b/Cyb5r4/Il13ra2/Pde5a/Cd40/Gprasp1/Sgk2/Dkk3/Dab2ip/Adrb2/Afp/Camk2d/Inha/Met/Ngfr/Gpsm1/Pdgfb/Nrp1/Pfkfb2/Plcd1/Ppm1b/Tradd/Cby1/Prlr/Rara/Rb1/Agxt/Vhl/Bcl2l1/Insr/Fgfr2/Adm/Pld2/Itga1/Stat…	393	BP	Spalax>Rat FC<2	clusterProfiler
GO:0044700	single organism signaling	392/1183	1627/5974	3.1309e-07	0.000178461	0.000176896	Msh6/Relb/Rasgef1b/Kank2/Stab1/Arhgap6/LOC100363675/Dnm1l/Skil/Map2k6/Sorbs2/Wnk1/Ralb/Npr2/Cacnb2/Exoc4/Dusp6/Il1r2/Nr0b2/Txnip/Nsmf/Lama5/Rab3d/Rcan2/Arhgef5/Daxx/Afap1/Ddit4/Lcp2/Atp2c1/Snrk/Lfng/Cry2/Rap2b/Cyb5r4/Il13ra2/Pde5a/Cd40/Gprasp1/Sgk2/Dkk3/Dab2ip/Adrb2/Afp/Camk2d/Inha/Met/Ngfr/Gpsm1/Pdgfb/Nrp1/Pfkfb2/Plcd1/Ppm1b/Tradd/Cby1/Prlr/Rara/Rb1/Agxt/Vhl/Bcl2l1/Insr/Fgfr2/Adm/Pld2/Itga1/Stat…	392	BP	Spalax>Rat FC<2	clusterProfiler
GO:0007165	signal transduction	366/1183	1516/5974	8.04669e-07	0.000407699	0.000404123	Msh6/Relb/Rasgef1b/Kank2/Arhgap6/LOC100363675/Dnm1l/Skil/Map2k6/Sorbs2/Wnk1/Ralb/Npr2/Exoc4/Dusp6/Il1r2/Nr0b2/Txnip/Lama5/Rab3d/Rcan2/Arhgef5/Daxx/Afap1/Ddit4/Lcp2/Atp2c1/Snrk/Lfng/Cry2/Rap2b/Il13ra2/Pde5a/Cd40/Gprasp1/Sgk2/Dkk3/Dab2ip/Adrb2/Afp/Camk2d/Inha/Met/Ngfr/Gpsm1/Pdgfb/Nrp1/Plcd1/Ppm1b/Tradd/Cby1/Prlr/Rara/Rb1/Agxt/Vhl/Bcl2l1/Insr/Fgfr2/Adm/Pld2/Itga1/Stat3/Fyn/Igf2r/Vav1/Efnb1/Gucy1b3/A…	366	BP	Spalax>Rat FC<2	clusterProfiler
GO:0007154	cell communication	411/1183	1738/5974	1.40349e-06	0.000639991	0.000634377	Msh6/Relb/Rasgef1b/Kank2/Stab1/Arhgap6/LOC100363675/Dnm1l/Skil/Map2k6/Sorbs2/Wnk1/Ralb/Npr2/Cacnb2/Exoc4/Dusp6/Il1r2/Nr0b2/Txnip/Nsmf/Lama5/Rab3d/Rcan2/Arhgef5/Daxx/Afap1/Ddit4/Lcp2/Atp2c1/Snrk/Lfng/Cry2/Rap2b/Cyb5r4/Il13ra2/Pde5a/Ctsd/Cd40/Gprasp1/Sgk2/Dkk3/Dab2ip/Adrb2/Afp/Camk2d/Fancc/Inha/Met/Ngfr/Gpsm1/Pdgfb/Nrp1/Pfkfb2/Plcd1/Ppm1b/Tradd/Cby1/Prlr/Rara/Rb1/Agxt/Vhl/Bcl2l1/Insr/Fgfr2/Adm/Pld2…	411	BP	Spalax>Rat FC<2	clusterProfiler
GO:0032501	multicellular organismal process	453/1183	1969/5974	9.1056e-06	0.00377469	0.00374157	Msh6/Relb/Stab1/LOC100363675/Gpnmb/Dnm1l/Skil/Map2k6/Abcg5/Ifitm2/Sorbs2/Il17b/Wnk1/Npr2/Cacnb2/Cux1/E2f5/Exoc4/Dusp6/Epb41l3/Pcdh12/Magt1/Myo1b/Nr0b2/Txnip/Nsmf/Klhl41/Lama5/Chst10/Rcan2/Ddit4/Abcg8/Anxa7/Lcp2/Lfng/Cry2/Rap2b/Pde5a/Cd40/Phldb1/Ipmk/Dkk3/Dnase2/Prss8/Dab2ip/Pvrl1/Add1/Adrb2/Afp/Camk2d/Fancc/Inha/Met/Ngfr/Gpsm1/Pdgfb/Nrp1/Plcd1/Ppm1b/Tradd/Cby1/Prkar2b/Prlr/Rara/Rb1/Vhl/Bcl2l1/Ins…	453	BP	Spalax>Rat FC<2	clusterProfiler
GO:0006281	DNA repair	62/1183	189/5974	1.26385e-05	0.00480261	0.00476049	Msh6/Ddb2/Ube2w/LOC103690891/LOC103694506/Cry2/Fancc/Aptx/Wrnip1/Gtf2h3/Polm/Fignl1/RGD1564788/Gins4/Poli/Gins2/Ercc1/Palb2/Kctd13/Smc5/Hltf/Mcm8/Mgme1/Xpa/Rad54l/Cry1/Rrm2b/Taok3/Zranb3/Ttc5/Neil2/Usp10/Fan1/Mdc1/Xrcc4/Psmd14/Fancd2/Mms22l/Usp1/Zfyve26/Smug1/Polh/Rev1/Brca2/Primpol/Gtf2h1/Setx/Aste1/Tmem161a/Dtx3l/Slf2/Rad51/Xrcc2/Setmar/Rad50/Bard1/Mbd4/Atr/Ogg1/Parg/Fen1/Pola1	62	BP	Spalax>Rat FC<2	clusterProfiler
GO:0044707	single-multicellular organism process	439/1183	1908/5974	1.41557e-05	0.00496539	0.00492183	Msh6/Relb/Stab1/LOC100363675/Gpnmb/Dnm1l/Skil/Map2k6/Abcg5/Ifitm2/Sorbs2/Il17b/Wnk1/Npr2/Cacnb2/Cux1/E2f5/Exoc4/Dusp6/Epb41l3/Pcdh12/Magt1/Myo1b/Nr0b2/Txnip/Nsmf/Klhl41/Lama5/Chst10/Rcan2/Ddit4/Abcg8/Anxa7/Lcp2/Lfng/Cry2/Rap2b/Pde5a/Cd40/Phldb1/Ipmk/Dkk3/Dnase2/Prss8/Dab2ip/Pvrl1/Add1/Adrb2/Afp/Camk2d/Inha/Met/Ngfr/Gpsm1/Pdgfb/Nrp1/Plcd1/Ppm1b/Tradd/Cby1/Prkar2b/Prlr/Rara/Rb1/Vhl/Bcl2l1/Insr/Acat…	439	BP	Spalax>Rat FC<2	clusterProfiler
GO:0050789	regulation of biological process	717/1183	3309/5974	2.99692e-05	0.00954861	0.00946485	Msh6/Relb/Rasgef1b/Kank2/Stab1/Arhgap6/LOC100363675/Zfp300/LOC100909544/Gpnmb/Dnm1l/Skil/Dmtf1/Map2k6/Abcg5/Ifitm2/Sorbs2/Il17b/Wnk1/Sec14l2/Ralb/Npr2/Cacnb2/Cux1/E2f5/Exoc4/Dusp6/Lman1/Epb41l3/Magt1/Il16/Il1r2/Nr0b2/Txnip/Nsmf/Klhl41/Pacsin2/Lama5/Rab3d/Rcan2/Arhgef5/Daxx/Afap1/Ddit4/Abcg8/Anxa7/Lcp2/Tmprss2/Atp2c1/Snrk/Lfng/Cry2/Rap2b/Il13ra2/Pde5a/Khsrp/Cd40/Gprasp1/Phldb1/Sgk2/Dkk3/Prpf18/Ahn…	717	BP	Spalax>Rat FC<2	clusterProfiler
GO:0035556	intracellular signal transduction	219/1183	878/5974	3.14099e-05	0.00954861	0.00946485	Msh6/Relb/Rasgef1b/Dnm1l/Skil/Map2k6/Wnk1/Ralb/Npr2/Exoc4/Dusp6/Rab3d/Rcan2/Arhgef5/Ddit4/Lcp2/Atp2c1/Snrk/Rap2b/Pde5a/Cd40/Sgk2/Dab2ip/Adrb2/Camk2d/Inha/Met/Ngfr/Pdgfb/Nrp1/Plcd1/Ppm1b/Tradd/Prlr/Rara/Rb1/Bcl2l1/Insr/Fgfr2/Adm/Pld2/Itga1/Stat3/Fyn/Vav1/Gucy1b3/Akt2/Igfbp5/Fgf1/Vcam1/Cryab/F2r/Rab3a/Pde4a/Gucy2c/Rnf34/Abi2/Nek8/Nkiras2/Wnk4/Wsb2/Rgl1/Fignl1/Tssk6/Nek1/Adam9/Vnn1/Arfgef3/Akap13/Pl…	219	BP	Spalax>Rat FC<2	clusterProfiler
GO:0005488	binding	892/1127	4201/5974	9.59613e-14	3.82886e-11	3.39905e-11	Lpcat2/Msh6/Relb/Simc1/Ddb2/LOC100362980/Stab1/Arhgap6/LOC100363361/LOC100363675/Zfp300/Ube2w/LOC100909544/NEWGENE_1359502/Znf48/LOC103690891/LOC103691238/LOC103694506/Gpnmb/Dnm1l/Skil/Dnajc14/Dmtf1/Map2k6/Abcg5/Wbp4/Sorbs2/Rfc2/Il17b/Wnk1/Sec14l2/Ralb/Npr2/Cacnb2/Akap8/Cux1/Slc28a1/E2f5/Exoc4/Lman1/Abcc5/Epb41l3/Slc7a9/Pcdh12/Il16/Myo1b/Scarb2/Nr0b2/Txnip/Nsmf/Klhl41/Pacsin2/Lama5/Rab3d/Rcan2/Ab…	892	MP	Spalax>Rat FC<2	clusterProfiler
GO:0003824	catalytic activity	503/1127	2258/5974	1.0991e-07	2.92361e-05	2.59543e-05	Lpcat2/Msh6/Ddb2/Ube2w/LOC103690891/LOC103694506/Cds2/Dnm1l/Map2k6/Abcg5/Rfc2/Wnk1/Sec14l2/Ralb/Npr2/Dusp6/Abcc5/Myo1b/Pacsin2/Chst10/Rab3d/Abcc3/Abcg8/Ggt7/Tmprss2/Atp2c1/Snrk/Lfng/Cry2/Cyb5r4/Pde5a/Ehhadh/Hadhb/Ctsd/Acmsd/Ipmk/Sgk2/Dnase2/Prss8/Ppp1r3b/Camk2d/Ganc/Met/Fmo4/Pcyox1/Nrp1/Pfkfb2/Plcd1/Ppm1b/Prkar2b/Acsm3/Agxt/Vhl/Insr/Acat1/Fgfr2/Hk3/Pld2/Fyn/Igf2r/Gucy1b3/Akt2/Abcd3/Cnp/Gclc/Dgat2…	503	MP	Spalax>Rat FC<2	clusterProfiler
GO:0008092	cytoskeletal protein binding	89/1127	293/5974	7.55047e-07	0.000150632	0.000133723	Epb41l3/Myo1b/Pacsin2/Rab3d/Afap1/Add1/Camk2d/Rara/Pdlim4/Fyn/Cryab/Rab3a/Dnase1/Cdk5rap2/Shroom1/Sbds/Haus8/Capn2/Clip2/Htt/Cep57l1/Mical1/Sgk1/Mapre3/Vezt/Ndrg1/Kifc2/Lrrk2/Bbs4/Ofd1/Klhl20/Limch1/Neil2/Ccser2/Ank1/Arhgef10/Pstpip2/Ablim3/Kifc3/Map10/Ush1c/Tubgcp5/Rab25/Cgn/Rab11fip5/Epb4.1/Tmem67/Crocc/Plekhm2/Lrpprc/Kif26a/Racgap1/Vil1/Shroom2/Nek6/Brca2/Myo18a/Lmo7/Msrb2/Cotl1/Vasp/Stim1/Aif…	89	MP	Spalax>Rat FC<2	clusterProfiler
GO:0016740	transferase activity	224/1127	932/5974	1.10298e-05	0.00176036	0.00156275	Lpcat2/Ddb2/Ube2w/LOC103690891/LOC103694506/Cds2/Map2k6/Wnk1/Sec14l2/Npr2/Pacsin2/Chst10/Ggt7/Snrk/Lfng/Hadhb/Ipmk/Sgk2/Camk2d/Met/Nrp1/Pfkfb2/Prkar2b/Agxt/Vhl/Insr/Acat1/Fgfr2/Hk3/Fyn/Igf2r/Akt2/Dgat2/Gucy2c/Ak3/Rnf34/Shmt1/Nek8/Wnk4/Ltn1/Qtrtd1/Gtf2h3/Polm/Osgep/Tssk6/Nek1/B3galnt2/Nmt2/Poli/Zdhhc1/Ctu2/Ak4/Tyms/Akap13/Kctd13/Pkn1/Rnf152/Zdhhc24/Trpt1/Psat1/Carnmt1/Pik3ap1/Mapk13/Sgk1/Hltf/Lpca…	224	MP	Spalax>Rat FC<2	clusterProfiler
GO:0005515	protein binding	518/1127	2421/5974	2.28581e-05	0.00304013	0.00269887	Msh6/Simc1/Arhgap6/LOC100363675/Ube2w/LOC100909544/NEWGENE_1359502/Gpnmb/Dnm1l/Skil/Dnajc14/Map2k6/Abcg5/Wbp4/Sorbs2/Il17b/Wnk1/Ralb/Npr2/Cacnb2/Akap8/Cux1/E2f5/Exoc4/Lman1/Epb41l3/Il16/Myo1b/Scarb2/Nr0b2/Txnip/Nsmf/Klhl41/Pacsin2/Lama5/Rab3d/Daxx/Afap1/Ddit4/Abcg8/Anxa7/Cry2/Rap2b/Khsrp/Ehhadh/Hadhb/Cd40/Gprasp1/Abtb2/Cdhr5/Ahnak/Dab2ip/Unc13d/Pvrl1/Cand2/Ppp1r3b/Add1/Adrb2/Camk2d/Inha/Mbl1/Met/…	518	MP	Spalax>Rat FC<2	clusterProfiler
GO:0043167	ion binding	448/1127	2063/5974	2.84519e-05	0.00324351	0.00287942	Lpcat2/Msh6/LOC100362980/Stab1/LOC100363361/Zfp300/Ube2w/Znf48/LOC103690891/LOC103691238/LOC103694506/Gpnmb/Dnm1l/Map2k6/Abcg5/Wbp4/Sorbs2/Rfc2/Wnk1/Ralb/Npr2/Akap8/Lman1/Abcc5/Pcdh12/Myo1b/Pacsin2/Rab3d/Abcc3/Abcg8/Anxa7/Atp2c1/Snrk/Lfng/Cry2/Rap2b/Cyb5r4/Cbwd1/Pde5a/Hadhb/Acmsd/Ipmk/Sgk2/Cdhr5/Dab2ip/Adrb2/Afp/Camk2d/Mbl1/Met/Fmo4/Nrp1/Pfkfb2/Plcd1/Ppm1b/Prkar2b/Prlr/Rara/Acsm3/Agxt/Pdlim4/Insr…	448	MP	Spalax>Rat FC<2	clusterProfiler
rno03460	Fanconi anemia pathway	19/536	30/2514	6.73645e-07	0.000178516	0.000178516	Brca2/Top3b/Fancb/Usp1/Poli/Fanca/Telo2/Fancc/Ercc1/Polh/Fan1/Eme1/Palb2/Atr/Rad51/Rev1/Top3a/Fancg/Fancd2	19	KEGG	Spalax>Rat FC<2	clusterProfiler

## Sheet: interspecies hypoxia
ID	Description	GeneRatio	BgRatio	pvalue	p.adjust	qvalue	geneID	Count	category	EdgeR significance category	enrichment tool
GO:0044710	single-organism metabolic process	409/1010	1860/5747	1.24568e-09	1.03573e-06	9.32542e-07	Nt5c2/Parp10/Sep15/Pecr/P3h1/Phyh/Rbm3/Dag1/Atp5g3/Gale/Jdp2/Kynu/Gsr/Crym/C9/Apoa5/Fabp5/Prkcd/Palm/Ppp1r15a/Ppp4c/Atp5b/Avpi1/Ero1a/Mpst/Dad1/Acly/Agt/Ak2/Tspo/C3/Cad/Cat/Cp/Cyp1a2/Ddc/Fabp1/Fbp1/B4galt1/Got1/Gpx1/Hmox1/Igf1/Il1a/Lcat/Ldha/Lepr/Lipc/Me1/Magi3/Neu1/Atp5d/Adgrf5/Odc1/Pah/Uxs1/Pnpla7/Aspg/Trib3/Optn/Ppp1cc/Slc25a25/Ptgs1/Glul/Pc/Avpr1a/Gadd45a/Fgfr4/Cyp17a1/Ccnb1/Il6st/Aqp1/Bckdha…	409	BP	Spalax<Rat FC>2 in hypoxia	clusterProfiler
GO:0065007	biological regulation	672/1010	3344/5747	1.38931e-09	1.03573e-06	9.32542e-07	Pnkd/LOC100360552/Ift140/Otulin/Poc1b/LOC100909712/Parp10/Peg3/Hmgn3/Vegfc/Ccnl1/P3h1/Rbm3/Dag1/Cited2/Ccna2/Ankh/Itga6/Trafd1/F11r/Slc9a3r2/Slc6a9/Ecm1/Vwf/Jdp2/Cgrrf1/Ptpru/Gsr/Nup155/Crym/Apbb3/Ngfrap1/Chrd/C9/Apoa5/Faf1/Dgka/Arf3/Ppp4r1/Prkcd/Slc16a10/Palm/Ppp1r15a/Cblb/Kif11/Ptprg/Ppp4c/Atp5b/Avpi1/Tmem176b/Camk1/Ero1a/Nav2/Pbld1/Epcam/Podxl/Eif2b5/Sez6/Sub1/Dad1/Zc3h14/Agt/Tspo/C3/Cad/Cat/C…	672	BP	Spalax<Rat FC>2 in hypoxia	clusterProfiler
GO:0044281	small molecule metabolic process	191/1010	746/5747	2.07966e-09	1.3289e-06	1.19651e-06	Nt5c2/Pecr/Phyh/Atp5g3/Gale/Kynu/Apoa5/Fabp5/Prkcd/Palm/Atp5b/Ero1a/Mpst/Acly/Agt/Ak2/C3/Cad/Cat/Cyp1a2/Ddc/Fabp1/Fbp1/B4galt1/Got1/Igf1/Lcat/Ldha/Lepr/Lipc/Me1/Atp5d/Odc1/Pah/Uxs1/Aspg/Trib3/Slc25a25/Ptgs1/Glul/Pc/Avpr1a/Fgfr4/Cyp17a1/Aqp1/Bckdha/Gamt/Amacr/Acadl/Miox/Nr1d1/Lipe/Cpt2/Pemt/Ptgis/Cd74/Otc/Vldlr/Rbp4/Aldh1a3/Rars/Pfas/Inpp5k/Umps/Nit2/Eprs/Oxsm/Isyna1/Aldh7a1/Nars/Lrp2/Chsy1/Ndufab…	191	BP	Spalax<Rat FC>2 in hypoxia	clusterProfiler
GO:0055114	oxidation-reduction process	113/1010	386/5747	3.04854e-09	1.70452e-06	1.5347e-06	Sep15/Pecr/P3h1/Phyh/Gsr/Crym/Ero1a/Cat/Cp/Cyp1a2/Fabp1/Gpx1/Hmox1/Igf1/Ldha/Me1/Adgrf5/Pah/Ppp1cc/Slc25a25/Ptgs1/Avpr1a/Cyp17a1/Il6st/Bckdha/Acadl/Miox/Nr1d1/Cpt2/Dio1/Ndufa5/Ptgis/Aldh1a3/Gfer/Inpp5k/Dhrsx/Ndufs2/Uqcrfs1/Aldh7a1/Maoa/Ethe1/Paox/Sirt3/Ndufv1/Tm7sf2/Irs2/Cisd1/Cox4i1/Pdia3/Slc1a3/Acad9/Ndufs3/Aass/Pcbd1/Dhcr24/Mtfr1l/Dld/Cyp4f39/Ndufa7/Plod2/Dus3l/Polg2/Kdm5b/Ldhd/Iyd/Egln2/Frrs1…	113	BP	Spalax<Rat FC>2 in hypoxia	clusterProfiler
GO:0044711	single-organism biosynthetic process	141/1010	527/5747	2.16478e-08	1.0759e-05	9.68709e-06	Pecr/Atp5g3/Kynu/Apoa5/Fabp5/Prkcd/Palm/Atp5b/Acly/Agt/Ak2/Tspo/C3/Cad/Cyp1a2/Fbp1/B4galt1/Got1/Igf1/Il1a/Lcat/Lepr/Lipc/Atp5d/Adgrf5/Odc1/Pah/Uxs1/Trib3/Ptgs1/Glul/Pc/Avpr1a/Fgfr4/Cyp17a1/Aqp1/Gamt/Amacr/Acadl/Nr1d1/Pemt/Ptgis/Cd74/Otc/Rbp4/Slc11a2/Tgfb3/Aldh1a3/Mrps34/Pfas/Inpp5k/Umps/Oxsm/Isyna1/Aldh7a1/Il18/Sh3glb1/Chsy1/Ndufab1/Chkb/B3gat3/Mrpl16/Irs2/Hexb/Slc1a3/Gmps/Timp2/C1qbp/Slc35b4/Dgu…	141	BP	Spalax<Rat FC>2 in hypoxia	clusterProfiler
GO:1901564	organonitrogen compound metabolic process	181/1010	725/5747	4.83564e-08	2.16298e-05	1.94749e-05	Pnkd/Nt5c2/Rbm3/Atp5g3/Kynu/Gsr/Crym/Apoa5/Fabp5/Prkcd/Palm/Ppp1r15a/Atp5b/Ero1a/Mpst/Eif2b5/Ak2/Cad/Cyp1a2/Ddc/Fbp1/Got1/Gpx1/Hmox1/Igf1/Lcat/Ldha/Lipc/Me1/Neu1/Atp5d/Odc1/Pah/Aspg/Slc25a25/Glul/Aqp1/Bckdha/Gamt/Acadl/Ctsh/Npm1/Pemt/Otc/Slc11a2/Gm2a/Mrps34/Rars/Pfas/Umps/Nit2/Aimp2/Eif3b/Eprs/Mki67/Aldh7a1/Nars/Rpsa/Maoa/Ethe1/Mrps12/Rpl23/Chsy1/Paox/RGD1309350/Ndufv1/Chkb/B3gat3/Mrpl16/Glyat/Mc…	181	BP	Spalax<Rat FC>2 in hypoxia	clusterProfiler
GO:0050789	regulation of biological process	636/1010	3185/5747	5.39155e-08	2.1924e-05	1.97398e-05	Pnkd/LOC100360552/Ift140/Otulin/LOC100909712/Parp10/Peg3/Hmgn3/Vegfc/Ccnl1/P3h1/Rbm3/Dag1/Cited2/Ccna2/Ankh/Itga6/Trafd1/F11r/Slc9a3r2/Slc6a9/Ecm1/Jdp2/Cgrrf1/Ptpru/Gsr/Nup155/Crym/Apbb3/Ngfrap1/Chrd/C9/Apoa5/Faf1/Dgka/Arf3/Ppp4r1/Prkcd/Palm/Ppp1r15a/Cblb/Kif11/Ptprg/Ppp4c/Atp5b/Avpi1/Tmem176b/Camk1/Ero1a/Pbld1/Epcam/Podxl/Eif2b5/Sez6/Sub1/Dad1/Zc3h14/Agt/Tspo/C3/Cat/Cyp1a2/Cela1/Fabp1/Fbp1/B4gal…	636	BP	Spalax<Rat FC>2 in hypoxia	clusterProfiler
GO:0050896	response to stimulus	502/1010	2434/5747	1.30076e-07	4.84857e-05	4.36552e-05	LOC100360552/Ift140/Otulin/Hmgn3/Vegfc/Rbm3/Dag1/Cited2/Ccna2/Itga6/Atp5g3/Trafd1/F11r/Slc9a3r2/Ecm1/Vwf/Ptpru/Kynu/Gsr/Crym/Ngfrap1/Ptpn12/Chrd/C9/Apoa5/Faf1/Dgka/Fabp5/Arf3/Ppp4r1/Sdf4/Prkcd/Palm/Ppp1r15a/Cdc25a/Cblb/Ppp4c/Avpi1/Camk1/Ero1a/Pbld1/Epcam/Eif2b5/Sez6/Sub1/Dad1/Agt/Ak2/Tspo/C3/Cad/Cat/Cp/Cyp1a2/Ddc/Cela1/Fabp1/Fbp1/B4galt1/Gja1/Got1/Gpx1/Hmox1/Hspb1/Igf1/Il1a/Lcat/Ldha/Lepr/Lipc/Me…	502	BP	Spalax<Rat FC>2 in hypoxia	clusterProfiler
GO:0050794	regulation of cellular process	601/1010	3013/5747	3.87958e-07	0.000133487	0.000120188	Pnkd/LOC100360552/Ift140/Otulin/LOC100909712/Parp10/Peg3/Hmgn3/Vegfc/Ccnl1/P3h1/Rbm3/Dag1/Cited2/Ccna2/Itga6/F11r/Slc9a3r2/Slc6a9/Ecm1/Jdp2/Cgrrf1/Ptpru/Gsr/Nup155/Crym/Apbb3/Ngfrap1/Chrd/Apoa5/Faf1/Dgka/Arf3/Ppp4r1/Prkcd/Palm/Ppp1r15a/Cblb/Kif11/Ptprg/Ppp4c/Atp5b/Avpi1/Tmem176b/Camk1/Ero1a/Pbld1/Epcam/Podxl/Eif2b5/Sez6/Sub1/Dad1/Zc3h14/Agt/Tspo/C3/Cat/Cela1/Fabp1/Fbp1/B4galt1/Gja1/Got1/Gpx1/Hmox…	601	BP	Spalax<Rat FC>2 in hypoxia	clusterProfiler
GO:0006576	cellular biogenic amine metabolic process	24/1010	50/5747	6.71515e-07	0.000206175	0.000185635	Kynu/Apoa5/Fabp5/Prkcd/Lcat/Lipc/Odc1/Pemt/Aldh7a1/Maoa/Paox/Chkb/Aadat/Smpdl3a/Agmat/Sat1/Smpd1/Cept1/Sgms1/Chpt1/Sptlc2/Kmo/Afmid/Enpp2	24	BP	Spalax<Rat FC>2 in hypoxia	clusterProfiler
GO:0097164	ammonium ion metabolic process	27/1010	60/5747	6.91399e-07	0.000206175	0.000185635	Pnkd/Apoa5/Fabp5/Prkcd/Ddc/Lcat/Lipc/Odc1/Acadl/Pemt/Aldh7a1/Maoa/Paox/Chkb/Smpdl3a/Agmat/Sat1/Smpd1/Cept1/Sgms1/Rnls/Chpt1/Sptlc2/Acer3/Aldh9a1/Crot/Enpp2	27	BP	Spalax<Rat FC>2 in hypoxia	clusterProfiler
GO:0044106	cellular amine metabolic process	25/1010	56/5747	2.1463e-06	0.000600025	0.000540246	Pnkd/Kynu/Apoa5/Fabp5/Prkcd/Lcat/Lipc/Odc1/Pemt/Aldh7a1/Maoa/Paox/Chkb/Aadat/Smpdl3a/Agmat/Sat1/Smpd1/Cept1/Sgms1/Chpt1/Sptlc2/Kmo/Afmid/Enpp2	25	BP	Spalax<Rat FC>2 in hypoxia	clusterProfiler
GO:0009308	amine metabolic process	25/1010	57/5747	3.1943e-06	0.000840477	0.000756743	Pnkd/Kynu/Apoa5/Fabp5/Prkcd/Lcat/Lipc/Odc1/Pemt/Aldh7a1/Maoa/Paox/Chkb/Aadat/Smpdl3a/Agmat/Sat1/Smpd1/Cept1/Sgms1/Chpt1/Sptlc2/Kmo/Afmid/Enpp2	25	BP	Spalax<Rat FC>2 in hypoxia	clusterProfiler
GO:1901565	organonitrogen compound catabolic process	42/1010	122/5747	4.60985e-06	0.00114555	0.00103142	Kynu/Prkcd/Got1/Hmox1/Neu1/Pah/Bckdha/Acadl/Ctsh/Otc/Gm2a/Maoa/Paox/Aadat/Smpdl3a/Hexb/Bckdk/Aass/Hexa/Sat1/Nudt9/Smpd1/Tet2/Ccbl1/Idua/Nudt18/Prodh2/Gla/Gcat/Nt5e/Cpq/Kmo/Hibadh/Qdpr/Oat/Hyal2/Rnpepl1/Afmid/Cdo1/Enpp2/Ftcd/Ece1	42	BP	Spalax<Rat FC>2 in hypoxia	clusterProfiler
GO:0042060	wound healing	50/1010	156/5747	6.13804e-06	0.00144502	0.00130106	LOC100360552/Vwf/Ptpn12/C9/Apoa5/Prkcd/C3/B4galt1/Gja1/Gpx1/Hmox1/Hspb1/Igf1/Il1a/Serpine1/Optn/Sparc/Stx2/Ccnb1/Aqp1/Proc/Ninj1/Selp/Fn1/Tgfb3/Mylk/F11/F10/Serpine2/Pak1/RGD735065/P2ry2/Hps4/Serpinc1/Arhgap24/Ezh2/Nbeal2/Arhgef19/Scrib/Pik3cd/Cpq/Hpse/Itga2b/Gatm/Pros1/Cyr61/Thbd/Col3a1/Tec/Pik3cb	50	BP	Spalax<Rat FC>2 in hypoxia	clusterProfiler
GO:0010876	lipid localization	45/1010	136/5747	7.05585e-06	0.00157804	0.00142082	Apoa5/Slco2b1/Prkcd/Agt/Tspo/C3/Fabp1/Il1a/Lcat/Lipc/Abcc2/Cpt2/Vldlr/Rbp4/Gm2a/Cidea/Sigmar1/Irs2/Hexb/Pctp/Pitpna/P2ry2/Plin2/Osbpl9/Mfsd2a/Hexa/Osbpl11/Kdm5b/Fitm2/Spns1/Irak1/Apold1/Repin1/Mapk9/Apom/Nr1h3/Nucb2/Hdlbp/B4galnt1/Aqp9/Apoc4/Prelid2/Abcb11/Crot/Dgat1	45	BP	Spalax<Rat FC>2 in hypoxia	clusterProfiler
GO:0019752	carboxylic acid metabolic process	101/1010	386/5747	7.90909e-06	0.00168464	0.0015168	Pecr/Phyh/Kynu/Apoa5/Ero1a/Mpst/Acly/Agt/C3/Cad/Cyp1a2/Ddc/Fabp1/Fbp1/Got1/Igf1/Ldha/Lipc/Me1/Odc1/Pah/Aspg/Trib3/Ptgs1/Glul/Pc/Avpr1a/Fgfr4/Cyp17a1/Bckdha/Gamt/Amacr/Acadl/Nr1d1/Lipe/Cpt2/Pemt/Ptgis/Cd74/Otc/Aldh1a3/Rars/Pfas/Nit2/Eprs/Oxsm/Nars/Ndufab1/Irs2/Glyat/Aadat/Slc1a3/Acad9/Gmps/Bckdk/Aass/Pcbd1/Cmpk1/Agmat/Dld/Srr/Dars2/Pibf1/Egln2/Ccbl1/Cmas/Mcat/P4ha2/Idua/Prodh2/Me3/Lpin3/Tysnd1/Dse…	101	BP	Spalax<Rat FC>2 in hypoxia	clusterProfiler
GO:0010466	negative regulation of peptidase activity	27/1010	67/5747	9.14655e-06	0.0018253	0.00164345	Ecm1/Agt/C3/Fabp1/Gpx1/Igf1/Serpine1/Gpc3/Aqp1/Wfdc2/Serpinf1/Vtn/Lrp2/Spint2/Serpine2/Ubxn1/Timp2/Map2k5/Dhcr24/Nle1/Serpinc1/Sh3rf1/Itih3/Itih4/Pttg1/Herpud1/Dpep1	27	BP	Spalax<Rat FC>2 in hypoxia	clusterProfiler
GO:0044283	small molecule biosynthetic process	63/1010	214/5747	9.3856e-06	0.0018253	0.00164345	Pecr/Kynu/Apoa5/Fabp5/Acly/Agt/Cad/Fbp1/Got1/Lcat/Lepr/Lipc/Pah/Trib3/Ptgs1/Glul/Pc/Avpr1a/Fgfr4/Gamt/Amacr/Acadl/Nr1d1/Pemt/Ptgis/Cd74/Otc/Rbp4/Aldh1a3/Oxsm/Isyna1/Ndufab1/Chkb/Slc1a3/Slc35b4/Dhcr24/Srr/Kat2a/Pibf1/Crtc2/Cept1/Mcat/Sgms1/Supt20/Ndufa9/Chpt1/Dse/Pdss2/Sptlc2/Coq9/Acer3/Mapk9/Nr1h3/Kmo/Aldh9a1/Oat/Hacd1/Rnpepl1/Akr1a1/Atf4/Pdk2/Gatm/Prkab1	63	BP	Spalax<Rat FC>2 in hypoxia	clusterProfiler
GO:0032501	multicellular organismal process	387/1010	1877/5747	1.70125e-05	0.00314983	0.00283602	Pnkd/LOC100360552/Ift140/Otulin/Poc1b/Sep15/Vegfc/P3h1/Dag1/Cited2/Ccna2/Ankh/Itga6/F11r/Tgfbi/Slc9a3r2/Ecm1/Vwf/Ptpru/Gsr/Nup155/Crym/Lamc1/Chrd/C9/Apoa5/Slco2b1/Sdf4/Prkcd/Palm/Atxn10/Ppp1r15a/Cblb/Ptprg/Atp5b/Ppp3cc/Tmem176b/Camk1/Nav2/Pbld1/Epcam/Mpst/Podxl/Eif2b5/Sez6/Dad1/Agt/Ak2/Tspo/C3/Cad/Cat/Cp/Cyp1a2/Ddc/Cela1/Fabp1/B4galt1/Gja1/Gpx1/Hmox1/Hspb1/Igf1/Il1a/Lcat/Ldha/Lepr/Lipc/Mst1/Neu1/…	387	BP	Spalax<Rat FC>2 in hypoxia	clusterProfiler
GO:0043436	oxoacid metabolic process	104/1010	407/5747	1.76047e-05	0.00314983	0.00283602	Pecr/Phyh/Kynu/Apoa5/Ero1a/Mpst/Acly/Agt/C3/Cad/Cyp1a2/Ddc/Fabp1/Fbp1/Got1/Igf1/Ldha/Lipc/Me1/Odc1/Pah/Aspg/Trib3/Ptgs1/Glul/Pc/Avpr1a/Fgfr4/Cyp17a1/Bckdha/Gamt/Amacr/Acadl/Nr1d1/Lipe/Cpt2/Pemt/Ptgis/Cd74/Otc/Aldh1a3/Rars/Pfas/Nit2/Eprs/Oxsm/Nars/Chsy1/Ndufab1/B3gat3/Irs2/Glyat/Aadat/Slc1a3/Acad9/Gmps/Bckdk/Aass/Pcbd1/Cmpk1/Agmat/Dld/Srr/Dars2/Pibf1/Egln2/Ccbl1/Cmas/Mcat/P4ha2/Idua/Prodh2/Me3/Lpi…	104	BP	Spalax<Rat FC>2 in hypoxia	clusterProfiler
GO:1901566	organonitrogen compound biosynthetic process	113/1010	451/5747	1.94513e-05	0.00334638	0.00301299	Pnkd/Rbm3/Atp5g3/Kynu/Fabp5/Prkcd/Palm/Ppp1r15a/Atp5b/Eif2b5/Ak2/Cad/Ddc/Got1/Igf1/Lcat/Atp5d/Odc1/Pah/Glul/Aqp1/Gamt/Npm1/Pemt/Otc/Slc11a2/Mrps34/Rars/Pfas/Umps/Aimp2/Eif3b/Eprs/Aldh7a1/Nars/Rpsa/Mrps12/Rpl23/Chsy1/Paox/Chkb/B3gat3/Mrpl16/Enc1/Mrps30/Slc1a3/Gmps/Rbm8a/Timp2/Eif3m/Ptgfrn/C1qbp/Pcbd1/Cmpk1/Ppcs/Agmat/Nmnat1/Hexa/Srr/Ict1/Mrpl12/Dars2/Guf1/Samd4a/Dapk1/Smpd1/Cept1/Upf3b/Sgms1/Mif4g…	113	BP	Spalax<Rat FC>2 in hypoxia	clusterProfiler
GO:0051179	localization	388/1010	1889/5747	2.47153e-05	0.00409451	0.00368659	Pnkd/LOC100360552/Ift140/Parp10/Hmgn3/Vegfc/P3h1/Dag1/Cited2/Ankh/Itga6/Clec4f/Atp5g3/F11r/Slc6a9/Ecm1/Ptpru/Nup155/Crym/Lamc1/Chrd/Sec22a/Apoa5/Faf1/Slco2b1/Fabp5/Arf3/Sdf4/Prkcd/Slc5a6/Slc16a10/Slc38a4/Palm/Ppp1r15a/Timm9/Slc6a13/Ptprg/Atp5b/Camk1/Ero1a/Pbld1/Epcam/Podxl/Agt/Tspo/C3/Cad/Cp/Ddc/Fabp1/B4galt1/Gja1/Gpx1/Hmox1/Hspb1/Igf1/Il1a/Lcat/Lipc/Mst1/Tmem37/Atp5d/Serpine1/Trib3/Optn/Arfgap1/…	388	BP	Spalax<Rat FC>2 in hypoxia	clusterProfiler
GO:0044707	single-multicellular organism process	375/1010	1820/5747	2.7818e-05	0.00444393	0.00400119	Pnkd/LOC100360552/Ift140/Otulin/Poc1b/Vegfc/P3h1/Dag1/Cited2/Ccna2/Ankh/Itga6/F11r/Tgfbi/Slc9a3r2/Ecm1/Vwf/Ptpru/Nup155/Crym/Lamc1/Chrd/C9/Apoa5/Slco2b1/Sdf4/Prkcd/Palm/Atxn10/Ppp1r15a/Cblb/Ptprg/Atp5b/Ppp3cc/Tmem176b/Camk1/Nav2/Pbld1/Epcam/Mpst/Podxl/Eif2b5/Sez6/Dad1/Agt/Ak2/Tspo/C3/Cad/Cat/Cp/Cyp1a2/Ddc/Cela1/Fabp1/B4galt1/Gja1/Gpx1/Hmox1/Hspb1/Igf1/Il1a/Lcat/Ldha/Lepr/Lipc/Mst1/Neu1/Adgrf5/Nr2…	375	BP	Spalax<Rat FC>2 in hypoxia	clusterProfiler
GO:0006082	organic acid metabolic process	104/1010	412/5747	3.07134e-05	0.00473727	0.00426531	Pecr/Phyh/Kynu/Apoa5/Ero1a/Mpst/Acly/Agt/C3/Cad/Cyp1a2/Ddc/Fabp1/Fbp1/Got1/Igf1/Ldha/Lipc/Me1/Odc1/Pah/Aspg/Trib3/Ptgs1/Glul/Pc/Avpr1a/Fgfr4/Cyp17a1/Bckdha/Gamt/Amacr/Acadl/Nr1d1/Lipe/Cpt2/Pemt/Ptgis/Cd74/Otc/Aldh1a3/Rars/Pfas/Nit2/Eprs/Oxsm/Nars/Chsy1/Ndufab1/B3gat3/Irs2/Glyat/Aadat/Slc1a3/Acad9/Gmps/Bckdk/Aass/Pcbd1/Cmpk1/Agmat/Dld/Srr/Dars2/Pibf1/Egln2/Ccbl1/Cmas/Mcat/P4ha2/Idua/Prodh2/Me3/Lpi…	104	BP	Spalax<Rat FC>2 in hypoxia	clusterProfiler
GO:0016053	organic acid biosynthetic process	39/1010	119/5747	3.66573e-05	0.0052893	0.00476234	Pecr/Kynu/Apoa5/Acly/Agt/Cad/Got1/Lipc/Pah/Trib3/Ptgs1/Glul/Avpr1a/Fgfr4/Gamt/Amacr/Acadl/Nr1d1/Ptgis/Cd74/Otc/Aldh1a3/Oxsm/Ndufab1/Slc1a3/Srr/Pibf1/Mcat/Dse/Mapk9/Nr1h3/Kmo/Aldh9a1/Oat/Hacd1/Rnpepl1/Akr1a1/Gatm/Prkab1	39	BP	Spalax<Rat FC>2 in hypoxia	clusterProfiler
GO:0046394	carboxylic acid biosynthetic process	39/1010	119/5747	3.66573e-05	0.0052893	0.00476234	Pecr/Kynu/Apoa5/Acly/Agt/Cad/Got1/Lipc/Pah/Trib3/Ptgs1/Glul/Avpr1a/Fgfr4/Gamt/Amacr/Acadl/Nr1d1/Ptgis/Cd74/Otc/Aldh1a3/Oxsm/Ndufab1/Slc1a3/Srr/Pibf1/Mcat/Dse/Mapk9/Nr1h3/Kmo/Aldh9a1/Oat/Hacd1/Rnpepl1/Akr1a1/Gatm/Prkab1	39	BP	Spalax<Rat FC>2 in hypoxia	clusterProfiler
GO:0045861	negative regulation of proteolysis	35/1010	103/5747	3.90483e-05	0.00536535	0.00483082	Ecm1/Ppp1r15a/Agt/C3/Fabp1/Gpx1/Igf1/Serpine1/Ccnb1/Gpc3/Aqp1/Wfdc2/Serpinf1/Vtn/Lrp2/Spint2/Serpine2/Ubxn1/Timp2/Map2k5/Bub1/Dhcr24/Atraid/Nle1/Klhl22/Serpinc1/Sh3rf1/Lcmt1/Itih3/Itih4/Nr1h3/Pttg1/Mad1l1/Herpud1/Dpep1	35	BP	Spalax<Rat FC>2 in hypoxia	clusterProfiler
GO:0030198	extracellular matrix organization	27/1010	72/5747	4.26518e-05	0.00536535	0.00483082	P3h1/Dag1/Tgfbi/Lamc1/Ero1a/Agt/B4galt1/Fgfr4/Fn1/Adamts2/Dpt/Col4a1/Vtn/Spint2/Vwa1/Emilin1/Adamtsl2/Col14a1/Abi3bp/Aplp1/Ctgf/Ccdc80/Cyr61/Lgals3/Col3a1/Col5a2/Prdx4	27	BP	Spalax<Rat FC>2 in hypoxia	clusterProfiler
GO:0043062	extracellular structure organization	27/1010	72/5747	4.26518e-05	0.00536535	0.00483082	P3h1/Dag1/Tgfbi/Lamc1/Ero1a/Agt/B4galt1/Fgfr4/Fn1/Adamts2/Dpt/Col4a1/Vtn/Spint2/Vwa1/Emilin1/Adamtsl2/Col14a1/Abi3bp/Aplp1/Ctgf/Ccdc80/Cyr61/Lgals3/Col3a1/Col5a2/Prdx4	27	BP	Spalax<Rat FC>2 in hypoxia	clusterProfiler
GO:0006820	anion transport	52/1010	175/5747	4.30412e-05	0.00536535	0.00483082	Ankh/Slc6a9/Apoa5/Slco2b1/Prkcd/Slc5a6/Slc16a10/Slc38a4/Slc6a13/Tspo/Fabp1/Gja1/Il1a/Slc2a1/Avpr1a/Abcc2/Cpt2/Slc13a5/Slc43a2/Ttyh2/Irs2/Pak1/Slc6a6/Slc1a3/Pctp/Pitpna/Slc16a4/P2ry2/Slc35b4/Slc16a7/Plin2/Mfsd2a/Slc46a1/Slc22a17/Slc16a12/Slc26a8/Slc43a1/Slc35c1/Slc37a3/Slc17a9/Repin1/Mapk9/Aqp9/Prelid2/Slc22a8/Vdac1/Vdac2/Abcb11/Slc12a2/Rtn4/Lgals3/Crot	52	BP	Spalax<Rat FC>2 in hypoxia	clusterProfiler
GO:0009611	response to wounding	71/1010	260/5747	4.31819e-05	0.00536535	0.00483082	LOC100360552/Otulin/Vwf/Ptpn12/C9/Apoa5/Fabp5/Prkcd/Agt/Tspo/C3/B4galt1/Gja1/Gpx1/Hmox1/Hspb1/Igf1/Il1a/Serpine1/Optn/Sparc/Stx2/Ccnb1/Aqp1/Proc/Ninj1/Ptgis/Selp/Fn1/Tgfb3/Map2k4/Serpinf1/Mylk/F11/F10/Serpine2/Aif1/Pak1/RGD735065/Slc1a3/P2ry2/C1qbp/Nmnat1/Bcl6/Hps4/Serpinc1/Arhgap24/Ezh2/Il17ra/Nbeal2/Nrep/Arhgef19/Scrib/Rangap1/Pik3cd/Nt5e/Nr1h3/Cpq/Hyal2/Hpse/Itga2b/Fabp4/Txn2/Gatm/Mmp2/Pros1/C…	71	BP	Spalax<Rat FC>2 in hypoxia	clusterProfiler
GO:0008152	metabolic process	734/1010	3876/5747	4.54824e-05	0.00549845	0.00495066	Pnkd/Hexdc/LOC100360552/Rnaseh2c/Otulin/Nt5c2/LOC100909712/Parp10/Peg3/Sep15/Pecr/Hmgn3/Vegfc/Ccnl1/P3h1/Phyh/Rbm3/Dag1/Cited2/Ccna2/Itga6/Atp5g3/Gale/F11r/Ecm1/Jdp2/Ptpru/Kynu/Gsr/Nup155/Crym/Apbb3/Ptpn12/Chrd/C9/Xpnpep2/Apoa5/Faf1/Dgka/Fabp5/Ppp4r1/Prkcd/Palm/Ppp1r15a/Cdc25a/Cblb/Ptprg/Ppp4c/Atp5b/Ppp3cc/Avpi1/Camk1/Ero1a/Pbld1/Epcam/Mpst/Eif2b5/Sub1/Dad1/Zc3h14/Acly/Agt/Ak2/Tspo/C3/Cad/Cat/Cp/…	734	BP	Spalax<Rat FC>2 in hypoxia	clusterProfiler
GO:0006793	phosphorus metabolic process	240/1010	1105/5747	4.67751e-05	0.00550592	0.00495738	LOC100360552/Nt5c2/LOC100909712/Vegfc/Ccnl1/Dag1/Ccna2/Itga6/Atp5g3/Ptpru/Kynu/Ptpn12/Apoa5/Dgka/Fabp5/Prkcd/Palm/Ppp1r15a/Cdc25a/Ptprg/Ppp4c/Atp5b/Ppp3cc/Avpi1/Camk1/Pbld1/Acly/Agt/Ak2/C3/Cad/Fbp1/Hmox1/Hspb1/Igf1/Il1a/Lcat/Ldha/Lepr/Lipc/Me1/Magi3/Atp5d/Adgrf5/Uxs1/Aspg/Trib3/Ppp1cc/Slc25a25/Pc/Gadd45a/Fgfr4/Ccnb1/Il6st/Aqp1/Rapgef4/Adarb1/Ctsh/Myo1d/Npm1/Pemt/Cd74/Fn1/Vldlr/Tgfb3/Taok1/Map2k4/…	240	BP	Spalax<Rat FC>2 in hypoxia	clusterProfiler
GO:0051239	regulation of multicellular organismal process	183/1010	810/5747	4.86576e-05	0.00551232	0.00496315	LOC100360552/Vegfc/P3h1/Dag1/Cited2/Ankh/F11r/Ecm1/Nup155/Chrd/Apoa5/Prkcd/Palm/Ppp1r15a/Cblb/Ptprg/Tmem176b/Camk1/Pbld1/Sez6/Agt/Tspo/C3/Cela1/B4galt1/Gja1/Gpx1/Hmox1/Hspb1/Igf1/Il1a/Lcat/Mst1/Neu1/Serpine1/Ngef/Ptgs1/Sparc/Avpr1a/Fgfr4/Stx2/Ccnb1/Il6st/Gpc3/Aqp1/Gamt/Proc/Rapgef4/Anxa3/Mgp/Bcar1/Ctsh/Ptgis/Id2/Cd74/Hnf1b/Selp/Fn1/Vldlr/Rbp4/Tgfb3/Cenpf/Rab8b/Serpinf1/Inpp5k/Atxn2/Rnf10/Aspm/Prg…	183	BP	Spalax<Rat FC>2 in hypoxia	clusterProfiler
GO:0032787	monocarboxylic acid metabolic process	61/1010	216/5747	5.20537e-05	0.00551232	0.00496315	Pecr/Phyh/Kynu/Apoa5/Ero1a/Acly/Agt/C3/Cyp1a2/Fabp1/Fbp1/Igf1/Ldha/Lipc/Trib3/Ptgs1/Pc/Avpr1a/Fgfr4/Amacr/Acadl/Nr1d1/Lipe/Cpt2/Ptgis/Cd74/Aldh1a3/Oxsm/Ndufab1/Irs2/Glyat/Slc1a3/Acad9/Dld/Srr/Pibf1/Egln2/Ccbl1/Mcat/P4ha2/Idua/Me3/Lpin3/Tysnd1/Dse/Mapk9/Nr1h3/Kmo/Nucb2/Aldh9a1/Hacd1/Rnpepl1/Akr1a1/Fabp4/Pdk2/Prkab1/Crot/Hao2/Dgat1/Prdx4/Ftcd	61	BP	Spalax<Rat FC>2 in hypoxia	clusterProfiler
GO:0015711	organic anion transport	41/1010	129/5747	5.20747e-05	0.00551232	0.00496315	Slc6a9/Apoa5/Slco2b1/Prkcd/Slc5a6/Slc16a10/Slc38a4/Slc6a13/Fabp1/Gja1/Il1a/Slc2a1/Avpr1a/Abcc2/Cpt2/Slc13a5/Slc43a2/Irs2/Pak1/Slc6a6/Slc1a3/Pctp/Pitpna/Slc16a4/P2ry2/Slc35b4/Slc16a7/Plin2/Mfsd2a/Slc46a1/Slc22a17/Slc16a12/Slc26a8/Slc43a1/Repin1/Mapk9/Aqp9/Prelid2/Slc22a8/Abcb11/Crot	41	BP	Spalax<Rat FC>2 in hypoxia	clusterProfiler
GO:0007154	cell communication	345/1010	1668/5747	5.28151e-05	0.00551232	0.00496315	Pnkd/LOC100360552/Ift140/Otulin/Hmgn3/Vegfc/Dag1/Cited2/Ccna2/Itga6/Slc9a3r2/Slc6a9/Ecm1/Ptpru/Nup155/Ngfrap1/Chrd/Faf1/Dgka/Arf3/Ppp4r1/Prkcd/Palm/Ppp1r15a/Cblb/Slc6a13/Avpi1/Camk1/Ero1a/Pbld1/Epcam/Sez6/Sub1/Agt/Tspo/C3/Cat/Cela1/Fabp1/Fbp1/Gja1/Got1/Gpx1/Hmox1/Hspb1/Igf1/Il1a/Ldha/Lepr/Mst1/Magi3/Cd48/Adgrf5/Nr2f6/Serpine1/Ngef/Trib3/Optn/Ptgs1/Slc2a1/Sparc/Glul/Pigr/Avpr1a/Gadd45a/Fgfr4/Stx2/…	345	BP	Spalax<Rat FC>2 in hypoxia	clusterProfiler
GO:0052547	regulation of peptidase activity	40/1010	125/5747	5.39891e-05	0.00551232	0.00496315	Ecm1/Agt/C3/Fabp1/Gpx1/Igf1/Serpine1/Gpc3/Aqp1/Ctsh/Fn1/Slc11a2/Wfdc2/Serpinf1/Vtn/Lrp2/Spint2/Serpine2/Ubxn1/Timp2/Map2k5/Pcolce/Dhcr24/Clpx/Nle1/Ift57/Serpinc1/Sh3rf1/Dapk1/Mapk9/Itih3/Itih4/Casp9/Ctgf/Pttg1/Dap/Mmp14/Cyr61/Herpud1/Dpep1	40	BP	Spalax<Rat FC>2 in hypoxia	clusterProfiler
GO:0048519	negative regulation of biological process	322/1010	1544/5747	5.42236e-05	0.00551232	0.00496315	Pnkd/LOC100360552/Otulin/Parp10/Peg3/Vegfc/P3h1/Rbm3/Dag1/Cited2/Itga6/Trafd1/F11r/Slc9a3r2/Ecm1/Jdp2/Cgrrf1/Ptpru/Crym/Chrd/Faf1/Prkcd/Palm/Ppp1r15a/Cblb/Ptprg/Atp5b/Tmem176b/Ero1a/Pbld1/Epcam/Podxl/Eif2b5/Sez6/Dad1/Zc3h14/Agt/Tspo/C3/Cat/Cela1/Fabp1/Fbp1/B4galt1/Gja1/Gpx1/Hmox1/Hspb1/Igf1/Il1a/Lepr/Mst1/Adgrf5/Nr2f6/Serpine1/Ngef/Trib3/Optn/Ptgs1/Sparc/Pc/Avpr1a/Gadd45a/Ccnb1/Il6st/Gpc3/Aqp1/Pr…	322	BP	Spalax<Rat FC>2 in hypoxia	clusterProfiler
GO:0042221	response to chemical	263/1010	1229/5747	5.58099e-05	0.0055475	0.00499482	Hmgn3/Vegfc/Rbm3/Dag1/Cited2/Ccna2/Itga6/Atp5g3/Trafd1/Ecm1/Ptpru/Kynu/Gsr/Crym/Chrd/Apoa5/Sdf4/Prkcd/Ppp1r15a/Cblb/Ppp4c/Ero1a/Pbld1/Eif2b5/Dad1/Agt/Ak2/Tspo/C3/Cad/Cat/Cp/Cyp1a2/Ddc/Fabp1/Fbp1/Gja1/Got1/Gpx1/Hmox1/Hspb1/Igf1/Il1a/Lcat/Ldha/Lepr/Lipc/Me1/Mst1/Nr2f6/Serpine1/Trib3/Slc25a25/Ptgs1/Sparc/Glul/Pigr/Avpr1a/Fgfr4/Stx2/Cyp17a1/Ccnb1/Il6st/Gpc3/Aqp1/Bckdha/Mfge8/Rapgef4/Anxa3/Nr1d1/Abcc2…	263	BP	Spalax<Rat FC>2 in hypoxia	clusterProfiler
GO:0009605	response to external stimulus	169/1010	741/5747	5.86041e-05	0.00569862	0.00513088	Otulin/Vegfc/Dag1/Cited2/Itga6/Kynu/Gsr/Crym/Prkcd/Ppp1r15a/Dad1/Agt/Tspo/C3/Cat/Cp/Cyp1a2/Fabp1/Gja1/Gpx1/Hmox1/Hspb1/Igf1/Il1a/Ldha/Lepr/Lipc/Mst1/Nr2f6/Odc1/Serpine1/Optn/Ppp1cc/Slc25a25/Slc2a1/Sparc/Glul/Avpr1a/Gadd45a/Stx2/Cyp17a1/Ccnb1/Il6st/Aqp1/Bckdha/Proc/Anxa3/Rab38/Nr1d1/Mgp/Bcar1/Pemt/Ptgis/Id2/Cd74/Otc/Selp/Fn1/Vldlr/Ctsl/Rbp4/Aldh1a3/Gfer/Map2k4/Emc6/Serpinf1/Ift20/Mylk/Tmem39a/Nuak…	169	BP	Spalax<Rat FC>2 in hypoxia	clusterProfiler
GO:0006796	phosphate-containing compound metabolic process	235/1010	1085/5747	7.06515e-05	0.00659779	0.00594047	LOC100360552/Nt5c2/LOC100909712/Vegfc/Ccnl1/Dag1/Ccna2/Itga6/Atp5g3/Ptpru/Kynu/Ptpn12/Apoa5/Dgka/Fabp5/Prkcd/Palm/Ppp1r15a/Cdc25a/Ptprg/Ppp4c/Atp5b/Ppp3cc/Avpi1/Camk1/Pbld1/Agt/Ak2/C3/Cad/Fbp1/Hmox1/Hspb1/Igf1/Il1a/Lcat/Ldha/Lepr/Lipc/Me1/Magi3/Atp5d/Adgrf5/Uxs1/Aspg/Trib3/Ppp1cc/Slc25a25/Pc/Gadd45a/Fgfr4/Ccnb1/Il6st/Aqp1/Rapgef4/Adarb1/Ctsh/Myo1d/Npm1/Pemt/Cd74/Fn1/Vldlr/Tgfb3/Taok1/Map2k4/Pfas/…	235	BP	Spalax<Rat FC>2 in hypoxia	clusterProfiler
GO:0006869	lipid transport	38/1010	118/5747	7.08012e-05	0.00659779	0.00594047	Apoa5/Slco2b1/Prkcd/Agt/Tspo/Fabp1/Il1a/Lcat/Lipc/Abcc2/Cpt2/Vldlr/Rbp4/Gm2a/Sigmar1/Irs2/Pctp/Pitpna/P2ry2/Plin2/Osbpl9/Mfsd2a/Osbpl11/Kdm5b/Spns1/Irak1/Apold1/Repin1/Mapk9/Apom/Nr1h3/Nucb2/Hdlbp/Aqp9/Apoc4/Prelid2/Abcb11/Crot	38	BP	Spalax<Rat FC>2 in hypoxia	clusterProfiler
GO:0072330	monocarboxylic acid biosynthetic process	28/1010	78/5747	7.68685e-05	0.007017	0.00631792	Pecr/Apoa5/Acly/Agt/Lipc/Trib3/Ptgs1/Avpr1a/Fgfr4/Amacr/Acadl/Nr1d1/Ptgis/Cd74/Aldh1a3/Oxsm/Ndufab1/Slc1a3/Srr/Pibf1/Mcat/Dse/Mapk9/Nr1h3/Aldh9a1/Hacd1/Rnpepl1/Prkab1	28	BP	Spalax<Rat FC>2 in hypoxia	clusterProfiler
GO:2000026	regulation of multicellular organismal development	129/1010	544/5747	8.21325e-05	0.00734758	0.00661556	LOC100360552/Vegfc/Dag1/Cited2/Ankh/Ecm1/Chrd/Palm/Ppp1r15a/Cblb/Ptprg/Tmem176b/Camk1/Pbld1/Sez6/Agt/Tspo/C3/Cela1/B4galt1/Gja1/Gpx1/Hmox1/Hspb1/Igf1/Il1a/Mst1/Neu1/Serpine1/Ngef/Sparc/Fgfr4/Ccnb1/Il6st/Gpc3/Aqp1/Rapgef4/Anxa3/Mgp/Ctsh/Ptgis/Id2/Cd74/Hnf1b/Fn1/Vldlr/Rbp4/Tgfb3/Cenpf/Serpinf1/Rnf10/Aspm/Id4/Ctdp1/Nedd4l/Serpine2/Enc1/Spry1/Snapin/Timp2/Map2k5/P2ry2/Arntl/C1qbp/Tmem176a/S1pr1/Dguok…	129	BP	Spalax<Rat FC>2 in hypoxia	clusterProfiler
GO:0010033	response to organic substance	218/1010	999/5747	8.62485e-05	0.0075645	0.00681087	Hmgn3/Vegfc/Rbm3/Dag1/Cited2/Ccna2/Itga6/Atp5g3/Trafd1/Ecm1/Ptpru/Kynu/Gsr/Crym/Chrd/Apoa5/Sdf4/Prkcd/Ppp1r15a/Cblb/Ppp4c/Ero1a/Pbld1/Eif2b5/Agt/Ak2/Tspo/C3/Cad/Cat/Cyp1a2/Ddc/Fbp1/Gja1/Got1/Gpx1/Hmox1/Hspb1/Igf1/Il1a/Lcat/Ldha/Lepr/Lipc/Me1/Nr2f6/Serpine1/Trib3/Ptgs1/Sparc/Glul/Avpr1a/Fgfr4/Cyp17a1/Ccnb1/Il6st/Gpc3/Aqp1/Bckdha/Mfge8/Rapgef4/Anxa3/Nr1d1/Abcc2/Mgp/Bcar1/Ctsh/Nedd8/Npm1/Pemt/Ptgis/…	218	BP	Spalax<Rat FC>2 in hypoxia	clusterProfiler
GO:0023052	signaling	323/1010	1560/5747	9.89728e-05	0.00851356	0.00766538	Pnkd/LOC100360552/Ift140/Otulin/Hmgn3/Vegfc/Dag1/Cited2/Ccna2/Itga6/Slc9a3r2/Slc6a9/Ecm1/Ptpru/Nup155/Ngfrap1/Chrd/Faf1/Dgka/Arf3/Ppp4r1/Prkcd/Palm/Ppp1r15a/Cblb/Slc6a13/Avpi1/Camk1/Ero1a/Pbld1/Epcam/Sez6/Sub1/Agt/Tspo/C3/Cat/Cela1/Fbp1/Gja1/Got1/Gpx1/Hmox1/Hspb1/Igf1/Il1a/Lepr/Mst1/Magi3/Cd48/Adgrf5/Nr2f6/Serpine1/Ngef/Trib3/Optn/Ptgs1/Sparc/Glul/Pigr/Avpr1a/Gadd45a/Fgfr4/Stx2/Il6st/Gpc3/Aqp1/Ra…	323	BP	Spalax<Rat FC>2 in hypoxia	clusterProfiler
GO:1901605	alpha-amino acid metabolic process	38/1010	120/5747	0.00010605	0.00895025	0.00805856	Kynu/Ero1a/Mpst/Cad/Got1/Lipc/Odc1/Pah/Aspg/Glul/Gamt/Pemt/Otc/Pfas/Nit2/Glyat/Aadat/Slc1a3/Gmps/Aass/Pcbd1/Agmat/Srr/Egln2/Ccbl1/P4ha2/Prodh2/Gcat/Kmo/Hibadh/Qdpr/Oat/Afmid/Gatm/Cdo1/Prdx4/Ftcd/Dpep1	38	BP	Spalax<Rat FC>2 in hypoxia	clusterProfiler
GO:0010951	negative regulation of endopeptidase activity	24/1010	64/5747	0.000112644	0.00930657	0.00837939	Agt/C3/Fabp1/Gpx1/Igf1/Serpine1/Aqp1/Wfdc2/Serpinf1/Vtn/Lrp2/Spint2/Serpine2/Timp2/Map2k5/Dhcr24/Nle1/Serpinc1/Sh3rf1/Itih3/Itih4/Pttg1/Herpud1/Dpep1	24	BP	Spalax<Rat FC>2 in hypoxia	clusterProfiler
GO:0048514	blood vessel morphogenesis	56/1010	199/5747	0.000116866	0.00930657	0.00837939	Otulin/Vegfc/Cited2/Tgfbi/Ecm1/Ppp1r15a/Atp5b/Agt/C3/Cela1/B4galt1/Gja1/Gpx1/Hmox1/Hspb1/Il1a/Lepr/Serpine1/Sparc/Aqp1/Mfge8/Anxa3/Ctsh/Ptgis/Fn1/Serpinf1/Mylk/Col4a1/Il18/Map2k5/S1pr1/Sat1/Arhgap24/Paxip1/Chd7/Jmjd6/Krit1/Tspan12/Apold1/Cxcr4/Ctgf/Rhob/Cdc42/Hpse/Meis1/Itga7/Mmp2/Mmp14/Cyr61/Cdh2/Rtn4/Lgals3/Col3a1/Enpp2/Pik3cb/Tie1	56	BP	Spalax<Rat FC>2 in hypoxia	clusterProfiler
GO:0044767	single-organism developmental process	368/1010	1808/5747	0.000116943	0.00930657	0.00837939	LOC100360552/Ift140/Otulin/Poc1b/Sep15/Vegfc/P3h1/Dag1/Cited2/Ccna2/Ankh/Itga6/Atp5g3/F11r/Tgfbi/Slc9a3r2/Ecm1/Vwf/Jdp2/Ptpru/Lamc1/Ptpn12/Chrd/Apoa5/Slco2b1/Sdf4/Prkcd/Palm/Atxn10/Ppp1r15a/Cblb/Ptprg/Atp5b/Ppp3cc/Tmem176b/Camk1/Ero1a/Nav2/Pbld1/Epcam/Mpst/Podxl/Eif2b5/Sez6/Dad1/Agt/Ak2/Tspo/C3/Cad/Cat/Cp/Cyp1a2/Ddc/Cela1/B4galt1/Gja1/Gpx1/Hmox1/Hspb1/Igf1/Il1a/Ldha/Lepr/Lipc/Mst1/Neu1/Adgrf5/Nr2…	368	BP	Spalax<Rat FC>2 in hypoxia	clusterProfiler
GO:0044700	single organism signaling	322/1010	1558/5747	0.000119528	0.00930657	0.00837939	Pnkd/LOC100360552/Ift140/Otulin/Hmgn3/Vegfc/Dag1/Cited2/Ccna2/Itga6/Slc9a3r2/Slc6a9/Ecm1/Ptpru/Nup155/Ngfrap1/Chrd/Faf1/Dgka/Arf3/Ppp4r1/Prkcd/Palm/Ppp1r15a/Cblb/Slc6a13/Avpi1/Camk1/Ero1a/Pbld1/Epcam/Sez6/Sub1/Agt/Tspo/C3/Cat/Cela1/Fbp1/Gja1/Got1/Gpx1/Hmox1/Hspb1/Igf1/Il1a/Lepr/Mst1/Magi3/Cd48/Adgrf5/Nr2f6/Serpine1/Ngef/Trib3/Optn/Ptgs1/Sparc/Glul/Pigr/Avpr1a/Gadd45a/Fgfr4/Stx2/Il6st/Gpc3/Aqp1/Ra…	322	BP	Spalax<Rat FC>2 in hypoxia	clusterProfiler
GO:0048513	organ development	226/1010	1046/5747	0.000120675	0.00930657	0.00837939	LOC100360552/Ift140/Vegfc/P3h1/Dag1/Cited2/Ccna2/Ankh/Itga6/Tgfbi/Slc9a3r2/Ecm1/Vwf/Ptpru/Chrd/Apoa5/Slco2b1/Sdf4/Ptprg/Ppp3cc/Tmem176b/Pbld1/Epcam/Mpst/Podxl/Eif2b5/Sez6/Agt/Ak2/Tspo/Cad/Cat/Cp/Cyp1a2/Cela1/B4galt1/Gja1/Gpx1/Igf1/Il1a/Ldha/Lepr/Lipc/Mst1/Odc1/Serpine1/Slc25a25/Sparc/Avpr1a/Fgfr4/Cyp17a1/Ccnb1/Gpc3/Aqp1/Gamt/Rapgef4/Anxa3/Mgp/Ninj1/Ctsh/Ptgis/Id2/Cd74/Otc/Hnf1b/Vldlr/Ctsl/Rbp4/Sl…	226	BP	Spalax<Rat FC>2 in hypoxia	clusterProfiler
GO:0042180	cellular ketone metabolic process	30/1010	88/5747	0.00012863	0.00967438	0.00871055	Kynu/Apoa5/Agt/Fabp1/Fbp1/Lepr/Trib3/Avpr1a/Fgfr4/Cyp17a1/Acadl/Nr1d1/Irs2/Aadat/Slc35b4/Kat2a/Pibf1/Ccbl1/Supt20/Ndufa9/Tysnd1/Pdss2/Coq9/Mapk9/Nr1h3/Kmo/Nucb2/Afmid/Pdk2/Dgat1	30	BP	Spalax<Rat FC>2 in hypoxia	clusterProfiler
GO:0048523	negative regulation of cellular process	298/1010	1430/5747	0.00012977	0.00967438	0.00871055	Pnkd/LOC100360552/Otulin/Parp10/Peg3/Vegfc/P3h1/Dag1/Cited2/Itga6/Slc9a3r2/Ecm1/Jdp2/Cgrrf1/Ptpru/Crym/Chrd/Faf1/Prkcd/Palm/Ppp1r15a/Cblb/Ptprg/Atp5b/Tmem176b/Ero1a/Pbld1/Epcam/Podxl/Eif2b5/Sez6/Dad1/Zc3h14/Agt/Tspo/C3/Cat/Cela1/Fabp1/Fbp1/B4galt1/Gja1/Gpx1/Hmox1/Hspb1/Igf1/Il1a/Lepr/Mst1/Adgrf5/Nr2f6/Serpine1/Ngef/Trib3/Optn/Ptgs1/Sparc/Avpr1a/Gadd45a/Ccnb1/Il6st/Gpc3/Aqp1/Proc/Rapgef4/Acadl/Nr1…	298	BP	Spalax<Rat FC>2 in hypoxia	clusterProfiler
GO:0048731	system development	289/1010	1382/5747	0.00013229	0.00970056	0.00873412	LOC100360552/Ift140/Otulin/Vegfc/P3h1/Dag1/Cited2/Ccna2/Ankh/Itga6/Tgfbi/Slc9a3r2/Ecm1/Vwf/Ptpru/Lamc1/Chrd/Apoa5/Slco2b1/Sdf4/Palm/Atxn10/Ppp1r15a/Cblb/Ptprg/Atp5b/Ppp3cc/Tmem176b/Camk1/Nav2/Pbld1/Epcam/Mpst/Podxl/Eif2b5/Sez6/Agt/Ak2/Tspo/C3/Cad/Cat/Cp/Cyp1a2/Cela1/B4galt1/Gja1/Gpx1/Hmox1/Hspb1/Igf1/Il1a/Ldha/Lepr/Lipc/Mst1/Neu1/Nr2f6/Odc1/Serpine1/Ngef/Ppp1cc/Slc25a25/Sparc/Avpr1a/Fgfr4/Stx2/Cy…	289	BP	Spalax<Rat FC>2 in hypoxia	clusterProfiler
GO:0005576	extracellular region	320/1056	1326/5747	1.05238e-09	2.84668e-07	2.5811e-07	LOC100294508/Sep15/Vegfc/P3h1/Dag1/Itga6/Gale/F11r/Tgfbi/Slc9a3r2/Ecm1/Vwf/Gsr/Crym/Lamc1/Chrd/C9/Xpnpep2/Apoa5/Fabp5/Arf3/Sdf4/Prkcd/Atxn10/Slc6a13/Ptprg/Atp5b/Ppp3cc/Nav2/Pbld1/Epcam/Mpst/Podxl/Sez6/Sub1/Dad1/Lamc2/Acly/Agt/Ak2/Tspo/C3/Cad/Cat/Cp/Ddc/Cela1/Fabp1/Fbp1/B4galt1/Gja1/Got1/Gpx1/Hspb1/Igf1/Il1a/Lcat/Ldha/Lepr/Lipc/Mst1/Neu1/Cd48/Pah/Serpine1/Uxs1/Slc25a25/Ptgs1/Slc2a1/Sparc/Lamp2/Glu…	320	CC	Spalax<Rat FC>2 in hypoxia	clusterProfiler
GO:0044421	extracellular region part	310/1056	1285/5747	2.35615e-09	4.24892e-07	3.85251e-07	LOC100294508/Sep15/Vegfc/P3h1/Dag1/Itga6/Gale/F11r/Tgfbi/Slc9a3r2/Ecm1/Vwf/Gsr/Crym/Lamc1/Chrd/C9/Xpnpep2/Apoa5/Fabp5/Arf3/Sdf4/Prkcd/Atxn10/Slc6a13/Ptprg/Atp5b/Ppp3cc/Nav2/Pbld1/Epcam/Mpst/Podxl/Sez6/Sub1/Dad1/Lamc2/Acly/Agt/Ak2/Tspo/C3/Cad/Cat/Cp/Ddc/Fabp1/Fbp1/B4galt1/Gja1/Got1/Gpx1/Hspb1/Igf1/Il1a/Lcat/Ldha/Lepr/Lipc/Mst1/Neu1/Cd48/Pah/Serpine1/Uxs1/Slc25a25/Ptgs1/Slc2a1/Sparc/Lamp2/Glul/Pigr…	310	CC	Spalax<Rat FC>2 in hypoxia	clusterProfiler
GO:0005615	extracellular space	106/1056	348/5747	1.15391e-08	1.56067e-06	1.41506e-06	Vegfc/Dag1/Tgfbi/Ecm1/Chrd/C9/Apoa5/Atxn10/Ptprg/Podxl/Sez6/Lamc2/Agt/C3/Cat/Cp/B4galt1/Hspb1/Igf1/Il1a/Lcat/Lepr/Lipc/Serpine1/Slc2a1/Sparc/Lamp2/Pigr/Stx2/Il6st/Proc/Mfge8/Lipe/Mgp/Ctsh/Ptgis/Selp/Fn1/Vldlr/Ctsl/Rbp4/Tgfb3/Gfer/Afm/Serpinf1/Prg4/Dpt/Gnl3/F11/Vtn/Il18/Lrp2/Serpine2/Smpdl3a/Pdia3/Timp2/Pcolce/C1qbp/Vwa1/Ndufaf7/Lamb1/Kat2a/Serpinc1/Aebp1/Pibf1/Smpd1/Hfe2/C8b/Col14a1/RGD1310507/Ma…	106	CC	Spalax<Rat FC>2 in hypoxia	clusterProfiler
GO:0005578	proteinaceous extracellular matrix	39/1056	89/5747	2.14992e-08	2.32622e-06	2.10919e-06	P3h1/Dag1/Itga6/Tgfbi/Ecm1/Vwf/Lamc1/Nav2/Lamc2/Igf1/Sparc/Gpc3/Fn1/Tgfb3/Serpinf1/Adamts2/Col4a1/Vtn/Rpsa/Col6a1/Slc1a3/Timp2/Vwa1/Emilin1/Lamb1/Nid2/Adamtsl2/Col14a1/Gpc4/Col6a2/Abi3bp/Ctgf/Ccdc80/Mmp2/Cyr61/Cpz/Lgals3/Col3a1/Col5a2	39	CC	Spalax<Rat FC>2 in hypoxia	clusterProfiler
GO:0031012	extracellular matrix	48/1056	123/5747	4.78999e-08	4.31897e-06	3.91603e-06	P3h1/Dag1/Itga6/Tgfbi/Ecm1/Vwf/Lamc1/Nav2/Lamc2/Igf1/Serpine1/Sparc/Gpc3/Mfge8/Mgp/Fn1/Tgfb3/Serpinf1/Adamts2/Dpt/Col4a1/Vtn/Rpsa/Serpine2/Col6a1/Slc1a3/Timp2/Pcolce/Vwa1/Emilin1/Lamb1/Nid2/Aebp1/Adamtsl2/Col14a1/Gpc4/Col6a2/Abi3bp/Lmcd1/Ctgf/Ccdc80/Mmp2/Mmp14/Cyr61/Cpz/Lgals3/Col3a1/Col5a2	48	CC	Spalax<Rat FC>2 in hypoxia	clusterProfiler
GO:0065010	extracellular membrane-bounded organelle	256/1056	1092/5747	1.62444e-06	8.82e-05	7.99712e-05	LOC100294508/Sep15/P3h1/Dag1/Gale/F11r/Tgfbi/Slc9a3r2/Ecm1/Vwf/Gsr/Crym/Lamc1/C9/Xpnpep2/Fabp5/Arf3/Sdf4/Prkcd/Slc6a13/Ptprg/Atp5b/Ppp3cc/Pbld1/Epcam/Mpst/Podxl/Sub1/Dad1/Acly/Agt/Ak2/Tspo/C3/Cad/Cat/Cp/Ddc/Fabp1/Fbp1/B4galt1/Gja1/Got1/Gpx1/Hspb1/Lcat/Ldha/Mst1/Neu1/Cd48/Pah/Serpine1/Uxs1/Slc25a25/Ptgs1/Slc2a1/Lamp2/Glul/Pigr/PVR/Stx2/Il6st/Gpc3/Aqp1/Gamt/Mfge8/Miox/Anxa3/Mgp/Ctsh/Myo1d/Nedd8/Cd7…	256	CC	Spalax<Rat FC>2 in hypoxia	clusterProfiler
GO:0070062	extracellular exosome	256/1056	1092/5747	1.62444e-06	8.82e-05	7.99712e-05	LOC100294508/Sep15/P3h1/Dag1/Gale/F11r/Tgfbi/Slc9a3r2/Ecm1/Vwf/Gsr/Crym/Lamc1/C9/Xpnpep2/Fabp5/Arf3/Sdf4/Prkcd/Slc6a13/Ptprg/Atp5b/Ppp3cc/Pbld1/Epcam/Mpst/Podxl/Sub1/Dad1/Acly/Agt/Ak2/Tspo/C3/Cad/Cat/Cp/Ddc/Fabp1/Fbp1/B4galt1/Gja1/Got1/Gpx1/Hspb1/Lcat/Ldha/Mst1/Neu1/Cd48/Pah/Serpine1/Uxs1/Slc25a25/Ptgs1/Slc2a1/Lamp2/Glul/Pigr/PVR/Stx2/Il6st/Gpc3/Aqp1/Gamt/Mfge8/Miox/Anxa3/Mgp/Ctsh/Myo1d/Nedd8/Cd7…	256	CC	Spalax<Rat FC>2 in hypoxia	clusterProfiler
GO:0043230	extracellular organelle	257/1056	1097/5747	1.63031e-06	8.82e-05	7.99712e-05	LOC100294508/Sep15/P3h1/Dag1/Gale/F11r/Tgfbi/Slc9a3r2/Ecm1/Vwf/Gsr/Crym/Lamc1/C9/Xpnpep2/Fabp5/Arf3/Sdf4/Prkcd/Slc6a13/Ptprg/Atp5b/Ppp3cc/Pbld1/Epcam/Mpst/Podxl/Sub1/Dad1/Acly/Agt/Ak2/Tspo/C3/Cad/Cat/Cp/Ddc/Fabp1/Fbp1/B4galt1/Gja1/Got1/Gpx1/Hspb1/Lcat/Ldha/Mst1/Neu1/Cd48/Pah/Serpine1/Uxs1/Slc25a25/Ptgs1/Slc2a1/Lamp2/Glul/Pigr/PVR/Stx2/Il6st/Gpc3/Aqp1/Gamt/Mfge8/Miox/Anxa3/Mgp/Ctsh/Myo1d/Nedd8/Cd7…	257	CC	Spalax<Rat FC>2 in hypoxia	clusterProfiler
GO:1903561	extracellular vesicle	257/1056	1097/5747	1.63031e-06	8.82e-05	7.99712e-05	LOC100294508/Sep15/P3h1/Dag1/Gale/F11r/Tgfbi/Slc9a3r2/Ecm1/Vwf/Gsr/Crym/Lamc1/C9/Xpnpep2/Fabp5/Arf3/Sdf4/Prkcd/Slc6a13/Ptprg/Atp5b/Ppp3cc/Pbld1/Epcam/Mpst/Podxl/Sub1/Dad1/Acly/Agt/Ak2/Tspo/C3/Cad/Cat/Cp/Ddc/Fabp1/Fbp1/B4galt1/Gja1/Got1/Gpx1/Hspb1/Lcat/Ldha/Mst1/Neu1/Cd48/Pah/Serpine1/Uxs1/Slc25a25/Ptgs1/Slc2a1/Lamp2/Glul/Pigr/PVR/Stx2/Il6st/Gpc3/Aqp1/Gamt/Mfge8/Miox/Anxa3/Mgp/Ctsh/Myo1d/Nedd8/Cd7…	257	CC	Spalax<Rat FC>2 in hypoxia	clusterProfiler
GO:0005739	mitochondrion	197/1056	812/5747	3.48272e-06	0.000171286	0.000155306	Pnkd/Pecr/Phyh/Atp5g3/Kynu/Gsr/Crym/Prkcd/Ppp1r15a/Timm9/Glyatl2/Atp5b/Mpst/Acly/Ak2/Tspo/Cat/Gja1/Gpx1/Ldha/Me1/Atp5d/Uxs1/Pnpla7/Ppp1cc/Slc25a25/Glul/Pc/Cyp17a1/Bckdha/Cox6a1/Amacr/Acadl/Timm13/Lipe/Cpt2/Ndufa5/Pemt/Otc/Slc11a2/Rab8b/Gfer/Gm2a/Mrps34/Rars/Mtx2/Nit2/Iscu/Ndufs2/Nit1/Ociad1/Oxsm/Tusc3/Agtpbp1/Uqcrfs1/Aldh7a1/Cidea/Nars/Sh3glb1/Rmnd1/Maoa/Ethe1/Mrps12/Ndufab1/RGD1309350/Sirt3/Nduf…	197	CC	Spalax<Rat FC>2 in hypoxia	clusterProfiler
GO:0005740	mitochondrial envelope	78/1056	271/5747	1.20558e-05	0.000542055	0.000491483	Atp5g3/Ppp1r15a/Timm9/Atp5b/Mpst/Ak2/Tspo/Cat/Gja1/Atp5d/Pnpla7/Ppp1cc/Slc25a25/Pc/Cox6a1/Acadl/Timm13/Cpt2/Ndufa5/Pemt/Otc/Slc11a2/Gfer/Ndufs2/Uqcrfs1/Cidea/Sh3glb1/Maoa/Ndufab1/Sirt3/Ndufv1/Cisd1/Cox4i1/Wasf1/Pdia3/Slc1a3/Ndufb5/Mtch2/Ndufs3/Chchd3/Chchd6/Atad3a/Slc25a47/Ndufa7/Clpx/Coq10b/Timmdc1/Guf1/Ciapin1/Ldhd/Slc25a29/Ndufa6/Ndufb7/Prodh2/Spns1/Ndufa9/Ankzf1/Rnf144b/Gcat/Slc8b1/Coq9/Arl2b…	78	CC	Spalax<Rat FC>2 in hypoxia	clusterProfiler
GO:0098798	mitochondrial protein complex	26/1056	62/5747	1.30254e-05	0.000542055	0.000491483	Timm9/Atp5b/Atp5d/Bckdha/Cox6a1/Ndufa5/Ndufs2/Uqcrfs1/Ndufab1/Ndufv1/Supv3l1/Cox4i1/Ndufb5/Ndufs3/Bckdk/Chchd3/Chchd6/Ndufa7/Clpx/Ndufa6/Ndufb7/Ndufa9/Ankzf1/Timm10/Pdk2/Idh3B	26	CC	Spalax<Rat FC>2 in hypoxia	clusterProfiler
GO:0031988	membrane-bounded vesicle	289/1056	1304/5747	4.53935e-05	0.00172093	0.00156038	LOC100294508/Sep15/P3h1/Dag1/Gale/F11r/Tgfbi/Slc9a3r2/Ecm1/Vwf/Gsr/Crym/Lamc1/C9/Xpnpep2/Fabp5/Arf3/Sdf4/Prkcd/Slc5a6/Slc6a13/Ptprg/Atp5b/Ppp3cc/Pbld1/Epcam/Mpst/Podxl/Sub1/Dad1/Acly/Agt/Ak2/Tspo/C3/Cad/Cat/Cp/Ddc/Fabp1/Fbp1/B4galt1/Gja1/Got1/Gpx1/Hspb1/Lcat/Ldha/Mst1/Neu1/Cd48/Pah/Serpine1/Uxs1/Optn/Slc25a25/Ptgs1/Slc2a1/Sparc/Lamp2/Glul/Pigr/PVR/Avpr1a/Fgfr4/Stx2/Il6st/Gpc3/Aqp1/Gamt/Mfge8/Miox…	289	CC	Spalax<Rat FC>2 in hypoxia	clusterProfiler
GO:0044420	extracellular matrix component	20/1056	45/5747	4.77154e-05	0.00172093	0.00156038	P3h1/Dag1/Itga6/Tgfbi/Lamc1/Lamc2/Sparc/Fn1/Serpinf1/Col4a1/Vtn/Rpsa/Slc1a3/Timp2/Vwa1/Lamb1/Nid2/Ccdc80/Col3a1/Col5a2	20	CC	Spalax<Rat FC>2 in hypoxia	clusterProfiler
GO:0044429	mitochondrial part	97/1056	367/5747	5.10897e-05	0.00172747	0.0015663	Atp5g3/Ppp1r15a/Timm9/Atp5b/Mpst/Ak2/Tspo/Cat/Gja1/Atp5d/Pnpla7/Ppp1cc/Slc25a25/Pc/Bckdha/Cox6a1/Acadl/Timm13/Cpt2/Ndufa5/Pemt/Otc/Slc11a2/Gfer/Iscu/Ndufs2/Uqcrfs1/Cidea/Sh3glb1/Maoa/Ndufab1/Sirt3/Ndufv1/Mrpl16/Cisd1/Supv3l1/Cox4i1/Wasf1/Pdia3/Slc1a3/Ndufb5/Mtch2/Ndufs3/Bckdk/C1qbp/Chchd3/Chchd6/Atad3a/Dld/Slc25a47/Ndufa7/Clpx/Coq10b/Polg2/Ict1/Mrpl12/Timmdc1/Dars2/Guf1/Ciapin1/Ldhd/Peo1/Ccbl1/Sl…	97	CC	Spalax<Rat FC>2 in hypoxia	clusterProfiler
GO:0031966	mitochondrial membrane	70/1056	249/5747	7.78813e-05	0.00247846	0.00224723	Atp5g3/Ppp1r15a/Timm9/Atp5b/Mpst/Ak2/Tspo/Gja1/Atp5d/Pnpla7/Ppp1cc/Slc25a25/Pc/Cox6a1/Acadl/Timm13/Cpt2/Ndufa5/Pemt/Otc/Slc11a2/Ndufs2/Uqcrfs1/Sh3glb1/Maoa/Ndufab1/Sirt3/Ndufv1/Cisd1/Cox4i1/Wasf1/Slc1a3/Ndufb5/Mtch2/Ndufs3/Chchd3/Chchd6/Atad3a/Slc25a47/Ndufa7/Clpx/Coq10b/Timmdc1/Guf1/Ldhd/Slc25a29/Ndufa6/Ndufb7/Prodh2/Spns1/Ndufa9/Ankzf1/Rnf144b/Gcat/Slc8b1/Coq9/Tmem70/Kmo/Bcl2l2/Hsd17b10/Timm8b/…	70	CC	Spalax<Rat FC>2 in hypoxia	clusterProfiler
GO:0005604	basement membrane	17/1056	37/5747	0.00010603	0.00318679	0.00288947	P3h1/Dag1/Itga6/Tgfbi/Lamc1/Lamc2/Sparc/Fn1/Serpinf1/Col4a1/Vtn/Rpsa/Timp2/Vwa1/Lamb1/Nid2/Ccdc80	17	CC	Spalax<Rat FC>2 in hypoxia	clusterProfiler
GO:0031982	vesicle	295/1056	1350/5747	0.000117167	0.00333619	0.00302493	LOC100294508/Sep15/P3h1/Dag1/Gale/Ifngr1/F11r/Tgfbi/Slc9a3r2/Ecm1/Vwf/Gsr/Crym/Lamc1/C9/Xpnpep2/Fabp5/Arf3/Sdf4/Prkcd/Slc5a6/Slc6a13/Ptprg/Atp5b/Ppp3cc/Pbld1/Epcam/Mpst/Podxl/Sub1/Dad1/Acly/Agt/Ak2/Tspo/C3/Cad/Cat/Cp/Ddc/Fabp1/Fbp1/B4galt1/Gja1/Got1/Gpx1/Hspb1/Lcat/Ldha/Mst1/Neu1/Cd48/Adgrf5/Pah/Serpine1/Uxs1/Optn/Slc25a25/Ptgs1/Slc2a1/Sparc/Lamp2/Glul/Pigr/PVR/Avpr1a/Fgfr4/Stx2/Il6st/Gpc3/Aqp1/G…	295	CC	Spalax<Rat FC>2 in hypoxia	clusterProfiler
GO:0031224	intrinsic component of membrane	231/1056	1035/5747	0.000223482	0.00604519	0.0054812	LOC100360552/Dag1/Ankh/Itga6/Clec4f/Atp5g3/F11r/Slc6a9/C9/Sec22a/Slco2b1/Slc5a6/Slc16a10/Slc38a4/Slc6a13/Tmem176b/Epcam/Podxl/Sez6/Dad1/Tspo/Cp/Gja1/Lepr/Tmem37/Cd48/Adgrf5/Uxs1/Pnpla7/Zdhhc2/Slc25a25/Slc2a1/Lamp2/Pigr/PVR/Avpr1a/Fgfr4/Stx2/Il6st/Gpc3/Aqp1/St8sia1/Phtf1/Abcc2/Emp1/Ninj1/Tmpo/Dio1/Pemt/Ptgis/Cd74/Selp/Gja4/Vldlr/Slc11a2/Slc13a5/Pxmp4/Gm2a/Smim3/Emc6/Slc43a2/Ttyh2/Tmem39a/Sidt1/Wrb…	231	CC	Spalax<Rat FC>2 in hypoxia	clusterProfiler
GO:0005488	binding	784/975	4057/5747	1.75458e-14	6.992e-12	6.20567e-12	Pnkd/LOC100360552/Zfp717/Nt5c2/LOC100909712/LOC100909726/LOC100910474/Parp10/LOC102551071/LOC102555672/Peg3/Sep15/Pecr/Hmgn3/Vegfc/Ccnl1/P3h1/Phyh/Rbm3/Dag1/Cited2/Ccna2/Itga6/Clec4f/Atp5g3/Trafd1/Gale/Ifngr1/F11r/Tgfbi/Slc9a3r2/Slc6a9/Ecm1/Vwf/Jdp2/Cgrrf1/Ptpru/Kynu/Gsr/Nup155/Crym/Apbb3/Lamc1/Ngfrap1/Ptpn12/Chrd/Sec22a/Xpnpep2/Apoa5/Faf1/Dgka/Fabp5/Arf3/Sdf4/Prkcd/Palm/Atxn10/Ppp1r15a/Cdc25a/Cb…	784	MF	Spalax<Rat FC>2 in hypoxia	clusterProfiler
GO:0005515	protein binding	484/975	2333/5747	2.26284e-10	6.01162e-08	5.33554e-08	LOC100360552/LOC100909712/Parp10/Sep15/Pecr/Hmgn3/Vegfc/Ccnl1/Rbm3/Dag1/Cited2/Ccna2/Itga6/Gale/Ifngr1/F11r/Tgfbi/Slc9a3r2/Slc6a9/Ecm1/Vwf/Jdp2/Ptpru/Kynu/Gsr/Nup155/Crym/Apbb3/Ngfrap1/Ptpn12/Chrd/Sec22a/Apoa5/Faf1/Sdf4/Prkcd/Palm/Atxn10/Ppp1r15a/Cdc25a/Cblb/Timm9/Glyatl2/Kif11/Ptprg/Ppp4c/Atp5b/Ppp3cc/Camk1/Epcam/Mpst/Podxl/Eif2b5/Lamc2/Agt/Tspo/C3/Cad/Cat/Cp/Cyp1a2/Ddc/Fabp1/Fbp1/B4galt1/Gja1/G…	484	MF	Spalax<Rat FC>2 in hypoxia	clusterProfiler
GO:0016491	oxidoreductase activity	86/975	277/5747	2.39398e-09	4.77001e-07	4.23357e-07	Sep15/Pecr/P3h1/Phyh/Gsr/Crym/Ero1a/Cat/Cp/Cyp1a2/Gpx1/Hmox1/Ldha/Me1/Pah/Ptgs1/Cyp17a1/Bckdha/Cox6a1/Acadl/Miox/Dio1/Ndufa5/Ptgis/Aldh1a3/Gfer/Dhrsx/Ndufs2/Uqcrfs1/Aldh7a1/Maoa/Ethe1/Paox/Ndufv1/Tm7sf2/Cox4i1/Pdia3/Acad9/Ndufs3/Aass/Pcbd1/Dhcr24/Dld/Cyp4f39/Ndufa7/Plod2/Dus3l/Kdm5b/Ldhd/Iyd/Egln2/Frrs1/Tet2/Dohh/P4ha2/Jmjd6/Ndufb7/Prodh2/Me3/Rnls/Rfesd/Alkbh3/Ndufa9/Adhfe1/Rdh11/Glrx5/Gpd1l/Fxn/…	86	MF	Spalax<Rat FC>2 in hypoxia	clusterProfiler
GO:0043167	ion binding	411/975	1987/5747	4.07039e-08	6.4882e-06	5.75853e-06	Pnkd/Zfp717/Nt5c2/LOC100909726/LOC100910474/LOC102551071/LOC102555672/Peg3/P3h1/Phyh/Dag1/Trafd1/Cgrrf1/Kynu/Gsr/Ngfrap1/Chrd/Xpnpep2/Apoa5/Dgka/Fabp5/Arf3/Sdf4/Prkcd/Cblb/Timm9/Kif11/Ppp4c/Atp5b/Camk1/Nav2/Zc3h14/Lamc2/Acly/Ak2/Cad/Cat/Cp/Cyp1a2/Ddc/Cela1/Fabp1/Fbp1/B4galt1/Got1/Gpx1/Hmox1/Il1a/Lipc/Me1/Magi3/Nr2f6/Pah/Uxs1/Trib3/Zfp180/Arfgap1/Zdhhc2/Ppp1cc/Slc25a25/Ptgs1/Sparc/Glul/Pc/Fgfr4/Cy…	411	MF	Spalax<Rat FC>2 in hypoxia	clusterProfiler
GO:0003824	catalytic activity	444/975	2206/5747	3.38685e-07	4.49886e-05	3.99291e-05	Pnkd/Hexdc/Otulin/Nt5c2/Nat6/Parp10/Sep15/Pecr/P3h1/Phyh/Gale/Ptpru/Kynu/Gsr/Crym/Ptpn12/Xpnpep2/Dgka/Prkcd/Cdc25a/Cblb/Glyatl2/Kif11/Ptprg/Ppp4c/Atp5b/Ppp3cc/Camk1/Ero1a/Pbld1/Mpst/Dad1/Acly/Ak2/Cad/Cat/Cp/Cyp1a2/Ddc/Cela1/Fbp1/B4galt1/Got1/Gpx1/Hmox1/Lcat/Ldha/Lipc/Me1/Mst1/Neu1/Atp5d/Odc1/Pah/Uxs1/Pnpla7/Aspg/Zdhhc2/Ppp1cc/Ptgs1/Glul/Pc/Fgfr4/Cyp17a1/Ccnb1/Bckdha/Gamt/Proc/St8sia1/Cox6a1/Amacr…	444	MF	Spalax<Rat FC>2 in hypoxia	clusterProfiler
GO:1901681	sulfur compound binding	32/975	82/5747	1.42038e-06	0.000161721	0.000143533	Gsr/Chrd/Apoa5/Nav2/Lamc2/Gpx1/Lipc/Pc/Fgfr4/Gpc3/Acadl/Selp/Fn1/Acbd6/Vtn/Serpine2/Slc6a6/Acad9/Pitpna/Pcolce/Dld/Serpinc1/Gpc4/Abi3bp/Aplp1/Ctgf/Gpx3/Ccdc80/Tkt/Tpk1/Fstl1/Cyr61	32	MF	Spalax<Rat FC>2 in hypoxia	clusterProfiler
GO:0048037	cofactor binding	48/975	147/5747	1.89906e-06	0.000189194	0.000167917	Phyh/Kynu/Gsr/Crym/Acly/C3/Cat/Ddc/Got1/Ldha/Me1/Pah/Uxs1/Acadl/Miox/Aldh1a3/Gfer/Acbd6/Ndufs2/Maoa/Sirt3/Ndufv1/Aadat/Acad9/Pitpna/Dhcr24/Dld/Dus3l/Srr/Ldhd/Accs/Ccbl1/Me3/Lmo2/Gpd1l/Sptlc2/Gcat/Kmo/Csad/Hsd17b10/Hibadh/Aldh9a1/Qdpr/Oat/Tkt/Grhpr/Hao2/Idh3B	48	MF	Spalax<Rat FC>2 in hypoxia	clusterProfiler
GO:0042802	identical protein binding	123/975	501/5747	3.78532e-06	0.000335211	0.000297513	Gale/Vwf/Kynu/Gsr/Crym/Sdf4/Atxn10/Timm9/Ptprg/Mpst/Cad/Cat/Fbp1/B4galt1/Got1/Hmox1/Hspb1/Ldha/Lepr/Odc1/Pah/Uxs1/Optn/Slc2a1/Glul/PVR/Gamt/Npm1/Hnf1b/Tgfb3/Cenpf/Aldh1a3/Snf8/Snx8/Rilpl2/Cidea/Vtn/Fhod1/Sh3glb1/Znhit6/Tsg101/Eed/Aadat/Ube2g2/Supv3l1/Hexb/Gjb1/Psma7/Pcbd1/Ltbr/Vwa1/Emilin1/Atg101/Cldn2/Dpp9/RGD1304704/Srr/Polg2/Bri3/Hps4/Dars2/Nisch/Dapk1/Lrrk1/Prc1/Tpcn2/Chuk/Ldb1/Fbxo4/Traf2/Ss…	123	MF	Spalax<Rat FC>2 in hypoxia	clusterProfiler
GO:0051287	NAD binding	16/975	33/5747	2.73037e-05	0.0021761	0.00193138	Ldha/Me1/Uxs1/Aldh1a3/Ndufs2/Sirt3/Ndufv1/Dld/Me3/Gpd1l/Hsd17b10/Hibadh/Aldh9a1/Qdpr/Grhpr/Idh3B	16	MF	Spalax<Rat FC>2 in hypoxia	clusterProfiler
GO:0015075	ion transmembrane transporter activity	52/975	181/5747	4.38014e-05	0.00317361	0.0028167	Ankh/Atp5g3/Slc6a9/Slco2b1/Slc5a6/Slc16a10/Slc38a4/Slc6a13/Atp5b/Gja1/Tmem37/Atp5d/Slc2a1/Aqp1/Cox6a1/Abcc2/Slc11a2/Slc13a5/Slc43a2/Ttyh2/Nipal1/Tusc3/Uqcrfs1/Trpm2/Cox4i1/Slc6a6/Slc1a3/Slc16a4/Slc35b4/Slc16a7/Slc46a1/Slc22a17/Gpm6a/Slc2a12/Tpcn2/Slc16a12/Slc26a8/Slc43a1/Slc37a3/Slc25a29/Tmem38b/Nipal2/Slc8b1/Fxyd6/Slc41a3/Tfrc/Mrs2/Slc22a8/Vdac1/Vdac2/Abcb11/Slc12a2	52	MF	Spalax<Rat FC>2 in hypoxia	clusterProfiler
GO:0022892	substrate-specific transporter activity	70/975	265/5747	4.81319e-05	0.00319676	0.00283725	Ankh/Atp5g3/Slc6a9/Apoa5/Slco2b1/Slc5a6/Slc16a10/Slc38a4/Slc6a13/Atp5b/Fabp1/Gja1/Tmem37/Atp5d/Slc2a1/Aqp1/Cox6a1/Abcc2/Vldlr/Rbp4/Slc11a2/Slc13a5/Gm2a/Slc43a2/Ttyh2/Sidt1/Slc19a2/Nipal1/Tusc3/Uqcrfs1/Lrp2/Trpm2/Cox4i1/Slc6a6/Slc1a3/Pctp/Pitpna/Slc16a4/Slc35b4/Slc16a7/Mfsd2a/Slc46a1/Slc22a17/Gpm6a/Slc2a12/Tpcn2/Slc16a12/Slc26a8/Slc43a1/Slc37a3/Slc25a29/Spns1/Tmem38b/Nipal2/Ap4s1/Slc8b1/Apom/Fxyd6…	70	MF	Spalax<Rat FC>2 in hypoxia	clusterProfiler
GO:0022891	substrate-specific transmembrane transporter activity	55/975	201/5747	0.000114767	0.00703609	0.00624481	Ankh/Atp5g3/Slc6a9/Slco2b1/Slc5a6/Slc16a10/Slc38a4/Slc6a13/Atp5b/Gja1/Tmem37/Atp5d/Slc2a1/Aqp1/Cox6a1/Abcc2/Slc11a2/Slc13a5/Slc43a2/Ttyh2/Sidt1/Slc19a2/Nipal1/Tusc3/Uqcrfs1/Trpm2/Cox4i1/Slc6a6/Slc1a3/Slc16a4/Slc35b4/Slc16a7/Slc46a1/Slc22a17/Gpm6a/Slc2a12/Tpcn2/Slc16a12/Slc26a8/Slc43a1/Slc37a3/Slc25a29/Tmem38b/Nipal2/Slc8b1/Fxyd6/Slc41a3/Tfrc/Aqp9/Mrs2/Slc22a8/Vdac1/Vdac2/Abcb11/Slc12a2	55	MF	Spalax<Rat FC>2 in hypoxia	clusterProfiler
GO:0005215	transporter activity	78/975	314/5747	0.000169367	0.00848757	0.00753305	Ankh/Atp5g3/Slc6a9/Nup155/Apoa5/Slco2b1/Fabp5/Slc5a6/Slc16a10/Slc38a4/Timm9/Slc6a13/Atp5b/Fabp1/Gja1/Tmem37/Atp5d/Slc2a1/Aqp1/Cox6a1/Abcc2/Vldlr/Rbp4/Slc11a2/Slc13a5/Gm2a/Slc43a2/Ttyh2/Sidt1/Slc19a2/Nipal1/Tusc3/Uqcrfs1/Lrp2/Trpm2/Cox4i1/Slc6a6/Slc1a3/Pctp/Pitpna/Slc16a4/Gjb1/Slc35b4/Slc16a7/Mfsd2a/Slc46a1/Slc22a17/Gpm6a/Slc2a12/Tpcn2/Slc16a12/Slc26a8/Slc43a1/Slc35c1/Slc37a3/Slc25a29/Spns1/Slc17a…	78	MF	Spalax<Rat FC>2 in hypoxia	clusterProfiler
GO:0022857	transmembrane transporter activity	61/975	232/5747	0.000169684	0.00848757	0.00753305	Ankh/Atp5g3/Slc6a9/Nup155/Slco2b1/Slc5a6/Slc16a10/Slc38a4/Slc6a13/Atp5b/Gja1/Tmem37/Atp5d/Slc2a1/Aqp1/Cox6a1/Abcc2/Slc11a2/Slc13a5/Slc43a2/Ttyh2/Sidt1/Slc19a2/Nipal1/Tusc3/Uqcrfs1/Trpm2/Cox4i1/Slc6a6/Slc1a3/Slc16a4/Gjb1/Slc35b4/Slc16a7/Mfsd2a/Slc46a1/Slc22a17/Gpm6a/Slc2a12/Tpcn2/Slc16a12/Slc26a8/Slc43a1/Slc35c1/Slc37a3/Slc25a29/Slc17a9/Tmem38b/Nipal2/Slc8b1/Fxyd6/Slc41a3/Tfrc/Aqp9/Mrs2/Abcc6/Slc2…	61	MF	Spalax<Rat FC>2 in hypoxia	clusterProfiler
GO:0061134	peptidase regulator activity	20/975	52/5747	0.00017039	0.00848757	0.00753305	Agt/C3/Serpine1/Gpc3/Ctsh/Fn1/Wfdc2/Serpinf1/Spint2/Serpine2/Timp2/Pcolce/Clpx/Serpinc1/Mapk9/Itih3/Itih4/Pttg1/Mmp14/Dpep1	20	MF	Spalax<Rat FC>2 in hypoxia	clusterProfiler
GO:0008201	heparin binding	18/975	45/5747	0.000200605	0.00940482	0.00834715	Chrd/Apoa5/Nav2/Lamc2/Lipc/Fgfr4/Selp/Fn1/Vtn/Serpine2/Pcolce/Serpinc1/Abi3bp/Aplp1/Ctgf/Ccdc80/Fstl1/Cyr61	18	MF	Spalax<Rat FC>2 in hypoxia	clusterProfiler
rno05012	Parkinson's disease	22/501	46/2443	2.59401e-05	0.00690007	0.00647138	Cox6a1/Ube2g2/Atp5b/Ndufa5/Vdac1/Ndufa7/Ndufa6/Ndufs3/Ube2g1/Ndufb5/Casp9/Vdac2/Atp5d/Cox4i1/Ndufab1/Ndufv1/Uqcrfs1/Ndufb7/Atp5g3/Ndufs2/Ube2j2/Ndufa9	22	KEGG	Spalax<Rat FC>2 in hypoxia	clusterProfiler
rno01100	Metabolic pathways	141/501	538/2443	0.000173482	0.0230731	0.0216396	Idua/Ak2/Cdo1/Gatm/Mpst/Dse/Cox6a1/Ftcd/Umps/Gpat3/Hpse/Atp5b/Mgat4b/Qdpr/Otc/Kmo/Aldh9a1/Pah/Ddc/Odc1/Ndufa5/Mtmr2/Dld/Dhcr24/Ndufa7/Idh3B/Ptgs1/Hibadh/Fut8/Ppcs/Ndufa6/Dad1/Ndufs3/Gale/Hexa/Mcat/Chpf2/Nt5e/Alg14/Chkb/Auh/Aadat/Ndufb5/Csad/Sptlc2/Agmat/Prim2/Chsy1/Alg11/Tusc3/Ldha/Acadl/Polg2/Cmas/St8sia1/Xylb/Aldh7a1/Atp5d/Polr2c/Cyp1a2/Tkt/Ccbl1/Mcee/Got1/Lpin3/Oat/Dolk/Akr1a1/Me3/Acly/Fbp1/Co…	141	KEGG	Spalax<Rat FC>2 in hypoxia	clusterProfiler
GO:0023052	signaling	390/1180	1560/5747	2.73038e-07	0.000245025	0.000242688	Msh6/Relb/Kank2/Nfatc1/Stab1/Arhgap6/LOC100363675/Dnm1l/Skil/Map2k6/Sorbs2/Wnk1/Ralb/Npr2/Cacnb2/Tnc/Exoc4/Dusp6/Il1r2/Nr0b2/Txnip/Nsmf/Lama5/Rab3d/Rcan2/Arhgef5/Daxx/Afap1/Ddit4/Lcp2/Atp2c1/Snrk/Lfng/Cry2/Cyb5r4/Il13ra2/Pde5a/Cd40/Gprasp1/Sgk2/Dkk3/Dab2ip/Acp2/Adrb2/Afp/Camk2d/Met/Ngfr/Gpsm1/Pdgfb/Nrp1/Pfkfb2/Plcd1/Ppm1b/Tradd/Cby1/Prlr/Rara/Rb1/Agxt/Vhl/Bcl2l1/Dmd/Insr/Fgfr2/Pld2/Itga1/Stat3/Fy…	390	BP	Spalax>Rat FC>2 in hypoxia	clusterProfiler
GO:0044700	single organism signaling	389/1180	1558/5747	3.36285e-07	0.000251485	0.000249087	Msh6/Relb/Kank2/Nfatc1/Stab1/Arhgap6/LOC100363675/Dnm1l/Skil/Map2k6/Sorbs2/Wnk1/Ralb/Npr2/Cacnb2/Tnc/Exoc4/Dusp6/Il1r2/Nr0b2/Txnip/Nsmf/Lama5/Rab3d/Rcan2/Arhgef5/Daxx/Afap1/Ddit4/Lcp2/Atp2c1/Snrk/Lfng/Cry2/Cyb5r4/Il13ra2/Pde5a/Cd40/Gprasp1/Sgk2/Dkk3/Dab2ip/Acp2/Adrb2/Afp/Camk2d/Met/Ngfr/Gpsm1/Pdgfb/Nrp1/Pfkfb2/Plcd1/Ppm1b/Tradd/Cby1/Prlr/Rara/Rb1/Agxt/Vhl/Bcl2l1/Dmd/Insr/Fgfr2/Pld2/Itga1/Stat3/Fy…	389	BP	Spalax>Rat FC>2 in hypoxia	clusterProfiler
GO:0051716	cellular response to stimulus	483/1180	2000/5747	5.1751e-07	0.000331724	0.000328561	Msh6/Relb/Kank2/Nfatc1/Ddb2/Arhgap6/LOC100363675/Ube2w/LOC103690891/LOC103694506/Dnm1l/Skil/Map2k6/Sorbs2/Wnk1/Ralb/Npr2/Tnc/Exoc4/Dusp6/Il16/Il1r2/Nr0b2/Txnip/Nsmf/Lama5/Rab3d/Rcan2/Arhgef5/Daxx/Afap1/Ddit4/Lcp2/Atp2c1/Snrk/Lfng/Cry2/Il13ra2/Pde5a/Ctsd/Cd40/Gprasp1/Abtb2/Sgk2/Dkk3/Dab2ip/Add1/Adrb2/Afp/Camk2d/Fancc/Met/Ngfr/Gpsm1/Pdgfb/Nrp1/Plcd1/Ppm1b/Tradd/Cby1/Prlr/Rara/Rb1/Agxt/Vhl/Bcl2l1/Dm…	483	BP	Spalax>Rat FC>2 in hypoxia	clusterProfiler
GO:0007165	signal transduction	363/1180	1452/5747	9.43066e-07	0.000528942	0.000523898	Msh6/Relb/Kank2/Nfatc1/Arhgap6/LOC100363675/Dnm1l/Skil/Map2k6/Sorbs2/Wnk1/Ralb/Npr2/Exoc4/Dusp6/Il1r2/Nr0b2/Txnip/Lama5/Rab3d/Rcan2/Arhgef5/Daxx/Afap1/Ddit4/Lcp2/Atp2c1/Snrk/Lfng/Cry2/Il13ra2/Pde5a/Cd40/Gprasp1/Sgk2/Dkk3/Dab2ip/Adrb2/Afp/Camk2d/Met/Ngfr/Gpsm1/Pdgfb/Nrp1/Plcd1/Ppm1b/Tradd/Cby1/Prlr/Rara/Rb1/Agxt/Vhl/Bcl2l1/Dmd/Insr/Fgfr2/Pld2/Itga1/Stat3/Fyn/Igf2r/Vav1/Efnb1/Gucy1b3/Akt2/Arnt/Gclc…	363	BP	Spalax>Rat FC>2 in hypoxia	clusterProfiler
GO:0050896	response to stimulus	572/1180	2434/5747	1.15162e-06	0.000574147	0.000568671	Msh6/Relb/Kank2/Nfatc1/Ddb2/Stab1/Arhgap6/LOC100363675/Ube2w/LOC103690891/LOC103694506/Dnm1l/Skil/Map2k6/Abcg5/Ifitm2/Sorbs2/Il17b/Wnk1/Ralb/Npr2/Tnc/Exoc4/Dusp6/Abcc5/Il16/Il1r2/Nr0b2/Txnip/C7/Nsmf/Lama5/Rab3d/Rcan2/Abcc3/Arhgef5/Daxx/Afap1/Ddit4/Abcg8/Anxa7/Lcp2/Hspb2/Atp2c1/Snrk/Lfng/Cry2/Cyb5r4/Il13ra2/Pde5a/Ctsd/Cd40/Gprasp1/Abtb2/Sgk2/Dkk3/Dab2ip/Unc13d/Pvrl1/Acp2/Add1/Adrb2/Afp/Camk2d/Fanc…	572	BP	Spalax>Rat FC>2 in hypoxia	clusterProfiler
GO:0007154	cell communication	408/1180	1668/5747	1.88779e-06	0.000847052	0.000838974	Msh6/Relb/Kank2/Nfatc1/Stab1/Arhgap6/LOC100363675/Dnm1l/Skil/Map2k6/Sorbs2/Wnk1/Ralb/Npr2/Cacnb2/Tnc/Exoc4/Dusp6/Il1r2/Nr0b2/Txnip/Nsmf/Lama5/Rab3d/Rcan2/Arhgef5/Daxx/Afap1/Ddit4/Lcp2/Atp2c1/Snrk/Lfng/Cry2/Cyb5r4/Il13ra2/Pde5a/Ctsd/Cd40/Gprasp1/Sgk2/Dkk3/Dab2ip/Acp2/Adrb2/Afp/Camk2d/Fancc/Met/Ngfr/Gpsm1/Pdgfb/Nrp1/Pfkfb2/Plcd1/Ppm1b/Tradd/Cby1/Prlr/Rara/Rb1/Agxt/Vhl/Bcl2l1/Dmd/Insr/Fgfr2/Pld2/Itg…	408	BP	Spalax>Rat FC>2 in hypoxia	clusterProfiler
GO:0032501	multicellular organismal process	449/1180	1877/5747	6.62496e-06	0.00270238	0.00267661	Msh6/Relb/Nfatc1/Stab1/LOC100363675/Gpnmb/Dnm1l/Skil/Map2k6/Abcg5/Ifitm2/Sorbs2/Il17b/Wnk1/Npr2/Cacnb2/Cux1/Tnc/E2f5/Exoc4/Dusp6/Epb41l3/Pcdh12/Magt1/Myo1b/Nr0b2/Txnip/Nsmf/Klhl41/Lama5/Rcan2/Ddit4/Abcg8/Anxa7/Lcp2/Lfng/Cry2/Pde5a/Cd40/Phldb1/Ipmk/Dkk3/Dnase2/Dab2ip/Pvrl1/Acp2/Add1/Adrb2/Afp/Camk2d/Fancc/Met/Ngfr/Gpsm1/Pdgfb/Nrp1/Plcd1/Ppm1b/Tradd/Cby1/Prkar2b/Prlr/Rara/Rb1/Vhl/Bcl2l1/Dmd/Insr/Ac…	449	BP	Spalax>Rat FC>2 in hypoxia	clusterProfiler
GO:0044707	single-multicellular organism process	436/1180	1820/5747	8.57579e-06	0.00320663	0.00317605	Msh6/Relb/Nfatc1/Stab1/LOC100363675/Gpnmb/Dnm1l/Skil/Map2k6/Abcg5/Ifitm2/Sorbs2/Il17b/Wnk1/Npr2/Cacnb2/Cux1/Tnc/E2f5/Exoc4/Dusp6/Epb41l3/Pcdh12/Magt1/Myo1b/Nr0b2/Txnip/Nsmf/Klhl41/Lama5/Rcan2/Ddit4/Abcg8/Anxa7/Lcp2/Lfng/Cry2/Pde5a/Cd40/Phldb1/Ipmk/Dkk3/Dnase2/Dab2ip/Pvrl1/Acp2/Add1/Adrb2/Afp/Camk2d/Met/Ngfr/Gpsm1/Pdgfb/Nrp1/Plcd1/Ppm1b/Tradd/Cby1/Prkar2b/Prlr/Rara/Rb1/Vhl/Bcl2l1/Dmd/Insr/Acat1/Fg…	436	BP	Spalax>Rat FC>2 in hypoxia	clusterProfiler
GO:0035556	intracellular signal transduction	220/1180	845/5747	1.68879e-05	0.00582894	0.00577335	Msh6/Relb/Nfatc1/Dnm1l/Skil/Map2k6/Wnk1/Ralb/Npr2/Exoc4/Dusp6/Rab3d/Rcan2/Arhgef5/Ddit4/Lcp2/Atp2c1/Snrk/Pde5a/Cd40/Sgk2/Dab2ip/Adrb2/Camk2d/Met/Ngfr/Pdgfb/Nrp1/Plcd1/Ppm1b/Tradd/Prlr/Rara/Rb1/Bcl2l1/Dmd/Insr/Fgfr2/Pld2/Itga1/Stat3/Fyn/Vav1/Gucy1b3/Akt2/Igfbp5/Fgf1/Vcam1/Cryab/F2r/Rab3a/Pde4a/Rnf34/Abi2/Nek8/Nkiras2/Wnk4/Wsb2/Rgl1/Fignl1/Nek1/Adam9/Vnn1/Arfgef3/Akap13/Plcg2/Kctd13/Rnf152/Mpdz/Pik…	220	BP	Spalax>Rat FC>2 in hypoxia	clusterProfiler
GO:0005488	binding	889/1125	4057/5747	8.6078e-13	3.43021e-10	3.08522e-10	Lpcat2/Msh6/Relb/Simc1/Nfatc1/Ddb2/LOC100362980/Stab1/Arhgap6/LOC100363361/LOC100363675/Zfp300/Ube2w/LOC100909544/NEWGENE_1359502/Znf48/LOC103690891/LOC103694506/Gpnmb/Dnm1l/Skil/Dnajc14/Dmtf1/Map2k6/Abcg5/Wbp4/Sorbs2/Rfc2/Il17b/Wnk1/Sec14l2/Ralb/Npr2/Cacnb2/Akap8/Cux1/Tnc/Slc28a1/E2f5/Exoc4/Lman1/Abcc5/Epb41l3/Pcdh12/Il16/Myo1b/Scarb2/Nr0b2/Txnip/Nsmf/Klhl41/Pacsin2/Lama5/Rab3d/Rcan2/Abcc3/Daxx/…	889	MF	Spalax>Rat FC>2 in hypoxia	clusterProfiler
GO:0003824	catalytic activity	502/1125	2206/5747	1.10495e-06	0.000293548	0.000264025	Tmem59/Lpcat2/Msh6/Ddb2/Ube2w/LOC103690891/LOC103694506/Cds2/Dnm1l/Map2k6/Abcg5/Rfc2/Wnk1/Sec14l2/Ralb/Npr2/Dusp6/Abcc5/Myo1b/Pacsin2/Rab3d/Abcc3/Abcg8/Ggt7/Tmprss2/Atp2c1/Snrk/Lfng/Cry2/Cyb5r4/Pde5a/Ehhadh/Hadhb/Ctsd/Acmsd/Ipmk/Sgk2/Dnase2/Ppp1r3b/Acp2/Camk2d/Ganc/Ldhb/Met/Hsd3b7/Fmo4/Pcyox1/Nrp1/Pfkfb2/Plcd1/Ppm1b/Prkar2b/Acsm3/Agxt/Vhl/Insr/Acat1/Fgfr2/Hk3/Pld2/Fyn/Igf2r/Gucy1b3/Akt2/Abcd3/Cnp…	502	MF	Spalax>Rat FC>2 in hypoxia	clusterProfiler
GO:0008092	cytoskeletal protein binding	84/1125	275/5747	5.64299e-06	0.00112437	0.00101128	Epb41l3/Myo1b/Pacsin2/Rab3d/Afap1/Add1/Camk2d/Rara/Dmd/Pdlim4/Fyn/Cryab/Rab3a/Dnase1/Cdk5rap2/Shroom1/Sbds/Haus8/Capn2/Clip2/Htt/Cep57l1/Sgk1/Mapre3/Vezt/Ndrg1/Kifc2/Lrrk2/Bbs4/Ofd1/Klhl20/Limch1/Neil2/Ccser2/Arhgef10/Pstpip2/Ablim3/Kifc3/Map10/Ush1c/Tubgcp5/Rab25/Cgn/Rab11fip5/Epb4.1/Tmem67/Crocc/Plekhm2/Lrpprc/Kif26a/Racgap1/Shroom2/Nek6/Brca2/Myo18a/Lmo7/Msrb2/Cotl1/Vasp/Stim1/Aif1l/Kif18a/Map…	84	MF	Spalax>Rat FC>2 in hypoxia	clusterProfiler
GO:0016740	transferase activity	225/1125	917/5747	3.19778e-05	0.00509727	0.00458461	Lpcat2/Ddb2/Ube2w/LOC103690891/LOC103694506/Cds2/Map2k6/Wnk1/Sec14l2/Npr2/Pacsin2/Ggt7/Snrk/Lfng/Hadhb/Ipmk/Sgk2/Camk2d/Met/Nrp1/Pfkfb2/Prkar2b/Agxt/Vhl/Insr/Acat1/Fgfr2/Hk3/Fyn/Igf2r/Akt2/Dgat2/Ak3/Rnf34/Shmt1/Nek8/Wnk4/Ltn1/Qtrtd1/Gtf2h3/Polm/Osgep/Nek1/B3galnt2/Nmt2/Poli/Zdhhc1/Ctu2/Ak4/Tyms/Akap13/Kctd13/Pkn1/Rnf152/Zdhhc24/Trpt1/Psat1/Carnmt1/Pik3ap1/Mapk13/Sgk1/Hltf/Lpcat4/Hat1/Pkn3/Ube2h/G…	225	MF	Spalax>Rat FC>2 in hypoxia	clusterProfiler
GO:0005515	protein binding	515/1125	2333/5747	4.85281e-05	0.00644615	0.00579784	Msh6/Simc1/Nfatc1/Arhgap6/LOC100363675/Ube2w/LOC100909544/NEWGENE_1359502/Gpnmb/Dnm1l/Skil/Dnajc14/Map2k6/Abcg5/Wbp4/Sorbs2/Il17b/Wnk1/Ralb/Npr2/Cacnb2/Akap8/Cux1/Tnc/E2f5/Exoc4/Lman1/Epb41l3/Il16/Myo1b/Scarb2/Nr0b2/Txnip/Nsmf/Klhl41/Pacsin2/Lama5/Rab3d/Daxx/Afap1/Ddit4/Abcg8/Anxa7/Cry2/Khsrp/Ehhadh/Hadhb/Cd40/Gprasp1/Abtb2/Cdhr5/Ahnak/Dab2ip/Unc13d/Pvrl1/Cand2/Ppp1r3b/Acp2/Add1/Adrb2/Camk2d/Ldhb…	515	MF	Spalax>Rat FC>2 in hypoxia	clusterProfiler
rno03460	Fanconi anemia pathway	19/548	30/2443	1.5458e-06	0.000414274	0.000414274	Brca2/Top3b/Fancb/Usp1/Poli/Fanca/Telo2/Fancc/Ercc1/Polh/Fan1/Eme1/Palb2/Atr/Rad51/Rev1/Top3a/Fancg/Fancd2	19	KEGG	Spalax>Rat FC>2 in hypoxia	clusterProfiler

## Sheet: interspcies normoxia
ID	Description	GeneRatio	BgRatio	pvalue	p.adjust	qvalue	geneID	Count	category	EdgeR significance category	enrichment tool
GO:0065007	biological regulation	663/966	3347/5788	2.91414e-14	3.27914e-11	2.60586e-11	Pnkd/Dgkq/Ift140/Otulin/LOC100909712/Zfp182/Peg3/Bbs2/Acsl4/Hmgn3/Vegfc/Ccnl1/P3h1/Skil/Ankh/Itga6/Tdg/Mapre1/Dusp1/Mapk8ip1/F11r/Slc6a9/Ptprn/Ecm1/Vwf/Jdp2/Cgrrf1/Crym/Apbb3/Chrd/C9/Bmpr2/Apoa5/Faf1/Dgka/Arf3/Coro1a/Skap2/Prkcd/Abcc4/Zfp384/Ppp1r15a/P2ry14/Dusp5/Clk3/Ppp4c/Tmem176b/Camk1/Ero1a/Pbld1/Epcam/Eif2b5/Hyou1/Sez6/Zc3h14/B2m/Tspo/C3/Cad/Cat/Cebpb/Cp/Cyp1a2/Cela1/Fabp1/Fgg/Gja1/Gpx1/Hspb…	663	BP	Spalax<Rat FC>2 in normoxia
GO:0050789	regulation of biological process	631/966	3185/5788	7.69937e-13	6.93098e-10	5.50789e-10	Pnkd/Dgkq/Ift140/Otulin/LOC100909712/Zfp182/Peg3/Bbs2/Acsl4/Hmgn3/Vegfc/Ccnl1/P3h1/Skil/Ankh/Itga6/Tdg/Mapre1/Dusp1/Mapk8ip1/F11r/Slc6a9/Ptprn/Ecm1/Jdp2/Cgrrf1/Crym/Apbb3/Chrd/C9/Bmpr2/Apoa5/Faf1/Dgka/Arf3/Coro1a/Skap2/Prkcd/Abcc4/Zfp384/Ppp1r15a/P2ry14/Dusp5/Clk3/Ppp4c/Tmem176b/Camk1/Ero1a/Pbld1/Epcam/Eif2b5/Hyou1/Sez6/Zc3h14/B2m/Tspo/C3/Cat/Cebpb/Cyp1a2/Cela1/Fabp1/Fgg/Gja1/Gpx1/Hspb1/Igf1/Il1a…	631	BP	Spalax<Rat FC>2 in normoxia
GO:0044763	single-organism cellular process	719/966	3758/5788	2.96878e-12	2.22708e-09	1.76981e-09	Pnkd/Dgkq/Ift140/Otulin/LOC100909712/Sep15/Bbs2/Pecr/Acsl4/Hmgn3/Vegfc/Ccnl1/P3h1/Skil/Phyh/Ankh/Itga6/Tdg/Clec4f/Mapre1/Dusp1/Mapk8ip1/F11r/Tgfbi/Slc6a9/Ptprn/Ecm1/Vwf/Jdp2/Cgrrf1/Kynu/Dnase1l3/Chrd/Sec22a/Bmpr2/Apoa5/Faf1/Dgka/Fabp5/Arf3/Coro1a/Sdf4/Skap2/Prkcd/Abcc4/Zfp384/Ppp1r15a/P2ry14/Dusp5/Slc6a13/Ppp4c/Tmem176b/Camk1/Ero1a/Pbld1/Epcam/Eif2b5/Hyou1/Sez6/Acly/B2m/Tspo/C3/Cad/Cat/Cebpb/Cp/C…	719	BP	Spalax<Rat FC>2 in normoxia
GO:0050794	regulation of cellular process	594/966	3012/5788	6.13126e-11	3.9424e-08	3.13293e-08	Pnkd/Dgkq/Ift140/Otulin/LOC100909712/Zfp182/Peg3/Bbs2/Acsl4/Hmgn3/Vegfc/Ccnl1/P3h1/Skil/Itga6/Tdg/Mapre1/Dusp1/Mapk8ip1/F11r/Slc6a9/Ptprn/Ecm1/Jdp2/Cgrrf1/Crym/Apbb3/Chrd/Bmpr2/Apoa5/Faf1/Dgka/Arf3/Coro1a/Skap2/Prkcd/Abcc4/Zfp384/Ppp1r15a/P2ry14/Dusp5/Clk3/Ppp4c/Tmem176b/Camk1/Ero1a/Pbld1/Epcam/Eif2b5/Hyou1/Sez6/Zc3h14/B2m/Tspo/C3/Cat/Cebpb/Cela1/Fabp1/Fgg/Gja1/Gpx1/Hspb1/Igf1/Il1a/Il1b/Jun/Junb/…	594	BP	Spalax<Rat FC>2 in normoxia
GO:0050896	response to stimulus	492/966	2424/5788	3.24257e-10	1.82435e-07	1.44977e-07	Dgkq/Ift140/Otulin/Bbs2/Acsl4/Hmgn3/Vegfc/Skil/Itga6/Tdg/Dusp1/Mapk8ip1/F11r/Ptprn/Ecm1/Vwf/Kynu/Crym/Ptpn12/Chrd/C9/Bmpr2/Apoa5/Faf1/Dgka/Fabp5/Arf3/Coro1a/Sdf4/Skap2/Prkcd/Abcc4/Ppp1r15a/P2ry14/Dusp5/Ppp4c/Camk1/Ero1a/Pbld1/Epcam/Eif2b5/Hyou1/Sez6/B2m/Tspo/C3/Cad/Cat/Cebpb/Cp/Cyp1a2/Cela1/Fabp1/Fgg/Gja1/Gpx1/Hspb1/Igf1/Il1a/Il1b/Jun/Junb/Lcat/Ldha/Lepr/Lipc/Me1/Mst1/Myc/Cd48/Adgrf5/Nr2f6/Bmf/If…	492	BP	Spalax<Rat FC>2 in normoxia
GO:0009605	response to external stimulus	180/966	734/5788	3.66881e-09	1.83481e-06	1.45808e-06	Otulin/Bbs2/Acsl4/Vegfc/Itga6/Kynu/Crym/Bmpr2/Coro1a/Prkcd/Ppp1r15a/B2m/Tspo/C3/Cat/Cebpb/Cp/Cyp1a2/Fabp1/Fgg/Gja1/Gpx1/Hspb1/Igf1/Il1a/Il1b/Jun/Junb/Ldha/Lepr/Lipc/Mst1/Myc/Nr2f6/Pde4b/Optn/Pla2g4a/Sparc/Ptger3/Gcgr/Glul/Il4r/Avpr1a/Gadd45a/Stx2/Cyp17a1/Il6st/Aqp1/Anxa3/Rab38/Nr1d1/Mgp/Bcar1/Kcnj8/Pemt/Cd74/Hspa5/Plau/Selp/Ptgfr/Ppard/Ctsl/Rbp4/Apoe/Hck/Aldh1a3/Nlrp3/Map2k4/Fxr2/Serpinf1/Ift20/T…	180	BP	Spalax<Rat FC>2 in normoxia
GO:0003008	system process	103/966	367/5788	1.10267e-08	4.91365e-06	3.90477e-06	Pnkd/Bbs2/Vegfc/F11r/Crym/Bmpr2/Apoa5/Pbld1/Fabp1/Fgg/Gja1/Gpx1/Igf1/Il1a/Il1b/Jun/Myc/Nr2f6/Pde4b/Prnp/Ptgs1/Ptger3/Pigr/Avpr1a/Aqp1/Rapgef4/Kcnj8/Ppard/Rbp4/Slc11a2/Apoe/Aldh1a3/Rab8b/Gm2a/Map2k4/Serpinf1/Inpp5k/Ift20/Atxn2/Ctdp1/Nedd4l/Il18/Inhba/Aars/Gch1/Serpine2/Unc119/Tas1r1/Chrne/Ier3/Aif1/Pak1/Hexb/Spg20/Hif1a/P2ry2/S1pr1/Hexa/Kdm5b/Nisch/Inpp5f/Tpcn2/Chuk/Fig4/Chd7/Kdm4a/Errfi1/Col14a1/…	103	BP	Spalax<Rat FC>2 in normoxia
GO:0032501	multicellular organismal process	391/966	1889/5788	1.20085e-08	4.91365e-06	3.90477e-06	Pnkd/Ift140/Otulin/Sep15/Bbs2/Acsl4/Vegfc/P3h1/Skil/Ankh/Itga6/Dusp1/F11r/Tgfbi/Ecm1/Vwf/Crym/Chrd/C9/Bmpr2/Apoa5/Slco2b1/Coro1a/Sdf4/Prkcd/Ppp1r15a/Dusp5/Tmem176b/Camk1/Pbld1/Epcam/Eif2b5/Sez6/B2m/Tspo/C3/Cad/Cat/Cebpb/Cp/Cyp1a2/Cela1/Fabp1/Fgg/Gja1/Gpx1/Hspb1/Igf1/Il1a/Il1b/Jun/Junb/Lcat/Ldha/Lepr/Lipc/Mst1/Myc/Neu1/Adgrf5/Nr2f6/Arhgap4/Pde4b/Optn/Pla2g4a/Prnp/Ptgs1/Sdc4/Sparc/Ptger3/Pigr/Il4r/…	391	BP	Spalax<Rat FC>2 in normoxia
GO:0009611	response to wounding	77/966	254/5788	2.64321e-08	9.91424e-06	7.87862e-06	Otulin/Vwf/Ptpn12/C9/Apoa5/Fabp5/Prkcd/Tspo/C3/Fgg/Gja1/Gpx1/Hspb1/Igf1/Il1a/Il1b/Jun/Myc/Optn/Pla2g4a/Sdc4/Sparc/Ptger3/Stx2/Aqp1/Plau/Selp/Ppard/Tgfb3/Apoe/Pdia6/Nlrp3/Map2k4/Serpinf1/F11/Serpine2/Ier3/Aif1/Pak1/RGD735065/Hif1a/Ifrd1/P2ry2/Nmnat1/Bcl6/Tbc1d23/Hps4/Serpinc1/Arhgap24/Ezh2/Il17ra/Jam3/Nrep/Dmtn/Arhgef19/Srf/Adam15/Nt5e/Nr1h3/Gas6/Cpq/Map2k2/Tgfb1/Pawr/Mta1/Mertk/Itga2b/Zfp36/Fabp4…	77	BP	Spalax<Rat FC>2 in normoxia
GO:0042221	response to chemical	268/966	1222/5788	4.37595e-08	1.42112e-05	1.12933e-05	Dgkq/Bbs2/Acsl4/Hmgn3/Vegfc/Skil/Itga6/Dusp1/Ptprn/Ecm1/Kynu/Crym/Chrd/Bmpr2/Apoa5/Coro1a/Sdf4/Prkcd/Abcc4/Ppp1r15a/Ppp4c/Ero1a/Pbld1/Eif2b5/Hyou1/B2m/Tspo/C3/Cad/Cat/Cebpb/Cp/Cyp1a2/Fabp1/Fgg/Gja1/Gpx1/Hspb1/Igf1/Il1a/Il1b/Jun/Junb/Lcat/Ldha/Lepr/Lipc/Me1/Mst1/Myc/Nr2f6/Pde4b/Trib3/Pla2g4a/Prnp/Ptgs1/Sparc/Ptger3/Gcgr/Glul/Pigr/Il4r/Foxa1/Avpr1a/Stx2/Cyp17a1/Il6st/Aqp1/Mfge8/Rapgef4/Anxa3/Nr1d1/…	268	BP	Spalax<Rat FC>2 in normoxia
GO:0014070	response to organic cyclic compound	103/966	376/5788	4.42027e-08	1.42112e-05	1.12933e-05	Dgkq/Itga6/Dusp1/Ptprn/Kynu/Crym/Prkcd/Abcc4/Ppp1r15a/Tspo/C3/Cad/Cat/Cyp1a2/Gpx1/Igf1/Il1a/Il1b/Jun/Junb/Lcat/Ldha/Lepr/Lipc/Myc/Nr2f6/Pde4b/Pla2g4a/Ptgs1/Sparc/Ptger3/Il4r/Foxa1/Avpr1a/Cyp17a1/Aqp1/Mfge8/Rapgef4/Anxa3/Nr1d1/Mgp/Kcnj8/Nedd8/Npm1/Plau/Hnf1b/Selp/Ptgfr/Ppard/Ctsl/Tgfb3/Apoe/Serpinf1/Inpp5k/Mki67/Il18/Inhba/Lrp2/Chrne/Aif1/Pak1/Pdia3/Hif1a/P2ry2/Bag1/Plin2/Srr/Kat2a/Smpd1/Tpcn2/Tet…	103	BP	Spalax<Rat FC>2 in normoxia
GO:0044707	single-multicellular organism process	376/966	1830/5788	7.99847e-08	2.40008e-05	1.90729e-05	Pnkd/Ift140/Otulin/Bbs2/Acsl4/Vegfc/P3h1/Skil/Ankh/Itga6/Dusp1/F11r/Tgfbi/Ecm1/Vwf/Crym/Chrd/C9/Bmpr2/Apoa5/Slco2b1/Coro1a/Sdf4/Prkcd/Ppp1r15a/Dusp5/Tmem176b/Camk1/Pbld1/Epcam/Eif2b5/Sez6/B2m/Tspo/C3/Cad/Cat/Cebpb/Cp/Cyp1a2/Cela1/Fabp1/Fgg/Gja1/Gpx1/Hspb1/Igf1/Il1a/Il1b/Jun/Junb/Lcat/Ldha/Lepr/Lipc/Mst1/Myc/Neu1/Adgrf5/Nr2f6/Arhgap4/Pde4b/Optn/Pla2g4a/Prnp/Ptgs1/Sdc4/Sparc/Ptger3/Pigr/Il4r/Foxa1/…	376	BP	Spalax<Rat FC>2 in normoxia
GO:0010033	response to organic substance	224/966	994/5788	8.86888e-08	2.49493e-05	1.98266e-05	Dgkq/Bbs2/Acsl4/Hmgn3/Vegfc/Skil/Itga6/Dusp1/Ptprn/Ecm1/Kynu/Crym/Chrd/Bmpr2/Apoa5/Coro1a/Sdf4/Prkcd/Abcc4/Ppp1r15a/Ppp4c/Ero1a/Pbld1/Eif2b5/B2m/Tspo/C3/Cad/Cat/Cebpb/Cyp1a2/Gja1/Gpx1/Hspb1/Igf1/Il1a/Il1b/Jun/Junb/Lcat/Ldha/Lepr/Lipc/Me1/Myc/Nr2f6/Pde4b/Trib3/Pla2g4a/Ptgs1/Sparc/Ptger3/Gcgr/Glul/Il4r/Foxa1/Avpr1a/Cyp17a1/Il6st/Aqp1/Mfge8/Rapgef4/Anxa3/Nr1d1/Mgp/Bcar1/Ctsh/Kcnj8/Nedd8/Npm1/Pemt/Cd…	224	BP	Spalax<Rat FC>2 in normoxia
GO:0051239	regulation of multicellular organismal process	188/966	807/5788	1.08825e-07	2.88129e-05	2.2897e-05	Bbs2/Vegfc/P3h1/Skil/Ankh/F11r/Ecm1/Chrd/Bmpr2/Apoa5/Prkcd/Ppp1r15a/Tmem176b/Camk1/Pbld1/Sez6/B2m/Tspo/C3/Cebpb/Cela1/Fgg/Gja1/Gpx1/Hspb1/Igf1/Il1a/Il1b/Jun/Lcat/Mst1/Myc/Neu1/Arhgap4/Pde4b/Pla2g4a/Prnp/Ptgs1/Sparc/Ptger3/Il4r/Foxa1/Avpr1a/Stx2/Il6st/Aqp1/Rapgef4/Anxa3/Mgp/Bcar1/Ctsh/Cd74/Plau/Hnf1b/Selp/Ppard/Rbp4/Tgfb3/Apoe/Syt3/Rab8b/Pdlim7/Nlrp3/Serpinf1/Inpp5k/Mtmr4/Atxn2/Aspm/Prg4/Xbp1/F11/…	188	BP	Spalax<Rat FC>2 in normoxia
GO:0008152	metabolic process	713/966	3868/5788	1.77978e-07	4.45044e-05	3.53666e-05	Pnkd/Hexdc/Dgkq/Rnaseh2c/Otulin/LOC100909712/Zfp182/Peg3/Sep15/Bbs2/Pecr/Acsl4/Hmgn3/Vegfc/Ccnl1/P3h1/Skil/Phyh/Itga6/Tdg/Dusp1/Mapk8ip1/F11r/Ptprn/Ecm1/Jdp2/Kynu/Dnase1l3/Crym/Apbb3/Ptpn12/Chrd/C9/Xpnpep2/Bmpr2/Apoa5/Faf1/Dgka/Fabp5/Prkcd/Zfp384/Ppp1r15a/Dusp5/Ptprh/Clk3/Ppp4c/Camk1/Ero1a/Pbld1/Epcam/Eif2b5/Zc3h14/Acly/B2m/Tspo/C3/Cad/Cat/Cebpb/Cp/Cyp1a2/Cela1/Fabp1/Fgg/Gja1/Gpx1/Hspb1/Igf1/Il1a…	713	BP	Spalax<Rat FC>2 in normoxia
GO:0042060	wound healing	51/966	153/5788	2.61688e-07	6.19926e-05	4.92641e-05	Vwf/Ptpn12/C9/Apoa5/Prkcd/C3/Fgg/Gja1/Gpx1/Hspb1/Igf1/Il1a/Il1b/Optn/Sdc4/Sparc/Ptger3/Stx2/Aqp1/Plau/Selp/Ppard/Tgfb3/Apoe/Pdia6/F11/Serpine2/Pak1/RGD735065/Hif1a/Ifrd1/P2ry2/Hps4/Serpinc1/Arhgap24/Ezh2/Dmtn/Arhgef19/Srf/Adam15/Gas6/Cpq/Tgfb1/Mertk/Itga2b/Pros1/Cyr61/Thbd/Col3a1/Tec/Pik3cb	51	BP	Spalax<Rat FC>2 in normoxia
GO:0032496	response to lipopolysaccharide	44/966	125/5788	3.1241e-07	6.73155e-05	5.34941e-05	B2m/Tspo/Cebpb/Cyp1a2/Igf1/Il1a/Il1b/Jun/Junb/Pde4b/Pla2g4a/Sparc/Ptger3/Cyp17a1/Nr1d1/Kcnj8/Plau/Selp/Ptgfr/Ppard/Nlrp3/Xbp1/Il18/Irf8/Gch1/Cd180/Hif1a/P2ry2/Akirin2/Srr/Chuk/Zcchc11/Irak3/Otud5/Irak1/Mapk9/Nr1h3/Casp9/Tgfb1/Pawr/Mta1/Pros1/Thbd/Hdac2	44	BP	Spalax<Rat FC>2 in normoxia
GO:0006869	lipid transport	43/966	121/5788	3.14069e-07	6.73155e-05	5.34941e-05	Acsl4/Apoa5/Slco2b1/Prkcd/Tspo/Fabp1/Il1a/Il1b/Lcat/Lipc/Pla2g4a/Cpt2/Rbp4/Apoe/Osbpl1a/Gm2a/Inhba/Sigmar1/Irs2/Pctp/Pitpna/P2ry2/Pltp/Plin2/Osbpl9/Mfsd2a/Kdm5b/Atp11b/Irak1/Repin1/Selm/Mapk9/Apom/Nr1h2/Nr1h3/Nucb2/Hdlbp/Aqp9/Slc27a2/Apoc4/Prelid2/Crot/Abcg1	43	BP	Spalax<Rat FC>2 in normoxia
GO:0010876	lipid localization	47/966	139/5788	4.83801e-07	9.89813e-05	7.86582e-05	Acsl4/Apoa5/Slco2b1/Prkcd/Tspo/C3/Fabp1/Il1a/Il1b/Lcat/Lipc/Pla2g4a/Cpt2/Rbp4/Apoe/Osbpl1a/Gm2a/Inhba/Sigmar1/Irs2/Hexb/Pctp/Pitpna/P2ry2/Pltp/Plin2/Osbpl9/Mfsd2a/Hexa/Kdm5b/Atp11b/Irak1/Repin1/Selm/Mapk9/Apom/Nr1h2/Nr1h3/Nucb2/Hdlbp/B4galnt1/Aqp9/Slc27a2/Apoc4/Prelid2/Crot/Abcg1	47	BP	Spalax<Rat FC>2 in normoxia
GO:0044711	single-organism biosynthetic process	129/966	521/5788	5.14222e-07	0.000100631	7.99691e-05	Pecr/Acsl4/Kynu/Apoa5/Fabp5/Prkcd/Acly/Tspo/C3/Cad/Cyp1a2/Igf1/Il1a/Il1b/Lcat/Lepr/Lipc/Myc/Adgrf5/Uxs1/Trib3/Pla2g4a/Ptgs1/Ptger3/Glul/Avpr1a/Cyp17a1/Aqp1/Amacr/Acadl/Nr1d1/Pemt/Cd74/Ppard/Rbp4/Slc11a2/Tgfb3/Apoe/Aldh1a3/Mrps34/Pfas/Inpp5k/Insig2/Oxsm/Tinf2/Isyna1/Chka/Il18/Gch1/Serpinh1/Ndufab1/Chkb/Mrpl16/Irs2/Hexb/Timp2/Pltp/Uap1l1/Slc35b4/Dguok/Cmpk1/Agmat/Nmnat1/Hexa/Mpdu1/Pigs/Srr/Kat2a/Ic…	129	BP	Spalax<Rat FC>2 in normoxia
GO:0006952	defense response	89/966	327/5788	5.38604e-07	0.000101011	8.02708e-05	Otulin/Ecm1/Kynu/C9/Coro1a/Prkcd/B2m/C3/Cebpb/Cela1/Fabp1/Fgg/Gja1/Gpx1/Il1a/Il1b/Myc/Ifi47/Optn/Pla2g4a/Ptgs1/Ptger3/Il4r/Anxa3/Kcnj8/Cd74/Selp/Ppard/Apoe/Hck/Nlrp3/Fxr2/Serpinf1/Tmem39a/Eprs/Ube2k/Trim27/Il18/Irf8/Gch1/Ier3/Aif1/Hif1a/Akirin2/Yipf1/Fbxo9/Bcl6/Nrros/Tbc1d23/Serpinc1/Pvrl2/Sigirr/Slc35c1/Ephb6/Il17ra/C8b/Irak3/Jam3/Trim11/Lsp1/Unc93b1/Traf3ip2/Tmem39b/Mtss1/Als2/Atg9a/Irak1/Ikbke…	89	BP	Spalax<Rat FC>2 in normoxia
GO:0006950	response to stress	269/966	1260/5788	5.81835e-07	0.000104754	8.32453e-05	Otulin/Skil/Tdg/Dusp1/Mapk8ip1/Ptprn/Ecm1/Vwf/Kynu/Ptpn12/C9/Bmpr2/Apoa5/Fabp5/Coro1a/Prkcd/Ppp1r15a/Ppp4c/Ero1a/Eif2b5/Hyou1/B2m/Tspo/C3/Cat/Cebpb/Cyp1a2/Cela1/Fabp1/Fgg/Gja1/Gpx1/Hspb1/Igf1/Il1a/Il1b/Jun/Ldha/Lepr/Lipc/Myc/Ifi47/Trib3/Optn/Pla2g4a/Prnp/Ptgs1/Sdc4/Sparc/Ptger3/Gcgr/Glul/Il4r/Avpr1a/Gadd45a/Stx2/Cyp17a1/Aqp1/Anxa3/Kcnj8/Npm1/Cd74/Hspa5/Plau/Selp/Gja4/Ppard/Ctsl/Slc11a2/Tgfb3/Apoe…	269	BP	Spalax<Rat FC>2 in normoxia
GO:0002237	response to molecule of bacterial origin	44/966	128/5788	6.6965e-07	0.000115927	9.21243e-05	B2m/Tspo/Cebpb/Cyp1a2/Igf1/Il1a/Il1b/Jun/Junb/Pde4b/Pla2g4a/Sparc/Ptger3/Cyp17a1/Nr1d1/Kcnj8/Plau/Selp/Ptgfr/Ppard/Nlrp3/Xbp1/Il18/Irf8/Gch1/Cd180/Hif1a/P2ry2/Akirin2/Srr/Chuk/Zcchc11/Irak3/Otud5/Irak1/Mapk9/Nr1h3/Casp9/Tgfb1/Pawr/Mta1/Pros1/Thbd/Hdac2	44	BP	Spalax<Rat FC>2 in normoxia
GO:0009719	response to endogenous stimulus	147/966	615/5788	7.33478e-07	0.000117224	9.31549e-05	Dgkq/Bbs2/Skil/Dusp1/Ptprn/Kynu/Crym/Chrd/Bmpr2/Apoa5/Coro1a/Prkcd/Abcc4/Ppp1r15a/Pbld1/Eif2b5/Tspo/C3/Cad/Cat/Cebpb/Cyp1a2/Gja1/Gpx1/Igf1/Il1a/Il1b/Jun/Junb/Lcat/Ldha/Lepr/Lipc/Me1/Myc/Nr2f6/Pde4b/Trib3/Pla2g4a/Ptgs1/Sparc/Ptger3/Gcgr/Il4r/Foxa1/Avpr1a/Cyp17a1/Aqp1/Mfge8/Rapgef4/Anxa3/Nr1d1/Mgp/Bcar1/Ctsh/Pemt/Hspa5/Plau/Ptgfr/Ppard/Ctsl/Rbp4/Tgfb3/Apoe/Hck/Rab8b/Serpinf1/Inpp5k/Mtmr4/Insig2/Xbp…	147	BP	Spalax<Rat FC>2 in normoxia
GO:0033993	response to lipid	94/966	353/5788	7.47266e-07	0.000117224	9.31549e-05	Dusp1/Ptprn/Crym/B2m/Tspo/C3/Cad/Cat/Cebpb/Cyp1a2/Gpx1/Igf1/Il1a/Il1b/Jun/Junb/Lcat/Ldha/Lepr/Lipc/Myc/Nr2f6/Pde4b/Pla2g4a/Ptgs1/Sparc/Ptger3/Il4r/Foxa1/Avpr1a/Cyp17a1/Aqp1/Mfge8/Anxa3/Nr1d1/Mgp/Ctsh/Kcnj8/Plau/Selp/Ptgfr/Ppard/Ctsl/Rbp4/Tgfb3/Apoe/Nlrp3/Serpinf1/Insig2/Xbp1/Il18/Inhba/Irf8/Lrp2/Gch1/Aif1/Pdia3/Cd180/Hif1a/P2ry2/Akirin2/Srr/Tpcn2/Chuk/Ezh2/Zcchc11/Errfi1/Irak3/Arsa/Otud5/Irak1/Ma…	94	BP	Spalax<Rat FC>2 in normoxia
GO:0023052	signaling	321/966	1552/5788	7.55273e-07	0.000117224	9.31549e-05	Pnkd/Dgkq/Ift140/Otulin/Bbs2/Hmgn3/Vegfc/Skil/Itga6/Dusp1/Mapk8ip1/Slc6a9/Ptprn/Ecm1/Chrd/Bmpr2/Faf1/Dgka/Arf3/Coro1a/Skap2/Prkcd/Ppp1r15a/P2ry14/Dusp5/Slc6a13/Camk1/Ero1a/Pbld1/Epcam/Hyou1/Sez6/Tspo/C3/Cat/Cebpb/Cela1/Fgg/Gja1/Gpx1/Hspb1/Igf1/Il1a/Il1b/Jun/Lepr/Mst1/Myc/Cd48/Adgrf5/Nr2f6/Bmf/Arhgap4/Pde4b/Cant1/Trib3/Optn/Prnp/Ptgs1/Sdc4/Sparc/Ptger3/Gcgr/Glul/Pigr/Il4r/Foxa1/Avpr1a/Gadd45a/Stx2…	321	BP	Spalax<Rat FC>2 in normoxia
GO:0051270	regulation of cellular component movement	79/966	284/5788	9.50196e-07	0.000135938	0.000108027	Bbs2/Vegfc/Ecm1/Chrd/Bmpr2/Coro1a/Pbld1/Epcam/Hspb1/Igf1/Il1a/Il1b/Jun/Mst1/Myc/Arhgap4/Pde4b/Sdc4/Sparc/Ptger3/Il6st/Aqp1/Rapgef4/Anxa3/Bcar1/Ctsh/Cd74/Hspa5/Plau/Selp/Ppard/Apoe/Serpinf1/Nedd4l/Vtn/Il18/Spint2/Stmn1/Irs2/Arhgap18/Aif1/Pak1/Hif1a/P2ry2/S1pr1/Tp53inp1/Sh3bgrl3/Rcc2/Dock10/Abi3/Bcl6/Nisch/Cfap20/Lama4/Nckap1l/Jam3/Ptprk/Dmtn/Snta1/Fbxo31/Atoh8/Srf/Adam15/Gas6/Map2k2/Tgfb1/Calr/Paw…	79	BP	Spalax<Rat FC>2 in normoxia
GO:2000145	regulation of cell motility	74/966	261/5788	9.64878e-07	0.000135938	0.000108027	Bbs2/Vegfc/Ecm1/Chrd/Bmpr2/Coro1a/Pbld1/Epcam/Hspb1/Igf1/Il1a/Il1b/Jun/Mst1/Myc/Arhgap4/Sdc4/Sparc/Ptger3/Il6st/Aqp1/Rapgef4/Anxa3/Bcar1/Ctsh/Cd74/Hspa5/Plau/Selp/Ppard/Apoe/Serpinf1/Vtn/Il18/Spint2/Irs2/Arhgap18/Aif1/Pak1/Hif1a/P2ry2/S1pr1/Tp53inp1/Sh3bgrl3/Rcc2/Dock10/Abi3/Nisch/Cfap20/Lama4/Nckap1l/Jam3/Ptprk/Dmtn/Fbxo31/Atoh8/Srf/Adam15/Gas6/Map2k2/Tgfb1/Calr/Pawr/Itga2b/Gna12/Mmp2/Mmp14/Cyr6…	74	BP	Spalax<Rat FC>2 in normoxia
GO:0044700	single organism signaling	320/966	1550/5788	9.66453e-07	0.000135938	0.000108027	Pnkd/Dgkq/Ift140/Otulin/Bbs2/Hmgn3/Vegfc/Skil/Itga6/Dusp1/Mapk8ip1/Slc6a9/Ptprn/Ecm1/Chrd/Bmpr2/Faf1/Dgka/Arf3/Coro1a/Skap2/Prkcd/Ppp1r15a/P2ry14/Dusp5/Slc6a13/Camk1/Ero1a/Pbld1/Epcam/Hyou1/Sez6/Tspo/C3/Cat/Cebpb/Cela1/Fgg/Gja1/Gpx1/Hspb1/Igf1/Il1a/Il1b/Jun/Lepr/Mst1/Myc/Cd48/Adgrf5/Nr2f6/Bmf/Arhgap4/Pde4b/Cant1/Trib3/Optn/Prnp/Ptgs1/Sdc4/Sparc/Ptger3/Gcgr/Glul/Pigr/Il4r/Foxa1/Avpr1a/Gadd45a/Stx2…	320	BP	Spalax<Rat FC>2 in normoxia
GO:0007154	cell communication	338/966	1657/5788	1.41115e-06	0.000192472	0.000152953	Pnkd/Dgkq/Ift140/Otulin/Bbs2/Hmgn3/Vegfc/Skil/Itga6/Dusp1/Mapk8ip1/Slc6a9/Ptprn/Ecm1/Chrd/Bmpr2/Faf1/Dgka/Arf3/Coro1a/Skap2/Prkcd/Ppp1r15a/P2ry14/Dusp5/Slc6a13/Camk1/Ero1a/Pbld1/Epcam/Hyou1/Sez6/Tspo/C3/Cat/Cebpb/Cela1/Fabp1/Fgg/Gja1/Gpx1/Hspb1/Igf1/Il1a/Il1b/Jun/Ldha/Lepr/Mst1/Myc/Cd48/Adgrf5/Nr2f6/Bmf/Arhgap4/Pde4b/Cant1/Trib3/Optn/Prnp/Ptgs1/Sdc4/Sparc/Ptger3/Gcgr/Glul/Pigr/Il4r/Foxa1/Avpr1a/G…	338	BP	Spalax<Rat FC>2 in normoxia
GO:0048519	negative regulation of biological process	318/966	1545/5788	1.47062e-06	0.000194684	0.000154711	Pnkd/Otulin/Peg3/Bbs2/Acsl4/Vegfc/P3h1/Skil/Itga6/Tdg/Mapre1/Dusp1/Mapk8ip1/F11r/Ecm1/Jdp2/Cgrrf1/Crym/Chrd/Bmpr2/Faf1/Coro1a/Skap2/Prkcd/Ppp1r15a/Dusp5/Tmem176b/Ero1a/Pbld1/Epcam/Eif2b5/Hyou1/Sez6/Zc3h14/Tspo/C3/Cat/Cebpb/Cela1/Fabp1/Fgg/Gja1/Gpx1/Hspb1/Igf1/Il1a/Il1b/Jun/Junb/Lepr/Mst1/Myc/Adgrf5/Nr2f6/Bmf/Arhgap4/Pde4b/Trib3/Optn/Prnp/Ptgs1/Sparc/Ptger3/Il4r/Foxa1/Avpr1a/Gadd45a/Il6st/Aqp1/Rap…	318	BP	Spalax<Rat FC>2 in normoxia
GO:0002376	immune system process	147/966	623/5788	1.65473e-06	0.000212799	0.000169106	Otulin/Vegfc/Skil/Itga6/Clec4f/Ecm1/Kynu/C9/Coro1a/Skap2/Prkcd/P2ry14/Tmem176b/B2m/C3/Cebpb/Fabp1/Gpx1/Igf1/Il1a/Il1b/Jun/Junb/Mst1/Myc/Cd48/Adgrf5/Pde4b/Prnp/Ptger3/Pigr/Il4r/Il6st/Anxa3/Nr1d1/Bcar1/Ctsh/Kcnj8/Cd74/Selp/Ctsl/Rbp4/Slc11a2/Tgfb3/Hck/Dclre1c/Rab8b/Nlrp3/Fxr2/Tmem39a/Prg4/Eprs/Ube2k/Xbp1/Lig4/Trim27/Vtn/Il18/Inhba/Ctf1/Irf8/Gch1/Irs2/Aif1/Cd180/Hif1a/Tmem176a/S1pr1/Ltbr/Akirin2/Yipf…	147	BP	Spalax<Rat FC>2 in normoxia
GO:0051179	localization	380/966	1899/5788	1.70215e-06	0.000212816	0.00016912	Pnkd/Ift140/Bbs2/Acsl4/Hmgn3/Vegfc/P3h1/Ankh/Itga6/Clec4f/Mapre1/Mapk8ip1/F11r/Slc6a9/Ptprn/Ecm1/Crym/Chrd/Sec22a/Bmpr2/Apoa5/Faf1/Slco2b1/Fabp5/Arf3/Coro1a/Sdf4/Prkcd/Abcc4/Zfp384/Ppp1r15a/Slc6a13/Camk1/Ero1a/Pbld1/Epcam/B2m/Tspo/C3/Cad/Cp/Fabp1/Fgg/Gja1/Gpx1/Hspb1/Igf1/Il1a/Il1b/Jun/Lcat/Lipc/Mst1/Myc/Tmem37/Arhgap4/Pde4b/Trib3/Optn/Arfgap1/Zdhhc2/Pla2g4a/Prnp/Ptgs1/Sdc4/Sparc/Ptger3/Gcgr/Glul/…	380	BP	Spalax<Rat FC>2 in normoxia
GO:0051240	positive regulation of multicellular organismal process	115/966	463/5788	1.96208e-06	0.000238685	0.000189677	Bbs2/Vegfc/Skil/Ecm1/Bmpr2/Apoa5/Camk1/Sez6/B2m/Tspo/C3/Cebpb/Cela1/Fgg/Gja1/Hspb1/Igf1/Il1a/Il1b/Jun/Mst1/Myc/Neu1/Pde4b/Pla2g4a/Ptgs1/Sparc/Ptger3/Il4r/Foxa1/Avpr1a/Il6st/Aqp1/Rapgef4/Anxa3/Bcar1/Ctsh/Cd74/Plau/Selp/Ppard/Tgfb3/Apoe/Syt3/Rab8b/Pdlim7/Nlrp3/Serpinf1/Inpp5k/Aspm/Xbp1/Lig4/Id4/Nedd4l/Il18/Inhba/Irf8/Serpine2/Aif1/Timp2/Hif1a/P2ry2/Arntl/Smarcd3/Akirin2/Atraid/Cbx8/Bcl6/Tbc1d23/Kdm…	115	BP	Spalax<Rat FC>2 in normoxia
GO:0009617	response to bacterium	49/966	155/5788	2.61026e-06	0.000309178	0.000245697	Prkcd/B2m/Tspo/Cebpb/Cyp1a2/Gpx1/Igf1/Il1a/Il1b/Jun/Junb/Pde4b/Optn/Pla2g4a/Sparc/Ptger3/Cyp17a1/Anxa3/Nr1d1/Kcnj8/Plau/Selp/Ptgfr/Ppard/Hck/Nlrp3/Xbp1/Il18/Irf8/Gch1/Cd180/Hif1a/P2ry2/Akirin2/Srr/Chuk/Zcchc11/Irak3/Otud5/Irak1/Mapk9/Nr1h3/Casp9/Tgfb1/Pawr/Mta1/Pros1/Thbd/Hdac2	49	BP	Spalax<Rat FC>2 in normoxia
GO:0006820	anion transport	54/966	177/5788	2.75009e-06	0.000317389	0.000252222	Acsl4/Ankh/Slc6a9/Apoa5/Slco2b1/Prkcd/Slc6a13/Tspo/Fabp1/Gja1/Il1a/Il1b/Myc/Pla2g4a/Ptger3/Avpr1a/Cpt2/Apoe/Slc13a5/Slc43a2/Ttyh2/Irs2/Pak1/Slc6a6/Pctp/Pitpna/Slc16a4/P2ry2/Slc35b4/Slc16a7/Plin2/Mfsd2a/Slc46a1/Slc22a17/Ripk1/Slc26a8/Slc35c1/Slc37a3/Atp11b/Slc17a9/Repin1/Mapk9/Slc6a8/Grk6/Aqp9/Slc27a2/Prelid2/Slc22a8/Vdac2/Slc12a2/Rtn4/Lgals3/Crot/Abcg1	54	BP	Spalax<Rat FC>2 in normoxia
GO:0002682	regulation of immune system process	89/966	340/5788	3.28392e-06	0.000369523	0.000293652	Otulin/Vegfc/Ecm1/C9/Coro1a/Skap2/Tmem176b/B2m/C3/Cebpb/Fabp1/Gpx1/Igf1/Il1a/Il1b/Jun/Mst1/Myc/Adgrf5/Pde4b/Prnp/Ptger3/Pigr/Il4r/Il6st/Nr1d1/Bcar1/Ctsh/Cd74/Selp/Rbp4/Tgfb3/Fxr2/Tmem39a/Ube2k/Xbp1/Trim27/Il18/Inhba/Irs2/Aif1/Hif1a/Tmem176a/Yipf1/Bcl6/Pibf1/Ripk1/Pvrl2/Ldb1/Slc35c1/Paxip1/Ephb6/Exosc3/C8b/Ap3d1/Irak3/Nckap1l/Jam3/Dusp22/Unc93b1/Traf3ip2/Lmo2/Tmem39b/Mtss1/Irak1/Spi1/Lmcd1/Il34/Nr…	89	BP	Spalax<Rat FC>2 in normoxia
GO:0051716	cellular response to stimulus	393/966	1985/5788	3.37577e-06	0.000370594	0.000294502	Dgkq/Ift140/Otulin/Bbs2/Hmgn3/Vegfc/Skil/Itga6/Tdg/Dusp1/Mapk8ip1/Ptprn/Ecm1/Chrd/Bmpr2/Apoa5/Faf1/Dgka/Arf3/Coro1a/Skap2/Prkcd/Ppp1r15a/P2ry14/Dusp5/Ppp4c/Camk1/Ero1a/Pbld1/Epcam/Eif2b5/Hyou1/Sez6/B2m/Tspo/C3/Cad/Cat/Cebpb/Cyp1a2/Cela1/Fabp1/Fgg/Gja1/Gpx1/Hspb1/Igf1/Il1a/Il1b/Jun/Junb/Ldha/Lepr/Lipc/Mst1/Myc/Cd48/Adgrf5/Nr2f6/Bmf/Arhgap4/Pde4b/Cant1/Trib3/Optn/Pla2g4a/Prnp/Sdc4/Sparc/Ptger3/Gcgr…	393	BP	Spalax<Rat FC>2 in normoxia
GO:0048523	negative regulation of cellular process	295/966	1431/5788	3.92428e-06	0.000420552	0.000334203	Pnkd/Otulin/Peg3/Vegfc/P3h1/Skil/Itga6/Tdg/Mapre1/Dusp1/Mapk8ip1/Ecm1/Jdp2/Cgrrf1/Crym/Chrd/Bmpr2/Faf1/Coro1a/Skap2/Prkcd/Ppp1r15a/Dusp5/Tmem176b/Ero1a/Pbld1/Epcam/Eif2b5/Hyou1/Sez6/Zc3h14/Tspo/C3/Cat/Cebpb/Cela1/Fabp1/Fgg/Gja1/Gpx1/Hspb1/Igf1/Il1a/Il1b/Jun/Junb/Lepr/Mst1/Myc/Adgrf5/Nr2f6/Bmf/Arhgap4/Trib3/Optn/Prnp/Ptgs1/Sparc/Ptger3/Il4r/Foxa1/Avpr1a/Gadd45a/Il6st/Aqp1/Rapgef4/Acadl/Nr1d1/Ctsh/…	295	BP	Spalax<Rat FC>2 in normoxia
GO:1901700	response to oxygen-containing compound	140/966	598/5788	4.83662e-06	0.00050627	0.000402321	Dgkq/Hmgn3/Dusp1/Ptprn/Crym/Sdf4/Prkcd/Ppp1r15a/Eif2b5/B2m/Tspo/C3/Cad/Cat/Cebpb/Cyp1a2/Fabp1/Gja1/Gpx1/Igf1/Il1a/Il1b/Jun/Junb/Ldha/Lipc/Myc/Pde4b/Trib3/Pla2g4a/Ptgs1/Sparc/Ptger3/Gcgr/Glul/Foxa1/Avpr1a/Stx2/Cyp17a1/Aqp1/Nr1d1/Bcar1/Ctsh/Kcnj8/Pemt/Plau/Hnf1b/Selp/Ptgfr/Ppard/Ctsl/Rbp4/Tgfb3/Apoe/Hck/Rab8b/Nlrp3/Map2k4/Serpinf1/Inpp5k/Insig2/Xbp1/Col4a1/Il18/Inhba/Aars/Irf8/Lrp2/Gch1/Irs2/Aif1/P…	140	BP	Spalax<Rat FC>2 in normoxia
GO:0032370	positive regulation of lipid transport	11/966	16/5788	5.13534e-06	0.000525322	0.000417462	Prkcd/Il1a/Il1b/Apoe/P2ry2/Pltp/Mapk9/Nr1h2/Nr1h3/Nucb2/Abcg1	11	BP	Spalax<Rat FC>2 in normoxia
GO:0009743	response to carbohydrate	39/966	116/5788	5.35753e-06	0.000535873	0.000425846	Hmgn3/Ptprn/Prkcd/Ppp1r15a/Eif2b5/Cat/Gja1/Gpx1/Il1a/Il1b/Ldha/Lipc/Myc/Sparc/Glul/Nr1d1/Plau/Hnf1b/Ppard/Ctsl/Map2k4/Serpinf1/Xbp1/Irs2/Hif1a/Rmi1/Peo1/Col6a2/Selt/Srf/Apom/Gas6/Tgfb1/Nucb2/Slc29a1/Cdc42/Adnp/Fads1/Nox4	39	BP	Spalax<Rat FC>2 in normoxia
GO:0040012	regulation of locomotion	76/966	282/5788	5.66752e-06	0.000554554	0.000440692	Bbs2/Vegfc/Ecm1/Chrd/Bmpr2/Coro1a/Pbld1/Epcam/Hspb1/Igf1/Il1a/Il1b/Jun/Mst1/Myc/Arhgap4/Sdc4/Sparc/Ptger3/Il6st/Aqp1/Rapgef4/Anxa3/Bcar1/Ctsh/Cd74/Hspa5/Plau/Selp/Ppard/Apoe/Serpinf1/Vtn/Il18/Spint2/Irs2/Arhgap18/Aif1/Pak1/Hif1a/P2ry2/S1pr1/Tp53inp1/Sh3bgrl3/Rcc2/Dock10/Abi3/Nisch/Cfap20/Pvrl2/Lama4/Nckap1l/Jam3/Ptprk/Trim11/Dmtn/Fbxo31/Atoh8/Srf/Adam15/Gas6/Map2k2/Tgfb1/Calr/Pawr/Itga2b/Gna12/Mm…	76	BP	Spalax<Rat FC>2 in normoxia
GO:0051241	negative regulation of multicellular organismal process	86/966	330/5788	5.88054e-06	0.000563155	0.000447527	Bbs2/Ecm1/Chrd/Bmpr2/Prkcd/Tmem176b/Pbld1/Sez6/Tspo/Fgg/Gja1/Igf1/Il1a/Il1b/Myc/Arhgap4/Pde4b/Prnp/Sparc/Ptger3/Il4r/Foxa1/Avpr1a/Cd74/Plau/Hnf1b/Ppard/Rbp4/Tgfb3/Apoe/Nlrp3/Serpinf1/Atxn2/Aspm/Prg4/F11/Id4/Trim27/Ctdp1/Serpine2/Spg20/Snapin/Hif1a/Ifrd1/P2ry2/Tmem176a/Dguok/Ulk2/Bcl6/Pibf1/Sigirr/Ldb1/Fig4/Ezh2/Kdm4a/Errfi1/RGD1307704/Irak3/Prickle1/Nckap1l/Mtmr2/Trim11/Lmo2/Atg9a/Phf14/Srf/Nr1h3…	86	BP	Spalax<Rat FC>2 in normoxia
GO:0030334	regulation of cell migration	68/966	245/5788	6.08028e-06	0.000570153	0.000453088	Vegfc/Ecm1/Chrd/Bmpr2/Coro1a/Pbld1/Hspb1/Igf1/Il1a/Il1b/Jun/Mst1/Myc/Arhgap4/Sdc4/Sparc/Ptger3/Il6st/Aqp1/Rapgef4/Anxa3/Bcar1/Ctsh/Cd74/Hspa5/Plau/Selp/Ppard/Apoe/Serpinf1/Vtn/Il18/Irs2/Aif1/Pak1/Hif1a/P2ry2/S1pr1/Tp53inp1/Sh3bgrl3/Rcc2/Dock10/Abi3/Nisch/Lama4/Nckap1l/Jam3/Ptprk/Dmtn/Fbxo31/Atoh8/Srf/Adam15/Gas6/Tgfb1/Calr/Pawr/Itga2b/Gna12/Mmp2/Mmp14/Cyr61/Rtn4/Lgals3/Col3a1/Nox4/Tie1/Efna1	68	BP	Spalax<Rat FC>2 in normoxia
GO:0032879	regulation of localization	180/966	811/5788	6.8218e-06	0.000626631	0.00049797	Pnkd/Bbs2/Acsl4/Hmgn3/Vegfc/P3h1/Ecm1/Chrd/Bmpr2/Apoa5/Faf1/Coro1a/Prkcd/Zfp384/Camk1/Ero1a/Pbld1/Epcam/B2m/Tspo/C3/Fgg/Gja1/Hspb1/Igf1/Il1a/Il1b/Jun/Mst1/Myc/Tmem37/Arhgap4/Pde4b/Trib3/Arfgap1/Pla2g4a/Prnp/Ptgs1/Sdc4/Sparc/Ptger3/Glul/Il4r/Avpr1a/Il6st/Aqp1/Mfge8/Rapgef4/Anxa3/Nr1d1/Bcar1/Ctsh/Kcnj8/Pemt/Cd74/Hspa5/Plau/Selp/Ppard/Rbp4/Tgfb3/Apoe/Syt3/Hck/Rab8b/Nlrp3/Serpinf1/Inpp5k/Snf8/Vps37b/…	180	BP	Spalax<Rat FC>2 in normoxia
GO:0050877	neurological system process	55/966	187/5788	7.62804e-06	0.000686676	0.000545686	Pnkd/Crym/Gpx1/Igf1/Il1a/Il1b/Jun/Myc/Nr2f6/Prnp/Ptgs1/Pigr/Avpr1a/Aqp1/Rapgef4/Rbp4/Slc11a2/Aldh1a3/Gm2a/Serpinf1/Ift20/Atxn2/Il18/Aars/Gch1/Serpine2/Unc119/Tas1r1/Chrne/Pak1/Hexb/Spg20/Hif1a/P2ry2/S1pr1/Hexa/Fig4/Chd7/Mtmr2/Jam3/Manf/Bhlhb9/Amfr/Man2b1/Srf/Nptn/Adcy3/Pawr/Adnp/Zfp385a/Lum/Slc12a2/Dvl1/Plk2/Rtn4	55	BP	Spalax<Rat FC>2 in normoxia
GO:0006909	phagocytosis	21/966	48/5788	8.99421e-06	0.000757885	0.000602274	Coro1a/C3/Il1b/Mfge8/Anxa3/Hck/Lman2/Elmo3/Irf8/Aif1/Mex3b/Nckap1l/Jmjd6/Pld4/Bin2/Nr1h3/Gas6/Tgfb1/Calr/Mertk/Pros1	21	BP	Spalax<Rat FC>2 in normoxia
GO:0007165	signal transduction	295/966	1444/5788	9.0904e-06	0.000757885	0.000602274	Dgkq/Ift140/Otulin/Bbs2/Vegfc/Skil/Itga6/Dusp1/Mapk8ip1/Ptprn/Ecm1/Chrd/Bmpr2/Faf1/Dgka/Arf3/Coro1a/Skap2/Prkcd/Ppp1r15a/P2ry14/Dusp5/Camk1/Ero1a/Pbld1/Epcam/Hyou1/Sez6/C3/Cat/Cebpb/Cela1/Fgg/Gja1/Gpx1/Hspb1/Igf1/Il1a/Il1b/Jun/Lepr/Mst1/Myc/Cd48/Adgrf5/Nr2f6/Bmf/Arhgap4/Pde4b/Cant1/Trib3/Optn/Prnp/Sdc4/Sparc/Ptger3/Gcgr/Pigr/Il4r/Foxa1/Avpr1a/Gadd45a/Il6st/Rapgef4/Rab38/Nr1d1/Tank/Bcar1/Ctsh/Npm1…	295	BP	Spalax<Rat FC>2 in normoxia
GO:0015711	organic anion transport	42/966	131/5788	9.16657e-06	0.000757885	0.000602274	Acsl4/Slc6a9/Apoa5/Slco2b1/Prkcd/Slc6a13/Fabp1/Gja1/Il1a/Il1b/Myc/Pla2g4a/Ptger3/Avpr1a/Cpt2/Apoe/Slc13a5/Slc43a2/Irs2/Pak1/Slc6a6/Pctp/Pitpna/Slc16a4/P2ry2/Slc35b4/Slc16a7/Plin2/Mfsd2a/Slc46a1/Slc22a17/Slc26a8/Atp11b/Repin1/Mapk9/Slc6a8/Aqp9/Slc27a2/Prelid2/Slc22a8/Crot/Abcg1	42	BP	Spalax<Rat FC>2 in normoxia
GO:2000026	regulation of multicellular organismal development	127/966	538/5788	9.22191e-06	0.000757885	0.000602274	Vegfc/Skil/Ankh/Ecm1/Chrd/Bmpr2/Ppp1r15a/Tmem176b/Camk1/Pbld1/Sez6/Tspo/C3/Cebpb/Cela1/Gja1/Gpx1/Hspb1/Igf1/Il1a/Il1b/Jun/Mst1/Myc/Neu1/Arhgap4/Pla2g4a/Sparc/Ptger3/Il4r/Foxa1/Il6st/Aqp1/Rapgef4/Anxa3/Mgp/Ctsh/Cd74/Plau/Hnf1b/Ppard/Rbp4/Tgfb3/Apoe/Syt3/Serpinf1/Aspm/Xbp1/Lig4/Id4/Ctdp1/Nedd4l/Inhba/Serpine2/Spg20/Snapin/Pygo2/Timp2/Hif1a/Ifrd1/P2ry2/Arntl/Smarcd3/Tmem176a/S1pr1/Dguok/Atraid/Ulk2/…	127	BP	Spalax<Rat FC>2 in normoxia
GO:0051272	positive regulation of cellular component movement	48/966	157/5788	9.26098e-06	0.000757885	0.000602274	Vegfc/Bmpr2/Coro1a/Epcam/Hspb1/Igf1/Il1a/Il1b/Jun/Myc/Sparc/Ptger3/Il6st/Aqp1/Rapgef4/Anxa3/Bcar1/Ctsh/Cd74/Hspa5/Plau/Selp/Vtn/Il18/Stmn1/Irs2/Aif1/Pak1/Hif1a/P2ry2/S1pr1/Bcl6/Cfap20/Nckap1l/Dmtn/Fbxo31/Atoh8/Gas6/Map2k2/Tgfb1/Calr/Pawr/Itga2b/Mmp2/Mmp14/Cyr61/Lgals3/Nox4	48	BP	Spalax<Rat FC>2 in normoxia
GO:0065008	regulation of biological quality	232/966	1098/5788	1.11402e-05	0.000895392	0.000711548	Pnkd/Bbs2/Hmgn3/Vegfc/P3h1/Skil/F11r/Ptprn/Vwf/Crym/C9/Bmpr2/Apoa5/Faf1/Coro1a/Prkcd/Camk1/Ero1a/Pbld1/Sez6/Zc3h14/B2m/Tspo/C3/Cad/Cp/Fgg/Gja1/Gpx1/Hspb1/Igf1/Il1a/Il1b/Jun/Lcat/Lipc/Myc/Adgrf5/Arhgap4/Pde4b/Retsat/Pla2g4a/Ptgs1/Ptger3/Lamp2/Gcgr/Glul/Pigr/Foxa1/Avpr1a/Stx2/Cyp17a1/Il6st/Aqp1/Rapgef4/Acadl/Rab38/Nr1d1/Ctsh/Dio1/Kcnj8/Npm1/Cd74/Hspa5/Plau/Hnf1b/Selp/Ppard/Rbp4/Slc11a2/Apoe/Syt3/Hc…	232	BP	Spalax<Rat FC>2 in normoxia
GO:0032368	regulation of lipid transport	17/966	35/5788	1.18426e-05	0.00093515	0.000743142	Acsl4/Apoa5/Prkcd/Il1a/Il1b/Apoe/Irs2/P2ry2/Pltp/Kdm5b/Irak1/Repin1/Mapk9/Nr1h2/Nr1h3/Nucb2/Abcg1	17	BP	Spalax<Rat FC>2 in normoxia
GO:0044710	single-organism metabolic process	367/966	1858/5788	1.25654e-05	0.000975117	0.000774903	Sep15/Pecr/Acsl4/P3h1/Phyh/Tdg/Dusp1/Mapk8ip1/Jdp2/Kynu/Crym/C9/Bmpr2/Apoa5/Fabp5/Prkcd/Ppp1r15a/Dusp5/Ppp4c/Ero1a/Acly/Tspo/C3/Cad/Cat/Cp/Cyp1a2/Fabp1/Fgg/Gpx1/Igf1/Il1a/Il1b/Jun/Lcat/Ldha/Lepr/Lipc/Me1/Myc/Neu1/Adgrf5/Uxs1/Pnpla7/Pde4b/Trib3/Optn/Retsat/Pla2g4a/Ptgs1/Ptger3/Gcgr/Glul/Avpr1a/Gadd45a/Cyp17a1/Il6st/Aqp1/Amacr/Acadl/Miox/Nr1d1/Lipe/Cpt2/Ctsh/Dio1/Ndufa5/Npm1/Pemt/Rpn1/Cd74/Ppard/Ct…	367	BP	Spalax<Rat FC>2 in normoxia
GO:0046903	secretion	87/966	342/5788	1.44796e-05	0.00110462	0.000877815	Pnkd/Acsl4/Hmgn3/Vegfc/P3h1/Ptprn/Coro1a/Sdf4/Zfp384/Cad/Fgg/Gja1/Igf1/Il1a/Il1b/Myc/Optn/Pla2g4a/Ptgs1/Sdc4/Ptger3/Gcgr/Glul/Il4r/Avpr1a/Stx2/Il6st/Aqp1/Rapgef4/Anxa3/Nr1d1/Cd74/Hnf1b/Ppard/Rbp4/Tgfb3/Syt3/Hck/Rab8b/Nlrp3/Snf8/Xbp1/Trim27/Inhba/Lrp2/Serpine2/Irs2/Pak1/Trpm2/Snapin/Hif1a/P2ry2/Arntl/Rhbdf2/Kdm5b/Nisch/Chuk/Ephb6/Chd7/Panx1/Mon1a/Dmtn/Traf3ip2/Creb3l1/Selt/Slc8b1/Selm/Pdcd6ip/Mapk…	87	BP	Spalax<Rat FC>2 in normoxia
GO:0014074	response to purine-containing compound	26/966	68/5788	1.5651e-05	0.00115687	0.000919334	Dgkq/Dusp1/Ptprn/Ppp1r15a/Cad/Igf1/Il1b/Jun/Junb/Ldha/Sparc/Cyp17a1/Aqp1/Inpp5k/Il18/Hif1a/P2ry2/Panx1/Dmtn/Hsp90b1/Aqp9/Cdo1/Pde2a/Thbd/Hdac2/Nox4	26	BP	Spalax<Rat FC>2 in normoxia
GO:0044767	single-organism developmental process	359/966	1816/5788	1.56785e-05	0.00115687	0.000919334	Ift140/Otulin/Sep15/Bbs2/Acsl4/Vegfc/P3h1/Skil/Ankh/Itga6/Dusp1/F11r/Tgfbi/Ecm1/Vwf/Jdp2/Dnase1l3/Ptpn12/Chrd/Bmpr2/Apoa5/Slco2b1/Coro1a/Sdf4/Prkcd/Ppp1r15a/Dusp5/Tmem176b/Camk1/Ero1a/Pbld1/Epcam/Eif2b5/Sez6/B2m/Tspo/C3/Cad/Cat/Cebpb/Cp/Cyp1a2/Cela1/Gja1/Gpx1/Hspb1/Igf1/Il1a/Il1b/Jun/Junb/Ldha/Lepr/Lipc/Mst1/Myc/Neu1/Adgrf5/Nr2f6/Arhgap4/Trib3/Pla2g4a/Ptgs1/Sdc4/Sparc/Ptger3/Il4r/Foxa1/Avpr1a/Stx…	359	BP	Spalax<Rat FC>2 in normoxia
GO:0032502	developmental process	362/966	1834/5788	1.64026e-05	0.00117516	0.000933876	Ift140/Otulin/Sep15/Bbs2/Acsl4/Vegfc/P3h1/Skil/Ankh/Itga6/Dusp1/F11r/Tgfbi/Ecm1/Vwf/Jdp2/Dnase1l3/Ptpn12/Chrd/Bmpr2/Apoa5/Slco2b1/Coro1a/Sdf4/Prkcd/Ppp1r15a/Dusp5/Tmem176b/Camk1/Ero1a/Pbld1/Epcam/Eif2b5/Sez6/B2m/Tspo/C3/Cad/Cat/Cebpb/Cp/Cyp1a2/Cela1/Gja1/Gpx1/Hspb1/Igf1/Il1a/Il1b/Jun/Junb/Ldha/Lepr/Lipc/Mst1/Myc/Neu1/Adgrf5/Nr2f6/Pnpla7/Arhgap4/Trib3/Pla2g4a/Ptgs1/Sdc4/Sparc/Ptger3/Il4r/Foxa1/Avp…	362	BP	Spalax<Rat FC>2 in normoxia
GO:0048518	positive regulation of biological process	370/966	1880/5788	1.64486e-05	0.00117516	0.000933876	Otulin/Bbs2/Acsl4/Hmgn3/Vegfc/Skil/Itga6/Dusp1/Mapk8ip1/F11r/Ecm1/Jdp2/Chrd/C9/Bmpr2/Apoa5/Faf1/Coro1a/Skap2/Prkcd/Abcc4/Zfp384/Ppp1r15a/Camk1/Epcam/Eif2b5/Sez6/B2m/Tspo/C3/Cat/Cebpb/Cela1/Fabp1/Fgg/Gja1/Gpx1/Hspb1/Igf1/Il1a/Il1b/Jun/Junb/Ldha/Lepr/Mst1/Myc/Neu1/Adgrf5/Bmf/Arhgap4/Pde4b/Cant1/Trib3/Optn/Arfgap1/Pla2g4a/Prnp/Ptgs1/Sdc4/Sparc/Ptger3/Glul/Il4r/Foxa1/Avpr1a/Gadd45a/Cyp17a1/Il6st/Aqp1…	370	BP	Spalax<Rat FC>2 in normoxia
GO:0051128	regulation of cellular component organization	187/966	860/5788	1.71372e-05	0.00120523	0.000957768	Ift140/Acsl4/Skil/Mapre1/Dusp1/F11r/Jdp2/Cgrrf1/Bmpr2/Apoa5/Faf1/Coro1a/Prkcd/Camk1/Pbld1/Sez6/B2m/C3/Fabp1/Gja1/Gpx1/Igf1/Il1a/Il1b/Jun/Lcat/Myc/Neu1/Bmf/Arhgap4/Arfgap1/Pla2g4a/Sdc4/Sparc/Il4r/Foxa1/Avpr1a/Stx2/Aqp1/Mfge8/Rapgef4/Npm1/Pemt/Hnf1b/Selp/Ppard/Ctsl/Tgfb3/Apoe/Syt3/Hck/Rab8b/Taok1/Serpinf1/Inpp5k/Ift20/Snf8/Fmnl1/Tmem39a/Vps37b/Atxn2/Arpc3/Xbp1/Tinf2/Mycbp2/Lman2/Trim27/Ctdp1/Nedd4l…	187	BP	Spalax<Rat FC>2 in normoxia
GO:0032940	secretion by cell	75/966	286/5788	1.88359e-05	0.00130431	0.00103651	Pnkd/Hmgn3/Vegfc/P3h1/Ptprn/Coro1a/Sdf4/Zfp384/Fgg/Gja1/Igf1/Il1a/Il1b/Optn/Ptgs1/Sdc4/Ptger3/Gcgr/Glul/Il4r/Avpr1a/Stx2/Il6st/Aqp1/Rapgef4/Anxa3/Nr1d1/Hnf1b/Ppard/Rbp4/Tgfb3/Syt3/Hck/Rab8b/Nlrp3/Snf8/Xbp1/Trim27/Inhba/Lrp2/Serpine2/Irs2/Pak1/Trpm2/Snapin/Hif1a/Arntl/Rhbdf2/Kdm5b/Nisch/Ephb6/Chd7/Panx1/Mon1a/Dmtn/Traf3ip2/Creb3l1/Selt/Slc8b1/Selm/Pdcd6ip/Nr1h2/Nr1h3/Gas6/Tgfb1/Nucb2/Cdc42/Mertk/D…	75	BP	Spalax<Rat FC>2 in normoxia
GO:0048870	cell motility	101/966	414/5788	1.99358e-05	0.00133927	0.00106429	Bbs2/Vegfc/Itga6/Ecm1/Chrd/Bmpr2/Coro1a/Prkcd/Pbld1/Epcam/Tspo/Gja1/Gpx1/Hspb1/Igf1/Il1a/Il1b/Jun/Mst1/Myc/Arhgap4/Pde4b/Sdc4/Sparc/Ptger3/Il6st/Aqp1/Rapgef4/Anxa3/Bcar1/Ctsh/Cd74/Hspa5/Plau/Selp/Ppard/Apoe/Serpinf1/Fmnl1/Aspm/Ing2/Vtn/Elmo3/Il18/Spint2/Irs2/Arhgap18/Aif1/Pak1/Hexb/Hif1a/P2ry2/Pltp/S1pr1/Tp53inp1/Sh3bgrl3/Rcc2/Pstpip1/Dock10/Abi3/Sdccag8/Arhgap24/Nisch/Gpm6a/Cfap20/Slc26a8/Lama4/…	101	BP	Spalax<Rat FC>2 in normoxia
GO:0051674	localization of cell	101/966	414/5788	1.99358e-05	0.00133927	0.00106429	Bbs2/Vegfc/Itga6/Ecm1/Chrd/Bmpr2/Coro1a/Prkcd/Pbld1/Epcam/Tspo/Gja1/Gpx1/Hspb1/Igf1/Il1a/Il1b/Jun/Mst1/Myc/Arhgap4/Pde4b/Sdc4/Sparc/Ptger3/Il6st/Aqp1/Rapgef4/Anxa3/Bcar1/Ctsh/Cd74/Hspa5/Plau/Selp/Ppard/Apoe/Serpinf1/Fmnl1/Aspm/Ing2/Vtn/Elmo3/Il18/Spint2/Irs2/Arhgap18/Aif1/Pak1/Hexb/Hif1a/P2ry2/Pltp/S1pr1/Tp53inp1/Sh3bgrl3/Rcc2/Pstpip1/Dock10/Abi3/Sdccag8/Arhgap24/Nisch/Gpm6a/Cfap20/Slc26a8/Lama4/…	101	BP	Spalax<Rat FC>2 in normoxia
GO:0015718	monocarboxylic acid transport	22/966	54/5788	2.19767e-05	0.00145466	0.00115599	Acsl4/Slco2b1/Slc6a13/Fabp1/Il1a/Il1b/Myc/Pla2g4a/Cpt2/Apoe/Irs2/Pak1/Slc16a4/P2ry2/Slc16a7/Plin2/Mfsd2a/Repin1/Mapk9/Aqp9/Slc27a2/Crot	22	BP	Spalax<Rat FC>2 in normoxia
GO:0019222	regulation of metabolic process	416/966	2152/5788	2.24343e-05	0.00146343	0.00116295	Pnkd/Dgkq/Otulin/LOC100909712/Zfp182/Peg3/Bbs2/Hmgn3/Vegfc/Ccnl1/P3h1/Skil/Itga6/Tdg/Dusp1/Mapk8ip1/F11r/Ecm1/Jdp2/Crym/Apbb3/Chrd/Bmpr2/Apoa5/Faf1/Prkcd/Zfp384/Ppp1r15a/Dusp5/Clk3/Ppp4c/Camk1/Pbld1/Epcam/Eif2b5/Zc3h14/Tspo/C3/Cat/Cebpb/Cyp1a2/Cela1/Fabp1/Fgg/Gja1/Gpx1/Hspb1/Igf1/Il1a/Il1b/Jun/Junb/Lepr/Me1/Mst1/Myc/Adgrf5/Nr2f6/Arhgap4/Trib3/Optn/Arfgap1/Pla2g4a/Prnp/Sdc4/Ptger3/Gcgr/Foxa1/Avpr1…	416	BP	Spalax<Rat FC>2 in normoxia
GO:0008610	lipid biosynthetic process	60/966	217/5788	2.45099e-05	0.00156354	0.00124251	Pecr/Acsl4/Apoa5/Fabp5/Prkcd/Acly/Tspo/C3/Igf1/Il1a/Il1b/Lcat/Lipc/Adgrf5/Trib3/Pla2g4a/Ptgs1/Avpr1a/Cyp17a1/Amacr/Acadl/Nr1d1/Pemt/Cd74/Ppard/Apoe/Aldh1a3/Insig2/Oxsm/Isyna1/Chka/Ndufab1/Chkb/Hexb/Pigs/Pibf1/Smpd1/Agpat2/Dolk/Mcat/Lpin3/Pck1/Sh3yl1/Pigh/Taz/Pigc/Sptlc2/Mid1ip1/Acer3/Mapk9/Nt5e/Nr1h2/Nr1h3/B4galnt1/Slc27a2/Cyr61/Fads1/Pik3cb/Abcg1/Pcyt2	60	BP	Spalax<Rat FC>2 in normoxia
GO:0046889	positive regulation of lipid biosynthetic process	18/966	40/5788	2.46637e-05	0.00156354	0.00124251	Apoa5/Prkcd/Igf1/Il1a/Il1b/Adgrf5/Pla2g4a/Avpr1a/Cyp17a1/Nr1d1/Apoe/Mid1ip1/Mapk9/Nt5e/Nr1h2/Nr1h3/Cyr61/Abcg1	18	BP	Spalax<Rat FC>2 in normoxia
GO:0009607	response to biotic stimulus	69/966	260/5788	2.6924e-05	0.00168313	0.00133754	Prkcd/B2m/Tspo/Cebpb/Cyp1a2/Fabp1/Gpx1/Hspb1/Igf1/Il1a/Il1b/Jun/Junb/Pde4b/Optn/Pla2g4a/Sparc/Ptger3/Il4r/Cyp17a1/Anxa3/Nr1d1/Kcnj8/Hspa5/Plau/Selp/Ptgfr/Ppard/Hck/Nlrp3/Fxr2/Tmem39a/Xbp1/Il18/Irf8/Gch1/Stmn1/Ier3/Cd180/Hif1a/P2ry2/Akirin2/Yipf1/Srr/Ppp1r15b/Pvrl2/Chuk/Slc35c1/Zcchc11/Irak3/Trim11/Traf3ip2/Tmem39b/Mtss1/Otud5/Irak1/Ikbke/Lmcd1/Mapk9/Nr1h3/Casp9/Tgfb1/Gpx3/Pawr/Mta1/Htra1/Pros1/Th…	69	BP	Spalax<Rat FC>2 in normoxia
GO:2000147	positive regulation of cell motility	46/966	154/5788	2.75757e-05	0.00169407	0.00134624	Vegfc/Bmpr2/Coro1a/Epcam/Hspb1/Igf1/Il1a/Il1b/Jun/Myc/Sparc/Ptger3/Il6st/Aqp1/Rapgef4/Anxa3/Bcar1/Ctsh/Cd74/Hspa5/Plau/Selp/Vtn/Il18/Irs2/Aif1/Pak1/Hif1a/P2ry2/S1pr1/Cfap20/Nckap1l/Dmtn/Fbxo31/Atoh8/Gas6/Map2k2/Tgfb1/Calr/Pawr/Itga2b/Mmp2/Mmp14/Cyr61/Lgals3/Nox4	46	BP	Spalax<Rat FC>2 in normoxia
GO:0042127	regulation of cell proliferation	115/966	488/5788	2.78519e-05	0.00169407	0.00134624	Vegfc/Ecm1/Chrd/Bmpr2/Coro1a/Skap2/Abcc4/Ppp1r15a/Pbld1/Epcam/Tspo/Cebpb/Cela1/Fabp1/Gja1/Gpx1/Igf1/Il1a/Il1b/Jun/Junb/Mst1/Myc/Neu1/Optn/Pla2g4a/Prnp/Ptgs1/Sparc/Glul/Il4r/Avpr1a/Il6st/Aqp1/Mfge8/Nr1d1/Ctsh/Npm1/Pemt/Cd74/Plau/Ptgfr/Ppard/Ctsl/Rbp4/Tgfb3/Apoe/Hck/Serpinf1/Aspm/Prg4/Dpt/Xbp1/Tinf2/Ing2/Lig4/Id4/Il18/Inhba/Spint2/Serpine2/Irs2/Aif1/Pak1/Pygo2/Timp2/Hif1a/Smarcd3/S1pr1/Tp53inp1/Aki…	115	BP	Spalax<Rat FC>2 in normoxia
GO:0032963	collagen metabolic process	13/966	24/5788	2.94257e-05	0.00172098	0.00136763	Prkcd/Ppard/Ctsl/Tgfb3/Il18/Serpinh1/Hif1a/Cbx8/Errfi1/Adam15/Tgfb1/Mmp2/Mmp14	13	BP	Spalax<Rat FC>2 in normoxia
GO:0044259	multicellular organismal macromolecule metabolic process	13/966	24/5788	2.94257e-05	0.00172098	0.00136763	Prkcd/Ppard/Ctsl/Tgfb3/Il18/Serpinh1/Hif1a/Cbx8/Errfi1/Adam15/Tgfb1/Mmp2/Mmp14	13	BP	Spalax<Rat FC>2 in normoxia
GO:0050764	regulation of phagocytosis	12/966	21/5788	2.94414e-05	0.00172098	0.00136763	C3/Il1b/Mfge8/Hck/Lman2/Mex3b/Nckap1l/Gas6/Tgfb1/Calr/Mertk/Pros1	12	BP	Spalax<Rat FC>2 in normoxia
GO:0008283	cell proliferation	141/966	624/5788	3.22336e-05	0.00186004	0.00147813	Vegfc/Ecm1/Chrd/Bmpr2/Coro1a/Skap2/Prkcd/Abcc4/Ppp1r15a/Pbld1/Epcam/Tspo/Cebpb/Cela1/Fabp1/Gja1/Gpx1/Igf1/Il1a/Il1b/Jun/Junb/Mst1/Myc/Neu1/Optn/Pla2g4a/Prnp/Ptgs1/Sparc/Glul/Il4r/Avpr1a/Il6st/Aqp1/Mfge8/Nr1d1/Ctsh/Npm1/Pemt/Cd74/Plau/Hnf1b/Ptgfr/Ppard/Ctsl/Rbp4/Tgfb3/Apoe/Hck/Cops2/Serpinf1/Ift20/Aspm/Prg4/Dpt/Xbp1/Tinf2/Ing2/Lig4/Id4/Mki67/Il18/Inhba/Lrp2/Spint2/Serpine2/Irs2/Aif1/Pak1/RGD735065…	141	BP	Spalax<Rat FC>2 in normoxia
GO:0045596	negative regulation of cell differentiation	55/966	196/5788	3.40657e-05	0.00194088	0.00154238	Skil/Jdp2/Chrd/Tmem176b/Pbld1/Sez6/Tspo/Igf1/Il1a/Il1b/Myc/Arhgap4/Trib3/Ptger3/Il4r/Foxa1/Cd74/Hnf1b/Apoe/Aspm/Xbp1/Id4/Ctdp1/Il18/Spg20/Snapin/Ifrd1/Arntl/Tmem176a/Dguok/Rcc2/Ulk2/Bcl6/Iqcb1/Ldb1/Ezh2/Kdm4a/RGD1307704/Prickle1/Trim11/Dmtn/Lmo2/Tgfb1/Nucb2/Calr/LOC679811/Rbm15/Meis1/Zfp36/Lrp4/Plk2/Rtn4/Col3a1/Hdac2/Efna1	55	BP	Spalax<Rat FC>2 in normoxia
GO:0048609	multicellular organismal reproductive process	65/966	243/5788	3.54166e-05	0.00199263	0.00158349	Sep15/Bbs2/Acsl4/Skil/Bmpr2/Eif2b5/Cebpb/Igf1/Il1a/Il1b/Junb/Lepr/Mst1/Myc/Pla2g4a/Ptger3/Il4r/Avpr1a/Cyp17a1/Phtf1/Ctsh/Plau/Ppard/Ctsl/Rbp4/Serpinf1/Adamts2/Usp42/Aspm/Ing2/Il18/Inhba/Serpine2/Trpm2/Hexb/Pygo2/Timp2/Hif1a/P2ry2/Nphp1/Arntl/Cmpk1/Bcl6/Pvrl2/Slc26a8/Gopc/Kdm5a/Mast2/Jam3/Sfmbt1/Tgfb1/Calr/Hsf2/Adnp/B4galnt1/Dnaja1/Mertk/Nup62/Vipas39/Tbpl1/Adamts1/Mmp2/Mmp14/Prdx4/Tdrd7	65	BP	Spalax<Rat FC>2 in normoxia
GO:0001816	cytokine production	49/966	169/5788	3.62661e-05	0.00201523	0.00160146	F11r/Prkcd/B2m/Tspo/C3/Cebpb/Hspb1/Il1a/Il1b/Pde4b/Optn/Prnp/Il4r/Cd74/Tgfb3/Nlrp3/Prg4/Xbp1/Trim27/Il18/Irf8/Hif1a/P2ry2/Akirin2/Bcl6/Tbc1d23/Pibf1/Ripk1/Sigirr/Agpat2/Ephb6/Il17ra/Zcchc11/Errfi1/Mast2/Irak3/Nckap1l/Panx1/Azi2/Atg9a/Mapk9/Gas6/Tgfb1/Pawr/Atf4/Zfp36/Fabp4/Lum/Hdac2	49	BP	Spalax<Rat FC>2 in normoxia
GO:0033273	response to vitamin	21/966	52/5788	3.94551e-05	0.0021657	0.00172103	Kynu/Crym/Tspo/Cat/Gpx1/Il1a/Il1b/Pla2g4a/Sparc/Pemt/Ppard/Lrp2/Pdia3/Tpcn2/Fzd1/Gas6/Tgfb1/Pawr/Setdb1/Adamts1/Fads1	21	BP	Spalax<Rat FC>2 in normoxia
GO:0051093	negative regulation of developmental process	69/966	263/5788	4.02782e-05	0.00218424	0.00173577	Bbs2/Skil/Ecm1/Jdp2/Chrd/Tmem176b/Pbld1/Sez6/Tspo/Gja1/Igf1/Il1a/Il1b/Myc/Arhgap4/Trib3/Sparc/Ptger3/Il4r/Foxa1/Cd74/Hnf1b/Rbp4/Apoe/Serpinf1/Atxn2/Aspm/Xbp1/Id4/Ctdp1/Il18/Spg20/Snapin/Hif1a/Ifrd1/Arntl/Tmem176a/Dguok/Rcc2/Ulk2/Bcl6/Iqcb1/Ldb1/Fig4/Ezh2/Kdm4a/RGD1307704/Prickle1/Mtmr2/Trim11/Dmtn/Lmo2/Phf14/Gas6/Sfmbt1/Tgfb1/Nucb2/Calr/LOC679811/Rbm15/Meis1/Zfp36/Lrp4/Plk2/Rtn4/Col3a1/Hdac2/Tie1…	69	BP	Spalax<Rat FC>2 in normoxia
GO:0043207	response to external biotic stimulus	66/966	249/5788	4.20672e-05	0.00222758	0.00177021	Prkcd/B2m/Tspo/Cebpb/Cyp1a2/Fabp1/Gpx1/Hspb1/Igf1/Il1a/Il1b/Jun/Junb/Pde4b/Optn/Pla2g4a/Sparc/Ptger3/Il4r/Cyp17a1/Anxa3/Nr1d1/Kcnj8/Plau/Selp/Ptgfr/Ppard/Hck/Nlrp3/Fxr2/Tmem39a/Xbp1/Il18/Irf8/Gch1/Stmn1/Ier3/Cd180/Hif1a/P2ry2/Akirin2/Yipf1/Srr/Chuk/Slc35c1/Zcchc11/Irak3/Trim11/Traf3ip2/Tmem39b/Mtss1/Otud5/Irak1/Ikbke/Lmcd1/Mapk9/Nr1h3/Casp9/Tgfb1/Gpx3/Pawr/Mta1/Htra1/Pros1/Thbd/Hdac2	66	BP	Spalax<Rat FC>2 in normoxia
GO:0051707	response to other organism	66/966	249/5788	4.20672e-05	0.00222758	0.00177021	Prkcd/B2m/Tspo/Cebpb/Cyp1a2/Fabp1/Gpx1/Hspb1/Igf1/Il1a/Il1b/Jun/Junb/Pde4b/Optn/Pla2g4a/Sparc/Ptger3/Il4r/Cyp17a1/Anxa3/Nr1d1/Kcnj8/Plau/Selp/Ptgfr/Ppard/Hck/Nlrp3/Fxr2/Tmem39a/Xbp1/Il18/Irf8/Gch1/Stmn1/Ier3/Cd180/Hif1a/P2ry2/Akirin2/Yipf1/Srr/Chuk/Slc35c1/Zcchc11/Irak3/Trim11/Traf3ip2/Tmem39b/Mtss1/Otud5/Irak1/Ikbke/Lmcd1/Mapk9/Nr1h3/Casp9/Tgfb1/Gpx3/Pawr/Mta1/Htra1/Pros1/Thbd/Hdac2	66	BP	Spalax<Rat FC>2 in normoxia
GO:0050793	regulation of developmental process	160/966	728/5788	4.39193e-05	0.00229861	0.00182666	Ift140/Bbs2/Vegfc/Skil/Ankh/Ecm1/Jdp2/Chrd/Bmpr2/Coro1a/Ppp1r15a/Tmem176b/Camk1/Pbld1/Sez6/Tspo/C3/Cebpb/Cela1/Gja1/Gpx1/Hspb1/Igf1/Il1a/Il1b/Jun/Junb/Mst1/Myc/Neu1/Arhgap4/Trib3/Pla2g4a/Sparc/Ptger3/Il4r/Foxa1/Il6st/Aqp1/Rapgef4/Anxa3/Nr1d1/Mgp/Ctsh/Cd74/Plau/Hnf1b/Ppard/Rbp4/Tgfb3/Apoe/Syt3/Hck/Pdlim7/Serpinf1/Ift20/Fmnl1/Atxn2/Aspm/Xbp1/Lig4/Id4/Ctdp1/Nedd4l/Il18/Inhba/Serpine2/Arhgap18/Hexb/S…	160	BP	Spalax<Rat FC>2 in normoxia
GO:0071310	cellular response to organic substance	148/966	665/5788	4.5887e-05	0.00237399	0.00188656	Bbs2/Hmgn3/Vegfc/Skil/Itga6/Dusp1/Ptprn/Ecm1/Chrd/Bmpr2/Coro1a/Prkcd/Ppp1r15a/Ppp4c/Ero1a/Pbld1/B2m/Tspo/Cad/Cat/Cebpb/Hspb1/Igf1/Il1a/Il1b/Jun/Junb/Lepr/Lipc/Myc/Nr2f6/Pde4b/Trib3/Sparc/Ptger3/Gcgr/Il4r/Avpr1a/Cyp17a1/Il6st/Aqp1/Rapgef4/Nr1d1/Bcar1/Ctsh/Npm1/Cd74/Hspa5/Plau/Ptgfr/Ppard/Ctsl/Slc11a2/Tgfb3/Apoe/Hck/Rab8b/Nlrp3/Map2k4/Serpinf1/Inpp5k/Mtmr4/Eprs/Ube2k/Xbp1/Ing2/Col4a1/Il18/Inhba/Aar…	148	BP	Spalax<Rat FC>2 in normoxia
GO:0030728	ovulation	10/966	16/5788	4.87432e-05	0.00249311	0.00198121	Il1b/Lepr/Myc/Pla2g4a/Il4r/Cyp17a1/Plau/Inhba/Adamts1/Mmp2	10	BP	Spalax<Rat FC>2 in normoxia
GO:0006955	immune response	72/966	279/5788	4.93126e-05	0.00249389	0.00198183	Otulin/Ecm1/Kynu/C9/Coro1a/Skap2/Prkcd/P2ry14/B2m/C3/Gpx1/Il1a/Il1b/Myc/Pde4b/Pigr/Il4r/Anxa3/Bcar1/Ctsh/Cd74/Ctsl/Tgfb3/Hck/Dclre1c/Prg4/Eprs/Ube2k/Xbp1/Lig4/Trim27/Vtn/Il18/Ctf1/Irf8/Gch1/Aif1/Cd180/Akirin2/Fbxo9/Bcl6/Nrros/Apbb1ip/Pvrl2/Paxip1/Ephb6/Exosc3/C8b/Irak3/Nckap1l/Jam3/Trim11/Map3k14/Dusp22/Unc93b1/Traf3ip2/Atg9a/Irak1/Ikbke/Il34/Adam15/Hpx/Gas6/Tgfb1/Masp2/Msrb1/Cfi/Mmp2/Lgals3/Col3…	72	BP	Spalax<Rat FC>2 in normoxia
GO:0040017	positive regulation of locomotion	47/966	162/5788	5.12807e-05	0.00256461	0.00203803	Vegfc/Bmpr2/Coro1a/Epcam/Hspb1/Igf1/Il1a/Il1b/Jun/Myc/Sparc/Ptger3/Il6st/Aqp1/Rapgef4/Anxa3/Bcar1/Ctsh/Cd74/Hspa5/Plau/Selp/Vtn/Il18/Irs2/Aif1/Pak1/Hif1a/P2ry2/S1pr1/Cfap20/Nckap1l/Trim11/Dmtn/Fbxo31/Atoh8/Gas6/Map2k2/Tgfb1/Calr/Pawr/Itga2b/Mmp2/Mmp14/Cyr61/Lgals3/Nox4	47	BP	Spalax<Rat FC>2 in normoxia
GO:0032504	multicellular organism reproduction	65/966	246/5788	5.3405e-05	0.0026415	0.00209914	Sep15/Bbs2/Acsl4/Skil/Bmpr2/Eif2b5/Cebpb/Igf1/Il1a/Il1b/Junb/Lepr/Mst1/Myc/Pla2g4a/Ptger3/Il4r/Avpr1a/Cyp17a1/Phtf1/Ctsh/Plau/Ppard/Ctsl/Rbp4/Serpinf1/Adamts2/Usp42/Aspm/Ing2/Il18/Inhba/Serpine2/Trpm2/Hexb/Pygo2/Timp2/Hif1a/P2ry2/Nphp1/Arntl/Cmpk1/Bcl6/Pvrl2/Slc26a8/Gopc/Kdm5a/Mast2/Jam3/Sfmbt1/Tgfb1/Calr/Hsf2/Adnp/B4galnt1/Dnaja1/Mertk/Nup62/Vipas39/Tbpl1/Adamts1/Mmp2/Mmp14/Prdx4/Tdrd7	65	BP	Spalax<Rat FC>2 in normoxia
GO:0042304	regulation of fatty acid biosynthetic process	11/966	19/5788	5.44804e-05	0.00266539	0.00211813	Apoa5/Trib3/Pla2g4a/Avpr1a/Acadl/Insig2/Pibf1/Mid1ip1/Mapk9/Nr1h2/Nr1h3	11	BP	Spalax<Rat FC>2 in normoxia
GO:0007267	cell-cell signaling	59/966	218/5788	5.65632e-05	0.00273754	0.00217546	Pnkd/Hmgn3/Slc6a9/Ptprn/Slc6a13/Sez6/Tspo/Fgg/Gja1/Il1b/Ptgs1/Sdc4/Ptger3/Glul/Foxa1/Avpr1a/Stx2/Il6st/Aqp1/Rapgef4/Nr1d1/Hnf1b/Gja4/Ppard/Rbp4/Syt3/Rab8b/Xbp1/Inhba/Lrp2/Serpine2/Irs2/Chrne/Pak1/Trpm2/Snapin/Hif1a/Arntl/Kdm5b/Nisch/Chd7/Mtmr2/Panx1/Als2/Selt/Trhde/Slc8b1/Selm/Srf/Nptn/Fzd1/Nucb2/Slc29a1/Cdc42/Adnp/Serp1/Cyr61/Dvl1/Plk2	59	BP	Spalax<Rat FC>2 in normoxia
GO:0030154	cell differentiation	232/966	1123/5788	5.88207e-05	0.00281651	0.00223822	Ift140/Sep15/Bbs2/Acsl4/Vegfc/Skil/Itga6/F11r/Tgfbi/Jdp2/Dnase1l3/Chrd/Bmpr2/Apoa5/Coro1a/Sdf4/Tmem176b/Camk1/Ero1a/Pbld1/Epcam/Eif2b5/Sez6/B2m/Tspo/Cat/Cebpb/Cela1/Gja1/Gpx1/Igf1/Il1a/Il1b/Jun/Junb/Myc/Neu1/Adgrf5/Nr2f6/Arhgap4/Trib3/Sdc4/Ptger3/Il4r/Foxa1/Avpr1a/Stx2/Cyp17a1/Il6st/Rapgef4/Rab38/Nr1d1/Mgp/Cd74/Hnf1b/Ppard/Ctsl/Slc11a2/Tgfb3/Apoe/Syt3/Hck/Dclre1c/Cops2/Sclt1/Pdlim7/Map2k4/Serpinf…	232	BP	Spalax<Rat FC>2 in normoxia
GO:0048513	organ development	217/966	1041/5788	6.12249e-05	0.00290077	0.00230518	Ift140/Bbs2/Vegfc/P3h1/Skil/Ankh/Itga6/Tgfbi/Ecm1/Vwf/Chrd/Bmpr2/Apoa5/Slco2b1/Coro1a/Sdf4/Tmem176b/Pbld1/Epcam/Eif2b5/Sez6/B2m/Tspo/Cad/Cat/Cebpb/Cp/Cyp1a2/Cela1/Gja1/Gpx1/Igf1/Il1a/Il1b/Jun/Junb/Ldha/Lepr/Lipc/Mst1/Myc/Pla2g4a/Sdc4/Sparc/Ptger3/Il4r/Foxa1/Avpr1a/Cyp17a1/Aqp1/Rapgef4/Anxa3/Mgp/Ctsh/Kcnj8/Cd74/Hspa5/Plau/Hnf1b/Ppard/Ctsl/Rbp4/Slc11a2/Tgfb3/Dclre1c/Cops2/Aldh1a3/Map2k4/Serpinf1/If…	217	BP	Spalax<Rat FC>2 in normoxia
GO:0031099	regeneration	29/966	85/5788	6.29622e-05	0.00295201	0.0023459	Vwf/Ptpn12/Apoa5/Tspo/Cad/Cebpb/Gja1/Gpx1/Igf1/Jun/Myc/Anxa3/Plau/Apoe/Mki67/Vtn/Lrp2/Ifrd1/Ezh2/Jam3/Nrep/Adam15/Gas6/Cpq/Map2k2/Tgfb1/Mmp2/Rtn4/Tec	29	BP	Spalax<Rat FC>2 in normoxia
GO:0044765	single-organism transport	260/966	1280/5788	6.4211e-05	0.00297952	0.00236776	Pnkd/Ift140/Bbs2/Acsl4/Hmgn3/Vegfc/P3h1/Ankh/F11r/Slc6a9/Ptprn/Crym/Sec22a/Apoa5/Faf1/Slco2b1/Fabp5/Coro1a/Sdf4/Prkcd/Abcc4/Zfp384/Slc6a13/Camk1/Ero1a/Pbld1/B2m/Tspo/C3/Cad/Cp/Fabp1/Fgg/Gja1/Igf1/Il1a/Il1b/Jun/Lcat/Lipc/Myc/Tmem37/Pde4b/Trib3/Optn/Zdhhc2/Pla2g4a/Prnp/Ptgs1/Sdc4/Ptger3/Gcgr/Glul/Pigr/Il4r/Avpr1a/Stx2/Il6st/Aqp1/Mfge8/Rapgef4/Anxa3/Rab38/Nr1d1/Cpt2/Kcnj8/Npm1/Pemt/Rpn1/Cd74/Hnf1b/G…	260	BP	Spalax<Rat FC>2 in normoxia
GO:0015908	fatty acid transport	15/966	32/5788	6.57767e-05	0.0030127	0.00239412	Acsl4/Fabp1/Il1a/Il1b/Pla2g4a/Cpt2/Apoe/Irs2/P2ry2/Plin2/Mfsd2a/Repin1/Mapk9/Slc27a2/Crot	15	BP	Spalax<Rat FC>2 in normoxia
GO:0045595	regulation of cell differentiation	114/966	492/5788	6.62646e-05	0.0030127	0.00239412	Vegfc/Skil/Jdp2/Chrd/Bmpr2/Tmem176b/Camk1/Pbld1/Sez6/Tspo/Cebpb/Cela1/Gja1/Igf1/Il1a/Il1b/Jun/Junb/Myc/Neu1/Arhgap4/Trib3/Ptger3/Il4r/Foxa1/Il6st/Rapgef4/Nr1d1/Cd74/Hnf1b/Ppard/Tgfb3/Apoe/Syt3/Pdlim7/Serpinf1/Aspm/Xbp1/Lig4/Id4/Ctdp1/Nedd4l/Il18/Inhba/Serpine2/Spg20/Snapin/Timp2/Hif1a/Ifrd1/P2ry2/Arntl/Smarcd3/Tmem176a/Dguok/Rcc2/Atraid/Ulk2/Bcl6/Iqcb1/Ripk1/Ldb1/Fig4/Ezh2/Tcf7l1/Chd7/Kdm4a/Errfi…	114	BP	Spalax<Rat FC>2 in normoxia
GO:0034284	response to monosaccharide	33/966	102/5788	6.75386e-05	0.00303991	0.00241575	Hmgn3/Ptprn/Prkcd/Eif2b5/Cat/Gja1/Gpx1/Il1a/Il1b/Ldha/Sparc/Glul/Nr1d1/Plau/Hnf1b/Ppard/Ctsl/Serpinf1/Xbp1/Irs2/Hif1a/Rmi1/Peo1/Col6a2/Selt/Srf/Apom/Gas6/Tgfb1/Nucb2/Slc29a1/Cdc42/Nox4	33	BP	Spalax<Rat FC>2 in normoxia
GO:0016043	cellular component organization	395/966	2052/5788	7.0852e-05	0.00315747	0.00250917	Ift140/Sep15/Bbs2/Acsl4/Hmgn3/P3h1/Skil/Itga6/Mapre1/F11r/Tgfbi/Ptprn/Vwf/Jdp2/Cgrrf1/Dnase1l3/Sec22a/Bmpr2/Apoa5/Faf1/Coro1a/Prkcd/Camk1/Ero1a/Pbld1/Sez6/B2m/Tspo/C3/Cat/Fabp1/Fgg/Gja1/Gpx1/Igf1/Il1a/Il1b/Jun/Lcat/Lipc/Me1/Myc/Neu1/Bmf/Uxs1/Arhgap4/Optn/Arfgap1/Zdhhc2/Pla2g4a/Prnp/Sdc4/Sparc/Glul/Pigr/Il4r/Foxa1/Avpr1a/Gadd45a/Stx2/Aqp1/Mfge8/Rapgef4/Acadl/Rab38/Mgp/Tmpo/Bcar1/Npm1/Pemt/Cd74/Hnf…	395	BP	Spalax<Rat FC>2 in normoxia
GO:0009991	response to extracellular stimulus	83/966	336/5788	7.15735e-05	0.00315835	0.00250987	Bbs2/Acsl4/Itga6/Kynu/Crym/Bmpr2/Prkcd/Ppp1r15a/Tspo/Cat/Cp/Fabp1/Gpx1/Igf1/Il1a/Il1b/Jun/Ldha/Lepr/Lipc/Optn/Pla2g4a/Sparc/Gcgr/Glul/Avpr1a/Cyp17a1/Il6st/Mgp/Pemt/Hspa5/Ppard/Ctsl/Apoe/Ift20/Tmem39a/Nuak2/Xbp1/Lrp2/Aif1/Cox4i1/Pdia3/Snapin/Hif1a/Tp53inp1/Yipf1/Nuak1/Atg101/Tbc1d25/Ulk2/Kat2a/Wipi1/Serpinc1/Rmi1/Csnk2a2/Tpcn2/Slc35c1/Kdm4a/Arsa/Wdr24/RGD1310209/Tp53inp2/Pck1/Slc17a9/Eva1b/Tmem39b…	83	BP	Spalax<Rat FC>2 in normoxia
GO:0050878	regulation of body fluid levels	40/966	133/5788	7.71107e-05	0.00336966	0.0026778	Vwf/C9/Prkcd/C3/Cad/Fgg/Gja1/Hspb1/Ptger3/Avpr1a/Stx2/Aqp1/Plau/Selp/Apoe/Pdia6/Inpp5k/Xbp1/F11/Serpine2/Hif1a/P2ry2/Hps4/Serpinc1/Chuk/Dmtn/Srf/Nr1h2/Nr1h3/Gas6/Slc29a1/Bcat2/Mertk/Itga2b/Zfp385a/Cdo1/Pros1/Thbd/Tec/Pik3cb	40	BP	Spalax<Rat FC>2 in normoxia
GO:0044255	cellular lipid metabolic process	88/966	362/5788	8.07785e-05	0.003496	0.00277819	Pecr/Acsl4/Phyh/Apoa5/Fabp5/Prkcd/Acly/C3/Cat/Cyp1a2/Fabp1/Gpx1/Il1b/Lcat/Lipc/Neu1/Adgrf5/Trib3/Retsat/Pla2g4a/Ptgs1/Avpr1a/Il6st/Amacr/Acadl/Lipe/Cpt2/Pemt/Cd74/Ppard/Rbp4/Apoe/Aldh1a3/Gm2a/Inpp5k/Insig2/Oxsm/Isyna1/Chka/Ndufab1/Chkb/Irs2/Smpdl3a/Hexb/Acad9/Cerk/Hexa/Pigs/Pibf1/Smpd1/Inpp5f/Fig4/Slc35c1/Agpat2/Dolk/Mcat/Mtmr2/Inpp1/Lpin3/Pck1/Sh3yl1/Pigh/Taz/Pigc/Tysnd1/Sptlc2/Mid1ip1/Acer3/Abh…	88	BP	Spalax<Rat FC>2 in normoxia
GO:0032787	monocarboxylic acid metabolic process	58/966	216/5788	8.31204e-05	0.0035631	0.00283151	Pecr/Acsl4/Phyh/Kynu/Apoa5/Ero1a/Acly/C3/Cyp1a2/Fabp1/Igf1/Ldha/Lipc/Myc/Trib3/Pla2g4a/Ptgs1/Avpr1a/Amacr/Acadl/Nr1d1/Lipe/Cpt2/Cd74/Ppard/Aldh1a3/Insig2/Oxsm/Ndufab1/Irs2/Glyat/Ier3/Acad9/Hif1a/Srr/Pibf1/Ccbl1/Mcat/P4ha2/Idua/Me3/Lpin3/Pck1/Tysnd1/Dse/Mid1ip1/Mapk9/Nr1h2/Nr1h3/Kmo/Nucb2/Aldh9a1/Slc27a2/Fabp4/Crot/Hao2/Fads1/Prdx4	58	BP	Spalax<Rat FC>2 in normoxia
GO:0046890	regulation of lipid biosynthetic process	24/966	66/5788	8.53e-05	0.00359773	0.00285903	Apoa5/Prkcd/Tspo/C3/Igf1/Il1a/Il1b/Adgrf5/Trib3/Pla2g4a/Avpr1a/Cyp17a1/Acadl/Nr1d1/Apoe/Insig2/Pibf1/Mid1ip1/Mapk9/Nt5e/Nr1h2/Nr1h3/Cyr61/Abcg1	24	BP	Spalax<Rat FC>2 in normoxia
GO:0030278	regulation of ossification	26/966	74/5788	8.5527e-05	0.00359773	0.00285903	P3h1/Ankh/Ecm1/Chrd/Bmpr2/Cebpb/Gja1/Igf1/Pla2g4a/Il6st/Mgp/Tgfb3/Pdlim7/Id4/Hif1a/P2ry2/S1pr1/Atraid/Pkdcc/RGD1307704/Creb3l1/Fzd1/Tgfb1/Lrp4/Cyr61/Atp6ap1	26	BP	Spalax<Rat FC>2 in normoxia
GO:0070167	regulation of biomineral tissue development	13/966	26/5788	8.82342e-05	0.00367724	0.00292222	Ankh/Ecm1/Bmpr2/Gja1/Pla2g4a/Mgp/Tgfb3/Hif1a/S1pr1/Atraid/Pkdcc/Gas6/Tgfb1	13	BP	Spalax<Rat FC>2 in normoxia
GO:0090407	organophosphate biosynthetic process	51/966	184/5788	9.2892e-05	0.00383584	0.00304826	Kynu/Fabp5/Cad/Lcat/Myc/Adgrf5/Uxs1/Ptger3/Aqp1/Pemt/Ppard/Apoe/Pfas/Isyna1/Chka/Gch1/Chkb/Hexb/Timp2/Uap1l1/Dguok/Cmpk1/Nmnat1/Pigs/Agpat2/Dolk/Naprt/Ampd2/Sh3yl1/Pigh/Taz/Pigc/Sptlc2/Aplp1/Adcy4/Pth1r/Nt5e/Nme6/Ramp1/Tgfb1/Kmo/Nucb2/Prpsap1/Adcy3/Adnp/Adssl1/Afmid/Tbpl1/Pde2a/Pik3cb/Pcyt2	51	BP	Spalax<Rat FC>2 in normoxia
GO:0051704	multi-organism process	129/966	574/5788	9.52045e-05	0.0038956	0.00309574	Sep15/Bbs2/Acsl4/Skil/F11r/Bmpr2/Prkcd/B2m/Tspo/Cad/Cebpb/Cyp1a2/Fabp1/Gpx1/Hspb1/Igf1/Il1a/Il1b/Jun/Junb/Lepr/Mst1/Myc/Pde4b/Optn/Pla2g4a/Sparc/Ptger3/Il4r/Avpr1a/Stx2/Cyp17a1/Aqp1/Mfge8/Anxa3/Nr1d1/Phtf1/Lipe/Ctsh/Kcnj8/Plau/Selp/Ptgfr/Ppard/Ctsl/Rbp4/Tgfb3/Apoe/Hck/Nlrp3/Fxr2/Inpp5k/Snf8/Adamts2/Tmem39a/Usp42/Vps37b/Aspm/Xbp1/Mss51/Ing2/Trim27/Il18/Inhba/Irf8/Gch1/Stmn1/Serpine2/Ier3/Hexb/Cd18…	129	BP	Spalax<Rat FC>2 in normoxia
GO:0048583	regulation of response to stimulus	237/966	1159/5788	9.83196e-05	0.00398682	0.00316823	Ift140/Otulin/Bbs2/Hmgn3/Vegfc/Skil/Itga6/Dusp1/Mapk8ip1/Ecm1/Chrd/C9/Bmpr2/Faf1/Skap2/Prkcd/Ppp1r15a/Dusp5/Ppp4c/Pbld1/Hyou1/Sez6/B2m/C3/Cat/Fabp1/Fgg/Gja1/Gpx1/Hspb1/Igf1/Il1a/Il1b/Jun/Lepr/Mst1/Myc/Bmf/Arhgap4/Pde4b/Cant1/Trib3/Optn/Pla2g4a/Prnp/Ptger3/Pigr/Il4r/Foxa1/Gadd45a/Stx2/Il6st/Nr1d1/Bcar1/Ctsh/Npm1/Cd74/Hspa5/Plau/Hnf1b/Selp/Ppard/Tgfb3/Apoe/Taok1/Nlrp3/Map2k4/Fxr2/Serpinf1/Inpp5k/If…	237	BP	Spalax<Rat FC>2 in normoxia
GO:0050766	positive regulation of phagocytosis	10/966	17/5788	0.000100722	0.00401195	0.00318821	C3/Il1b/Mfge8/Lman2/Mex3b/Nckap1l/Gas6/Calr/Mertk/Pros1	10	BP	Spalax<Rat FC>2 in normoxia
GO:0050906	detection of stimulus involved in sensory perception	10/966	17/5788	0.000100722	0.00401195	0.00318821	Igf1/Myc/Nr2f6/Pigr/Rbp4/Il18/Serpine2/Tas1r1/Pawr/Slc12a2	10	BP	Spalax<Rat FC>2 in normoxia
GO:0006954	inflammatory response	43/966	148/5788	0.000102462	0.00404546	0.00321484	Otulin/Ecm1/C3/Cebpb/Cela1/Fgg/Gja1/Gpx1/Il1a/Il1b/Pla2g4a/Ptgs1/Ptger3/Il4r/Selp/Ppard/Apoe/Hck/Nlrp3/Serpinf1/Il18/Ier3/Aif1/Hif1a/Bcl6/Nrros/Tbc1d23/Serpinc1/Sigirr/Ephb6/Il17ra/Jam3/Il34/Itih4/Nt5e/Nr1h3/Tgfb1/Mta1/Zfp36/Fabp4/Pde2a/Atrn/Pik3cb	43	BP	Spalax<Rat FC>2 in normoxia
GO:1902578	single-organism localization	272/966	1356/5788	0.00010662	0.00416246	0.00330781	Pnkd/Ift140/Bbs2/Acsl4/Hmgn3/Vegfc/P3h1/Ankh/F11r/Slc6a9/Ptprn/Crym/Sec22a/Apoa5/Faf1/Slco2b1/Fabp5/Coro1a/Sdf4/Prkcd/Abcc4/Zfp384/Slc6a13/Camk1/Ero1a/Pbld1/B2m/Tspo/C3/Cad/Cp/Fabp1/Fgg/Gja1/Igf1/Il1a/Il1b/Jun/Lcat/Lipc/Myc/Tmem37/Pde4b/Trib3/Optn/Zdhhc2/Pla2g4a/Prnp/Ptgs1/Sdc4/Ptger3/Gcgr/Glul/Pigr/Il4r/Avpr1a/Stx2/Il6st/Aqp1/Mfge8/Rapgef4/Anxa3/Rab38/Nr1d1/Cpt2/Kcnj8/Npm1/Pemt/Rpn1/Cd74/Hspa5/H…	272	BP	Spalax<Rat FC>2 in normoxia
GO:0007610	behavior	54/966	199/5788	0.000107849	0.00416246	0.00330781	Bbs2/Vegfc/Bmpr2/Sez6/Tspo/Gja1/Hspb1/Igf1/Il1b/Jun/Lepr/Mst1/Prnp/Ptgs1/Ptger3/Avpr1a/Cd74/Slc11a2/Aldh1a3/Gm2a/Serpinf1/Ift20/Mss51/Il18/Serpine2/Aif1/Pak1/Hexb/Hif1a/S1pr1/Hexa/Rmi1/Cfap20/Fig4/Chd7/Nckap1l/Jam3/Bhlhb9/Amfr/Man2b1/Als2/Abhd12/Srf/Nptn/Gas6/Tgfb1/Calr/Mta1/Adnp/Zfp385a/Meis1/Dvl1/Plk2/Hdac2	54	BP	Spalax<Rat FC>2 in normoxia
GO:0072330	monocarboxylic acid biosynthetic process	27/966	79/5788	0.0001082	0.00416246	0.00330781	Pecr/Apoa5/Acly/Lipc/Trib3/Pla2g4a/Ptgs1/Avpr1a/Amacr/Acadl/Nr1d1/Cd74/Aldh1a3/Insig2/Oxsm/Ndufab1/Srr/Pibf1/Mcat/Dse/Mid1ip1/Mapk9/Nr1h2/Nr1h3/Aldh9a1/Slc27a2/Fads1	27	BP	Spalax<Rat FC>2 in normoxia
GO:0019538	protein metabolic process	384/966	1997/5788	0.00011043	0.00421224	0.00334737	Otulin/LOC100909712/Sep15/Vegfc/Ccnl1/P3h1/Dusp1/Mapk8ip1/Ptprn/Ecm1/Jdp2/Ptpn12/C9/Xpnpep2/Bmpr2/Apoa5/Faf1/Prkcd/Ppp1r15a/Dusp5/Ptprh/Clk3/Ppp4c/Camk1/Ero1a/Pbld1/Eif2b5/B2m/C3/Cat/Cebpb/Cela1/Fabp1/Fgg/Gja1/Gpx1/Hspb1/Igf1/Il1a/Il1b/Jun/Lcat/Lepr/Lipc/Mst1/Myc/Cant1/Trib3/Zdhhc2/Prnp/Sdc4/Ptger3/Gadd45a/Il6st/Aqp1/Rapgef4/Nr1d1/Ctsh/Myo1d/Nedd8/Npm1/Pemt/Rabggtb/Rpn1/Cd74/Hspa5/Plau/Ppard/Ctsl…	384	BP	Spalax<Rat FC>2 in normoxia
GO:1903034	regulation of response to wounding	35/966	113/5788	0.000111601	0.00422116	0.00335446	Otulin/Prkcd/C3/Fgg/Gja1/Gpx1/Il1b/Myc/Pla2g4a/Ptger3/Stx2/Plau/Selp/Ppard/Apoe/Nlrp3/Serpinf1/F11/Serpine2/Ier3/Bcl6/Tbc1d23/Serpinc1/Il17ra/Dmtn/Nt5e/Nr1h3/Map2k2/Mta1/Zfp36/Fabp4/Pde2a/Pros1/Thbd/Tec	35	BP	Spalax<Rat FC>2 in normoxia
GO:0044237	cellular metabolic process	630/966	3467/5788	0.00011592	0.00434796	0.00345523	Pnkd/Dgkq/Rnaseh2c/Otulin/LOC100909712/Zfp182/Peg3/Sep15/Pecr/Acsl4/Hmgn3/Vegfc/Ccnl1/P3h1/Skil/Phyh/Itga6/Tdg/Dusp1/Mapk8ip1/Ptprn/Ecm1/Jdp2/Kynu/Dnase1l3/Crym/Apbb3/Ptpn12/Chrd/Bmpr2/Apoa5/Dgka/Fabp5/Prkcd/Zfp384/Ppp1r15a/Dusp5/Ptprh/Clk3/Ppp4c/Camk1/Ero1a/Pbld1/Epcam/Eif2b5/Zc3h14/Acly/B2m/Tspo/C3/Cad/Cat/Cebpb/Cyp1a2/Cela1/Fabp1/Fgg/Gja1/Gpx1/Hspb1/Igf1/Il1a/Il1b/Jun/Junb/Lcat/Ldha/Lepr/Lipc/…	630	BP	Spalax<Rat FC>2 in normoxia
GO:0000003	reproduction	75/966	301/5788	0.000119564	0.0044476	0.0035344	Sep15/Bbs2/Acsl4/Skil/Dusp1/Bmpr2/Eif2b5/Cebpb/Igf1/Il1a/Il1b/Junb/Lepr/Mst1/Myc/Pla2g4a/Ptger3/Il4r/Avpr1a/Stx2/Cyp17a1/Mfge8/Phtf1/Ctsh/Plau/Ppard/Ctsl/Rbp4/Serpinf1/Adamts2/Usp42/Aspm/Ing2/Mki67/Il18/Inhba/Serpine2/Trpm2/Hexb/Smc4/Pygo2/Timp2/Hif1a/P2ry2/Nphp1/Arntl/Cmpk1/Hexa/Bcl6/Kdm5b/Pvrl2/Slc26a8/Gopc/Kdm5a/Mast2/Mlh3/Arsa/Jam3/Sfmbt1/Tgfb1/Calr/Hsf2/Adcy3/Adnp/B4galnt1/Dnaja1/Mertk/Nup62…	75	BP	Spalax<Rat FC>2 in normoxia
GO:0032101	regulation of response to external stimulus	69/966	272/5788	0.000125532	0.00454767	0.00361393	Otulin/Bbs2/Vegfc/Bmpr2/Prkcd/C3/Fabp1/Fgg/Gja1/Gpx1/Hspb1/Il1b/Mst1/Pla2g4a/Ptger3/Stx2/Cd74/Plau/Selp/Ppard/Apoe/Nlrp3/Fxr2/Serpinf1/Ift20/Tmem39a/F11/Serpine2/Ier3/Aif1/Cd180/Hif1a/S1pr1/Yipf1/Tbc1d25/Kat2a/Bcl6/Tbc1d23/Serpinc1/Csnk2a2/Slc35c1/Il17ra/Zcchc11/Nckap1l/Jam3/Dmtn/Traf3ip2/RGD1310209/Slc17a9/Eva1b/Tmem39b/Mtss1/Lmcd1/Nt5e/Nr1h3/Gas6/Map2k2/Tgfb1/Nucb2/Calr/Mta1/Htra1/Zfp36/Fabp4/P…	69	BP	Spalax<Rat FC>2 in normoxia
GO:0051234	establishment of localization	307/966	1557/5788	0.000125701	0.00454767	0.00361393	Pnkd/Ift140/Bbs2/Acsl4/Hmgn3/Vegfc/P3h1/Ankh/Clec4f/Mapk8ip1/F11r/Slc6a9/Ptprn/Crym/Sec22a/Apoa5/Faf1/Slco2b1/Fabp5/Arf3/Coro1a/Sdf4/Prkcd/Abcc4/Zfp384/Slc6a13/Camk1/Ero1a/Pbld1/B2m/Tspo/C3/Cad/Cp/Fabp1/Fgg/Gja1/Igf1/Il1a/Il1b/Jun/Lcat/Lipc/Myc/Tmem37/Pde4b/Trib3/Optn/Arfgap1/Zdhhc2/Pla2g4a/Prnp/Ptgs1/Sdc4/Ptger3/Gcgr/Glul/Pigr/Il4r/Avpr1a/Stx2/Il6st/Aqp1/Mfge8/Rapgef4/Anxa3/Rab38/Nr1d1/Timm13/Cp…	307	BP	Spalax<Rat FC>2 in normoxia
GO:0040011	locomotion	107/966	463/5788	0.000126271	0.00454767	0.00361393	Bbs2/Vegfc/Itga6/Ecm1/Chrd/Bmpr2/Coro1a/Prkcd/Pbld1/Epcam/Tspo/C3/Gja1/Gpx1/Hspb1/Igf1/Il1a/Il1b/Jun/Mst1/Myc/Arhgap4/Pde4b/Sdc4/Sparc/Ptger3/Il6st/Aqp1/Rapgef4/Anxa3/Bcar1/Ctsh/Cd74/Hspa5/Plau/Selp/Ppard/Apoe/Serpinf1/Fmnl1/Aspm/Mycbp2/Ing2/Vtn/Elmo3/Il18/Spint2/Irs2/Arhgap18/Aif1/Pak1/Hexb/Hif1a/P2ry2/Pltp/S1pr1/Tp53inp1/Sh3bgrl3/Rcc2/Pstpip1/Dock10/Abi3/Sdccag8/Arhgap24/Nisch/Gpm6a/Cfap20/Pvrl…	107	BP	Spalax<Rat FC>2 in normoxia
GO:0050866	negative regulation of cell activation	19/966	48/5788	0.000126296	0.00454767	0.00361393	Prkcd/Cebpb/Adgrf5/Prnp/Ptger3/Il4r/Cd74/Apoe/Serpine2/Bcl6/Pibf1/Dusp22/Nr1h3/Tgfb1/Pawr/Mertk/LOC679811/Mad1l1/Lgals3	19	BP	Spalax<Rat FC>2 in normoxia
GO:0034375	high-density lipoprotein particle remodeling	6/966	5788-07-01	0.000128082	0.00457537	0.00363594	Lcat/Lipc/Apoe/Pltp/Apom/Abcg1	6	BP	Spalax<Rat FC>2 in normoxia
GO:0044238	primary metabolic process	625/966	3439/5788	0.000131373	0.00462053	0.00367183	Pnkd/Hexdc/Dgkq/Rnaseh2c/Otulin/LOC100909712/Zfp182/Peg3/Sep15/Pecr/Acsl4/Hmgn3/Vegfc/Ccnl1/P3h1/Skil/Phyh/Itga6/Tdg/Dusp1/Mapk8ip1/Ptprn/Ecm1/Jdp2/Kynu/Dnase1l3/Crym/Apbb3/Ptpn12/Chrd/C9/Xpnpep2/Bmpr2/Apoa5/Faf1/Fabp5/Prkcd/Zfp384/Ppp1r15a/Dusp5/Ptprh/Clk3/Ppp4c/Camk1/Ero1a/Pbld1/Epcam/Eif2b5/Zc3h14/Acly/B2m/Tspo/C3/Cad/Cat/Cebpb/Cyp1a2/Cela1/Fabp1/Fgg/Gja1/Gpx1/Hspb1/Igf1/Il1a/Il1b/Jun/Junb/Lca…	625	BP	Spalax<Rat FC>2 in normoxia
GO:0048514	blood vessel morphogenesis	52/966	191/5788	0.000131646	0.00462053	0.00367183	Otulin/Vegfc/Tgfbi/Ecm1/Ppp1r15a/C3/Cela1/Gja1/Gpx1/Hspb1/Il1a/Il1b/Jun/Junb/Lepr/Sparc/Aqp1/Mfge8/Anxa3/Ctsh/Plau/Apoe/Serpinf1/Xbp1/Col4a1/Il18/Hif1a/S1pr1/Sat1/Arhgap24/Paxip1/Chd7/Jam3/Jmjd6/Spi1/Srf/Adam15/Ramp1/Cdc42/Rbm15/Meis1/Itga7/Mmp2/Mmp14/Cyr61/Cdh2/Rtn4/Lgals3/Col3a1/Pik3cb/Tie1/Efna1	52	BP	Spalax<Rat FC>2 in normoxia
GO:0051960	regulation of nervous system development	65/966	253/5788	0.000132426	0.00462053	0.00367183	Vegfc/Skil/Chrd/Bmpr2/Camk1/Sez6/Tspo/Igf1/Il1b/Myc/Neu1/Arhgap4/Ptger3/Foxa1/Il6st/Rapgef4/Apoe/Syt3/Serpinf1/Aspm/Lig4/Id4/Nedd4l/Serpine2/Spg20/Snapin/Timp2/Hif1a/Ifrd1/P2ry2/Arntl/Smarcd3/Dguok/Ulk2/Bcl6/Fig4/Ezh2/Chd7/Kdm4a/Mtmr2/Tgif1/Bhlhb9/Nrep/Trim11/Adgre5/Hmg20b/Ssh3/Fbxo31/Srf/Nptn/Fzd1/Map2k2/Tgfb1/Calr/Adnp/Meis1/Adamts1/Lrp4/Cdh2/Dvl1/Plk2/Rtn4/Col3a1/Hdac2/Efna1	65	BP	Spalax<Rat FC>2 in normoxia
GO:1903035	negative regulation of response to wounding	20/966	52/5788	0.000135109	0.00467788	0.00371741	Otulin/Prkcd/Fgg/Gja1/Gpx1/Ptger3/Plau/Ppard/Apoe/Nlrp3/Serpinf1/F11/Serpine2/Ier3/Serpinc1/Nt5e/Nr1h3/Zfp36/Pros1/Thbd	20	BP	Spalax<Rat FC>2 in normoxia
GO:0006796	phosphate-containing compound metabolic process	221/966	1076/5788	0.000138633	0.00475121	0.00377568	Dgkq/LOC100909712/Vegfc/Ccnl1/Itga6/Dusp1/Mapk8ip1/Ptprn/Kynu/Ptpn12/Bmpr2/Apoa5/Dgka/Fabp5/Prkcd/Ppp1r15a/Dusp5/Ptprh/Clk3/Ppp4c/Camk1/Pbld1/C3/Cad/Fgg/Hspb1/Igf1/Il1a/Il1b/Jun/Lcat/Ldha/Lepr/Lipc/Me1/Myc/Adgrf5/Uxs1/Pde4b/Trib3/Pla2g4a/Prnp/Sdc4/Ptger3/Gadd45a/Il6st/Aqp1/Rapgef4/Ctsh/Myo1d/Npm1/Pemt/Cd74/Hspa5/Plau/Ppard/Tgfb3/Apoe/Hck/Taok1/Clk4/Map2k4/Pfas/Inpp5k/Mtmr4/Cdk18/Nuak2/Ube2k/Xbp1/…	221	BP	Spalax<Rat FC>2 in normoxia
GO:0044283	small molecule biosynthetic process	57/966	215/5788	0.000139338	0.00475121	0.00377568	Pecr/Kynu/Apoa5/Fabp5/Acly/Cad/Il1b/Lcat/Lepr/Lipc/Trib3/Pla2g4a/Ptgs1/Glul/Avpr1a/Amacr/Acadl/Nr1d1/Pemt/Cd74/Rbp4/Apoe/Aldh1a3/Insig2/Oxsm/Isyna1/Chka/Gch1/Ndufab1/Chkb/Pltp/Slc35b4/Srr/Kat2a/Enoph1/Pibf1/Crtc2/Mcat/Adck3/Supt20/Pck1/Dse/Sptlc2/Mid1ip1/Acer3/Mapk9/Pth1r/Nr1h2/Nr1h3/Kmo/Aldh9a1/Bcat2/Oat/Slc27a2/Atf4/Fads1/Abcg1	57	BP	Spalax<Rat FC>2 in normoxia
GO:0023061	signal release	37/966	123/5788	0.000141331	0.00476691	0.00378815	Pnkd/Hmgn3/Ptprn/Fgg/Gja1/Il1b/Ptgs1/Ptger3/Glul/Avpr1a/Stx2/Il6st/Aqp1/Rapgef4/Nr1d1/Hnf1b/Ppard/Rbp4/Syt3/Rab8b/Xbp1/Inhba/Lrp2/Irs2/Pak1/Trpm2/Snapin/Hif1a/Arntl/Kdm5b/Chd7/Selt/Slc8b1/Selm/Nucb2/Serp1/Dvl1	37	BP	Spalax<Rat FC>2 in normoxia
GO:0030335	positive regulation of cell migration	43/966	150/5788	0.000143473	0.00476691	0.00378815	Vegfc/Bmpr2/Coro1a/Hspb1/Igf1/Il1a/Il1b/Jun/Myc/Sparc/Ptger3/Il6st/Aqp1/Rapgef4/Anxa3/Bcar1/Ctsh/Cd74/Hspa5/Plau/Selp/Vtn/Il18/Irs2/Aif1/Pak1/Hif1a/P2ry2/S1pr1/Nckap1l/Dmtn/Fbxo31/Atoh8/Gas6/Tgfb1/Calr/Pawr/Itga2b/Mmp2/Mmp14/Cyr61/Lgals3/Nox4	43	BP	Spalax<Rat FC>2 in normoxia
GO:0046942	carboxylic acid transport	31/966	97/5788	0.000143817	0.00476691	0.00378815	Acsl4/Slc6a9/Slco2b1/Prkcd/Slc6a13/Fabp1/Il1a/Il1b/Myc/Pla2g4a/Avpr1a/Cpt2/Apoe/Slc13a5/Slc43a2/Irs2/Pak1/Slc6a6/Slc16a4/P2ry2/Slc16a7/Plin2/Mfsd2a/Slc46a1/Slc26a8/Repin1/Mapk9/Slc6a8/Aqp9/Slc27a2/Crot	31	BP	Spalax<Rat FC>2 in normoxia
GO:0051384	response to glucocorticoid	25/966	72/5788	0.000144863	0.00476691	0.00378815	Dusp1/C3/Cad/Igf1/Il1b/Junb/Lcat/Lipc/Pla2g4a/Ptgs1/Sparc/Avpr1a/Aqp1/Anxa3/Mgp/Ctsl/Serpinf1/Aif1/Hif1a/Errfi1/Casp9/Tgfb1/Gpx3/Fabp4/Cdo1	25	BP	Spalax<Rat FC>2 in normoxia
GO:0097164	ammonium ion metabolic process	22/966	60/5788	0.000145094	0.00476691	0.00378815	Pnkd/Apoa5/Fabp5/Prkcd/Lcat/Lipc/Acadl/Pemt/Chka/Gch1/Maoa/Paox/Chkb/Smpdl3a/Agmat/Sat1/Smpd1/Rnls/Sptlc2/Acer3/Aldh9a1/Crot	22	BP	Spalax<Rat FC>2 in normoxia
GO:0050673	epithelial cell proliferation	40/966	137/5788	0.000157919	0.00512408	0.00407199	Vegfc/Ecm1/Bmpr2/Pbld1/Cebpb/Gja1/Gpx1/Igf1/Jun/Mst1/Myc/Sparc/Glul/Nr1d1/Plau/Hnf1b/Ppard/Ctsl/Tgfb3/Apoe/Serpinf1/Xbp1/Tinf2/Mki67/RGD735065/Pygo2/Kdm5b/Chuk/Errfi1/Ptprk/Mtss1/Atoh8/Map2k2/Tgfb1/Bcl2l2/Cdc42/Hrsp12/Htra1/Mmp14/Pik3cb	40	BP	Spalax<Rat FC>2 in normoxia
GO:0048731	system development	275/966	1380/5788	0.000158267	0.00512408	0.00407199	Ift140/Otulin/Bbs2/Acsl4/Vegfc/P3h1/Skil/Ankh/Itga6/Tgfbi/Ecm1/Vwf/Chrd/Bmpr2/Apoa5/Slco2b1/Coro1a/Sdf4/Ppp1r15a/Tmem176b/Camk1/Pbld1/Epcam/Eif2b5/Sez6/B2m/Tspo/C3/Cad/Cat/Cebpb/Cp/Cyp1a2/Cela1/Gja1/Gpx1/Hspb1/Igf1/Il1a/Il1b/Jun/Junb/Ldha/Lepr/Lipc/Mst1/Myc/Neu1/Nr2f6/Arhgap4/Pla2g4a/Sdc4/Sparc/Ptger3/Il4r/Foxa1/Avpr1a/Stx2/Cyp17a1/Il6st/Aqp1/Mfge8/Rapgef4/Anxa3/Mgp/Ctsh/Kcnj8/Cd74/Hspa5/Plau/Hnf…	275	BP	Spalax<Rat FC>2 in normoxia
GO:0007155	cell adhesion	94/966	399/5788	0.000160175	0.00512408	0.00407199	Vegfc/Itga6/Clec4f/F11r/Tgfbi/Vwf/Chrd/Faf1/Coro1a/Prkcd/Epcam/B2m/Cebpb/Fgg/Hspb1/Igf1/Il1b/Cd48/Prnp/Sdc4/Ptger3/Il4r/Il6st/Mfge8/Bcar1/Cd74/Plau/Selp/Ppard/Pdia6/Xbp1/Lig4/Vtn/Il18/Rpsa/Spint2/Whamm/Pkp3/Serpine2/Aif1/Pcdh18/Pkp4/S1pr1/Ctnnal1/Rcc2/Emilin1/Nuak1/Cldn2/Nid2/Bcl6/Igsf11/Apbb1ip/Lama3/Pvrl2/Mex3b/Ldb1/Lama4/Ephb6/Chd7/Ap3d1/Nckap1l/Jam3/Azi2/Ptprk/Jmjd6/Dmtn/Dusp22/Cyth4/Srf/Nptn…	94	BP	Spalax<Rat FC>2 in normoxia
GO:1901615	organic hydroxy compound metabolic process	50/966	183/5788	0.000160519	0.00512408	0.00407199	Pnkd/Pecr/Crym/Apoa5/Fabp5/Prkcd/Cat/Il1b/Lcat/Ldha/Lepr/Lipc/Retsat/Cyp17a1/Amacr/Acadl/Miox/Nr1d1/Lipe/Pemt/Rbp4/Apoe/Aldh1a3/Inpp5k/Insig2/Isyna1/Chka/Gch1/Maoa/Chkb/Smpdl3a/Pctp/Hif1a/Pltp/Smpd1/Slc24a5/Mtmr2/Inpp1/Rnls/Pck1/Sptlc2/Acer3/Pth1r/Cpq/Aldh9a1/Hdlbp/Slc27a2/Crot/Hao2/Abcg1	50	BP	Spalax<Rat FC>2 in normoxia
GO:0030500	regulation of bone mineralization	12/966	24/5788	0.00016582	0.00520786	0.00413857	Ankh/Ecm1/Bmpr2/Gja1/Pla2g4a/Mgp/Tgfb3/Hif1a/S1pr1/Atraid/Pkdcc/Tgfb1	12	BP	Spalax<Rat FC>2 in normoxia
GO:0022414	reproductive process	89/966	374/5788	0.000165986	0.00520786	0.00413857	Sep15/Bbs2/Acsl4/Skil/Vwf/Bmpr2/Eif2b5/Cad/Cebpb/Igf1/Il1a/Il1b/Junb/Lepr/Mst1/Myc/Pla2g4a/Ptger3/Il4r/Foxa1/Avpr1a/Stx2/Cyp17a1/Mfge8/Phtf1/Lipe/Ctsh/Plau/Hnf1b/Ppard/Ctsl/Rbp4/Tgfb3/Serpinf1/Adamts2/Usp42/Aspm/Xbp1/Ing2/Il18/Inhba/Spint2/Serpine2/Trpm2/Hexb/Pygo2/Timp2/Hif1a/P2ry2/Nphp1/Arntl/Cmpk1/Hexa/Bcl6/Kdm5b/Antxr2/Pvrl2/Slc26a8/Gopc/Kdm5a/Chd7/Mast2/Arsa/Jam3/Adam15/Sfmbt1/Tgfb1/Bcl2l2/H…	89	BP	Spalax<Rat FC>2 in normoxia
GO:0071704	organic substance metabolic process	644/966	3561/5788	0.000166614	0.00520786	0.00413857	Pnkd/Hexdc/Dgkq/Rnaseh2c/Otulin/LOC100909712/Zfp182/Peg3/Sep15/Bbs2/Pecr/Acsl4/Hmgn3/Vegfc/Ccnl1/P3h1/Skil/Phyh/Itga6/Tdg/Dusp1/Mapk8ip1/Ptprn/Ecm1/Jdp2/Kynu/Dnase1l3/Crym/Apbb3/Ptpn12/Chrd/C9/Xpnpep2/Bmpr2/Apoa5/Faf1/Fabp5/Prkcd/Zfp384/Ppp1r15a/Dusp5/Ptprh/Clk3/Ppp4c/Camk1/Ero1a/Pbld1/Epcam/Eif2b5/Zc3h14/Acly/B2m/Tspo/C3/Cad/Cat/Cebpb/Cyp1a2/Cela1/Fabp1/Fgg/Gja1/Gpx1/Hspb1/Igf1/Il1a/Il1b/Jun/Jun…	644	BP	Spalax<Rat FC>2 in normoxia
GO:0006793	phosphorus metabolic process	224/966	1096/5788	0.000170129	0.00528105	0.00419673	Dgkq/LOC100909712/Vegfc/Ccnl1/Itga6/Dusp1/Mapk8ip1/Ptprn/Kynu/Ptpn12/Bmpr2/Apoa5/Dgka/Fabp5/Prkcd/Ppp1r15a/Dusp5/Ptprh/Clk3/Ppp4c/Camk1/Pbld1/Acly/C3/Cad/Fgg/Hspb1/Igf1/Il1a/Il1b/Jun/Lcat/Ldha/Lepr/Lipc/Me1/Myc/Adgrf5/Uxs1/Pde4b/Trib3/Pla2g4a/Prnp/Sdc4/Ptger3/Gadd45a/Il6st/Aqp1/Rapgef4/Ctsh/Myo1d/Npm1/Pemt/Cd74/Hspa5/Plau/Ppard/Tgfb3/Apoe/Hck/Taok1/Clk4/Map2k4/Pfas/Inpp5k/Mtmr4/Cdk18/Nuak2/Ube2k/…	224	BP	Spalax<Rat FC>2 in normoxia
GO:0006576	cellular biogenic amine metabolic process	19/966	49/5788	0.000174518	0.00537574	0.00427198	Kynu/Apoa5/Fabp5/Prkcd/Lcat/Lipc/Pemt/Chka/Maoa/Paox/Chkb/Aadat/Smpdl3a/Agmat/Sat1/Smpd1/Sptlc2/Kmo/Afmid	19	BP	Spalax<Rat FC>2 in normoxia
GO:0022610	biological adhesion	94/966	400/5788	0.000176408	0.00537574	0.00427198	Vegfc/Itga6/Clec4f/F11r/Tgfbi/Vwf/Chrd/Faf1/Coro1a/Prkcd/Epcam/B2m/Cebpb/Fgg/Hspb1/Igf1/Il1b/Cd48/Prnp/Sdc4/Ptger3/Il4r/Il6st/Mfge8/Bcar1/Cd74/Plau/Selp/Ppard/Pdia6/Xbp1/Lig4/Vtn/Il18/Rpsa/Spint2/Whamm/Pkp3/Serpine2/Aif1/Pcdh18/Pkp4/S1pr1/Ctnnal1/Rcc2/Emilin1/Nuak1/Cldn2/Nid2/Bcl6/Igsf11/Apbb1ip/Lama3/Pvrl2/Mex3b/Ldb1/Lama4/Ephb6/Chd7/Ap3d1/Nckap1l/Jam3/Azi2/Ptprk/Jmjd6/Dmtn/Dusp22/Cyth4/Srf/Nptn…	94	BP	Spalax<Rat FC>2 in normoxia
GO:0051046	regulation of secretion	56/966	212/5788	0.000176763	0.00537574	0.00427198	Pnkd/Acsl4/Hmgn3/Vegfc/P3h1/Zfp384/Fgg/Gja1/Igf1/Il1a/Il1b/Ptgs1/Sdc4/Ptger3/Glul/Il4r/Avpr1a/Il6st/Aqp1/Rapgef4/Nr1d1/Cd74/Ppard/Rbp4/Tgfb3/Syt3/Rab8b/Nlrp3/Snf8/Xbp1/Trim27/Inhba/Irs2/Trpm2/Hif1a/P2ry2/Arntl/Rhbdf2/Kdm5b/Chd7/Panx1/Slc8b1/Pdcd6ip/Mapk9/Nr1h2/Nr1h3/Gas6/Tgfb1/Nucb2/Cdc42/Dph3/Serp1/Neo1/Atp6ap1/Rtn4/Lgals3	56	BP	Spalax<Rat FC>2 in normoxia
GO:0044703	multi-organism reproductive process	69/966	275/5788	0.000179228	0.00541412	0.00430248	Sep15/Bbs2/Acsl4/Skil/Bmpr2/Cad/Igf1/Il1a/Il1b/Junb/Lepr/Mst1/Myc/Pla2g4a/Ptger3/Il4r/Avpr1a/Stx2/Cyp17a1/Mfge8/Phtf1/Lipe/Ctsh/Plau/Ppard/Ctsl/Rbp4/Tgfb3/Adamts2/Usp42/Aspm/Ing2/Il18/Inhba/Serpine2/Hexb/Pygo2/Timp2/Hif1a/P2ry2/Nphp1/Arntl/Hexa/Bcl6/Kdm5b/Pvrl2/Slc26a8/Gopc/Kdm5a/Mast2/Arsa/Jam3/Sfmbt1/Tgfb1/Calr/Gpx3/Hsf2/Mta1/B4galnt1/Dnaja1/Mertk/Nup62/Vipas39/Tbpl1/Adamts1/Mmp2/Thbd/Prdx4/Tdr…	69	BP	Spalax<Rat FC>2 in normoxia
GO:0031323	regulation of cellular metabolic process	361/966	1874/5788	0.000182212	0.00546759	0.00434497	Pnkd/Dgkq/Otulin/LOC100909712/Zfp182/Peg3/Hmgn3/Vegfc/Ccnl1/P3h1/Skil/Itga6/Tdg/Dusp1/Mapk8ip1/Ecm1/Jdp2/Crym/Apbb3/Chrd/Bmpr2/Apoa5/Prkcd/Zfp384/Ppp1r15a/Dusp5/Clk3/Ppp4c/Camk1/Pbld1/Epcam/Eif2b5/Zc3h14/Tspo/C3/Cat/Cebpb/Cela1/Fabp1/Fgg/Gja1/Gpx1/Hspb1/Igf1/Il1a/Il1b/Jun/Junb/Lepr/Me1/Myc/Adgrf5/Nr2f6/Trib3/Optn/Pla2g4a/Prnp/Sdc4/Ptger3/Gcgr/Foxa1/Avpr1a/Gadd45a/Cyp17a1/Il6st/Aqp1/Rapgef4/Acadl/…	361	BP	Spalax<Rat FC>2 in normoxia
GO:0007568	aging	45/966	161/5788	0.000192858	0.00574869	0.00456835	Prkcd/Ppp1r15a/Eif2b5/Tspo/Cat/Cp/Gpx1/Igf1/Il1b/Jun/Pla2g4a/Ptgs1/Npm1/Ctsl/Tgfb3/Apoe/Serpinf1/Lrp2/Timp2/P2ry2/Arntl/Nuak1/Nsmce2/Srr/Bcl6/Sec63/Smc6/Amfr/Irak1/Srf/Pth1r/Casp9/Tgfb1/Hsd17b10/Calr/Nup62/Serp1/Mmp2/Atp6ap1/Slc12a2/Rtn4/Col3a1/Prelp/Fads1/Nox4	45	BP	Spalax<Rat FC>2 in normoxia
GO:0048869	cellular developmental process	247/966	1227/5788	0.000201123	0.00595563	0.00473281	Ift140/Sep15/Bbs2/Acsl4/Vegfc/Skil/Itga6/F11r/Tgfbi/Jdp2/Dnase1l3/Chrd/Bmpr2/Apoa5/Coro1a/Sdf4/Tmem176b/Camk1/Ero1a/Pbld1/Epcam/Eif2b5/Sez6/B2m/Tspo/Cat/Cebpb/Cela1/Gja1/Gpx1/Igf1/Il1a/Il1b/Jun/Junb/Myc/Neu1/Adgrf5/Nr2f6/Arhgap4/Trib3/Sdc4/Sparc/Ptger3/Il4r/Foxa1/Avpr1a/Stx2/Cyp17a1/Il6st/Rapgef4/Rab38/Nr1d1/Mgp/Cd74/Hnf1b/Ppard/Ctsl/Slc11a2/Tgfb3/Apoe/Syt3/Hck/Dclre1c/Cops2/Sclt1/Pdlim7/Map2k4/S…	247	BP	Spalax<Rat FC>2 in normoxia
GO:0044281	small molecule metabolic process	158/966	738/5788	0.000204188	0.00600686	0.00477351	Pecr/Acsl4/Phyh/Kynu/Apoa5/Fabp5/Prkcd/Ero1a/Acly/C3/Cad/Cat/Cyp1a2/Fabp1/Igf1/Il1b/Lcat/Ldha/Lepr/Lipc/Me1/Myc/Uxs1/Pde4b/Trib3/Retsat/Pla2g4a/Ptgs1/Ptger3/Gcgr/Glul/Avpr1a/Cyp17a1/Aqp1/Amacr/Acadl/Miox/Nr1d1/Lipe/Cpt2/Pemt/Cd74/Ppard/Rbp4/Apoe/Aldh1a3/Rars/Pfas/Inpp5k/Nit2/Insig2/Eprs/Oxsm/Isyna1/Chka/Aars/Lrp2/Gch1/Ndufab1/RGD1309350/Chkb/Irs2/Glyat/Mcee/Aadat/Ier3/Smpdl3a/Cox4i1/Acad9/Pctp/Ti…	158	BP	Spalax<Rat FC>2 in normoxia
GO:0019953	sexual reproduction	57/966	218/5788	0.000207941	0.00607754	0.00482968	Sep15/Bbs2/Skil/Igf1/Il1a/Il1b/Lepr/Mst1/Myc/Pla2g4a/Il4r/Avpr1a/Stx2/Cyp17a1/Mfge8/Phtf1/Ctsh/Plau/Ctsl/Rbp4/Adamts2/Usp42/Aspm/Ing2/Il18/Inhba/Serpine2/Hexb/Pygo2/Timp2/P2ry2/Nphp1/Arntl/Hexa/Bcl6/Kdm5b/Pvrl2/Slc26a8/Gopc/Kdm5a/Mast2/Arsa/Jam3/Sfmbt1/Tgfb1/Calr/Hsf2/B4galnt1/Dnaja1/Mertk/Nup62/Vipas39/Tbpl1/Adamts1/Mmp2/Prdx4/Tdrd7	57	BP	Spalax<Rat FC>2 in normoxia
GO:0006810	transport	295/966	1499/5788	0.000215176	0.00624843	0.00496548	Pnkd/Ift140/Bbs2/Acsl4/Hmgn3/Vegfc/P3h1/Ankh/Clec4f/Mapk8ip1/F11r/Slc6a9/Ptprn/Crym/Sec22a/Apoa5/Faf1/Slco2b1/Fabp5/Arf3/Coro1a/Sdf4/Prkcd/Abcc4/Zfp384/Slc6a13/Camk1/Ero1a/Pbld1/B2m/Tspo/C3/Cad/Cp/Fabp1/Fgg/Gja1/Igf1/Il1a/Il1b/Jun/Lcat/Lipc/Myc/Tmem37/Pde4b/Trib3/Optn/Arfgap1/Zdhhc2/Pla2g4a/Prnp/Ptgs1/Sdc4/Ptger3/Gcgr/Glul/Pigr/Il4r/Avpr1a/Stx2/Il6st/Aqp1/Mfge8/Rapgef4/Anxa3/Rab38/Nr1d1/Timm13/Cp…	295	BP	Spalax<Rat FC>2 in normoxia
GO:0015849	organic acid transport	31/966	99/5788	0.000218091	0.0062925	0.0050005	Acsl4/Slc6a9/Slco2b1/Prkcd/Slc6a13/Fabp1/Il1a/Il1b/Myc/Pla2g4a/Avpr1a/Cpt2/Apoe/Slc13a5/Slc43a2/Irs2/Pak1/Slc6a6/Slc16a4/P2ry2/Slc16a7/Plin2/Mfsd2a/Slc46a1/Slc26a8/Repin1/Mapk9/Slc6a8/Aqp9/Slc27a2/Crot	31	BP	Spalax<Rat FC>2 in normoxia
GO:0044057	regulation of system process	38/966	130/5788	0.000223107	0.0063698	0.00506194	Bmpr2/Apoa5/Fgg/Gja1/Igf1/Il1a/Il1b/Pde4b/Ptgs1/Ptger3/Avpr1a/Aqp1/Rapgef4/Ppard/Rab8b/Inpp5k/Mtmr4/Ctdp1/Nedd4l/Inhba/Aif1/Hif1a/P2ry2/Kdm5b/Fig4/Errfi1/Col14a1/Mtmr2/Snta1/Lmcd1/Srf/Nr1h2/Nr1h3/Gas6/Nucb2/Pawr/Mmp2/Rtn4	38	BP	Spalax<Rat FC>2 in normoxia
GO:0050767	regulation of neurogenesis	60/966	233/5788	0.000223601	0.0063698	0.00506194	Vegfc/Skil/Bmpr2/Camk1/Sez6/Tspo/Il1b/Myc/Neu1/Arhgap4/Ptger3/Foxa1/Il6st/Rapgef4/Apoe/Syt3/Serpinf1/Aspm/Lig4/Id4/Nedd4l/Serpine2/Spg20/Snapin/Timp2/Hif1a/Ifrd1/P2ry2/Arntl/Smarcd3/Dguok/Ulk2/Bcl6/Fig4/Ezh2/Chd7/Kdm4a/Tgif1/Bhlhb9/Nrep/Trim11/Hmg20b/Ssh3/Fbxo31/Srf/Nptn/Map2k2/Tgfb1/Calr/Adnp/Meis1/Adamts1/Lrp4/Cdh2/Dvl1/Plk2/Rtn4/Col3a1/Hdac2/Efna1	60	BP	Spalax<Rat FC>2 in normoxia
GO:0002687	positive regulation of leukocyte migration	13/966	28/5788	0.000228765	0.00644692	0.00512322	Vegfc/Il1a/Il1b/Ptger3/Cd74/Selp/Aif1/Nckap1l/Gas6/Calr/Pawr/Itga2b/Lgals3	13	BP	Spalax<Rat FC>2 in normoxia
GO:0015850	organic hydroxy compound transport	26/966	78/5788	0.000229173	0.00644692	0.00512322	Apoa5/Slco2b1/Lcat/Lipc/Myc/Ptgs1/Ptger3/Aqp1/Rbp4/Apoe/Xbp1/Pltp/Slc16a7/Kdm5b/Nisch/Irak1/Selm/Slc6a8/Apom/Nr1h2/Nr1h3/Nucb2/Aqp9/Rtn4/Lgals3/Abcg1	26	BP	Spalax<Rat FC>2 in normoxia
GO:0010243	response to organonitrogen compound	82/966	342/5788	0.000232088	0.00648838	0.00515617	Dgkq/Dusp1/Ptprn/Kynu/Prkcd/Abcc4/Ppp1r15a/Eif2b5/Tspo/Cad/Cat/Cebpb/Gja1/Gpx1/Igf1/Il1a/Il1b/Jun/Junb/Ldha/Lepr/Lipc/Myc/Pde4b/Trib3/Pla2g4a/Ptgs1/Sparc/Gcgr/Avpr1a/Cyp17a1/Aqp1/Bcar1/Pemt/Plau/Rbp4/Apoe/Hck/Rab8b/Inpp5k/Insig2/Xbp1/Col4a1/Il18/Aars/Irs2/Chrne/Aif1/Pak1/Hif1a/P2ry2/Bag1/Srr/Smpd1/Chuk/Errfi1/Irak3/Panx1/Dmtn/Rnls/Pck1/Hsp90b1/Irak1/Repin1/Aplp1/Mapk9/Nr1h3/Fzd1/Nucb2/Sh3bp4/Aqp9…	82	BP	Spalax<Rat FC>2 in normoxia
GO:0031667	response to nutrient levels	79/966	327/5788	0.000233676	0.00649244	0.00515939	Bbs2/Acsl4/Kynu/Crym/Bmpr2/Prkcd/Ppp1r15a/Tspo/Cat/Cp/Fabp1/Gpx1/Igf1/Il1a/Il1b/Jun/Ldha/Lepr/Lipc/Optn/Pla2g4a/Sparc/Gcgr/Glul/Cyp17a1/Il6st/Mgp/Pemt/Hspa5/Ppard/Ctsl/Apoe/Ift20/Tmem39a/Nuak2/Xbp1/Lrp2/Cox4i1/Pdia3/Snapin/Hif1a/Tp53inp1/Yipf1/Nuak1/Atg101/Tbc1d25/Ulk2/Kat2a/Wipi1/Serpinc1/Rmi1/Csnk2a2/Tpcn2/Slc35c1/Kdm4a/Arsa/Wdr24/RGD1310209/Tp53inp2/Pck1/Slc17a9/Eva1b/Tmem39b/Atg9a/Lmcd1/Srf/F…	79	BP	Spalax<Rat FC>2 in normoxia
GO:0007276	gamete generation	49/966	181/5788	0.000237105	0.00654729	0.00520299	Sep15/Bbs2/Skil/Igf1/Il1a/Il1b/Lepr/Mst1/Myc/Pla2g4a/Il4r/Cyp17a1/Phtf1/Ctsh/Plau/Ctsl/Rbp4/Adamts2/Usp42/Aspm/Ing2/Il18/Inhba/Hexb/Pygo2/Timp2/Nphp1/Arntl/Bcl6/Pvrl2/Slc26a8/Gopc/Kdm5a/Mast2/Jam3/Sfmbt1/Tgfb1/Calr/Hsf2/B4galnt1/Dnaja1/Mertk/Nup62/Vipas39/Tbpl1/Adamts1/Mmp2/Prdx4/Tdrd7	49	BP	Spalax<Rat FC>2 in normoxia
GO:0048545	response to steroid hormone	53/966	200/5788	0.000240426	0.00659852	0.00524369	Dusp1/Ptprn/Tspo/C3/Cad/Cat/Cyp1a2/Gpx1/Igf1/Il1b/Junb/Lcat/Ldha/Lepr/Lipc/Myc/Nr2f6/Pla2g4a/Ptgs1/Sparc/Ptger3/Il4r/Foxa1/Avpr1a/Cyp17a1/Aqp1/Mfge8/Anxa3/Nr1d1/Mgp/Ptgfr/Ppard/Ctsl/Tgfb3/Serpinf1/Aif1/Pdia3/Hif1a/Ezh2/Errfi1/Arsa/Nr1h2/Nr1h3/Casp9/Tgfb1/Calr/Gpx3/Pawr/Ccdc62/Fabp4/Mmp2/Mmp14/Cdo1	53	BP	Spalax<Rat FC>2 in normoxia
GO:0070887	cellular response to chemical stimulus	171/966	811/5788	0.000246221	0.00671662	0.00533754	Bbs2/Hmgn3/Vegfc/Skil/Itga6/Dusp1/Ptprn/Ecm1/Chrd/Bmpr2/Coro1a/Prkcd/Ppp1r15a/Ppp4c/Ero1a/Pbld1/Eif2b5/Hyou1/B2m/Tspo/Cad/Cat/Cebpb/Cyp1a2/Fabp1/Gpx1/Hspb1/Igf1/Il1a/Il1b/Jun/Junb/Lepr/Lipc/Mst1/Myc/Nr2f6/Pde4b/Trib3/Pla2g4a/Prnp/Sparc/Ptger3/Gcgr/Il4r/Avpr1a/Cyp17a1/Il6st/Aqp1/Rapgef4/Nr1d1/Bcar1/Ctsh/Npm1/Cd74/Hspa5/Plau/Ptgfr/Ppard/Ctsl/Slc11a2/Tgfb3/Apoe/Hck/Rab8b/Nlrp3/Map2k4/Serpinf1/Inpp5k…	171	BP	Spalax<Rat FC>2 in normoxia
GO:0030155	regulation of cell adhesion	56/966	215/5788	0.000262761	0.00699815	0.00556127	Vegfc/Itga6/Chrd/Faf1/Coro1a/Prkcd/Epcam/Cebpb/Fgg/Igf1/Il1b/Prnp/Sdc4/Ptger3/Il4r/Il6st/Cd74/Plau/Selp/Xbp1/Vtn/Il18/Spint2/Serpine2/Aif1/S1pr1/Rcc2/Emilin1/Nuak1/Bcl6/Apbb1ip/Mex3b/Ldb1/Lama4/Ephb6/Ap3d1/Nckap1l/Dmtn/Dusp22/Cyth4/Srf/Nptn/Adam15/Tgfb1/Calr/Ccdc80/Cdc42/Pawr/LOC679811/Mad1l1/Mmp2/Mmp14/Cyr61/Lgals3/Pik3cb/Efna1	56	BP	Spalax<Rat FC>2 in normoxia
GO:0002685	regulation of leukocyte migration	16/966	39/5788	0.000263449	0.00699815	0.00556127	Vegfc/Ecm1/Il1a/Il1b/Mst1/Ptger3/Cd74/Selp/Aif1/Nckap1l/Jam3/Gas6/Calr/Pawr/Itga2b/Lgals3	16	BP	Spalax<Rat FC>2 in normoxia
GO:0034368	protein-lipid complex remodeling	7/966	5788-10-01	0.000265871	0.00699815	0.00556127	Apoa5/Lcat/Lipc/Apoe/Pltp/Apom/Abcg1	7	BP	Spalax<Rat FC>2 in normoxia
GO:0034369	plasma lipoprotein particle remodeling	7/966	5788-10-01	0.000265871	0.00699815	0.00556127	Apoa5/Lcat/Lipc/Apoe/Pltp/Apom/Abcg1	7	BP	Spalax<Rat FC>2 in normoxia
GO:0045723	positive regulation of fatty acid biosynthetic process	7/966	5788-10-01	0.000265871	0.00699815	0.00556127	Apoa5/Pla2g4a/Avpr1a/Mid1ip1/Mapk9/Nr1h2/Nr1h3	7	BP	Spalax<Rat FC>2 in normoxia
GO:0097028	dendritic cell differentiation	7/966	5788-10-01	0.000265871	0.00699815	0.00556127	Tmem176b/Tmem176a/Ltbr/Azi2/Spi1/Gas6/Tgfb1	7	BP	Spalax<Rat FC>2 in normoxia
GO:0048522	positive regulation of cellular process	317/966	1629/5788	0.000270831	0.00705261	0.00560455	Acsl4/Hmgn3/Vegfc/Skil/Itga6/Dusp1/Mapk8ip1/Ecm1/Jdp2/Chrd/Bmpr2/Apoa5/Faf1/Coro1a/Skap2/Prkcd/Abcc4/Zfp384/Ppp1r15a/Camk1/Epcam/Eif2b5/Sez6/B2m/Tspo/C3/Cat/Cebpb/Cela1/Fabp1/Fgg/Gja1/Gpx1/Hspb1/Igf1/Il1a/Il1b/Jun/Junb/Ldha/Lepr/Mst1/Myc/Neu1/Adgrf5/Bmf/Cant1/Trib3/Optn/Pla2g4a/Sdc4/Sparc/Ptger3/Glul/Il4r/Foxa1/Avpr1a/Gadd45a/Cyp17a1/Il6st/Aqp1/Mfge8/Rapgef4/Anxa3/Nr1d1/Bcar1/Ctsh/Npm1/Pemt/Cd74/…	317	BP	Spalax<Rat FC>2 in normoxia
GO:0048856	anatomical structure development	321/966	1652/5788	0.000272111	0.00705261	0.00560455	Ift140/Otulin/Sep15/Bbs2/Acsl4/Vegfc/P3h1/Skil/Ankh/Itga6/Dusp1/F11r/Tgfbi/Ecm1/Vwf/Dnase1l3/Ptpn12/Chrd/Bmpr2/Apoa5/Slco2b1/Coro1a/Sdf4/Ppp1r15a/Dusp5/Tmem176b/Camk1/Pbld1/Epcam/Eif2b5/Sez6/B2m/Tspo/C3/Cad/Cat/Cebpb/Cp/Cyp1a2/Cela1/Gja1/Gpx1/Hspb1/Igf1/Il1a/Il1b/Jun/Junb/Ldha/Lepr/Lipc/Mst1/Myc/Neu1/Nr2f6/Arhgap4/Pla2g4a/Sdc4/Sparc/Ptger3/Il4r/Foxa1/Avpr1a/Stx2/Cyp17a1/Il6st/Aqp1/Mfge8/Rapgef4/A…	321	BP	Spalax<Rat FC>2 in normoxia
GO:0009306	protein secretion	43/966	154/5788	0.00027264	0.00705261	0.00560455	Hmgn3/Vegfc/P3h1/Ptprn/Zfp384/Fgg/Gja1/Igf1/Il1a/Il1b/Optn/Ptger3/Glul/Il4r/Rapgef4/Nr1d1/Hnf1b/Ppard/Rbp4/Tgfb3/Rab8b/Nlrp3/Xbp1/Trim27/Irs2/Trpm2/Hif1a/Arntl/Rhbdf2/Ephb6/Panx1/Mon1a/Dmtn/Traf3ip2/Selt/Slc8b1/Nr1h2/Nr1h3/Gas6/Tgfb1/Dph3/Serp1/Neo1	43	BP	Spalax<Rat FC>2 in normoxia
GO:0009165	nucleotide biosynthetic process	30/966	96/5788	0.000285323	0.00720004	0.00572171	Kynu/Cad/Myc/Uxs1/Ptger3/Aqp1/Apoe/Pfas/Timp2/Uap1l1/Dguok/Cmpk1/Nmnat1/Naprt/Ampd2/Aplp1/Adcy4/Nt5e/Nme6/Ramp1/Tgfb1/Kmo/Nucb2/Prpsap1/Adcy3/Adnp/Adssl1/Afmid/Tbpl1/Pde2a	30	BP	Spalax<Rat FC>2 in normoxia
GO:0009749	response to glucose	30/966	96/5788	0.000285323	0.00720004	0.00572171	Hmgn3/Ptprn/Prkcd/Eif2b5/Gja1/Gpx1/Il1b/Ldha/Glul/Nr1d1/Plau/Hnf1b/Ppard/Ctsl/Serpinf1/Xbp1/Irs2/Hif1a/Rmi1/Peo1/Col6a2/Selt/Srf/Apom/Gas6/Tgfb1/Nucb2/Slc29a1/Cdc42/Nox4	30	BP	Spalax<Rat FC>2 in normoxia
GO:1901293	nucleoside phosphate biosynthetic process	30/966	96/5788	0.000285323	0.00720004	0.00572171	Kynu/Cad/Myc/Uxs1/Ptger3/Aqp1/Apoe/Pfas/Timp2/Uap1l1/Dguok/Cmpk1/Nmnat1/Naprt/Ampd2/Aplp1/Adcy4/Nt5e/Nme6/Ramp1/Tgfb1/Kmo/Nucb2/Prpsap1/Adcy3/Adnp/Adssl1/Afmid/Tbpl1/Pde2a	30	BP	Spalax<Rat FC>2 in normoxia
GO:0034111	negative regulation of homotypic cell-cell adhesion	14/966	32/5788	0.000285899	0.00720004	0.00572171	Prkcd/Cebpb/Prnp/Ptger3/Il4r/Cd74/Serpine2/Bcl6/Dusp22/Tgfb1/Pawr/LOC679811/Mad1l1/Lgals3	14	BP	Spalax<Rat FC>2 in normoxia
GO:0071840	cellular component organization or biogenesis	401/966	2116/5788	0.000286338	0.00720004	0.00572171	Ift140/Sep15/Bbs2/Acsl4/Hmgn3/P3h1/Skil/Itga6/Mapre1/F11r/Tgfbi/Ptprn/Vwf/Jdp2/Cgrrf1/Dnase1l3/Sec22a/Bmpr2/Apoa5/Faf1/Coro1a/Prkcd/Camk1/Ero1a/Pbld1/Sez6/B2m/Tspo/C3/Cat/Fabp1/Fgg/Gja1/Gpx1/Igf1/Il1a/Il1b/Jun/Lcat/Lipc/Me1/Myc/Neu1/Bmf/Uxs1/Arhgap4/Optn/Arfgap1/Zdhhc2/Pla2g4a/Prnp/Sdc4/Sparc/Glul/Pigr/Il4r/Foxa1/Avpr1a/Gadd45a/Stx2/Aqp1/Mfge8/Rapgef4/Acadl/Rab38/Mgp/Tmpo/Bcar1/Npm1/Pemt/Cd74/Hnf…	401	BP	Spalax<Rat FC>2 in normoxia
GO:0001525	angiogenesis	44/966	159/5788	0.000288806	0.00722175	0.00573896	Otulin/Vegfc/Tgfbi/Ecm1/Ppp1r15a/C3/Cela1/Gpx1/Hspb1/Il1a/Il1b/Jun/Lepr/Sparc/Aqp1/Mfge8/Anxa3/Ctsh/Plau/Serpinf1/Xbp1/Col4a1/Il18/Hif1a/S1pr1/Sat1/Arhgap24/Jam3/Jmjd6/Spi1/Srf/Adam15/Ramp1/Cdc42/Rbm15/Meis1/Mmp2/Mmp14/Cyr61/Rtn4/Lgals3/Pik3cb/Tie1/Efna1	44	BP	Spalax<Rat FC>2 in normoxia
GO:0002684	positive regulation of immune system process	55/966	211/5788	0.000291466	0.00724801	0.00575983	Otulin/Vegfc/C9/Coro1a/Skap2/B2m/C3/Igf1/Il1a/Il1b/Jun/Pde4b/Prnp/Ptger3/Il4r/Il6st/Nr1d1/Bcar1/Cd74/Selp/Rbp4/Ube2k/Xbp1/Il18/Inhba/Irs2/Aif1/Hif1a/Bcl6/Ripk1/Pvrl2/Paxip1/Ephb6/Exosc3/C8b/Ap3d1/Irak3/Nckap1l/Dusp22/Unc93b1/Irak1/Il34/Nr1h3/Hpx/Gas6/Tgfb1/Calr/Masp2/Pawr/Itga2b/Cfi/Mmp2/Atp6ap1/Lgals3/Tec	55	BP	Spalax<Rat FC>2 in normoxia
GO:0051047	positive regulation of secretion	34/966	114/5788	0.000311549	0.00770484	0.00612286	Vegfc/Zfp384/Fgg/Gja1/Igf1/Il1a/Il1b/Sdc4/Glul/Il4r/Avpr1a/Aqp1/Rapgef4/Ppard/Rbp4/Tgfb3/Rab8b/Nlrp3/Snf8/Xbp1/Irs2/Trpm2/Hif1a/P2ry2/Panx1/Pdcd6ip/Mapk9/Nr1h2/Tgfb1/Nucb2/Serp1/Atp6ap1/Rtn4/Lgals3	34	BP	Spalax<Rat FC>2 in normoxia
GO:0001817	regulation of cytokine production	43/966	155/5788	0.000318104	0.00780515	0.00620257	F11r/B2m/Tspo/C3/Cebpb/Hspb1/Il1a/Il1b/Pde4b/Prnp/Il4r/Cd74/Tgfb3/Nlrp3/Prg4/Xbp1/Trim27/Il18/Irf8/Hif1a/P2ry2/Akirin2/Bcl6/Tbc1d23/Pibf1/Ripk1/Sigirr/Agpat2/Il17ra/Zcchc11/Errfi1/Mast2/Irak3/Nckap1l/Panx1/Atg9a/Mapk9/Gas6/Tgfb1/Atf4/Zfp36/Lum/Hdac2	43	BP	Spalax<Rat FC>2 in normoxia
GO:0045834	positive regulation of lipid metabolic process	23/966	67/5788	0.000320413	0.00780515	0.00620257	Apoa5/Prkcd/Fabp1/Igf1/Il1a/Il1b/Adgrf5/Pla2g4a/Avpr1a/Cyp17a1/Nr1d1/Apoe/Irs2/Mid1ip1/Mapk9/Nt5e/Nr1h2/Nr1h3/Tgfb1/Nucb2/Cdc42/Cyr61/Abcg1	23	BP	Spalax<Rat FC>2 in normoxia
GO:0060284	regulation of cell development	73/966	300/5788	0.000320807	0.00780515	0.00620257	Vegfc/Skil/Bmpr2/Camk1/Pbld1/Sez6/Tspo/Igf1/Il1a/Il1b/Myc/Neu1/Arhgap4/Ptger3/Foxa1/Il6st/Rapgef4/Hnf1b/Tgfb3/Apoe/Syt3/Serpinf1/Aspm/Lig4/Id4/Ctdp1/Nedd4l/Serpine2/Spg20/Snapin/Timp2/Hif1a/Ifrd1/P2ry2/Arntl/Smarcd3/Dguok/Rcc2/Ulk2/Bcl6/Fig4/Ezh2/Tcf7l1/Chd7/Kdm4a/Col14a1/Tgif1/Bhlhb9/Nrep/Trim11/Dmtn/Hmg20b/Ssh3/Fbxo31/Srf/Mapk9/Nptn/Map2k2/Tgfb1/Calr/Cdc42/Adnp/Meis1/Adamts1/Lrp4/Cdh2/Atp6ap1/D…	73	BP	Spalax<Rat FC>2 in normoxia
GO:0098609	cell-cell adhesion	60/966	236/5788	0.000323871	0.00783733	0.00622815	Itga6/Clec4f/Coro1a/Prkcd/Epcam/B2m/Cebpb/Fgg/Hspb1/Igf1/Il1b/Cd48/Prnp/Ptger3/Il4r/Il6st/Cd74/Selp/Pdia6/Xbp1/Lig4/Il18/Rpsa/Spint2/Pkp3/Serpine2/Aif1/Pcdh18/Pkp4/Cldn2/Bcl6/Apbb1ip/Lama3/Pvrl2/Mex3b/Ephb6/Chd7/Ap3d1/Nckap1l/Jam3/Azi2/Jmjd6/Dmtn/Dusp22/Srf/Nptn/Adam15/Nt5e/Tgfb1/Cdc42/Pawr/LOC679811/Mad1l1/Itga2b/Itga7/Cyr61/Cdh2/Cd164/Lgals3/Pik3cb	60	BP	Spalax<Rat FC>2 in normoxia
GO:0044106	cellular amine metabolic process	20/966	55/5788	0.000327721	0.00788809	0.00626848	Pnkd/Kynu/Apoa5/Fabp5/Prkcd/Lcat/Lipc/Pemt/Chka/Maoa/Paox/Chkb/Aadat/Smpdl3a/Agmat/Sat1/Smpd1/Sptlc2/Kmo/Afmid	20	BP	Spalax<Rat FC>2 in normoxia
GO:0006629	lipid metabolic process	101/966	443/5788	0.000336028	0.00795827	0.00632425	Pecr/Acsl4/Phyh/Apoa5/Fabp5/Prkcd/Acly/Tspo/C3/Cat/Cyp1a2/Fabp1/Gpx1/Igf1/Il1a/Il1b/Lcat/Lepr/Lipc/Neu1/Adgrf5/Pnpla7/Trib3/Retsat/Pla2g4a/Ptgs1/Avpr1a/Cyp17a1/Il6st/Amacr/Acadl/Nr1d1/Lipe/Cpt2/Pemt/Cd74/Ppard/Rbp4/Apoe/Aldh1a3/Gm2a/Inpp5k/Insig2/Oxsm/Isyna1/Chka/Ndufab1/Chkb/Irs2/Smpdl3a/Hexb/Acad9/Pctp/Pltp/Cerk/Hexa/Pigs/Pibf1/Smpd1/Inpp5f/Fig4/Slc35c1/Agpat2/Dolk/Mcat/Mtmr2/Inpp1/Lpin3/Pck1/S…	101	BP	Spalax<Rat FC>2 in normoxia
GO:0007584	response to nutrient	33/966	110/5788	0.000337472	0.00795827	0.00632425	Acsl4/Kynu/Crym/Tspo/Cat/Cp/Gpx1/Igf1/Il1a/Il1b/Ldha/Lepr/Pla2g4a/Sparc/Il6st/Mgp/Pemt/Ppard/Xbp1/Lrp2/Cox4i1/Pdia3/Serpinc1/Tpcn2/Arsa/Srf/Fzd1/Gas6/Tgfb1/Pawr/Setdb1/Adamts1/Fads1	33	BP	Spalax<Rat FC>2 in normoxia
GO:0042886	amide transport	33/966	110/5788	0.000337472	0.00795827	0.00632425	Hmgn3/Ptprn/Faf1/Fgg/Gja1/Il1b/Ptger3/Glul/Avpr1a/Aqp1/Rapgef4/Nr1d1/Rpn1/Cd74/Hnf1b/Ppard/Rbp4/Rab8b/Nlrp3/Il18/Irs2/Trpm2/Hif1a/Arntl/Slc46a1/Chd7/Selt/Slc8b1/Nucb2/Abcb9/Aqp9/Serp1/Slc22a8	33	BP	Spalax<Rat FC>2 in normoxia
GO:1903530	regulation of secretion by cell	51/966	193/5788	0.000337833	0.00795827	0.00632425	Pnkd/Hmgn3/Vegfc/P3h1/Zfp384/Fgg/Gja1/Igf1/Il1a/Il1b/Ptgs1/Sdc4/Ptger3/Glul/Il4r/Avpr1a/Il6st/Rapgef4/Nr1d1/Ppard/Rbp4/Tgfb3/Syt3/Rab8b/Nlrp3/Snf8/Xbp1/Trim27/Inhba/Irs2/Trpm2/Hif1a/Arntl/Rhbdf2/Kdm5b/Chd7/Panx1/Slc8b1/Pdcd6ip/Nr1h2/Nr1h3/Gas6/Tgfb1/Nucb2/Cdc42/Dph3/Serp1/Neo1/Atp6ap1/Rtn4/Lgals3	51	BP	Spalax<Rat FC>2 in normoxia
GO:0008285	negative regulation of cell proliferation	56/966	217/5788	0.000339477	0.00795827	0.00632425	Vegfc/Bmpr2/Skap2/Ppp1r15a/Pbld1/Tspo/Cebpb/Gja1/Igf1/Il1a/Il1b/Jun/Myc/Prnp/Sparc/Npm1/Pemt/Ppard/Ctsl/Rbp4/Tgfb3/Apoe/Serpinf1/Dpt/Tinf2/Ing2/Inhba/Spint2/Serpine2/Aif1/Pak1/Timp2/Tp53inp1/Atraid/Bcl6/Ing1/Tmem127/Tgif1/Ptprk/Mtss1/Phf14/Atoh8/Srf/Pth1r/Tgfb1/Pawr/Sh3bp4/Hrsp12/Nup62/LOC679811/Mad1l1/Dnajb2/Lgals3/Hdac2/Prdx4/Nox4	56	BP	Spalax<Rat FC>2 in normoxia
GO:0042537	benzene-containing compound metabolic process	8/966	13/5788	0.000342066	0.00797739	0.00633945	Kynu/Cyp17a1/Aadat/Cmpk1/Ccbl1/Kmo/Afmid/Hao2	8	BP	Spalax<Rat FC>2 in normoxia
GO:0009746	response to hexose	30/966	97/5788	0.000348684	0.00804834	0.00639583	Hmgn3/Ptprn/Prkcd/Eif2b5/Gja1/Gpx1/Il1b/Ldha/Glul/Nr1d1/Plau/Hnf1b/Ppard/Ctsl/Serpinf1/Xbp1/Irs2/Hif1a/Rmi1/Peo1/Col6a2/Selt/Srf/Apom/Gas6/Tgfb1/Nucb2/Slc29a1/Cdc42/Nox4	30	BP	Spalax<Rat FC>2 in normoxia
GO:0046879	hormone secretion	30/966	97/5788	0.000348684	0.00804834	0.00639583	Hmgn3/Ptprn/Fgg/Gja1/Il1b/Ptgs1/Ptger3/Glul/Avpr1a/Il6st/Aqp1/Rapgef4/Nr1d1/Hnf1b/Ppard/Rbp4/Rab8b/Inhba/Lrp2/Irs2/Trpm2/Hif1a/Arntl/Kdm5b/Chd7/Selt/Slc8b1/Selm/Nucb2/Serp1	30	BP	Spalax<Rat FC>2 in normoxia
GO:0044236	multicellular organismal metabolic process	13/966	29/5788	0.000351981	0.008083	0.00642338	Prkcd/Ppard/Ctsl/Tgfb3/Il18/Serpinh1/Hif1a/Cbx8/Errfi1/Adam15/Tgfb1/Mmp2/Mmp14	13	BP	Spalax<Rat FC>2 in normoxia
GO:0051246	regulation of protein metabolic process	195/966	949/5788	0.000376459	0.00857696	0.00681591	LOC100909712/Vegfc/Ccnl1/P3h1/Dusp1/Mapk8ip1/Ecm1/Jdp2/Bmpr2/Faf1/Prkcd/Ppp1r15a/Dusp5/Camk1/Pbld1/Eif2b5/C3/Cebpb/Fabp1/Fgg/Gja1/Gpx1/Hspb1/Igf1/Il1a/Il1b/Jun/Lepr/Myc/Trib3/Prnp/Sdc4/Ptger3/Gadd45a/Il6st/Aqp1/Rapgef4/Ctsh/Myo1d/Npm1/Pemt/Cd74/Hspa5/Slc11a2/Tgfb3/Apoe/Wfdc2/Taok1/Nlrp3/Map2k4/Fxr2/Serpinf1/Inpp5k/Snf8/Bace2/Usp42/Prg4/Eprs/Ube2k/Xbp1/Tinf2/Mycbp2/Trim27/Nedd4l/Cdc23/Vtn/Il18/Inh…	195	BP	Spalax<Rat FC>2 in normoxia
GO:0031960	response to corticosteroid	25/966	76/5788	0.000378745	0.00857696	0.00681591	Dusp1/C3/Cad/Igf1/Il1b/Junb/Lcat/Lipc/Pla2g4a/Ptgs1/Sparc/Avpr1a/Aqp1/Anxa3/Mgp/Ctsl/Serpinf1/Aif1/Hif1a/Errfi1/Casp9/Tgfb1/Gpx3/Fabp4/Cdo1	25	BP	Spalax<Rat FC>2 in normoxia
GO:0080090	regulation of primary metabolic process	349/966	1820/5788	0.000379208	0.00857696	0.00681591	Pnkd/Dgkq/Otulin/LOC100909712/Zfp182/Peg3/Hmgn3/Vegfc/Ccnl1/P3h1/Skil/Itga6/Tdg/Dusp1/Mapk8ip1/Ecm1/Jdp2/Crym/Apbb3/Chrd/Bmpr2/Apoa5/Faf1/Prkcd/Zfp384/Ppp1r15a/Dusp5/Clk3/Ppp4c/Camk1/Pbld1/Epcam/Eif2b5/Zc3h14/Tspo/C3/Cat/Cebpb/Cela1/Fabp1/Fgg/Gja1/Gpx1/Hspb1/Igf1/Il1a/Il1b/Jun/Junb/Lepr/Me1/Myc/Adgrf5/Nr2f6/Trib3/Pla2g4a/Prnp/Sdc4/Ptger3/Gcgr/Foxa1/Avpr1a/Gadd45a/Cyp17a1/Il6st/Aqp1/Rapgef4/Acadl/…	349	BP	Spalax<Rat FC>2 in normoxia
GO:0016477	cell migration	91/966	393/5788	0.000385722	0.00868068	0.00689834	Vegfc/Itga6/Ecm1/Chrd/Bmpr2/Coro1a/Prkcd/Pbld1/Tspo/Gja1/Gpx1/Hspb1/Igf1/Il1a/Il1b/Jun/Mst1/Myc/Arhgap4/Pde4b/Sdc4/Sparc/Ptger3/Il6st/Aqp1/Rapgef4/Anxa3/Bcar1/Ctsh/Cd74/Hspa5/Plau/Selp/Ppard/Apoe/Serpinf1/Fmnl1/Aspm/Vtn/Elmo3/Il18/Irs2/Aif1/Pak1/Hexb/Hif1a/P2ry2/S1pr1/Tp53inp1/Sh3bgrl3/Rcc2/Pstpip1/Dock10/Abi3/Sdccag8/Arhgap24/Nisch/Gpm6a/Lama4/Plekhg5/Paxip1/Nckap1l/Jam3/Ptprk/Dmtn/Bin2/Fut8/Fbx…	91	BP	Spalax<Rat FC>2 in normoxia
GO:0001944	vasculature development	57/966	223/5788	0.000392524	0.0087516	0.0069547	Otulin/Vegfc/Tgfbi/Ecm1/Bmpr2/Ppp1r15a/C3/Cela1/Gja1/Gpx1/Hspb1/Igf1/Il1a/Il1b/Jun/Junb/Lepr/Sparc/Aqp1/Mfge8/Anxa3/Ctsh/Plau/Gja4/Apoe/Serpinf1/Xbp1/Col4a1/Il18/Hif1a/S1pr1/Sat1/Arhgap24/Lama4/Paxip1/Chd7/Errfi1/Jam3/Jmjd6/Spi1/Srf/Adam15/Ramp1/Cdc42/Rbm15/Meis1/Itga7/Mmp2/Mmp14/Cyr61/Cdh2/Rtn4/Lgals3/Col3a1/Pik3cb/Tie1/Efna1	57	BP	Spalax<Rat FC>2 in normoxia
GO:0015833	peptide transport	31/966	102/5788	0.000393866	0.0087516	0.0069547	Hmgn3/Ptprn/Faf1/Fgg/Gja1/Il1b/Ptger3/Glul/Avpr1a/Aqp1/Rapgef4/Nr1d1/Rpn1/Cd74/Hnf1b/Ppard/Rbp4/Rab8b/Nlrp3/Il18/Irs2/Trpm2/Hif1a/Arntl/Chd7/Selt/Slc8b1/Nucb2/Abcb9/Serp1/Slc22a8	31	BP	Spalax<Rat FC>2 in normoxia
GO:0051248	negative regulation of protein metabolic process	89/966	383/5788	0.000394707	0.0087516	0.0069547	P3h1/Dusp1/Mapk8ip1/Ecm1/Prkcd/Ppp1r15a/Dusp5/Pbld1/Eif2b5/C3/Fabp1/Gpx1/Hspb1/Igf1/Il1b/Jun/Trib3/Prnp/Gadd45a/Aqp1/Myo1d/Npm1/Apoe/Wfdc2/Fxr2/Serpinf1/Inpp5k/Bace2/Prg4/Eprs/Tinf2/Mycbp2/Trim27/Vtn/Il18/Sf3b3/Banp/Lrp2/Spint2/Serpinh1/Serpine2/Ube2g2/Timp2/Ptgfrn/Bag1/Atraid/Ppp1r15b/Serpinc1/Samd4a/Lats2/Pibf1/Itih1/Lrrk1/Smpd1/Sigirr/Kdm5a/Errfi1/Papln/Irak3/Nckap1l/Dmtn/Lcmt1/Zbed3/Snta1/Hmg…	89	BP	Spalax<Rat FC>2 in normoxia
GO:0007186	G-protein coupled receptor signaling pathway	33/966	111/5788	0.000405244	0.00893118	0.0070974	Dgkq/Dgka/P2ry14/C3/Lepr/Adgrf5/Ptger3/Gcgr/Avpr1a/Bcar1/Ptgfr/Apoe/Inpp5k/Sigmar1/Tas1r1/P2ry2/S1pr1/Adgre5/Tm2d1/Adcy4/Rgs10/Rgs3/Pth1r/Fzd1/Ramp1/Grk6/Lpar6/Arhgef11/Atf4/Gna12/Dgkz/Slc12a2/Cish	33	BP	Spalax<Rat FC>2 in normoxia
GO:0016053	organic acid biosynthetic process	35/966	120/5788	0.000408759	0.00893118	0.0070974	Pecr/Kynu/Apoa5/Acly/Cad/Lipc/Trib3/Pla2g4a/Ptgs1/Glul/Avpr1a/Amacr/Acadl/Nr1d1/Cd74/Aldh1a3/Insig2/Oxsm/Gch1/Ndufab1/Srr/Enoph1/Pibf1/Mcat/Dse/Mid1ip1/Mapk9/Nr1h2/Nr1h3/Kmo/Aldh9a1/Bcat2/Oat/Slc27a2/Fads1	35	BP	Spalax<Rat FC>2 in normoxia
GO:0046394	carboxylic acid biosynthetic process	35/966	120/5788	0.000408759	0.00893118	0.0070974	Pecr/Kynu/Apoa5/Acly/Cad/Lipc/Trib3/Pla2g4a/Ptgs1/Glul/Avpr1a/Amacr/Acadl/Nr1d1/Cd74/Aldh1a3/Insig2/Oxsm/Gch1/Ndufab1/Srr/Enoph1/Pibf1/Mcat/Dse/Mid1ip1/Mapk9/Nr1h2/Nr1h3/Kmo/Aldh9a1/Bcat2/Oat/Slc27a2/Fads1	35	BP	Spalax<Rat FC>2 in normoxia
GO:1901698	response to nitrogen compound	85/966	363/5788	0.000411083	0.00893858	0.00710328	Dgkq/Dusp1/Ptprn/Kynu/Prkcd/Abcc4/Ppp1r15a/Eif2b5/Tspo/Cad/Cat/Cebpb/Gja1/Gpx1/Igf1/Il1a/Il1b/Jun/Junb/Ldha/Lepr/Lipc/Myc/Pde4b/Trib3/Pla2g4a/Ptgs1/Sparc/Gcgr/Avpr1a/Cyp17a1/Aqp1/Bcar1/Kcnj8/Npm1/Pemt/Plau/Rbp4/Apoe/Hck/Rab8b/Inpp5k/Insig2/Xbp1/Col4a1/Il18/Aars/Irs2/Chrne/Aif1/Pak1/Hif1a/P2ry2/Bag1/Srr/Smpd1/Chuk/Zcchc11/Errfi1/Irak3/Panx1/Dmtn/Rnls/Pck1/Hsp90b1/Irak1/Repin1/Aplp1/Mapk9/Nr1h3/Fzd…	85	BP	Spalax<Rat FC>2 in normoxia
GO:0007275	multicellular organismal development	294/966	1507/5788	0.000430608	0.00924719	0.00734853	Ift140/Otulin/Bbs2/Acsl4/Vegfc/P3h1/Skil/Ankh/Itga6/Dusp1/Tgfbi/Ecm1/Vwf/Chrd/Bmpr2/Apoa5/Slco2b1/Coro1a/Sdf4/Ppp1r15a/Dusp5/Tmem176b/Camk1/Pbld1/Epcam/Eif2b5/Sez6/B2m/Tspo/C3/Cad/Cat/Cebpb/Cp/Cyp1a2/Cela1/Gja1/Gpx1/Hspb1/Igf1/Il1a/Il1b/Jun/Junb/Ldha/Lepr/Lipc/Mst1/Myc/Neu1/Nr2f6/Arhgap4/Pla2g4a/Sdc4/Sparc/Ptger3/Il4r/Foxa1/Avpr1a/Stx2/Cyp17a1/Il6st/Aqp1/Mfge8/Rapgef4/Anxa3/Mgp/Ctsh/Kcnj8/Cd74/Hs…	294	BP	Spalax<Rat FC>2 in normoxia
GO:0009308	amine metabolic process	20/966	56/5788	0.000431287	0.00924719	0.00734853	Pnkd/Kynu/Apoa5/Fabp5/Prkcd/Lcat/Lipc/Pemt/Chka/Maoa/Paox/Chkb/Aadat/Smpdl3a/Agmat/Sat1/Smpd1/Sptlc2/Kmo/Afmid	20	BP	Spalax<Rat FC>2 in normoxia
GO:0019752	carboxylic acid metabolic process	89/966	384/5788	0.000432832	0.00924719	0.00734853	Pecr/Acsl4/Phyh/Kynu/Apoa5/Ero1a/Acly/C3/Cad/Cyp1a2/Fabp1/Igf1/Ldha/Lipc/Me1/Myc/Trib3/Pla2g4a/Ptgs1/Glul/Avpr1a/Cyp17a1/Amacr/Acadl/Nr1d1/Lipe/Cpt2/Pemt/Cd74/Ppard/Aldh1a3/Rars/Pfas/Nit2/Insig2/Eprs/Oxsm/Aars/Gch1/Ndufab1/Irs2/Glyat/Aadat/Ier3/Acad9/Hif1a/Bckdk/Pcbd1/Cmpk1/Agmat/Srr/Dars2/Enoph1/Pibf1/Ccbl1/Cmas/Mcat/P4ha2/Idua/Prodh2/Me3/Lpin3/Pck1/Tysnd1/Dse/Gcat/Mid1ip1/Abhd12/Mapk9/Nr1h2/Nr1…	89	BP	Spalax<Rat FC>2 in normoxia
GO:0031324	negative regulation of cellular metabolic process	169/966	809/5788	0.000439036	0.00924719	0.00734853	Otulin/Peg3/P3h1/Skil/Tdg/Dusp1/Mapk8ip1/Ecm1/Jdp2/Crym/Bmpr2/Prkcd/Ppp1r15a/Dusp5/Pbld1/Eif2b5/Zc3h14/Tspo/C3/Cat/Cebpb/Cela1/Fabp1/Gja1/Gpx1/Hspb1/Igf1/Il1b/Jun/Junb/Lepr/Myc/Nr2f6/Trib3/Optn/Prnp/Ptger3/Foxa1/Gadd45a/Aqp1/Acadl/Nr1d1/Myo1d/Npm1/Hnf1b/Ppard/Tgfb3/Apoe/Cops2/Wfdc2/Zfp496/Nlrp3/Fxr2/Serpinf1/Inpp5k/Bace2/Atxn2/Insig2/Prg4/Eprs/Xbp1/Tinf2/Id4/Trim27/Vtn/Il18/Lrp2/Spint2/Serpinh1/S…	169	BP	Spalax<Rat FC>2 in normoxia
GO:0020027	hemoglobin metabolic process	6/966	5788-08-01	0.000439657	0.00924719	0.00734853	Cat/Inhba/Hif1a/Ldb1/Tet2/Hpx	6	BP	Spalax<Rat FC>2 in normoxia
GO:0032309	icosanoid secretion	6/966	5788-08-01	0.000439657	0.00924719	0.00734853	Acsl4/Il1a/Il1b/Pla2g4a/P2ry2/Mapk9	6	BP	Spalax<Rat FC>2 in normoxia
GO:1902624	positive regulation of neutrophil migration	6/966	5788-08-01	0.000439657	0.00924719	0.00734853	Il1a/Il1b/Ptger3/Cd74/Nckap1l/Pawr	6	BP	Spalax<Rat FC>2 in normoxia
GO:0006811	ion transport	94/966	410/5788	0.000444173	0.00929871	0.00738947	Acsl4/Ankh/Slc6a9/Apoa5/Slco2b1/Coro1a/Prkcd/Slc6a13/Ero1a/B2m/Tspo/Cp/Fabp1/Gja1/Igf1/Il1a/Il1b/Myc/Tmem37/Pde4b/Pla2g4a/Prnp/Ptger3/Avpr1a/Aqp1/Cpt2/Kcnj8/Gja4/Slc11a2/Apoe/Slc13a5/Slc43a2/Inpp5k/Ttyh2/Xbp1/Atp13a1/Trim27/Nedd4l/Serpine2/Irs2/Chrne/Pak1/Trpm2/Cox4i1/Slc6a6/Slc30a5/Pctp/Pitpna/Slc16a4/P2ry2/Slc35b4/Slc16a7/Plin2/Mfsd2a/Mmgt1/Slc46a1/Slc22a17/Gpm6a/Ripk1/Tpcn2/Slc26a8/Slc35c1/Slc…	94	BP	Spalax<Rat FC>2 in normoxia
GO:0034110	regulation of homotypic cell-cell adhesion	25/966	77/5788	0.000473862	0.0098646	0.00783917	Coro1a/Prkcd/Cebpb/Igf1/Il1b/Prnp/Ptger3/Il4r/Il6st/Cd74/Xbp1/Il18/Serpine2/Aif1/Bcl6/Ephb6/Ap3d1/Nckap1l/Dmtn/Dusp22/Tgfb1/Pawr/LOC679811/Mad1l1/Lgals3	25	BP	Spalax<Rat FC>2 in normoxia
GO:0009914	hormone transport	31/966	103/5788	0.000475587	0.0098646	0.00783917	Hmgn3/Ptprn/Crym/Fgg/Gja1/Il1b/Ptgs1/Ptger3/Glul/Avpr1a/Il6st/Aqp1/Rapgef4/Nr1d1/Hnf1b/Ppard/Rbp4/Rab8b/Inhba/Lrp2/Irs2/Trpm2/Hif1a/Arntl/Kdm5b/Chd7/Selt/Slc8b1/Selm/Nucb2/Serp1	31	BP	Spalax<Rat FC>2 in normoxia
GO:0001568	blood vessel development	55/966	215/5788	0.000483872	0.0099904	0.00793915	Otulin/Vegfc/Tgfbi/Ecm1/Bmpr2/Ppp1r15a/C3/Cela1/Gja1/Gpx1/Hspb1/Il1a/Il1b/Jun/Junb/Lepr/Sparc/Aqp1/Mfge8/Anxa3/Ctsh/Plau/Gja4/Apoe/Serpinf1/Xbp1/Col4a1/Il18/Hif1a/S1pr1/Sat1/Arhgap24/Lama4/Paxip1/Chd7/Jam3/Jmjd6/Spi1/Srf/Adam15/Ramp1/Cdc42/Rbm15/Meis1/Itga7/Mmp2/Mmp14/Cyr61/Cdh2/Rtn4/Lgals3/Col3a1/Pik3cb/Tie1/Efna1	55	BP	Spalax<Rat FC>2 in normoxia
GO:0005615	extracellular space	104/1006	347/5788	1.80049e-09	4.96034e-07	4.62441e-07	Bivm/Vegfc/Tgfbi/Ecm1/Chrd/C9/Bmpr2/Apoa5/Sez6/B2m/C3/Cat/Cp/Fgg/Hspb1/Igf1/Il1a/Il1b/Lcat/Lepr/Lipc/Sparc/Lamp2/Pigr/Il4r/Stx2/Il6st/Mfge8/Lipe/Mgp/Ctsh/Plau/Selp/Ctsl/Rbp4/Tgfb3/Apoe/Afm/Serpinf1/Mtmr4/Prg4/Dpt/F11/Lman2/Vtn/Il18/Inhba/Ctf1/Lrp2/Serpinh1/Serpine2/Smpdl3a/Pdia3/Timp2/Pcolce/Pltp/Ndufaf7/Lrig3/Kat2a/Serpinc1/Pibf1/Itih1/Smpd1/C8b/Zcchc11/Col14a1/Pop1/Arsa/Jam3/Manf/Man2b1/Rnls/Co…	104	CC	Spalax<Rat FC>2 in normoxia
GO:0044421	extracellular region part	291/1006	1303/5788	9.94096e-08	1.82582e-05	1.70217e-05	Bivm/Sep15/Acsl4/Vegfc/P3h1/Itga6/F11r/Tgfbi/Ecm1/Vwf/Crym/Chrd/C9/Xpnpep2/Bmpr2/Apoa5/Fabp5/Arf3/Coro1a/Sdf4/Prkcd/Slc6a13/Pbld1/Epcam/Hyou1/Sez6/Acly/B2m/Tspo/C3/Cad/Cat/Cp/Fabp1/Fgg/Gja1/Gpx1/Hspb1/Igf1/Il1a/Il1b/Lcat/Ldha/Lepr/Lipc/Mst1/Neu1/Cd48/Uxs1/Cant1/Prnp/Ptgs1/Sdc4/Sparc/Lamp2/Glul/Pigr/Il4r/Stx2/Il6st/Aqp1/Mfge8/Miox/Anxa3/Lipe/Mgp/Ctsh/Myo1d/Nedd8/Cd74/Hspa5/Plau/Selp/Ctsl/Rbp4/Tgfb…	291	CC	Spalax<Rat FC>2 in normoxia
GO:0005576	extracellular region	296/1006	1344/5788	3.15113e-07	4.34068e-05	4.04671e-05	Bivm/Sep15/Acsl4/Vegfc/P3h1/Itga6/F11r/Tgfbi/Ecm1/Vwf/Crym/Chrd/C9/Xpnpep2/Bmpr2/Apoa5/Fabp5/Arf3/Coro1a/Sdf4/Prkcd/Slc6a13/Pbld1/Epcam/Hyou1/Sez6/Acly/B2m/Tspo/C3/Cad/Cat/Cp/Cela1/Fabp1/Fgg/Gja1/Gpx1/Hspb1/Igf1/Il1a/Il1b/Lcat/Ldha/Lepr/Lipc/Mst1/Neu1/Cd48/Uxs1/Cant1/Prnp/Ptgs1/Sdc4/Sparc/Lamp2/Glul/Pigr/Il4r/Stx2/Il6st/Aqp1/Mfge8/Miox/Anxa3/Lipe/Mgp/Ctsh/Myo1d/Nedd8/Cd74/Hspa5/Plau/Selp/Ptgfr/Ct…	296	CC	Spalax<Rat FC>2 in normoxia
GO:0031012	extracellular matrix	45/1006	127/5788	6.13446e-07	6.76017e-05	6.30235e-05	P3h1/Itga6/Tgfbi/Ecm1/Vwf/Igf1/Sparc/Mfge8/Mgp/Tgfb3/Apoe/Serpinf1/Adamts2/Dpt/Col4a1/Vtn/Rpsa/Serpine2/Timp2/Pcolce/Emilin1/Nid2/Lama3/Lama4/Adamtsl2/Papln/Col14a1/Gpc4/Crip2/Col6a2/Hsp90b1/Lmcd1/Tgfb1/Calr/Ccdc80/Htra1/Adamts1/Lum/Mmp2/Mmp14/Cyr61/Cpz/Lgals3/Col3a1/Prelp	45	CC	Spalax<Rat FC>2 in normoxia
GO:0031224	intrinsic component of membrane	233/1006	1048/5788	4.74751e-06	0.00043598	0.000406454	Ankh/Itga6/Clec4f/F11r/Slc6a9/Ptprn/C9/Sec22a/Bmpr2/Slco2b1/Abcc4/P2ry14/Slc6a13/Tmem176b/Epcam/Sez6/Tspo/Cp/Gja1/Lepr/Tmem37/Cd48/Adgrf5/Uxs1/Pnpla7/Pde4b/Cant1/Zdhhc2/Prnp/Sdc4/Ptger3/Lamp2/Gcgr/Pigr/Il4r/Avpr1a/Stx2/Il6st/Aqp1/Phtf1/Tmpo/Dio1/Kcnj8/Pemt/Rpn1/Cd74/Hspa5/Selp/Ptgfr/Gja4/Slc11a2/Syt3/Slc13a5/Pxmp4/Gm2a/Slc43a2/Slc35b1/Ttyh2/Tmem39a/Bace2/Wrb/Tmem248/Tpst1/Insig2/Xbp1/Atp13a1/Lman…	233	CC	Spalax<Rat FC>2 in normoxia
GO:0016021	integral component of membrane	227/1006	1031/5788	1.38731e-05	0.00109201	0.00101806	Ankh/Itga6/Clec4f/F11r/Slc6a9/Ptprn/C9/Sec22a/Bmpr2/Slco2b1/Abcc4/P2ry14/Slc6a13/Tmem176b/Epcam/Sez6/Tspo/Gja1/Lepr/Tmem37/Cd48/Adgrf5/Uxs1/Pnpla7/Pde4b/Cant1/Zdhhc2/Sdc4/Ptger3/Lamp2/Gcgr/Pigr/Il4r/Avpr1a/Stx2/Il6st/Aqp1/Phtf1/Tmpo/Dio1/Kcnj8/Pemt/Rpn1/Cd74/Hspa5/Selp/Ptgfr/Gja4/Slc11a2/Syt3/Slc13a5/Pxmp4/Gm2a/Slc43a2/Slc35b1/Ttyh2/Tmem39a/Bace2/Wrb/Tmem248/Tpst1/Insig2/Xbp1/Atp13a1/Lman2/Lrp2/M…	227	CC	Spalax<Rat FC>2 in normoxia
GO:0005886	plasma membrane	238/1006	1092/5788	1.74019e-05	0.00119855	0.00111738	Dgkq/Bbs2/Ankh/Itga6/Tdg/Clec4f/Mapre1/F11r/Slc6a9/Vwf/Ptpn12/C9/Bmpr2/Slco2b1/Dgka/Coro1a/Sdf4/Skap2/Prkcd/Abcc4/P2ry14/Slc6a13/Ppp4c/Epcam/Sez6/Acly/B2m/Cad/Cat/Cp/Fgg/Gja1/Hspb1/Igf1/Il1a/Lepr/Neu1/Cd48/Adgrf5/Pde4b/Zdhhc2/Prnp/Sdc4/Ptger3/Lamp2/Gcgr/Pigr/Il4r/Avpr1a/Stx2/Il6st/Aqp1/Mfge8/Rapgef4/Anxa3/Lipe/Bcar1/Kcnj8/Myo1d/Pemt/Cd74/Hspa5/Selp/Ptgfr/Gja4/Ctsl/Slc11a2/Tgfb3/Apoe/Syt3/Hck/Rab8…	238	CC	Spalax<Rat FC>2 in normoxia
GO:0005578	proteinaceous extracellular matrix	33/1006	94/5788	2.41634e-05	0.00147934	0.00137915	P3h1/Itga6/Tgfbi/Ecm1/Vwf/Igf1/Sparc/Tgfb3/Serpinf1/Adamts2/Col4a1/Vtn/Rpsa/Timp2/Emilin1/Nid2/Lama3/Lama4/Adamtsl2/Papln/Col14a1/Gpc4/Col6a2/Tgfb1/Ccdc80/Adamts1/Lum/Mmp2/Cyr61/Cpz/Lgals3/Col3a1/Prelp	33	CC	Spalax<Rat FC>2 in normoxia
GO:0031982	vesicle	287/1006	1372/5788	5.71729e-05	0.00283184	0.00264005	Sep15/Acsl4/P3h1/Skil/F11r/Tgfbi/Ecm1/Vwf/Crym/C9/Xpnpep2/Fabp5/Arf3/Coro1a/Sdf4/Prkcd/Abcc4/Slc6a13/Clk3/Pbld1/Epcam/Hyou1/Acly/B2m/Tspo/C3/Cad/Cat/Cp/Fabp1/Fgg/Gja1/Gpx1/Hspb1/Il1b/Lcat/Ldha/Mst1/Neu1/Cd48/Adgrf5/Bmf/Uxs1/Pde4b/Cant1/Optn/Pla2g4a/Prnp/Ptgs1/Sdc4/Sparc/Lamp2/Glul/Pigr/Avpr1a/Stx2/Il6st/Aqp1/Mfge8/Miox/Anxa3/Rab38/Mgp/Ctsh/Myo1d/Nedd8/Rpn1/Cd74/Hspa5/Plau/Selp/Ctsl/Rbp4/Slc11a2/T…	287	CC	Spalax<Rat FC>2 in normoxia
GO:0044459	plasma membrane part	125/1006	526/5788	5.78861e-05	0.00283184	0.00264005	Bbs2/Ankh/Itga6/Mapre1/Slc6a9/Vwf/C9/Bmpr2/Slco2b1/Coro1a/Abcc4/P2ry14/Slc6a13/Epcam/B2m/Cp/Fgg/Gja1/Cd48/Pde4b/Zdhhc2/Prnp/Ptger3/Gcgr/Avpr1a/Stx2/Il6st/Aqp1/Mfge8/Rapgef4/Lipe/Kcnj8/Myo1d/Pemt/Cd74/Selp/Gja4/Ctsl/Slc11a2/Tgfb3/Apoe/Hck/Slc13a5/Gm2a/Slc43a2/Inpp5k/Lman2/Il18/Lrp2/Psenen/Serpine2/Chrne/Aif1/Pak1/Slc6a6/Pdia3/Slc30a5/Pkp4/P2ry2/S1pr1/Slc16a7/Mfsd2a/Slc46a1/Antxr2/Slc22a17/Tspan14/…	125	CC	Spalax<Rat FC>2 in normoxia
GO:0071944	cell periphery	242/1006	1132/5788	6.16734e-05	0.00283184	0.00264005	Dgkq/Bbs2/Ankh/Itga6/Tdg/Clec4f/Mapre1/F11r/Slc6a9/Vwf/Ptpn12/C9/Bmpr2/Slco2b1/Dgka/Coro1a/Sdf4/Skap2/Prkcd/Abcc4/P2ry14/Slc6a13/Ppp4c/Epcam/Sez6/Acly/B2m/Cad/Cat/Cp/Fabp1/Fgg/Gja1/Hspb1/Igf1/Il1a/Lepr/Neu1/Cd48/Adgrf5/Pde4b/Zdhhc2/Prnp/Sdc4/Ptger3/Lamp2/Gcgr/Pigr/Il4r/Avpr1a/Stx2/Il6st/Aqp1/Mfge8/Rapgef4/Anxa3/Lipe/Bcar1/Kcnj8/Myo1d/Pemt/Cd74/Hspa5/Selp/Ptgfr/Gja4/Ctsl/Slc11a2/Tgfb3/Apoe/Syt3/Hc…	242	CC	Spalax<Rat FC>2 in normoxia
GO:0031988	membrane-bounded vesicle	277/1006	1324/5788	8.15634e-05	0.00345703	0.00322291	Sep15/Acsl4/P3h1/Skil/F11r/Tgfbi/Ecm1/Vwf/Crym/C9/Xpnpep2/Fabp5/Arf3/Coro1a/Sdf4/Prkcd/Abcc4/Slc6a13/Clk3/Pbld1/Epcam/Hyou1/Acly/B2m/Tspo/C3/Cad/Cat/Cp/Fabp1/Fgg/Gja1/Gpx1/Hspb1/Il1b/Lcat/Ldha/Mst1/Neu1/Cd48/Bmf/Uxs1/Pde4b/Cant1/Optn/Pla2g4a/Prnp/Ptgs1/Sdc4/Sparc/Lamp2/Glul/Pigr/Avpr1a/Stx2/Il6st/Aqp1/Mfge8/Miox/Anxa3/Rab38/Mgp/Ctsh/Myo1d/Nedd8/Rpn1/Cd74/Hspa5/Plau/Selp/Ctsl/Rbp4/Tgfb3/Apoe/Syt3/…	277	CC	Spalax<Rat FC>2 in normoxia
GO:0043230	extracellular organelle	237/1006	1114/5788	0.000106592	0.00352609	0.00328729	Sep15/Acsl4/P3h1/F11r/Tgfbi/Ecm1/Vwf/Crym/C9/Xpnpep2/Fabp5/Arf3/Coro1a/Sdf4/Prkcd/Slc6a13/Pbld1/Epcam/Hyou1/Acly/B2m/Tspo/C3/Cad/Cat/Cp/Fabp1/Fgg/Gja1/Gpx1/Hspb1/Lcat/Ldha/Mst1/Neu1/Cd48/Uxs1/Cant1/Prnp/Ptgs1/Sdc4/Lamp2/Glul/Pigr/Stx2/Il6st/Aqp1/Mfge8/Miox/Anxa3/Mgp/Ctsh/Myo1d/Nedd8/Cd74/Hspa5/Plau/Ctsl/Rbp4/Apoe/Osbpl1a/Carhsp1/Aldh1a3/Rab8b/Sclt1/Afm/Gm2a/Wfdc2/Pdia6/Taok1/Rars/Skp1/Pfas/Fxr2/S…	237	CC	Spalax<Rat FC>2 in normoxia
GO:1903561	extracellular vesicle	237/1006	1114/5788	0.000106592	0.00352609	0.00328729	Sep15/Acsl4/P3h1/F11r/Tgfbi/Ecm1/Vwf/Crym/C9/Xpnpep2/Fabp5/Arf3/Coro1a/Sdf4/Prkcd/Slc6a13/Pbld1/Epcam/Hyou1/Acly/B2m/Tspo/C3/Cad/Cat/Cp/Fabp1/Fgg/Gja1/Gpx1/Hspb1/Lcat/Ldha/Mst1/Neu1/Cd48/Uxs1/Cant1/Prnp/Ptgs1/Sdc4/Lamp2/Glul/Pigr/Stx2/Il6st/Aqp1/Mfge8/Miox/Anxa3/Mgp/Ctsh/Myo1d/Nedd8/Cd74/Hspa5/Plau/Ctsl/Rbp4/Apoe/Osbpl1a/Carhsp1/Aldh1a3/Rab8b/Sclt1/Afm/Gm2a/Wfdc2/Pdia6/Taok1/Rars/Skp1/Pfas/Fxr2/S…	237	CC	Spalax<Rat FC>2 in normoxia
GO:0065010	extracellular membrane-bounded organelle	236/1006	1109/5788	0.000108791	0.00352609	0.00328729	Sep15/Acsl4/P3h1/F11r/Tgfbi/Ecm1/Vwf/Crym/C9/Xpnpep2/Fabp5/Arf3/Coro1a/Sdf4/Prkcd/Slc6a13/Pbld1/Epcam/Hyou1/Acly/B2m/Tspo/C3/Cad/Cat/Cp/Fabp1/Fgg/Gja1/Gpx1/Hspb1/Lcat/Ldha/Mst1/Neu1/Cd48/Uxs1/Cant1/Prnp/Ptgs1/Sdc4/Lamp2/Glul/Pigr/Stx2/Il6st/Aqp1/Mfge8/Miox/Anxa3/Mgp/Ctsh/Myo1d/Nedd8/Cd74/Hspa5/Plau/Ctsl/Rbp4/Apoe/Osbpl1a/Carhsp1/Aldh1a3/Rab8b/Sclt1/Afm/Gm2a/Wfdc2/Pdia6/Taok1/Rars/Skp1/Pfas/Fxr2/S…	236	CC	Spalax<Rat FC>2 in normoxia
GO:0070062	extracellular exosome	236/1006	1109/5788	0.000108791	0.00352609	0.00328729	Sep15/Acsl4/P3h1/F11r/Tgfbi/Ecm1/Vwf/Crym/C9/Xpnpep2/Fabp5/Arf3/Coro1a/Sdf4/Prkcd/Slc6a13/Pbld1/Epcam/Hyou1/Acly/B2m/Tspo/C3/Cad/Cat/Cp/Fabp1/Fgg/Gja1/Gpx1/Hspb1/Lcat/Ldha/Mst1/Neu1/Cd48/Uxs1/Cant1/Prnp/Ptgs1/Sdc4/Lamp2/Glul/Pigr/Stx2/Il6st/Aqp1/Mfge8/Miox/Anxa3/Mgp/Ctsh/Myo1d/Nedd8/Cd74/Hspa5/Plau/Ctsl/Rbp4/Apoe/Osbpl1a/Carhsp1/Aldh1a3/Rab8b/Sclt1/Afm/Gm2a/Wfdc2/Pdia6/Taok1/Rars/Skp1/Pfas/Fxr2/S…	236	CC	Spalax<Rat FC>2 in normoxia
GO:0044425	membrane part	312/1006	1528/5788	0.000178793	0.00547305	0.00510239	Bbs2/Ankh/Itga6/Clec4f/Mapre1/Mapk8ip1/F11r/Slc6a9/Ptprn/Vwf/C9/Sec22a/Bmpr2/Faf1/Slco2b1/Coro1a/Abcc4/Ppp1r15a/P2ry14/Slc6a13/Tmem176b/Ero1a/Epcam/Sez6/B2m/Tspo/Cp/Cyp1a2/Fgg/Gja1/Lepr/Tmem37/Cd48/Adgrf5/Uxs1/Pnpla7/Pde4b/Cant1/Retsat/Zdhhc2/Prnp/Ptgs1/Sdc4/Ptger3/Lamp2/Gcgr/Pigr/Il4r/Avpr1a/Stx2/Il6st/Aqp1/Mfge8/Rapgef4/Phtf1/Lipe/Tmpo/Dio1/Kcnj8/Myo1d/Ndufa5/Pemt/Rpn1/Cd74/Hspa5/Selp/Ptgfr/Gja…	312	CC	Spalax<Rat FC>2 in normoxia
GO:0030141	secretory granule	31/1006	96/5788	0.000248985	0.00722057	0.00673156	Skil/Vwf/Abcc4/Clk3/Fgg/Il1b/Bmf/Pla2g4a/Sparc/Lamp2/Anxa3/Ctsh/Selp/Ctsl/Tgfb3/Rab8b/Rcbtb2/Serpine2/Hexb/Pdia3/Slc30a5/Snapin/Hexa/Hps4/Smpd1/Arsa/Adam15/Tgfb1/Calr/Cdc42/Pla1a	31	CC	Spalax<Rat FC>2 in normoxia
GO:0005488	binding	752/940	4072/5788	2.00946e-13	7.72639e-11	7.09658e-11	Pnkd/Dgkq/LOC100909712/LOC100909726/LOC100910474/Zfp182/LOC100912924/LOC102551071/LOC102555672/Peg3/Sep15/Bbs2/Pecr/Acsl4/Hmgn3/Vegfc/Ccnl1/P3h1/Skil/Phyh/Itga6/Tdg/Clec4f/Mapre1/Dusp1/Mapk8ip1/F11r/Tgfbi/Slc6a9/Ptprn/Ecm1/Vwf/Jdp2/Cgrrf1/Kynu/Dnase1l3/Crym/Apbb3/Ptpn12/Chrd/Sec22a/Xpnpep2/Bmpr2/Apoa5/Faf1/Dgka/Fabp5/Arf3/Coro1a/Sdf4/Skap2/Prkcd/Abcc4/Zfp384/Ppp1r15a/Slc6a13/Clk3/Ppp4c/Camk1/Epca…	752	MF	Spalax<Rat FC>2 in normoxia
GO:0005515	protein binding	452/940	2333/5788	7.92191e-08	2.03065e-05	1.86512e-05	Dgkq/LOC100909712/Sep15/Bbs2/Pecr/Hmgn3/Vegfc/Ccnl1/Skil/Itga6/Tdg/Mapre1/Dusp1/Mapk8ip1/F11r/Tgfbi/Slc6a9/Ptprn/Ecm1/Vwf/Jdp2/Kynu/Crym/Apbb3/Ptpn12/Chrd/Sec22a/Bmpr2/Apoa5/Faf1/Coro1a/Sdf4/Skap2/Prkcd/Zfp384/Ppp1r15a/Ppp4c/Camk1/Epcam/Eif2b5/B2m/Tspo/C3/Cad/Cat/Cebpb/Cp/Cyp1a2/Fabp1/Fgg/Gja1/Gpx1/Hspb1/Igf1/Il1a/Il1b/Jun/Junb/Lcat/Ldha/Lepr/Lipc/Myc/Neu1/Uxs1/Arhgap4/Pde4b/Trib3/Optn/Arfgap1/Pl…	452	MF	Spalax<Rat FC>2 in normoxia
GO:0004872	receptor activity	57/940	202/5788	8.86286e-06	0.00170389	0.00156499	Clec4f/Bmpr2/P2ry14/Ptprh/Tspo/Lepr/Cd48/Adgrf5/Nr2f6/Sdc4/Ptger3/Gcgr/Pigr/Il4r/Avpr1a/Il6st/Nr1d1/Ctsh/Cd74/Ptgfr/Ppard/Inpp5k/Prg4/Vtn/Lrp2/Rpsa/Sigmar1/Tas1r1/Chrne/P2ry2/S1pr1/Slc22a17/Med4/Pvrl2/Rtn4rl2/Ephb6/Il17ra/Paqr9/Jmjd6/Amfr/Adgre5/Tm2d1/Nptn/Pth1r/Nr1h2/Nr1h3/Fzd1/Ramp1/Mertk/Lpar6/Cfi/Neo1/Lrp4/Atrn/Thbd/Lgals3/Tie1	57	MF	Spalax<Rat FC>2 in normoxia
GO:0060089	molecular transducer activity	74/940	287/5788	1.51753e-05	0.00233396	0.00214371	Clec4f/Ecm1/Bmpr2/P2ry14/Ptprh/Tspo/Gja1/Lepr/Cd48/Adgrf5/Nr2f6/Cant1/Sdc4/Ptger3/Gcgr/Pigr/Il4r/Avpr1a/Il6st/Nr1d1/Bcar1/Ctsh/Cd74/Ptgfr/Ppard/Taok1/Inpp5k/Prg4/Vtn/Lrp2/Rpsa/Sigmar1/Irs2/Tas1r1/Chrne/Pak1/P2ry2/S1pr1/Slc22a17/Med4/Pvrl2/Plekhg5/Rtn4rl2/Ephb6/Il17ra/Paqr9/Map3k14/Jmjd6/Amfr/Adgre5/Lsp1/Tm2d1/Ikbke/Mib2/Mapk9/Nptn/Pth1r/Mapk6/Nr1h2/Nr1h3/Fzd1/Ramp1/Araf/Mertk/Lpar6/Cfi/Gna12/Neo1…	74	MF	Spalax<Rat FC>2 in normoxia
GO:0043167	ion binding	380/940	2005/5788	3.15687e-05	0.00348658	0.00320237	Pnkd/Dgkq/LOC100909726/LOC100910474/Zfp182/LOC102551071/LOC102555672/Peg3/Acsl4/P3h1/Phyh/Cgrrf1/Kynu/Chrd/Xpnpep2/Bmpr2/Apoa5/Dgka/Fabp5/Arf3/Sdf4/Prkcd/Abcc4/Zfp384/Clk3/Ppp4c/Camk1/Hyou1/Zc3h14/Acly/Cad/Cat/Cp/Cyp1a2/Cela1/Fabp1/Fgg/Gpx1/Il1a/Lipc/Me1/Nr2f6/Ifi47/Uxs1/Pde4b/Cant1/Trib3/Arfgap1/Zdhhc2/Pla2g4a/Prnp/Ptgs1/Sparc/Glul/Cyp17a1/Mfge8/Rapgef4/Acadl/Miox/Anxa3/Rab38/Nr1d1/Timm13/Mgp/Kc…	380	MF	Spalax<Rat FC>2 in normoxia
GO:0005102	receptor binding	97/940	409/5788	3.17374e-05	0.00348658	0.00320237	Pecr/Vegfc/Itga6/Ecm1/Vwf/Apoa5/C3/Cat/Cebpb/Fgg/Gja1/Igf1/Il1a/Il1b/Pigr/Avpr1a/Il6st/Aqp1/Mfge8/Amacr/Kcnj8/Cd74/Tgfb3/Apoe/Hck/Rab8b/Atxn2/Vtn/Il18/Inhba/Ctf1/Lrp2/Paox/Serpine2/Irs2/Pdia3/Timp2/Hif1a/P2ry2/Arntl/Smarcd3/S1pr1/Sh3bgrl3/Traf4/Wipi1/Med4/Pibf1/Nisch/Ripk1/Pvrl2/Nudt19/Tacc2/Gopc/Lama4/Panx1/Jam3/Manf/Trak1/Idua/Dmtn/Unc93b1/Tor2a/Hsp90b1/Mtss1/Irak1/Il34/Pdcd6ip/Aplp1/Nptn/Adam1…	97	MF	Spalax<Rat FC>2 in normoxia
GO:0004930	G-protein coupled receptor activity	18/940	42/5788	3.77963e-05	0.00363317	0.00333702	P2ry14/Lepr/Adgrf5/Ptger3/Gcgr/Avpr1a/Ptgfr/Inpp5k/Sigmar1/Tas1r1/P2ry2/S1pr1/Adgre5/Tm2d1/Pth1r/Fzd1/Ramp1/Lpar6	18	MF	Spalax<Rat FC>2 in normoxia
GO:0038023	signaling receptor activity	43/940	147/5788	4.45435e-05	0.00380599	0.00349575	Bmpr2/P2ry14/Ptprh/Tspo/Lepr/Adgrf5/Nr2f6/Sdc4/Ptger3/Gcgr/Pigr/Il4r/Avpr1a/Il6st/Nr1d1/Ctsh/Cd74/Ptgfr/Ppard/Inpp5k/Lrp2/Sigmar1/Tas1r1/Chrne/P2ry2/S1pr1/Slc22a17/Ephb6/Il17ra/Adgre5/Tm2d1/Nptn/Pth1r/Nr1h2/Nr1h3/Fzd1/Ramp1/Mertk/Lpar6/Lrp4/Thbd/Lgals3/Tie1	43	MF	Spalax<Rat FC>2 in normoxia
GO:0043169	cation binding	248/940	1244/5788	5.38549e-05	0.00414144	0.00380386	Pnkd/Dgkq/LOC100909726/LOC100910474/Zfp182/LOC102551071/LOC102555672/Peg3/P3h1/Phyh/Cgrrf1/Xpnpep2/Apoa5/Dgka/Sdf4/Prkcd/Zfp384/Ppp4c/Zc3h14/Acly/Cad/Cat/Cp/Cyp1a2/Cela1/Fgg/Il1a/Me1/Nr2f6/Pde4b/Cant1/Arfgap1/Zdhhc2/Pla2g4a/Prnp/Ptgs1/Sparc/Glul/Cyp17a1/Miox/Anxa3/Nr1d1/Timm13/Mgp/Rabggtb/Ppard/Slc11a2/Apoe/Syt3/Pdia6/Pdlim7/Zfp213/Rars/Zfp496/Adprm/Mtmr4/Adamts2/Iscu/Nuak2/Mss51/Mycbp2/Atp13a1/I…	248	MF	Spalax<Rat FC>2 in normoxia
GO:0004871	signal transducer activity	60/940	232/5788	8.98592e-05	0.00628198	0.00576991	Ecm1/Bmpr2/P2ry14/Ptprh/Tspo/Gja1/Lepr/Adgrf5/Nr2f6/Cant1/Sdc4/Ptger3/Gcgr/Pigr/Il4r/Avpr1a/Il6st/Nr1d1/Bcar1/Ctsh/Cd74/Ptgfr/Ppard/Taok1/Inpp5k/Lrp2/Sigmar1/Irs2/Tas1r1/Chrne/Pak1/P2ry2/S1pr1/Slc22a17/Plekhg5/Ephb6/Il17ra/Map3k14/Adgre5/Lsp1/Tm2d1/Ikbke/Mib2/Mapk9/Nptn/Pth1r/Mapk6/Nr1h2/Nr1h3/Fzd1/Ramp1/Araf/Mertk/Lpar6/Gna12/Lrp4/Thbd/Plk2/Lgals3/Tie1	60	MF	Spalax<Rat FC>2 in normoxia
GO:0004888	transmembrane signaling receptor activity	35/940	117/5788	0.000137893	0.00883662	0.00811631	Bmpr2/P2ry14/Ptprh/Lepr/Adgrf5/Ptger3/Gcgr/Pigr/Il4r/Avpr1a/Il6st/Ctsh/Cd74/Ptgfr/Inpp5k/Lrp2/Sigmar1/Tas1r1/Chrne/P2ry2/S1pr1/Slc22a17/Ephb6/Il17ra/Adgre5/Tm2d1/Nptn/Pth1r/Fzd1/Ramp1/Mertk/Lpar6/Lrp4/Thbd/Tie1	35	MF	Spalax<Rat FC>2 in normoxia
GO:0046872	metal ion binding	241/940	1223/5788	0.000163441	0.00966814	0.00888006	Pnkd/Dgkq/LOC100909726/LOC100910474/Zfp182/LOC102551071/LOC102555672/Peg3/P3h1/Phyh/Cgrrf1/Xpnpep2/Dgka/Sdf4/Prkcd/Zfp384/Ppp4c/Zc3h14/Acly/Cad/Cat/Cp/Cyp1a2/Cela1/Fgg/Il1a/Me1/Nr2f6/Pde4b/Cant1/Arfgap1/Zdhhc2/Pla2g4a/Prnp/Ptgs1/Sparc/Glul/Cyp17a1/Miox/Anxa3/Nr1d1/Timm13/Mgp/Rabggtb/Ppard/Slc11a2/Apoe/Syt3/Pdia6/Pdlim7/Zfp213/Zfp496/Adprm/Mtmr4/Adamts2/Iscu/Nuak2/Mss51/Mycbp2/Atp13a1/Ing2/Trim27/…	241	MF	Spalax<Rat FC>2 in normoxia
rno04918	Thyroid hormone synthesis	12/483	22/2441	0.000293093	0.039089	0.0361637	Atf6b/Adcy3/Creb3l1/Iyd/Hspa5/Adcy4/Hsp90b1/Creb3l3/Atf4/Gpx1/Gpx3/Lrp2	12	KEGG	Spalax<Rat FC>2 in normoxia
rno04915	Estrogen signaling pathway	13/483	25/2441	0.000305383	0.039089	0.0361637	Atf6b/Adcy3/Creb3l1/Calml4/Jun/Pik3cb/Mmp2/Prkcd/Map2k2/Adcy4/Hsp90b1/Creb3l3/Atf4	13	KEGG	Spalax<Rat FC>2 in normoxia
GO:0044281	small molecule metabolic process	191/1116	738/5788	1.50113e-06	0.00125149	0.00120473	Lpcat2/Dnm1l/Sec14l2/Npr2/Nudt1/Ppat/Ddit4/Sdha/Acot8/Cyb5r4/Pde5a/Ehhadh/Hadhb/Acmsd/Ipmk/Dkk3/Gls2/Adrb2/Afp/Ldhb/Pcyox1/Pfkfb2/Plcd1/Prkar2b/Acsm3/Agxt/Insr/Gpd2/Stat3/Fmo1/Abcd3/Cnp/Gclc/Igfbp5/Acox2/Fgf1/Mat1a/Ggh/Star/Pde4a/Atp1b1/Hmgcr/Gucy2c/Pfkl/Ppara/Ak3/Fads3/Shmt1/Galk1/Gart/Fignl1/Ugp2/Cryl1/Erlin2/Vnn1/Abhd3/Arg2/Ak4/Tyms/Gpi/Chsy1/Nars2/Plcg2/Cln3/Psat1/Mecp2/Carnmt1/Por/Pde3b/Bdh2…	191	MF	Spalax>Rat FC>2 in normoxia
GO:0051716	cellular response to stimulus	450/1116	1985/5788	1.69848e-06	0.00125149	0.00120473	Msh6/Rasgef1b/Kank2/Ube2w/LOC103690891/LOC103694506/Dnm1l/Cited2/Map2k6/Zyx/Klf3/Snap29/Ralb/Npr2/Exoc4/Il16/Mcf2l/Il1r2/Nudt1/Txnip/Sept2/Ppat/Lama5/Nploc4/Rab3d/Afap1/Ddit4/Snrk/Cry2/Rap2b/Il13ra2/Pde5a/Eif2b3/Ctsd/Cd40/Sgk2/Dkk3/Add1/Adrb2/Afp/Camk2d/Hmox1/Inha/Met/Ngfr/Rab31/Nrp1/Plcd1/Cby1/Prlr/Agxt/Vhl/Dmd/Insr/Itga1/Stat3/Fyn/Igf2r/Efnb1/Arnt/Gclc/Igfbp5/Nr2c1/Cpd/Fgf1/Timp3/Vcam1/Cryab/Il…	450	MF	Spalax>Rat FC>2 in normoxia
GO:0050896	response to stimulus	533/1116	2424/5788	5.89351e-06	0.00372217	0.00358307	Msh6/Rasgef1b/Kank2/Ube2w/LOC103690891/LOC103694506/Dnm1l/Cited2/Map2k6/Abcg5/Zyx/Ifitm2/Klf3/Il17b/Snap29/Ralb/Npr2/Exoc4/Il16/Mcf2l/Il1r2/Nudt1/Txnip/Sept2/C7/Ppat/Lama5/Nploc4/Rab3d/Abcc3/Afap1/Ddit4/Abcg8/Anxa7/Hspb2/Snrk/Taf2/Cry2/Rap2b/Cyb5r4/Il13ra2/Pde5a/Eif2b3/Ctsd/Cd40/Sgk2/Dkk3/Unc13d/Add1/Adrb2/Afp/Atp7b/Camk2d/Hmox1/Inha/Met/Ngfr/Rab31/Nrp1/Pfkfb2/Plcd1/Cby1/Prkar2b/Prlr/Agxt/Vhl/Slc…	533	MF	Spalax>Rat FC>2 in normoxia
GO:0023052	signaling	357/1116	1552/5788	1.06727e-05	0.00589803	0.00567762	Msh6/Rasgef1b/Kank2/Dnm1l/Cited2/Map2k6/Zyx/Snap29/Ralb/Npr2/Cacnb2/Exoc4/Mcf2l/Il1r2/Txnip/Sept2/Lama5/Rab3d/Afap1/Ddit4/Snrk/Cry2/Rap2b/Cyb5r4/Il13ra2/Pde5a/Cd40/Sgk2/Dkk3/Adrb2/Afp/Camk2d/Hmox1/Inha/Met/Ngfr/Rab31/Nrp1/Pfkfb2/Plcd1/Cby1/Prlr/Agxt/Vhl/Dmd/Insr/Itga1/Stat3/Fyn/Igf2r/Efnb1/Arnt/Gclc/Igfbp5/Nr2c1/Fgf1/Vcam1/Cryab/Il1rap/Rab3a/Star/F3/Pde4a/Atp1b1/Igfbp2/Cpe/Smad1/Hmgcr/Gucy2c/Itgb…	357	MF	Spalax>Rat FC>2 in normoxia
GO:0044700	single organism signaling	356/1116	1550/5788	1.29442e-05	0.00635847	0.00612086	Msh6/Rasgef1b/Kank2/Dnm1l/Cited2/Map2k6/Zyx/Snap29/Ralb/Npr2/Cacnb2/Exoc4/Mcf2l/Il1r2/Txnip/Sept2/Lama5/Rab3d/Afap1/Ddit4/Snrk/Cry2/Rap2b/Cyb5r4/Il13ra2/Pde5a/Cd40/Sgk2/Dkk3/Adrb2/Afp/Camk2d/Hmox1/Inha/Met/Ngfr/Rab31/Nrp1/Pfkfb2/Plcd1/Cby1/Prlr/Agxt/Vhl/Dmd/Insr/Itga1/Stat3/Fyn/Igf2r/Efnb1/Arnt/Gclc/Igfbp5/Nr2c1/Fgf1/Vcam1/Cryab/Il1rap/Rab3a/Star/F3/Pde4a/Atp1b1/Igfbp2/Cpe/Smad1/Hmgcr/Gucy2c/Itgb…	356	MF	Spalax>Rat FC>2 in normoxia
GO:0007165	signal transduction	334/1116	1444/5788	1.4513e-05	0.0064162	0.00617643	Msh6/Rasgef1b/Kank2/Dnm1l/Cited2/Map2k6/Zyx/Ralb/Npr2/Exoc4/Mcf2l/Il1r2/Txnip/Sept2/Lama5/Rab3d/Afap1/Ddit4/Snrk/Cry2/Rap2b/Il13ra2/Pde5a/Cd40/Sgk2/Dkk3/Adrb2/Afp/Camk2d/Hmox1/Inha/Met/Ngfr/Rab31/Nrp1/Plcd1/Cby1/Prlr/Agxt/Vhl/Dmd/Insr/Itga1/Stat3/Fyn/Igf2r/Efnb1/Arnt/Gclc/Igfbp5/Nr2c1/Fgf1/Vcam1/Cryab/Il1rap/Rab3a/F3/Pde4a/Atp1b1/Igfbp2/Cpe/Smad1/Hmgcr/Gucy2c/Itgb4/Ppara/Sorbs3/Rnf34/Abi2/Nek8/Ws…	334	MF	Spalax>Rat FC>2 in normoxia
GO:0006259	DNA metabolic process	100/1116	357/5788	2.32279e-05	0.00933551	0.00898664	Msh6/Ube2w/LOC103690891/LOC103694506/Banf1/Rfc2/Nudt1/Cry2/Cd40/Met/Insr/Nfia/Dnase1/Aptx/Smg6/Rpa1/Mcm7/Gtf2h3/Polm/Fignl1/Tssk6/RGD1564788/Gins4/Gmnn/Mbd1/Poli/Mcm5/Orc6/Gins2/Nfib/Ercc1/Palb2/Kctd13/Mecp2/Smc5/Hltf/Mcm8/Mgme1/Mcm6/Xpa/Rad54l/Rnaseh1/Cry1/Rrm2b/Top3a/Kat7/Rfc5/Taok3/Zranb3/Neil2/Kdm1b/Bmi1/Herc2/Fan1/Mdc1/Rev3l/Xrcc4/Ercc8/Tdrkh/Psmd14/Fancd2/Mms22l/Orc3/Baz1a/Zfyve26/Atf1/Smug…	100	MF	Spalax>Rat FC>2 in normoxia
GO:0044710	single-organism metabolic process	416/1116	1858/5788	2.56707e-05	0.00945751	0.00910408	Lpcat2/Msh6/Ube2w/LOC103690891/LOC103694506/Cds2/Dnm1l/Map2k6/Sec14l2/Snap29/Ralb/Npr2/Pcdh12/Nudt1/Ppat/Nploc4/Ddit4/Sdha/Acot8/Cry2/Cyb5r4/Pde5a/Ehhadh/Hadhb/Ctsd/Cd40/Acmsd/Tmem14c/Ipmk/Osgin1/Dkk3/Gls2/Adrb2/Afp/Camk2d/Hmox1/Inha/Ldhb/Met/Ngfr/Fmo4/Pcyox1/Rab31/Nrp1/Pfkfb2/Plcd1/Prkar2b/Acsm3/Agxt/Dmd/Insr/Gpd2/Itga1/Stat3/Fmo1/Abcd3/Cnp/Gclc/Igfbp5/Acox2/Fgf1/Mat1a/Vcam1/Cryab/Ggh/Star/Gys2/…	416	MF	Spalax>Rat FC>2 in normoxia
GO:0044425	membrane part	370/1165	1528/5788	2.75606e-06	0.000316396	0.000291272	Lpcat2/Gpnmb/Cds2/Dnm1l/Dnajc14/Abcg5/Ifitm2/Atp6v0a2/Sec14l2/Snap29/Npr2/Cacnb2/Cux1/Slc28a1/Exoc4/Lman1/Epb41l3/Slc7a9/Pcdh12/Magt1/Il1r2/Scarb2/Slc26a2/Sept2/C7/Klhl41/Nploc4/Abcc3/Abcg8/Anxa7/Ggt7/Tmprss2/Sdha/Slc16a10/Rap2b/Il13ra2/Ctsd/Cd40/Tmem14c/Cdhr5/Ahnak/Adrb2/Atp7b/Camk2d/Hmox1/Inha/Ldhb/Met/Ngfr/Slc15a3/Fmo4/Nrp1/Plcd1/Prkar2b/Prlr/Slc22a1/Dmd/Insr/Itga1/Fyn/Igf2r/Efnb1/Fmo1/Abcd3/C…	370	CC	Spalax>Rat FC>2 in normoxia
GO:0098805	whole membrane	175/1165	665/5788	2.38846e-05	0.00228496	0.00210352	Dnm1l/Abcg5/Atp6v0a2/Snap29/Slc28a1/Epb41l3/Slc7a9/Myo1b/Scarb2/Sept2/Rab3d/Abcc3/Abcg8/Anxa7/Slc16a10/Rap2b/Pcsk4/Hadhb/Ctsd/Cdhr5/Ahnak/Adrb2/Atp7b/Hmox1/Ldhb/Met/Ngfr/Slc15a3/Pcyox1/Rab31/Plcd1/Prkar2b/Slc22a1/Dmd/Insr/Itga1/Fyn/Efnb1/Abcd3/Cnp/Rab3a/Atp1b1/Igfbp2/Cpe/Hmgcr/Itgb4/Abca5/Camk2n1/Sec24a/Chmp6/Cldnd1/Tmem63a/Erlin2/Adam9/Snn/Capn2/Gpi/Cpeb1/Cln3/Rnf152/Mpdz/Ppt1/Cisd2/Homer3/Vps18…	175	CC	Spalax>Rat FC>2 in normoxia
GO:0071944	cell periphery	276/1165	1132/5788	5.36989e-05	0.00381823	0.00351504	Msh6/Gpnmb/Abcg5/Wbp4/Atp6v0a2/Snap29/Ralb/Npr2/Cacnb2/Slc28a1/Exoc4/Epb41l3/Slc7a9/Pcdh12/Magt1/Il16/Mcf2l/Il1r2/Myo1b/Sept2/C7/Klhl41/Rab3d/Abcc3/Abcg8/Anxa7/Tmprss2/Slc16a10/Rap2b/Cd40/Phldb1/Cdhr5/Ahnak/Add1/Adrb2/Atp7b/Camk2d/Hmox1/Inha/Met/Exoc8/Ngfr/Pcyox1/Nrp1/Prkar2b/Prlr/Slc22a1/Dmd/Insr/Itga1/Stat3/Fyn/Igf2r/Efnb1/Cnp/Dync1li1/Cpd/Emp1/Fgf1/Vcam1/Cryab/Rab3a/F3/Gys2/Atp1b1/Igfbp2/Cpe/G…	276	CC	Spalax>Rat FC>2 in normoxia
GO:0098590	plasma membrane region	80/1165	267/5788	5.86775e-05	0.00381823	0.00351504	Abcg5/Snap29/Slc28a1/Epb41l3/Slc7a9/Sept2/Abcc3/Abcg8/Slc16a10/Adrb2/Atp7b/Hmox1/Met/Ngfr/Slc22a1/Dmd/Insr/Atp1b1/Igfbp2/Cpe/Itgb4/Camk2n1/Cldnd1/Adam9/Gpi/Cpeb1/Cln3/Mpdz/Homer3/Slc19a1/Atp6v1e1/Abca7/Bbs4/Gna13/Epb4.1l5/Mfsd10/Spata13/Ank1/Dsg2/Osmr/Myo10/Mttp/Slc27a4/Abcg2/Tmem67/Amn/Sdpr/Emp2/Itga3/Lmo7/Akap7/Plekha1/Them4/Kif18a/Oscp1/Cadm1/Npc1l1/Pkd2/Ldlrap1/Coro1c/Ptpro/Car2/Ezr/Anxa2/Rap…	80	CC	Spalax>Rat FC>2 in normoxia
GO:0005886	plasma membrane	267/1165	1092/5788	5.98677e-05	0.00381823	0.00351504	Msh6/Gpnmb/Abcg5/Wbp4/Atp6v0a2/Snap29/Ralb/Npr2/Cacnb2/Slc28a1/Exoc4/Epb41l3/Slc7a9/Pcdh12/Magt1/Il16/Mcf2l/Il1r2/Myo1b/Sept2/C7/Klhl41/Rab3d/Abcc3/Abcg8/Anxa7/Tmprss2/Slc16a10/Rap2b/Cd40/Cdhr5/Ahnak/Add1/Adrb2/Atp7b/Camk2d/Hmox1/Inha/Met/Ngfr/Pcyox1/Nrp1/Prkar2b/Prlr/Slc22a1/Dmd/Insr/Itga1/Stat3/Fyn/Igf2r/Efnb1/Cnp/Dync1li1/Cpd/Emp1/Vcam1/Cryab/Rab3a/F3/Atp1b1/Igfbp2/Cpe/Gucy2c/Itgb4/Frmd6/Slc16…	267	CC	Spalax>Rat FC>2 in normoxia
GO:0031224	intrinsic component of membrane	256/1165	1048/5788	9.62962e-05	0.0055274	0.00508849	Lpcat2/Gpnmb/Cds2/Dnajc14/Abcg5/Ifitm2/Atp6v0a2/Sec14l2/Npr2/Cacnb2/Cux1/Slc28a1/Lman1/Slc7a9/Pcdh12/Magt1/Il1r2/Scarb2/Slc26a2/C7/Abcc3/Abcg8/Ggt7/Tmprss2/Slc16a10/Il13ra2/Cd40/Tmem14c/Cdhr5/Adrb2/Atp7b/Camk2d/Met/Ngfr/Slc15a3/Fmo4/Nrp1/Prlr/Slc22a1/Insr/Itga1/Igf2r/Efnb1/Fmo1/Abcd3/Cpd/Emp1/Vcam1/Il1rap/F3/Atp1b1/Hmgcr/Gucy2c/Itgb4/Slc16a2/Fads3/Abca5/Tmem106a/Cldnd1/Tmem9/Slc30a10/Corin/Fitm1/…	256	CC	Spalax>Rat FC>2 in normoxia
GO:0016021	integral component of membrane	252/1165	1031/5788	0.000106438	0.00555415	0.00511312	Lpcat2/Gpnmb/Cds2/Dnajc14/Abcg5/Ifitm2/Atp6v0a2/Sec14l2/Npr2/Cacnb2/Cux1/Slc28a1/Lman1/Slc7a9/Pcdh12/Magt1/Il1r2/Scarb2/Slc26a2/C7/Abcc3/Abcg8/Ggt7/Tmprss2/Slc16a10/Il13ra2/Cd40/Tmem14c/Cdhr5/Adrb2/Atp7b/Camk2d/Met/Ngfr/Slc15a3/Fmo4/Nrp1/Prlr/Slc22a1/Insr/Itga1/Igf2r/Efnb1/Fmo1/Abcd3/Cpd/Emp1/Vcam1/Il1rap/F3/Atp1b1/Hmgcr/Gucy2c/Itgb4/Slc16a2/Fads3/Abca5/Tmem106a/Cldnd1/Tmem9/Slc30a10/Corin/Fitm1/…	252	CC	Spalax>Rat FC>2 in normoxia
GO:0043167	ion binding	458/1062	2005/5788	1.30475e-10	2.58994e-08	2.19405e-08	Lpcat2/Msh6/LOC100362324/LOC100362980/Zfp300/Ube2w/LOC103690891/LOC103691238/LOC103693419/LOC103694506/Gpnmb/Dnm1l/Map2k6/Abcg5/Zyx/Wbp4/Klf3/Rfc2/Ralb/Npr2/Lman1/Pcdh12/Mcf2l/Myo1b/Nudt1/Sept2/Ppat/Nploc4/Rab3d/Abcc3/Abcg8/Anxa7/Sdha/Snrk/Taf2/Cry2/Rap2b/Cyb5r4/Cbwd1/Pde5a/Hadhb/Acmsd/Ipmk/Sgk2/Cdhr5/Adrb2/Afp/Atp7b/Camk2d/Hmox1/Met/Fmo4/Rab31/Nrp1/Pfkfb2/Plcd1/Prkar2b/Prlr/Acsm3/Agxt/Dmd/Pdlim4…	458	MF	Spalax>Rat FC>2 in normoxia
GO:0043168	anion binding	251/1062	1018/5788	1.68772e-08	2.6801e-06	2.27043e-06	Msh6/LOC100362324/Ube2w/LOC103690891/LOC103694506/Gpnmb/Dnm1l/Map2k6/Abcg5/Rfc2/Ralb/Npr2/Mcf2l/Myo1b/Sept2/Rab3d/Abcc3/Abcg8/Anxa7/Sdha/Snrk/Cry2/Rap2b/Cyb5r4/Cbwd1/Pde5a/Hadhb/Ipmk/Sgk2/Atp7b/Camk2d/Met/Fmo4/Rab31/Nrp1/Pfkfb2/Plcd1/Prkar2b/Acsm3/Agxt/Insr/Fyn/Igf2r/Fmo1/Abcd3/Gclc/Acox2/Dync1li1/Fgf1/Mat1a/Pcsk6/Rab3a/F3/Pde4a/Atp1b1/Hmgcr/Gucy2c/Pfkl/Ak3/Rnf34/Abca5/Nubp2/Shmt1/Nek8/Galk1/P3h2…	251	MF	Spalax>Rat FC>2 in normoxia
GO:0097367	carbohydrate derivative binding	203/1062	824/5788	6.59452e-07	8.09321e-05	6.85611e-05	Msh6/LOC100362324/Ube2w/LOC103690891/LOC103694506/Gpnmb/Dnm1l/Map2k6/Abcg5/Rfc2/Ralb/Npr2/Slc28a1/Myo1b/Sept2/Rab3d/Abcc3/Abcg8/Snrk/Rap2b/Cbwd1/Pde5a/Ipmk/Sgk2/Atp7b/Camk2d/Met/Rab31/Nrp1/Pfkfb2/Plcd1/Prkar2b/Acsm3/Dmd/Insr/Fyn/Igf2r/Abcd3/Gclc/Dync1li1/Fgf1/Mat1a/Pcsk6/Rab3a/Pde4a/Atp1b1/Gucy2c/Pfkl/Ak3/Abca5/Nubp2/Nek8/Galk1/Gart/Mcm7/Chit1/Fignl1/Ugp2/Gtpbp3/Tssk6/Nek1/RGD1564788/Mcm5/Thbs4/A…	203	MF	Spalax>Rat FC>2 in normoxia
GO:0016787	hydrolase activity	220/1062	907/5788	7.13507e-07	8.09321e-05	6.85611e-05	Msh6/LOC100362324/Dnm1l/Abcg5/Rfc2/Ralb/Myo1b/Nudt1/Sept2/Rab3d/Abcc3/Abcg8/Ggt7/Tmprss2/Acot8/Taf2/Pcsk4/Pde5a/Ctsd/Gls2/Atp7b/Ganc/Hmox1/Pcyox1/Rab31/Pfkfb2/Plcd1/Abcd3/Cnp/Dync1li1/Ctsz/Cpd/Ggh/Pcsk6/Rab3a/Dnase1/Pde4a/Atp1b1/Cpe/Pfkl/Aptx/Abca5/Smg6/Blmh/Eme1/Mcm7/Gtf2h3/Chit1/Corin/Fignl1/Gtpbp3/RGD1564788/Adam9/Gins4/Vnn1/Capn2/Abhd3/Mcm5/Gins2/Arg2/Ercc1/Mrpl46/Plcg2/Ppt1/Por/Man1a1/Rbbp9/…	220	MF	Spalax>Rat FC>2 in normoxia
GO:0008092	cytoskeletal protein binding	83/1062	282/5788	2.24893e-06	0.000223206	0.000189088	Epb41l3/Myo1b/Rab3d/Afap1/Add1/Camk2d/Dmd/Pdlim4/Fyn/Cryab/Rab3a/Dnase1/Sorbs3/Cdk5rap2/Shroom1/Sbds/Pdlim2/Haus8/Ska1/Capn2/Clip2/Cep57l1/Vps18/Ndrg1/Kifc2/Lrrk2/Bbs4/Ofd1/Epb4.1l5/Tagln2/Limch1/Neil2/Kif13b/Ccser2/Ank1/Arhgef10/Kifc3/Ush1c/Kif20b/Myo10/Rab25/Epb4.1/Tmem67/Trim32/Plekhm2/Lrpprc/Kif26a/Racgap1/Nek6/Brca2/Lmo7/Msrb2/Stim1/Aif1l/Kif18a/Agbl5/Mid2/Map4/Ift81/Npc1l1/Myo19/Pkd2/Coro1c…	83	MF	Spalax>Rat FC>2 in normoxia
GO:0036094	small molecule binding	239/1062	1028/5788	7.35484e-06	0.000648861	0.000549678	Msh6/LOC100362324/Ube2w/LOC103690891/LOC103694506/Dnm1l/Map2k6/Abcg5/Rfc2/Ralb/Npr2/Slc28a1/Lman1/Myo1b/Sept2/Rab3d/Abcc3/Abcg8/Sdha/Snrk/Cry2/Rap2b/Cyb5r4/Cbwd1/Pde5a/Hadhb/Ipmk/Sgk2/Atp7b/Camk2d/Ldhb/Met/Fmo4/Rab31/Pfkfb2/Plcd1/Prkar2b/Acsm3/Agxt/Insr/Fyn/Igf2r/Fmo1/Abcd3/Cnp/Gclc/Acox2/Dync1li1/Mat1a/Rab3a/Star/Gys2/Pde4a/Atp1b1/Hmgcr/Gucy2c/Pfkl/Ak3/Abca5/Nubp2/Shmt1/Nek8/Galk1/P3h2/Gart/Mcm7…	239	MF	Spalax>Rat FC>2 in normoxia
GO:0017111	nucleoside-triphosphatase activity	77/1062	265/5788	8.94141e-06	0.000709948	0.000601427	Msh6/LOC100362324/Dnm1l/Abcg5/Rfc2/Ralb/Myo1b/Sept2/Rab3d/Abcc3/Abcg8/Atp7b/Pcyox1/Rab31/Abcd3/Dync1li1/Rab3a/Atp1b1/Abca5/Mcm7/Gtf2h3/Fignl1/Gtpbp3/RGD1564788/Gins4/Mcm5/Gins2/Gfm2/Hltf/Mcm8/Ola1/Mcm6/Atp6v1e1/Atp6v1h/Rad54l/Dync2li1/Abca7/Kifc2/Lrrk2/Bbs4/Gna13/Rfc5/Zranb3/Rab2b/Kif13b/Kifc3/Shprh/Ddx18/Kif20b/Myo10/Rab25/Abcg2/Kif26a/Cgnl1/Abcc10/Mcm3/Ddx11/Rab34/Ddx54/Atp10d/Rab24/Abcb10/Dhx3…	77	MF	Spalax>Rat FC>2 in normoxia
GO:0016462	pyrophosphatase activity	81/1062	284/5788	1.12694e-05	0.000813444	0.000689104	Msh6/LOC100362324/Dnm1l/Abcg5/Rfc2/Ralb/Myo1b/Nudt1/Sept2/Rab3d/Abcc3/Abcg8/Atp7b/Pcyox1/Rab31/Abcd3/Dync1li1/Rab3a/Atp1b1/Abca5/Mcm7/Gtf2h3/Fignl1/Gtpbp3/RGD1564788/Gins4/Mcm5/Gins2/Gfm2/Hltf/Mcm8/Ola1/Mcm6/Atp6v1e1/Atp6v1h/Rad54l/Dync2li1/Abca7/Kifc2/Lrrk2/Bbs4/Enpp4/Gna13/Rfc5/Zranb3/Rab2b/Kif13b/Kifc3/Shprh/Ddx18/Kif20b/Myo10/Rab25/Abcg2/Entpd5/Kif26a/Cgnl1/Abcc10/Mcm3/Ddx11/Rab34/Ddx54/Atp10…	81	MF	Spalax>Rat FC>2 in normoxia
GO:0016818	hydrolase activity, acting on acid anhydrides, in phosphorus-containing anhydrides	81/1062	286/5788	1.49985e-05	0.000935048	0.00079212	Msh6/LOC100362324/Dnm1l/Abcg5/Rfc2/Ralb/Myo1b/Nudt1/Sept2/Rab3d/Abcc3/Abcg8/Atp7b/Pcyox1/Rab31/Abcd3/Dync1li1/Rab3a/Atp1b1/Abca5/Mcm7/Gtf2h3/Fignl1/Gtpbp3/RGD1564788/Gins4/Mcm5/Gins2/Gfm2/Hltf/Mcm8/Ola1/Mcm6/Atp6v1e1/Atp6v1h/Rad54l/Dync2li1/Abca7/Kifc2/Lrrk2/Bbs4/Enpp4/Gna13/Rfc5/Zranb3/Rab2b/Kif13b/Kifc3/Shprh/Ddx18/Kif20b/Myo10/Rab25/Abcg2/Entpd5/Kif26a/Cgnl1/Abcc10/Mcm3/Ddx11/Rab34/Ddx54/Atp10…	81	MF	Spalax>Rat FC>2 in normoxia
GO:0032553	ribonucleotide binding	171/1062	704/5788	1.53094e-05	0.000935048	0.00079212	Msh6/LOC100362324/Ube2w/LOC103690891/LOC103694506/Dnm1l/Map2k6/Abcg5/Rfc2/Ralb/Npr2/Myo1b/Sept2/Rab3d/Abcc3/Abcg8/Snrk/Rap2b/Cbwd1/Pde5a/Ipmk/Sgk2/Atp7b/Camk2d/Met/Rab31/Pfkfb2/Prkar2b/Acsm3/Insr/Fyn/Abcd3/Gclc/Dync1li1/Mat1a/Rab3a/Pde4a/Atp1b1/Gucy2c/Pfkl/Ak3/Abca5/Nubp2/Nek8/Galk1/Gart/Mcm7/Fignl1/Ugp2/Gtpbp3/Tssk6/Nek1/RGD1564788/Mcm5/Ak4/Irgq/Nars2/Pkn1/Por/Gfm2/Mapk13/Pde3b/Hltf/Mcm8/Ola1/P2…	171	MF	Spalax>Rat FC>2 in normoxia
GO:0032555	purine ribonucleotide binding	169/1062	696/5788	1.77107e-05	0.000981925	0.000831831	Msh6/LOC100362324/Ube2w/LOC103690891/LOC103694506/Dnm1l/Map2k6/Abcg5/Rfc2/Ralb/Npr2/Myo1b/Sept2/Rab3d/Abcc3/Abcg8/Snrk/Rap2b/Cbwd1/Pde5a/Ipmk/Sgk2/Atp7b/Camk2d/Met/Rab31/Pfkfb2/Prkar2b/Acsm3/Insr/Fyn/Abcd3/Gclc/Dync1li1/Mat1a/Rab3a/Pde4a/Atp1b1/Gucy2c/Pfkl/Ak3/Abca5/Nubp2/Nek8/Galk1/Gart/Mcm7/Fignl1/Gtpbp3/Tssk6/Nek1/RGD1564788/Mcm5/Ak4/Irgq/Nars2/Pkn1/Gfm2/Mapk13/Pde3b/Hltf/Mcm8/Ola1/P2rx4/Pkn3/…	169	MF	Spalax>Rat FC>2 in normoxia
GO:0017076	purine nucleotide binding	170/1062	702/5788	1.9657e-05	0.000981925	0.000831831	Msh6/LOC100362324/Ube2w/LOC103690891/LOC103694506/Dnm1l/Map2k6/Abcg5/Rfc2/Ralb/Npr2/Myo1b/Sept2/Rab3d/Abcc3/Abcg8/Snrk/Rap2b/Cbwd1/Pde5a/Ipmk/Sgk2/Atp7b/Camk2d/Met/Rab31/Pfkfb2/Prkar2b/Acsm3/Insr/Fyn/Abcd3/Gclc/Dync1li1/Mat1a/Rab3a/Pde4a/Atp1b1/Gucy2c/Pfkl/Ak3/Abca5/Nubp2/Nek8/Galk1/Gart/Mcm7/Fignl1/Gtpbp3/Tssk6/Nek1/RGD1564788/Mcm5/Ak4/Irgq/Nars2/Pkn1/Gfm2/Mapk13/Pde3b/Hltf/Mcm8/Ola1/P2rx4/Pkn3/…	170	MF	Spalax>Rat FC>2 in normoxia
GO:0016817	hydrolase activity, acting on acid anhydrides	81/1062	288/5788	1.98513e-05	0.000981925	0.000831831	Msh6/LOC100362324/Dnm1l/Abcg5/Rfc2/Ralb/Myo1b/Nudt1/Sept2/Rab3d/Abcc3/Abcg8/Atp7b/Pcyox1/Rab31/Abcd3/Dync1li1/Rab3a/Atp1b1/Abca5/Mcm7/Gtf2h3/Fignl1/Gtpbp3/RGD1564788/Gins4/Mcm5/Gins2/Gfm2/Hltf/Mcm8/Ola1/Mcm6/Atp6v1e1/Atp6v1h/Rad54l/Dync2li1/Abca7/Kifc2/Lrrk2/Bbs4/Enpp4/Gna13/Rfc5/Zranb3/Rab2b/Kif13b/Kifc3/Shprh/Ddx18/Kif20b/Myo10/Rab25/Abcg2/Entpd5/Kif26a/Cgnl1/Abcc10/Mcm3/Ddx11/Rab34/Ddx54/Atp10…	81	MF	Spalax>Rat FC>2 in normoxia
GO:0005515	protein binding	488/1062	2333/5788	2.10236e-05	0.000981925	0.000831831	Msh6/Ube2w/LOC100909544/Gpnmb/Banf1/Dnm1l/Dnajc14/Cited2/Map2k6/Abcg5/Wbp4/Il17b/Snap29/Ralb/Npr2/Cacnb2/Cux1/E2f5/Exoc4/Lman1/Epb41l3/Il16/Myo1b/Scarb2/Txnip/Sept2/Klhl41/Lama5/Nploc4/Rab3d/Afap1/Ddit4/Abcg8/Anxa7/Acot8/Cry2/Rap2b/Khsrp/Ehhadh/Hadhb/Cd40/Osgin1/Cdhr5/Ahnak/Unc13d/Cand2/Ss18l1/Add1/Adrb2/Camk2d/Hmox1/Inha/Ldhb/Met/Exoc8/Ngfr/Nrp1/Pfkfb2/Plcd1/Cby1/Prkar2b/Prlr/Agxt/Vhl/Slc22a1/Dm…	488	MF	Spalax>Rat FC>2 in normoxia
GO:0043169	cation binding	278/1062	1244/5788	3.13905e-05	0.00130692	0.00110715	Lpcat2/Msh6/LOC100362980/Zfp300/LOC103691238/LOC103693419/Zyx/Wbp4/Klf3/Lman1/Pcdh12/Nudt1/Ppat/Nploc4/Anxa7/Snrk/Taf2/Cyb5r4/Pde5a/Acmsd/Cdhr5/Adrb2/Afp/Atp7b/Hmox1/Nrp1/Plcd1/Prlr/Acsm3/Dmd/Pdlim4/Acat1/Gpd2/Itga1/Fyn/Gclc/Zfp394/Nr2c1/Cpd/Mat1a/Timp3/Cryab/Pde4a/Atp1b1/Cpe/Smad1/Pfkl/Ppara/Aptx/Mbnl1/Rnf34/Nubp2/Rnf145/Sec24a/Shmt1/Zmynd15/Nek8/Vps8/P3h2/Gart/Gtf2h3/Smyd2/Polm/Fignl1/Osgep/Pdl…	278	MF	Spalax>Rat FC>2 in normoxia
GO:0000166	nucleotide binding	211/1062	909/5788	3.34942e-05	0.00130692	0.00110715	Msh6/LOC100362324/Ube2w/LOC103690891/LOC103694506/Dnm1l/Map2k6/Abcg5/Rfc2/Ralb/Npr2/Myo1b/Sept2/Rab3d/Abcc3/Abcg8/Sdha/Snrk/Cry2/Rap2b/Cyb5r4/Cbwd1/Pde5a/Hadhb/Ipmk/Sgk2/Atp7b/Camk2d/Ldhb/Met/Fmo4/Rab31/Pfkfb2/Prkar2b/Acsm3/Insr/Fyn/Fmo1/Abcd3/Cnp/Gclc/Acox2/Dync1li1/Mat1a/Rab3a/Pde4a/Atp1b1/Hmgcr/Gucy2c/Pfkl/Ak3/Abca5/Nubp2/Nek8/Galk1/Gart/Mcm7/Tmem63a/Fignl1/Ugp2/Cryl1/Gtpbp3/Tssk6/Nek1/RGD1564…	211	MF	Spalax>Rat FC>2 in normoxia
GO:1901265	nucleoside phosphate binding	211/1062	909/5788	3.34942e-05	0.00130692	0.00110715	Msh6/LOC100362324/Ube2w/LOC103690891/LOC103694506/Dnm1l/Map2k6/Abcg5/Rfc2/Ralb/Npr2/Myo1b/Sept2/Rab3d/Abcc3/Abcg8/Sdha/Snrk/Cry2/Rap2b/Cyb5r4/Cbwd1/Pde5a/Hadhb/Ipmk/Sgk2/Atp7b/Camk2d/Ldhb/Met/Fmo4/Rab31/Pfkfb2/Prkar2b/Acsm3/Insr/Fyn/Fmo1/Abcd3/Cnp/Gclc/Acox2/Dync1li1/Mat1a/Rab3a/Pde4a/Atp1b1/Hmgcr/Gucy2c/Pfkl/Ak3/Abca5/Nubp2/Nek8/Galk1/Gart/Mcm7/Tmem63a/Fignl1/Ugp2/Cryl1/Gtpbp3/Tssk6/Nek1/RGD1564…	211	MF	Spalax>Rat FC>2 in normoxia
GO:0001882	nucleoside binding	167/1062	694/5788	3.4566e-05	0.00130692	0.00110715	Msh6/LOC100362324/Ube2w/LOC103690891/LOC103694506/Dnm1l/Map2k6/Abcg5/Rfc2/Ralb/Npr2/Slc28a1/Myo1b/Sept2/Rab3d/Abcc3/Abcg8/Snrk/Rap2b/Cbwd1/Ipmk/Sgk2/Atp7b/Camk2d/Met/Rab31/Pfkfb2/Acsm3/Insr/Fyn/Abcd3/Gclc/Dync1li1/Mat1a/Rab3a/Atp1b1/Gucy2c/Pfkl/Ak3/Abca5/Nubp2/Nek8/Galk1/Gart/Mcm7/Fignl1/Gtpbp3/Tssk6/Nek1/RGD1564788/Mcm5/Ak4/Irgq/Nars2/Pkn1/Gfm2/Mapk13/Hltf/Mcm8/Ola1/P2rx4/Pkn3/Mcm6/Rars2/Rad54l/…	167	MF	Spalax>Rat FC>2 in normoxia
GO:0001883	purine nucleoside binding	165/1062	689/5788	5.14613e-05	0.00185729	0.00157339	Msh6/LOC100362324/Ube2w/LOC103690891/LOC103694506/Dnm1l/Map2k6/Abcg5/Rfc2/Ralb/Npr2/Myo1b/Sept2/Rab3d/Abcc3/Abcg8/Snrk/Rap2b/Cbwd1/Ipmk/Sgk2/Atp7b/Camk2d/Met/Rab31/Pfkfb2/Acsm3/Insr/Fyn/Abcd3/Gclc/Dync1li1/Mat1a/Rab3a/Atp1b1/Gucy2c/Pfkl/Ak3/Abca5/Nubp2/Nek8/Galk1/Gart/Mcm7/Fignl1/Gtpbp3/Tssk6/Nek1/RGD1564788/Mcm5/Ak4/Irgq/Nars2/Pkn1/Gfm2/Mapk13/Hltf/Mcm8/Ola1/P2rx4/Pkn3/Mcm6/Rars2/Rad54l/Nubpl/Ne…	165	MF	Spalax>Rat FC>2 in normoxia
GO:0046872	metal ion binding	272/1062	1223/5788	5.83704e-05	0.00201505	0.00170703	Lpcat2/Msh6/LOC100362980/Zfp300/LOC103691238/LOC103693419/Zyx/Wbp4/Klf3/Lman1/Pcdh12/Nudt1/Ppat/Nploc4/Anxa7/Snrk/Taf2/Cyb5r4/Pde5a/Acmsd/Cdhr5/Afp/Atp7b/Hmox1/Nrp1/Plcd1/Prlr/Acsm3/Dmd/Pdlim4/Acat1/Gpd2/Itga1/Fyn/Gclc/Zfp394/Nr2c1/Cpd/Mat1a/Timp3/Cryab/Pde4a/Atp1b1/Cpe/Smad1/Pfkl/Ppara/Aptx/Mbnl1/Rnf34/Nubp2/Rnf145/Sec24a/Zmynd15/Nek8/Vps8/P3h2/Gart/Gtf2h3/Smyd2/Polm/Fignl1/Osgep/Pdlim2/Tssk6/RG…	272	MF	Spalax>Rat FC>2 in normoxia
GO:0032550	purine ribonucleoside binding	164/1062	687/5788	6.53018e-05	0.00210665	0.00178463	Msh6/LOC100362324/Ube2w/LOC103690891/LOC103694506/Dnm1l/Map2k6/Abcg5/Rfc2/Ralb/Npr2/Myo1b/Sept2/Rab3d/Abcc3/Abcg8/Snrk/Rap2b/Cbwd1/Ipmk/Sgk2/Atp7b/Camk2d/Met/Rab31/Pfkfb2/Acsm3/Insr/Fyn/Abcd3/Gclc/Dync1li1/Mat1a/Rab3a/Atp1b1/Gucy2c/Pfkl/Ak3/Abca5/Nubp2/Nek8/Galk1/Gart/Mcm7/Fignl1/Gtpbp3/Tssk6/Nek1/RGD1564788/Mcm5/Ak4/Irgq/Nars2/Pkn1/Gfm2/Mapk13/Hltf/Mcm8/Ola1/P2rx4/Pkn3/Mcm6/Rars2/Rad54l/Nubpl/Ne…	164	MF	Spalax>Rat FC>2 in normoxia
GO:0022857	transmembrane transporter activity	67/1062	235/5788	6.63303e-05	0.00210665	0.00178463	Atp6v0a2/Cacnb2/Slc28a1/Slc7a9/Magt1/Slc26a2/Abcc3/Slc16a10/Atp7b/Slc15a3/Pcyox1/Slc22a1/Abcd3/Atp1b1/Slc16a2/Abca5/Slc30a10/Mcu/Trpv2/Slc22a3/Slc39a13/Serinc3/P2rx4/Slc19a1/Atp6v1e1/Atp6v1h/Slc31a2/Slc35d1/Tspan1/Abca7/Slc25a17/Mfsd10/Slc1a4/Tmem175/Tmem38a/Nipa2/Slc38a9/Slc10a5/Slc35a3/Slc4a11/Slc35c2/Abcg2/Ano6/Abcc10/Abcb10/Stim1/Sfxn4/Nup205/Slc35e3/Slc17a5/Slc2a10/Slc35a5/Pkd2/Ptk2b/Slc6a12…	67	MF	Spalax>Rat FC>2 in normoxia
GO:0016740	transferase activity	209/1062	909/5788	6.99054e-05	0.0021348	0.00180848	Lpcat2/Ube2w/LOC103690891/LOC103694506/Cds2/Map2k6/Sec14l2/Npr2/Ppat/Ggt7/Snrk/Eif2b3/Hadhb/Ipmk/Sgk2/Camk2d/Met/Nrp1/Pfkfb2/Prkar2b/Agxt/Vhl/Insr/Acat1/Fyn/Igf2r/Mat1a/Gys2/Gucy2c/Pfkl/Ak3/Rnf34/Shmt1/Nek8/Galk1/Gart/Gtf2h3/Smyd2/Polm/Ugp2/Osgep/Tssk6/Nek1/B3galnt2/Nmt2/Poli/Ctu2/Ak4/Tyms/Cblc/Chsy1/Kctd13/Pkn1/Rnf152/Zdhhc24/Trpt1/Psat1/Carnmt1/Pik3ap1/Mapk13/Hltf/Lpcat4/Tgfbr3/Hat1/Gpam/Pkn3/C…	209	MF	Spalax>Rat FC>2 in normoxia
GO:0035639	purine ribonucleoside triphosphate binding	163/1062	684/5788	7.61347e-05	0.00223892	0.00189669	Msh6/LOC100362324/Ube2w/LOC103690891/LOC103694506/Dnm1l/Map2k6/Abcg5/Rfc2/Ralb/Npr2/Myo1b/Sept2/Rab3d/Abcc3/Abcg8/Snrk/Rap2b/Cbwd1/Ipmk/Sgk2/Atp7b/Camk2d/Met/Rab31/Pfkfb2/Acsm3/Insr/Fyn/Abcd3/Gclc/Dync1li1/Mat1a/Rab3a/Atp1b1/Gucy2c/Pfkl/Ak3/Abca5/Nubp2/Nek8/Galk1/Gart/Mcm7/Fignl1/Gtpbp3/Tssk6/Nek1/RGD1564788/Mcm5/Ak4/Irgq/Nars2/Pkn1/Gfm2/Mapk13/Hltf/Mcm8/Ola1/P2rx4/Pkn3/Mcm6/Rars2/Rad54l/Nubpl/Ne…	163	MF	Spalax>Rat FC>2 in normoxia
GO:0032549	ribonucleoside binding	164/1062	690/5788	8.35851e-05	0.00237023	0.00200793	Msh6/LOC100362324/Ube2w/LOC103690891/LOC103694506/Dnm1l/Map2k6/Abcg5/Rfc2/Ralb/Npr2/Myo1b/Sept2/Rab3d/Abcc3/Abcg8/Snrk/Rap2b/Cbwd1/Ipmk/Sgk2/Atp7b/Camk2d/Met/Rab31/Pfkfb2/Acsm3/Insr/Fyn/Abcd3/Gclc/Dync1li1/Mat1a/Rab3a/Atp1b1/Gucy2c/Pfkl/Ak3/Abca5/Nubp2/Nek8/Galk1/Gart/Mcm7/Fignl1/Gtpbp3/Tssk6/Nek1/RGD1564788/Mcm5/Ak4/Irgq/Nars2/Pkn1/Gfm2/Mapk13/Hltf/Mcm8/Ola1/P2rx4/Pkn3/Mcm6/Rars2/Rad54l/Nubpl/Ne…	164	MF	Spalax>Rat FC>2 in normoxia
GO:0022804	active transmembrane transporter activity	36/1062	107/5788	9.90459e-05	0.00271181	0.00229729	Slc28a1/Slc7a9/Slc26a2/Abcc3/Slc16a10/Atp7b/Slc15a3/Pcyox1/Slc22a1/Abcd3/Atp1b1/Slc16a2/Abca5/Mcu/Slc22a3/Slc19a1/Atp6v1e1/Atp6v1h/Slc35d1/Abca7/Slc1a4/Slc10a5/Slc35a3/Slc4a11/Slc35c2/Abcg2/Abcc10/Abcb10/Slc35e3/Slc2a10/Slc35a5/Slc6a12/Slc7a2/Atp6v1a/Slc6a1/Serpina7	36	MF	Spalax>Rat FC>2 in normoxia
rno03460	Fanconi anemia pathway	16/514	29/2441	5.20766e-05	0.0138003	0.0138003	Brca2/Rpa1/Fancb/Poli/Fanca/Telo2/Ercc1/Fan1/Eme1/Palb2/Atr/Rad51/Rev3l/Top3a/Fancg/Fancd2	16	KEGG	Spalax>Rat FC>2 in normoxia

## Sheet: interaction
ID	Description	GeneRatio	BgRatio	pvalue	p.adjust	qvalue	geneID	Count	category	EdgeR significance category	enrichment tool
GO:0044281	small molecule metabolic process	78/358	755/5974	4.32043e-07	0.000266274	0.000259754	Dnph1/Ero1a/Gls2/Agt/Cyp1a2/Fbp1/Got1/Pah/Aspg/Acsm3/Vars/Pc/Fgfr4/Cyp17a1/Fmo1/Nr1d1/Cpt2/Ptgis/Otc/Atp1b1/Hmgcr/Got2/Pfkl/Impa2/Galk1/Umps/Gart/Erlin2/Gpi/Chsy1/Ptdss2/Nudt3/Por/Gmps/Pde3b/Gpam/Aass/Slc35b4/Aldh1b1/Slc35d1/Ppcs/Sdhb/Dlst/Pmm1/Hacd3/Hibch/Nags/Gldc/Ccbl1/Crat/Uck1/Sgms1/Chpt1/Car12/Gpd1l/Gcdh/Coq4/Azin2/Pkd2/Grb10/Acox1/Extl3/Ramp3/Adcy10/Gde1/Acsf2/Qtrt1/Ech1/Prkab2/Dhodh/Aco2/…	78	BP	rat response to hypoxia > spalax response FC >2	clusterProfiler
GO:0006082	organic acid metabolic process	51/358	417/5974	4.60815e-07	0.000266274	0.000259754	Ero1a/Gls2/Agt/Cyp1a2/Fbp1/Got1/Pah/Aspg/Acsm3/Vars/Pc/Fgfr4/Cyp17a1/Fmo1/Nr1d1/Cpt2/Ptgis/Otc/Got2/Pfkl/Galk1/Gart/Erlin2/Gpi/Chsy1/Ptdss2/Por/Gmps/Gpam/Aass/Slc35d1/Sdhb/Dlst/Hacd3/Hibch/Nags/Gldc/Ccbl1/Crat/Gcdh/Azin2/Acox1/Extl3/Acsf2/Ech1/Prkab2/Aco2/Fabp4/Gpt/Ocln/Ftcd	51	BP	rat response to hypoxia > spalax response FC >2	clusterProfiler
GO:0043436	oxoacid metabolic process	50/358	412/5974	7.69326e-07	0.000381036	0.000371706	Ero1a/Gls2/Agt/Cyp1a2/Fbp1/Got1/Pah/Aspg/Acsm3/Vars/Pc/Fgfr4/Cyp17a1/Nr1d1/Cpt2/Ptgis/Otc/Got2/Pfkl/Galk1/Gart/Erlin2/Gpi/Chsy1/Ptdss2/Por/Gmps/Gpam/Aass/Slc35d1/Sdhb/Dlst/Hacd3/Hibch/Nags/Gldc/Ccbl1/Crat/Gcdh/Azin2/Acox1/Extl3/Acsf2/Ech1/Prkab2/Aco2/Fabp4/Gpt/Ocln/Ftcd	50	BP	rat response to hypoxia > spalax response FC >2	clusterProfiler
GO:0019752	carboxylic acid metabolic process	47/358	391/5974	2.2609e-06	0.000979817	0.000955824	Ero1a/Gls2/Agt/Cyp1a2/Fbp1/Got1/Pah/Aspg/Acsm3/Vars/Pc/Fgfr4/Cyp17a1/Nr1d1/Cpt2/Ptgis/Otc/Got2/Pfkl/Galk1/Gart/Erlin2/Gpi/Ptdss2/Por/Gmps/Gpam/Aass/Sdhb/Dlst/Hacd3/Hibch/Nags/Gldc/Ccbl1/Crat/Gcdh/Azin2/Acox1/Acsf2/Ech1/Prkab2/Aco2/Fabp4/Gpt/Ocln/Ftcd	47	BP	rat response to hypoxia > spalax response FC >2	clusterProfiler
GO:1901564	organonitrogen compound metabolic process	71/358	735/5974	1.85824e-05	0.00715836	0.00698308	Rbm3/Gsr/Dnph1/Eif2b3/Ero1a/Gls2/Cyp1a2/Fbp1/Got1/Hmox1/Pah/Aspg/Vars/Fmo1/Pcsk6/Otc/Atp1b1/Hmgcr/Got2/Pfkl/Galk1/Umps/Gart/Corin/Mki67/Gpi/Chsy1/Paox/Ptdss2/Por/Epas1/Enc1/Gmps/Pde3b/Aass/Slc35d1/Ppcs/Dlst/Mrpl3/Hibch/Sat1/Nags/Ank1/Dapk1/Gldc/Ccbl1/Crat/Uck1/Sgms1/Chpt1/Gpd1l/Ctif/Azin2/Pkd2/Mknk1/Extl3/Ramp3/Adcy10/Qtrt1/B4galnt1/Dhodh/Mtrf1/Hnrnpd/Gpt/Msh2/Cirbp/Ocln/Eif2b2/Rgs2/Ftcd/Ece1	71	BP	rat response to hypoxia > spalax response FC >2	clusterProfiler
GO:0044710	single-organism metabolic process	150/358	1906/5974	2.61904e-05	0.00869642	0.00848348	Cds2/Rbm3/Phb2/Gsr/Dnph1/Trak2/Avpi1/Ero1a/Gls2/Agt/Cyp1a2/Fbp1/Got1/Hmox1/Pah/Fmo4/Aspg/Rab31/Acsm3/Vars/Pc/Fgfr4/Cyp17a1/Fmo1/St8sia1/Nr1d1/Cpt2/Dio1/Ptgis/Id2/Otc/Atp1b1/Hmgcr/Ctsl/Got2/Pfkl/Impa2/Sorbs3/Emc6/Rpa1/Tnfaip1/Galk1/Umps/Gart/Mapkapk2/Smyd2/Tusc3/Erlin2/Spry4/Cblc/Gpi/Chsy1/Paox/Ptdss2/Slc44a4/Nudt3/Ube2g2/Por/Gmps/Pde3b/Mcm8/Gpam/Aass/Slc35b4/Edem1/Aldh1b1/Kdm4c/Slc35d1/Ppcs/Mtfr1…	150	BP	rat response to hypoxia > spalax response FC >2	clusterProfiler
GO:1901605	alpha-amino acid metabolic process	20/358	121/5974	2.75918e-05	0.00869642	0.00848348	Ero1a/Gls2/Got1/Pah/Aspg/Otc/Got2/Gart/Ptdss2/Gmps/Aass/Dlst/Hibch/Nags/Gldc/Ccbl1/Azin2/Gpt/Ocln/Ftcd	20	BP	rat response to hypoxia > spalax response FC >2	clusterProfiler
GO:0003824	catalytic activity	169/336	2258/5974	1.06867e-06	0.000341974	0.000311039	Otulin/Cds2/Gsr/Rab3d/Dnph1/Ptpn21/Cblb/Eif2b3/Ppp3cc/Ero1a/Gls2/Atp7b/Cyp1a2/Fbp1/Got1/Hmox1/Pah/Fmo4/Aspg/Rab31/Acsm3/Vars/Pc/Fgfr4/Cyp17a1/Fmo1/St8sia1/Cpt2/Dio1/Pcsk6/Ptgis/Otc/Atp1b1/Hmgcr/Ctsl/Got2/Pfkl/Impa2/Tnfaip1/Galk1/Rfc4/Umps/Gart/Pop7/Rnf10/Pgam5/Mapkapk2/Smyd2/Usp46/Corin/Cdkn3/Gnl3/Tusc3/Agtpbp1/Ptpdc1/Nedd4l/Mcm5/Cblc/Gpi/Chsy1/Paox/Ptdss2/Nudt3/Ube2g2/Por/Gmps/Pde3b/Tgfbr3/Mcm8/…	169	MF	rat response to hypoxia > spalax response FC >2	clusterProfiler
GO:0005488	binding	268/336	4201/5974	3.7043e-05	0.00790251	0.00718764	Zfp949/LOC100360552/Rbm3/Cited2/Phb2/Gsr/Lamc1/Ngfrap1/Rab3d/Dnph1/Trak2/Cblb/Eif2b3/Slc6a13/Ppp3cc/Podxl/Lamc2/Agt/Atp7b/Cyp1a2/Dbp/Fbp1/Got1/Hmox1/Pah/Serpine1/Fmo4/Gtf3a/Rab31/Acsm3/Slc2a1/Vars/PVR/Pc/Fgfr4/Cyp17a1/Fmo1/Nr1d1/Hdgfrp3/Nfyc/Dio1/Sparcl1/Pcsk6/Ptgis/Id2/Otc/Atp1b1/Igfbp2/Hmgcr/Ctsl/Got2/Pfkl/Impa2/Sorbs3/Rpa1/Tnfaip1/Mrpl45/Galk1/Rfc4/Gart/Pop7/Arl6ip4/Vps37b/Rnf10/Pgam5/Mapkapk2…	268	MF	rat response to hypoxia > spalax response FC >2	clusterProfiler
GO:0004497	monooxygenase activity	8/336	26/5974	5.88888e-05	0.00942221	0.00856988	Cyp1a2/Pah/Fmo4/Cyp17a1/Fmo1/Ptgis/Por/Cyp4f39	8	MF	rat response to hypoxia > spalax response FC >2	clusterProfiler
rno00220	Arginine biosynthesis	6/181	2514-12-01	8.23184e-05	0.0178631	0.0175901	Otc/Got2/Gls2/Got1/Nags/Gpt	6	KEGG	rat response to hypoxia > spalax response FC >2	clusterProfiler
rno01200	Carbon metabolism	13/181	59/2514	0.000194135	0.0210637	0.0207418	Pfkl/Dlst/Sdhb/Got2/Got1/Fbp1/Hibch/Gpi/Aco2/Gpt/Glyctk/Pc/Gldc	13	KEGG	rat response to hypoxia > spalax response FC >2	clusterProfiler
rno01230	Biosynthesis of amino acids	9/181	34/2514	0.000461972	0.033416	0.0329054	Pfkl/Otc/Pah/Got2/Got1/Nags/Aco2/Gpt/Pc	9	KEGG	rat response to hypoxia > spalax response FC >2	clusterProfiler
rno01100	Metabolic pathways	57/181	545/2514	0.000917042	0.0414987	0.0408646	Pfkl/Ftcd/Umps/Gpat3/Gcdh/Otc/Pah/Pmm1/Dlst/Galk1/Sdhb/Ppcs/Trak2/Aldh1b1/Uck1/Got2/Chsy1/Tusc3/Extl3/Gls2/St8sia1/Ptges2/Acsm3/Cyp1a2/Ccbl1/Ptdss2/Hmgcr/Got1/Fbp1/Impa2/Cyp17a1/Nags/Polr3c/Cds2/Hibch/Gart/Gpi/Aco2/Acox1/B4galnt1/Aspa/Gpt/Aass/Ppap2a/Dhodh/Glyctk/Chpt1/Ptgis/Gpam/Gmps/Azin2/Atp6v1h/Sat1/Pla2g12a/Pc/Sgms1/Gldc	57	KEGG	rat response to hypoxia > spalax response FC >2	clusterProfiler
rno01210	2-Oxocarboxylic acid metabolism	5/181	2514-12-01	0.000956192	0.0414987	0.0408646	Got2/Got1/Nags/Aco2/Gpt	5	KEGG	rat response to hypoxia > spalax response FC >2	clusterProfiler
GO:0051716	cellular response to stimulus	150/311	2081/5974	4.06594e-07	0.000462568	0.000426281	Relb/Dgkq/Tyk2/Arhgap6/Ube2w/LOC103690891/LOC103694506/Skil/Dusp1/Sorbs2/Wnk1/Pdia4/Chrd/Nsmf/Daxx/Coro1a/Dusp5/Gprasp1/Abtb2/Sgk2/Hyou1/Adrb2/Fancc/Il1b/Xab2/Arhgap4/Pde4b/Trib3/Prnp/Rb1/Ptger3/Fgfr2/Hk3/Il4r/Pld2/Vav1/Dgat2/Hspa5/Plau/Zeb1/Hck/Wrnip1/Rnf34/Nek8/Fam175a/Xbp1/Polm/Lig4/Inhba/Tjp1/Ctr9/Kctd13/Bag3/Mpdz/Aif1/Phf1/Trpm2/Cd180/Spg20/Hif1a/Ralgds/Csf3r/Moap1/Rhpn1/Srebf2/Dusp7/Parp3/S…	150	BP	rat response to hypoxia < spalax response FC < 2	clusterProfiler
GO:0050896	response to stimulus	173/311	2532/5974	9.5744e-07	0.000816936	0.00075285	Relb/Dgkq/Tyk2/Stab1/Arhgap6/Ube2w/LOC103690891/LOC103694506/Skil/Dusp1/Sorbs2/Wnk1/Pdia4/Abcc5/Chrd/Nsmf/Daxx/Coro1a/Dusp5/Gprasp1/Abtb2/Sgk2/Hyou1/Adrb2/Fancc/Il1b/Xab2/Arhgap4/Pde4b/Trib3/Prnp/Rb1/Ptger3/Fgfr2/Hk3/Il4r/Pld2/Stx2/Vav1/Dgat2/Eno3/Id3/Hspa5/Plau/Zeb1/Hck/Wrnip1/Rnf34/Nek8/Fam175a/Xbp1/Polm/Mycbp2/Lig4/Mmp15/Inhba/Tjp1/Ctr9/Kctd13/Bag3/Mpdz/Aif1/Phf1/Trpm2/Cd180/Spg20/Hif1a/Ralgds…	173	BP	rat response to hypoxia < spalax response FC < 2	clusterProfiler
GO:0044763	single-organism cellular process	237/311	3894/5974	1.09541e-05	0.00747725	0.00689069	Relb/Dgkq/Tyk2/Stab1/Arhgap6/Ube2w/LOC103690891/LOC103694506/Skil/Dusp1/Sorbs2/Wnk1/Tgfbi/Pdia4/Akap8/Abcc5/Chrd/Nsmf/Pacsin2/Daxx/Coro1a/Dusp5/Gprasp1/Bzw2/Sgk2/Hyou1/Adrb2/Fancc/Il1b/Xab2/Arhgap4/Pde4b/Trib3/Retsat/Prnp/Rb1/Ptger3/Fgfr2/Hk3/Il4r/Pld2/Stx2/Vav1/Dgat2/Eno3/Sirpa/Id3/Hspa5/Plau/Vamp1/Zeb1/Hck/Wrnip1/Rnf34/Nek8/Top3b/Sox13/Slc30a10/Fam175a/Xbp1/Polm/Mycbp2/Lig4/Ccng2/Mmp15/Chka/Zdh…	237	BP	rat response to hypoxia < spalax response FC < 2	clusterProfiler
