# Supplementary material for: Hypoxia tolerance, longevity and cancer-resistance in the mole rat Spalax – a liver transcriptomics approach
Source: Sci Rep. 2017 Oct 30;7:14348. doi: 10.1038/s41598-017-13905-z (PMC5662568; doi:10.1038/s41598-017-13905-z)
Supplement: Supplementary file 11 — Supplementary dataset 10 [file 41598_2017_13905_MOESM11_ESM.xls]

## Sheet: response in spalax
ID	Description	GeneRatio	BgRatio	pvalue	p.adjust	qvalue	geneID	Count	category	EdgeR significance category	enrichment tool
GO:0051716	cellular response to stimulus	189/338	1968/5716	6.4056e-17	1.21706e-13	8.41831e-14	Relb/Mtfr2/Bbs2/Skil/Rbm3/Cited2/Klf4/Nfil3/Strn3/Tdg/Dusp1/Txnip/Klf9/Lama5/Ddit4/Lcn2/Cry2/Ppp1r15a/Dusp5/Adrb2/Agt/Cebpb/Egr1/Hmox1/Il1b/Jun/Junb/Jund/Ldha/Myc/Xab2/Nos3/Gpsm1/Pde4b/Trib3/Prnp/Sdc4/Slc2a1/Bcl2l1/Dnajb9/Adm/Il4r/Gadd45a/Stat3/Vav1/Il6st/Dgat2/Il10/Timp3/Nfkbia/Id2/Asns/Plau/Il1r1/Igfbp1/Zeb1/Ppara/Per1/Eme1/Xbp1/Col4a1/Rbbp8/Gch1/Bclaf1/Rnf152/Irs2/Stk10/Ier3/Ddit3/Rgs4/Slc22a3…	189	BP	hypoxia > normoxia spalax FC>2	clusterProfiler
GO:0019222	regulation of metabolic process	197/338	2147/5716	1.38301e-15	1.35967e-12	9.40472e-13	Relb/LOC100361444/LOC100909544/LOC100909712/Mtfr2/Kmt2b/Bbs2/Ccnl1/Skil/Rbm3/Cited2/Klf4/Nfil3/Strn3/Tdg/Dusp1/Usp2/Txnip/Klf9/Ddit4/Lcn2/Samsn1/Cry2/Ppp1r15a/Dusp5/Adrb2/Agt/Cebpb/Egr1/Hmox1/Il1b/Jun/Junb/Jund/Me1/Myc/Nos3/Nifk/Gpsm1/Trib3/Mafk/Prnp/Sdc4/Bcl2l1/Adm/Gadd45a/Stat3/Vav1/Il6st/Mxd3/Il10/Thrsp/Timp3/Nfkbia/Id3/Id2/Plau/Zeb1/Ppara/Per1/Tfip11/Xbp1/Rbbp8/Gch1/Rasip1/Bclaf1/Arrdc4/Zfp36…	197	BP	hypoxia > normoxia spalax FC>2	clusterProfiler
GO:0031323	regulation of cellular metabolic process	179/338	1865/5716	1.43123e-15	1.35967e-12	9.40472e-13	Relb/LOC100361444/LOC100909544/LOC100909712/Mtfr2/Kmt2b/Ccnl1/Skil/Rbm3/Cited2/Klf4/Nfil3/Strn3/Tdg/Dusp1/Usp2/Txnip/Klf9/Ddit4/Samsn1/Cry2/Ppp1r15a/Dusp5/Adrb2/Agt/Cebpb/Egr1/Hmox1/Il1b/Jun/Junb/Jund/Me1/Myc/Nos3/Nifk/Trib3/Mafk/Prnp/Sdc4/Bcl2l1/Adm/Gadd45a/Stat3/Il6st/Mxd3/Il10/Thrsp/Timp3/Nfkbia/Id3/Id2/Plau/Zeb1/Ppara/Per1/Tfip11/Xbp1/Rbbp8/Gch1/Rasip1/Bclaf1/Arrdc4/Zfp36l1/Rnf152/Irs2/Stk10/…	179	BP	hypoxia > normoxia spalax FC>2	clusterProfiler
GO:0050896	response to stimulus	210/338	2403/5716	1.46381e-14	1.11249e-11	7.695e-12	Relb/Mtfr2/Bbs2/Skil/Rbm3/Cited2/Klf4/Nfil3/Strn3/Tdg/Dusp1/Usp2/Txnip/Klf9/Lama5/Fabp5/Ddit4/Lcn2/Samsn1/Cry2/Ppp1r15a/Dusp5/Adrb2/Agt/Cebpb/Egr1/Hmox1/Il1b/Jun/Junb/Jund/Ldha/Me1/Myc/Xab2/Nos3/Gpsm1/Pde4b/Trib3/Prnp/Sdc4/Slc2a1/Bcl2l1/Dnajb9/Adm/Il4r/Gadd45a/Stat3/Vav1/Il6st/Dgat2/Il10/Timp3/Kcnj8/Nfkbia/Id3/Id2/Asns/Plau/Gys2/Gja4/Il1r1/Igfbp1/Zeb1/Ppara/Per1/Eme1/Xbp1/Col4a1/Ctdp1/Rbbp8/Ak4/G…	210	BP	hypoxia > normoxia spalax FC>2	clusterProfiler
GO:0048519	negative regulation of biological process	154/338	1534/5716	1.89189e-14	1.1982e-11	8.28781e-12	Relb/Mtfr2/Kmt2b/Bbs2/Skil/Rbm3/Cited2/Klf4/Nfil3/Strn3/Tdg/Mapre1/Dusp1/Usp2/Txnip/Klf9/Ddit4/Samsn1/Cry2/Ppp1r15a/Dusp5/Adrb2/Agt/Cebpb/Egr1/Hmox1/Il1b/Jun/Junb/Jund/Myc/Nos3/Nifk/Pde4b/Trib3/Prnp/Bcl2l1/Adm/Il4r/Gadd45a/Stat3/Il6st/Mxd3/Il10/Timp3/Nfkbia/Id3/Id2/Asns/Plau/Zeb1/Ppara/Per1/Xbp1/Ctdp1/Rbbp8/Rasip1/Bclaf1/Rnf152/Irs2/Ier3/Ddit3/Rgs4/Fndc3b/Sgk1/Hif1a/Ifrd1/Foxp1/Tp53inp1/Rcc2/Gadd…	154	BP	hypoxia > normoxia spalax FC>2	clusterProfiler
GO:0050789	regulation of biological process	252/338	3154/5716	2.72536e-14	1.47948e-11	1.02334e-11	Relb/LOC100361444/LOC100909544/LOC100909712/Mtfr2/Kmt2b/Bbs2/Ccnl1/Skil/Rbm3/Cited2/Klf4/Nfil3/Strn3/Tdg/Mapre1/Dusp1/Usp2/Txnip/Klf9/Lama5/Ddit4/Lcn2/Samsn1/Cry2/Ppp1r15a/Dusp5/Adrb2/Agt/Cebpb/Egr1/Hmox1/Il1b/Jun/Junb/Jund/Ldha/Me1/Myc/Nos3/Nifk/Gpsm1/Pde4b/Trib3/Mafk/Prnp/Sdc4/Bcl2l1/Adm/Il4r/Gadd45a/Stat3/Vav1/Il6st/Dgat2/Mxd3/Il10/Thrsp/Timp3/Kcnj8/Nfkbia/Id3/Id2/Asns/Plau/Il1r1/Igfbp1/Zeb1/P…	252	BP	hypoxia > normoxia spalax FC>2	clusterProfiler
GO:0050794	regulation of cellular process	242/338	2978/5716	3.94977e-14	1.87614e-11	1.29771e-11	Relb/LOC100361444/LOC100909544/LOC100909712/Mtfr2/Kmt2b/Bbs2/Ccnl1/Skil/Rbm3/Cited2/Klf4/Nfil3/Strn3/Tdg/Mapre1/Dusp1/Usp2/Txnip/Klf9/Lama5/Ddit4/Lcn2/Samsn1/Cry2/Ppp1r15a/Dusp5/Adrb2/Agt/Cebpb/Egr1/Hmox1/Il1b/Jun/Junb/Jund/Ldha/Me1/Myc/Nos3/Nifk/Gpsm1/Pde4b/Trib3/Mafk/Prnp/Sdc4/Bcl2l1/Adm/Il4r/Gadd45a/Stat3/Vav1/Il6st/Mxd3/Il10/Thrsp/Timp3/Kcnj8/Nfkbia/Id3/Id2/Asns/Plau/Il1r1/Igfbp1/Zeb1/Ppara/P…	242	BP	hypoxia > normoxia spalax FC>2	clusterProfiler
GO:0031324	negative regulation of cellular metabolic process	99/338	803/5716	4.58389e-14	1.93542e-11	1.33871e-11	Relb/Mtfr2/Skil/Cited2/Klf4/Nfil3/Strn3/Tdg/Dusp1/Usp2/Txnip/Ddit4/Samsn1/Cry2/Ppp1r15a/Dusp5/Agt/Cebpb/Egr1/Hmox1/Il1b/Jun/Junb/Jund/Myc/Nifk/Trib3/Prnp/Bcl2l1/Gadd45a/Stat3/Mxd3/Il10/Timp3/Nfkbia/Id3/Id2/Zeb1/Ppara/Per1/Xbp1/Rbbp8/Rasip1/Bclaf1/Irs2/Ier3/Ddit3/Hif1a/Foxp1/Gadd45b/Dusp7/Bcl6/Ets2/Ell/Rrp8/Asxl1/Pmepa1/Kdm3a/Kdm5a/Sfn/Zc3h12a/Errfi1/Lpin1/Klf11/Sbno2/Midn/Ubash3b/Ppp1r1b/Cpeb2/Tb…	99	BP	hypoxia > normoxia spalax FC>2	clusterProfiler
GO:0009892	negative regulation of metabolic process	107/338	905/5716	5.09925e-14	1.93772e-11	1.3403e-11	Relb/Mtfr2/Kmt2b/Bbs2/Skil/Rbm3/Cited2/Klf4/Nfil3/Strn3/Tdg/Dusp1/Usp2/Txnip/Ddit4/Samsn1/Cry2/Ppp1r15a/Dusp5/Agt/Cebpb/Egr1/Hmox1/Il1b/Jun/Junb/Jund/Myc/Nos3/Nifk/Trib3/Prnp/Bcl2l1/Gadd45a/Stat3/Mxd3/Il10/Timp3/Nfkbia/Id3/Id2/Zeb1/Ppara/Per1/Xbp1/Rbbp8/Rasip1/Bclaf1/Irs2/Ier3/Ddit3/Hif1a/Foxp1/Rcc2/Gadd45b/Dusp7/Bcl6/Ets2/Ell/Rrp8/Tiparp/Asxl1/Pmepa1/Kdm3a/Kdm5a/Sfn/Zc3h12a/Errfi1/Lpin1/Klf11/Sb…	107	BP	hypoxia > normoxia spalax FC>2	clusterProfiler
GO:0009987	cellular process	322/338	4687/5716	7.57147e-14	2.49043e-11	1.7226e-11	Relb/LOC100361444/Nt5c2/LOC100909544/LOC100909712/Mtfr2/Kmt2b/Bbs2/Ccnl1/Skil/Rbm3/Cited2/Klf4/Nfil3/Strn3/Tdg/Mapre1/Dusp1/Usp2/Myo1b/Txnip/Klf9/Lama5/Fabp5/Ddit4/Lcn2/Samsn1/Cry2/Ppp1r15a/Dusp5/Bzw2/Ipmk/Acly/Adrb2/Agt/Cebpb/Egr1/Hmox1/Il1b/Jun/Junb/Jund/Ldha/Me1/Exoc8/Myc/Xab2/Nos3/Nifk/Gpsm1/Pde4b/Trib3/Retsat/Mafk/Prnp/Sdc4/Slc2a1/Bcl2l1/Dnajb9/Adm/Il4r/Gadd45a/Stat3/Vav1/Il6st/Frmd4b/Dgat2/…	322	BP	hypoxia > normoxia spalax FC>2	clusterProfiler
GO:0080090	regulation of primary metabolic process	171/338	1812/5716	7.86451e-14	2.49043e-11	1.7226e-11	Relb/LOC100361444/LOC100909544/LOC100909712/Mtfr2/Kmt2b/Ccnl1/Skil/Rbm3/Cited2/Klf4/Nfil3/Strn3/Tdg/Dusp1/Usp2/Txnip/Klf9/Ddit4/Samsn1/Cry2/Ppp1r15a/Dusp5/Adrb2/Agt/Cebpb/Egr1/Hmox1/Il1b/Jun/Junb/Jund/Me1/Myc/Nos3/Nifk/Trib3/Mafk/Prnp/Sdc4/Bcl2l1/Adm/Gadd45a/Stat3/Il6st/Mxd3/Il10/Thrsp/Timp3/Nfkbia/Id3/Id2/Zeb1/Ppara/Per1/Tfip11/Xbp1/Rbbp8/Bclaf1/Arrdc4/Zfp36l1/Irs2/Stk10/Pprc1/Ier3/Brd2/Ddit3/Hi…	171	BP	hypoxia > normoxia spalax FC>2	clusterProfiler
GO:0033993	response to lipid	58/338	349/5716	1.30479e-13	3.814e-11	2.63811e-11	Cited2/Klf4/Strn3/Dusp1/Txnip/Klf9/Lcn2/Adrb2/Cebpb/Egr1/Hmox1/Il1b/Jun/Junb/Jund/Ldha/Myc/Nos3/Pde4b/Adm/Il4r/Stat3/Dgat2/Il10/Timp3/Kcnj8/Nfkbia/Plau/Ppara/Xbp1/Rbbp8/Gch1/Sgk1/Hif1a/Foxp1/Rora/Trim16/Asxl1/Zc3h12a/Errfi1/Fos/Tead1/Ripk2/Sash1/Smad6/Gjb2/Thbs1/Cxcl16/Glrx/Mta1/Zfp703/Trib1/Nr4a1/Adamts1/Hnrnpd/Abcg1/Pdk4/Socs3	58	BP	hypoxia > normoxia spalax FC>2	clusterProfiler
GO:0007154	cell communication	158/338	1638/5716	2.72399e-13	7.39368e-11	5.11413e-11	Relb/Bbs2/Skil/Cited2/Klf4/Strn3/Dusp1/Txnip/Klf9/Lama5/Ddit4/Lcn2/Cry2/Ppp1r15a/Dusp5/Adrb2/Agt/Cebpb/Egr1/Hmox1/Il1b/Jun/Ldha/Myc/Nos3/Gpsm1/Pde4b/Trib3/Prnp/Sdc4/Slc2a1/Bcl2l1/Adm/Il4r/Gadd45a/Stat3/Vav1/Il6st/Il10/Nfkbia/Asns/Plau/Gja4/Il1r1/Igfbp1/Zeb1/Ppara/Per1/Xbp1/Bclaf1/Rnf152/Irs2/Stk10/Ier3/Ddit3/Rgs4/Slc22a3/Sgk1/Hif1a/Foxp1/Tp53inp1/Zfp593/Rcc2/Moap1/Gadd45b/Rab21/Ndrg1/Rhpn1/Rora/D…	158	BP	hypoxia > normoxia spalax FC>2	clusterProfiler
GO:0009605	response to external stimulus	90/338	729/5716	9.55047e-13	2.41945e-10	1.67351e-10	Bbs2/Cited2/Klf4/Usp2/Txnip/Ddit4/Lcn2/Cry2/Ppp1r15a/Adrb2/Agt/Cebpb/Egr1/Hmox1/Il1b/Jun/Junb/Jund/Ldha/Myc/Nos3/Pde4b/Slc2a1/Bcl2l1/Adm/Il4r/Gadd45a/Vav1/Il6st/Il10/Timp3/Kcnj8/Nfkbia/Id2/Asns/Plau/Il1r1/Zeb1/Ppara/Per1/Xbp1/Gch1/Rnf152/Ier3/Ddit3/Slc22a3/Hif1a/Foxp1/Tp53inp1/Zfp593/Ext1/Rora/Trem1/Mapk8ip3/Usp36/Bcl6/Slc1a4/B3gnt2/Itpkc/Rrp8/Zc3h12a/Fos/Sbno2/Ubash3b/Ulk1/Tbc1d14/Cotl1/Ripk2/Mt…	90	BP	hypoxia > normoxia spalax FC>2	clusterProfiler
GO:0048523	negative regulation of cellular process	141/338	1417/5716	1.35744e-12	3.22392e-10	2.22995e-10	Relb/Mtfr2/Skil/Cited2/Klf4/Nfil3/Strn3/Tdg/Mapre1/Dusp1/Usp2/Txnip/Klf9/Ddit4/Samsn1/Cry2/Ppp1r15a/Dusp5/Adrb2/Agt/Cebpb/Egr1/Hmox1/Il1b/Jun/Junb/Jund/Myc/Nos3/Nifk/Trib3/Prnp/Bcl2l1/Adm/Il4r/Gadd45a/Stat3/Il6st/Mxd3/Il10/Timp3/Nfkbia/Id3/Id2/Asns/Zeb1/Ppara/Per1/Xbp1/Ctdp1/Rbbp8/Rasip1/Bclaf1/Rnf152/Irs2/Ier3/Ddit3/Rgs4/Fndc3b/Sgk1/Hif1a/Ifrd1/Foxp1/Tp53inp1/Rcc2/Gadd45b/Ndrg1/Rora/Dusp7/Bcl6/I…	141	BP	hypoxia > normoxia spalax FC>2	clusterProfiler
GO:0060255	regulation of macromolecule metabolic process	168/338	1824/5716	1.82937e-12	3.9589e-10	2.73833e-10	Relb/LOC100361444/LOC100909544/LOC100909712/Mtfr2/Kmt2b/Bbs2/Ccnl1/Skil/Rbm3/Cited2/Klf4/Nfil3/Strn3/Tdg/Dusp1/Usp2/Txnip/Klf9/Ddit4/Lcn2/Samsn1/Cry2/Ppp1r15a/Dusp5/Adrb2/Agt/Cebpb/Egr1/Hmox1/Il1b/Jun/Junb/Jund/Myc/Nifk/Trib3/Mafk/Prnp/Sdc4/Bcl2l1/Gadd45a/Stat3/Il6st/Mxd3/Il10/Thrsp/Timp3/Nfkbia/Id3/Id2/Zeb1/Ppara/Per1/Tfip11/Xbp1/Rbbp8/Bclaf1/Arrdc4/Zfp36l1/Irs2/Stk10/Pprc1/Ier3/Brd2/Ddit3/Hif1a…	168	BP	hypoxia > normoxia spalax FC>2	clusterProfiler
GO:1901700	response to oxygen-containing compound	78/338	593/5716	1.90256e-12	3.9589e-10	2.73833e-10	Klf4/Strn3/Dusp1/Txnip/Klf9/Lcn2/Cry2/Ppp1r15a/Adrb2/Cebpb/Egr1/Hmox1/Il1b/Jun/Junb/Jund/Ldha/Myc/Nos3/Pde4b/Trib3/Bcl2l1/Adm/Stat3/Dgat2/Il10/Timp3/Kcnj8/Nfkbia/Asns/Plau/Gys2/Il1r1/Igfbp1/Zeb1/Ppara/Per1/Xbp1/Col4a1/Rbbp8/Gch1/Irs2/Ddit3/Sgk1/Hif1a/Foxp1/Tp53inp1/Rora/Trim16/Klf2/Asxl1/Zc3h12a/Errfi1/Lpin1/Klf11/Fos/Cpeb2/Tead1/Ripk2/Sash1/Gjb2/Thbs1/Cxcl16/Ern1/Foxm1/Glrx/Mta1/Pim3/Zfp703/Trib…	78	BP	hypoxia > normoxia spalax FC>2	clusterProfiler
GO:0010605	negative regulation of macromolecule metabolic process	96/338	813/5716	1.97945e-12	3.9589e-10	2.73833e-10	Relb/Mtfr2/Kmt2b/Bbs2/Skil/Rbm3/Cited2/Klf4/Nfil3/Strn3/Tdg/Dusp1/Usp2/Txnip/Ddit4/Samsn1/Cry2/Ppp1r15a/Dusp5/Agt/Cebpb/Egr1/Hmox1/Il1b/Jun/Junb/Jund/Myc/Nifk/Trib3/Prnp/Bcl2l1/Gadd45a/Mxd3/Il10/Timp3/Nfkbia/Id3/Id2/Zeb1/Ppara/Per1/Xbp1/Rbbp8/Bclaf1/Ddit3/Hif1a/Foxp1/Gadd45b/Dusp7/Bcl6/Ets2/Ell/Rrp8/Tiparp/Asxl1/Pmepa1/Kdm3a/Kdm5a/Sfn/Zc3h12a/Errfi1/Lpin1/Klf11/Sbno2/Ubash3b/Ppp1r1b/Cpeb2/Pcid2/M…	96	BP	hypoxia > normoxia spalax FC>2	clusterProfiler
GO:0007165	signal transduction	141/338	1427/5716	2.42896e-12	4.56879e-10	3.16019e-10	Relb/Bbs2/Skil/Cited2/Klf4/Strn3/Dusp1/Txnip/Klf9/Lama5/Ddit4/Lcn2/Cry2/Ppp1r15a/Dusp5/Adrb2/Agt/Cebpb/Egr1/Hmox1/Il1b/Jun/Myc/Nos3/Gpsm1/Pde4b/Trib3/Prnp/Sdc4/Bcl2l1/Adm/Il4r/Gadd45a/Stat3/Vav1/Il6st/Il10/Nfkbia/Plau/Il1r1/Igfbp1/Zeb1/Ppara/Per1/Xbp1/Bclaf1/Rnf152/Irs2/Stk10/Ier3/Ddit3/Rgs4/Sgk1/Hif1a/Foxp1/Tp53inp1/Rcc2/Moap1/Gadd45b/Rab21/Ndrg1/Rhpn1/Rora/Dusp7/Sema4c/Tns1/Mapk8ip3/Telo2/Trim1…	141	BP	hypoxia > normoxia spalax FC>2	clusterProfiler
GO:0006950	response to stress	129/338	1257/5716	2.52486e-12	4.56879e-10	3.16019e-10	Relb/Mtfr2/Skil/Rbm3/Cited2/Klf4/Tdg/Dusp1/Txnip/Fabp5/Ddit4/Lcn2/Cry2/Ppp1r15a/Adrb2/Agt/Cebpb/Egr1/Hmox1/Il1b/Jun/Ldha/Myc/Xab2/Nos3/Trib3/Prnp/Sdc4/Slc2a1/Bcl2l1/Dnajb9/Adm/Il4r/Gadd45a/Stat3/Vav1/Il10/Timp3/Kcnj8/Nfkbia/Id3/Id2/Asns/Plau/Gja4/Il1r1/Igfbp1/Ppara/Per1/Xbp1/Rbbp8/Gch1/Bclaf1/Rnf152/Stk10/Ier3/Ddit3/Slc22a3/Sgk1/Hif1a/Ifrd1/Foxp1/Tp53inp1/Zfp593/Moap1/Gadd45b/Ndrg1/Rora/Parp3/Tre…	129	BP	hypoxia > normoxia spalax FC>2	clusterProfiler
GO:0044700	single organism signaling	147/338	1530/5716	5.83978e-12	1.00869e-09	6.977e-10	Relb/Bbs2/Skil/Cited2/Klf4/Strn3/Dusp1/Txnip/Klf9/Lama5/Ddit4/Lcn2/Cry2/Ppp1r15a/Dusp5/Adrb2/Agt/Cebpb/Egr1/Hmox1/Il1b/Jun/Myc/Nos3/Gpsm1/Pde4b/Trib3/Prnp/Sdc4/Bcl2l1/Adm/Il4r/Gadd45a/Stat3/Vav1/Il6st/Il10/Nfkbia/Plau/Gja4/Il1r1/Igfbp1/Zeb1/Ppara/Per1/Xbp1/Bclaf1/Rnf152/Irs2/Stk10/Ier3/Ddit3/Rgs4/Sgk1/Hif1a/Foxp1/Tp53inp1/Rcc2/Moap1/Gadd45b/Rab21/Ndrg1/Rhpn1/Rora/Dusp7/Sema4c/Tns1/Mapk8ip3/Telo2/…	147	BP	hypoxia > normoxia spalax FC>2	clusterProfiler
GO:0023052	signaling	147/338	1532/5716	6.5183e-12	1.07694e-09	7.44906e-10	Relb/Bbs2/Skil/Cited2/Klf4/Strn3/Dusp1/Txnip/Klf9/Lama5/Ddit4/Lcn2/Cry2/Ppp1r15a/Dusp5/Adrb2/Agt/Cebpb/Egr1/Hmox1/Il1b/Jun/Myc/Nos3/Gpsm1/Pde4b/Trib3/Prnp/Sdc4/Bcl2l1/Adm/Il4r/Gadd45a/Stat3/Vav1/Il6st/Il10/Nfkbia/Plau/Gja4/Il1r1/Igfbp1/Zeb1/Ppara/Per1/Xbp1/Bclaf1/Rnf152/Irs2/Stk10/Ier3/Ddit3/Rgs4/Sgk1/Hif1a/Foxp1/Tp53inp1/Rcc2/Moap1/Gadd45b/Rab21/Ndrg1/Rhpn1/Rora/Dusp7/Sema4c/Tns1/Mapk8ip3/Telo2/…	147	BP	hypoxia > normoxia spalax FC>2	clusterProfiler
GO:0048518	positive regulation of biological process	169/338	1865/5716	6.87065e-12	1.07999e-09	7.47015e-10	Relb/LOC100361444/Mtfr2/Bbs2/Skil/Rbm3/Cited2/Klf4/Nfil3/Strn3/Dusp1/Usp2/Txnip/Klf9/Ddit4/Lcn2/Ppp1r15a/Adrb2/Agt/Cebpb/Egr1/Hmox1/Il1b/Jun/Junb/Jund/Ldha/Myc/Nos3/Pde4b/Trib3/Prnp/Sdc4/Bcl2l1/Adm/Il4r/Gadd45a/Stat3/Vav1/Il6st/Il10/Nfkbia/Id3/Id2/Asns/Plau/Igfbp1/Zeb1/Ppara/Per1/Xbp1/Gch1/Bclaf1/Arrdc4/Rnf152/Irs2/Phlda1/Stk10/Pprc1/Ier3/Ddit3/Rgs4/Tpd52/Fndc3b/Sgk1/Hif1a/Ifrd1/Pltp/Foxp1/Tp53in…	169	BP	hypoxia > normoxia spalax FC>2	clusterProfiler
GO:0065007	biological regulation	254/338	3310/5716	7.38313e-12	1.07999e-09	7.47015e-10	Relb/LOC100361444/LOC100909544/LOC100909712/Mtfr2/Kmt2b/Bbs2/Ccnl1/Skil/Rbm3/Cited2/Klf4/Nfil3/Strn3/Tdg/Mapre1/Dusp1/Usp2/Txnip/Klf9/Lama5/Ddit4/Lcn2/Samsn1/Cry2/Ppp1r15a/Dusp5/Adrb2/Agt/Cebpb/Egr1/Hmox1/Il1b/Jun/Junb/Jund/Ldha/Me1/Myc/Nos3/Nifk/Gpsm1/Pde4b/Trib3/Retsat/Mafk/Prnp/Sdc4/Bcl2l1/Adm/Il4r/Gadd45a/Stat3/Vav1/Il6st/Dgat2/Mxd3/Il10/Thrsp/Timp3/Kcnj8/Nfkbia/Id3/Id2/Asns/Plau/Il1r1/Igfbp1…	254	BP	hypoxia > normoxia spalax FC>2	clusterProfiler
GO:1903507	negative regulation of nucleic acid-templated transcription	60/338	404/5716	7.38937e-12	1.07999e-09	7.47015e-10	Relb/Mtfr2/Skil/Cited2/Klf4/Nfil3/Strn3/Tdg/Usp2/Txnip/Cry2/Ppp1r15a/Dusp5/Cebpb/Egr1/Hmox1/Il1b/Jun/Junb/Jund/Myc/Trib3/Prnp/Mxd3/Nfkbia/Id3/Id2/Zeb1/Ppara/Per1/Xbp1/Rbbp8/Bclaf1/Ddit3/Hif1a/Foxp1/Bcl6/Ets2/Rrp8/Asxl1/Kdm5a/Zc3h12a/Lpin1/Klf11/Sbno2/Mxd1/Hdac4/Atoh8/Foxm1/Mta1/Zfp703/Jarid2/Ppp1r13l/Foxf1/Trib1/Zfp36/Bhlhe40/Smad7/Klf10/Efna1	60	BP	hypoxia > normoxia spalax FC>2	clusterProfiler
GO:1901698	response to nitrogen compound	56/338	362/5716	7.82998e-12	1.102e-09	7.6224e-10	Rbm3/Klf4/Dusp1/Klf9/Cry2/Ppp1r15a/Adrb2/Cebpb/Egr1/Hmox1/Il1b/Jun/Junb/Jund/Ldha/Myc/Nos3/Pde4b/Trib3/Bcl2l1/Adm/Stat3/Il10/Timp3/Kcnj8/Nfkbia/Asns/Plau/Il1r1/Igfbp1/Zeb1/Ppara/Per1/Xbp1/Col4a1/Irs2/Ddit3/Sgk1/Hif1a/Trim16/Klf2/Errfi1/Lpin1/Klf11/Fos/Ppp1r1b/Cpeb2/Ripk2/Thbs1/Foxm1/Nr4a1/Hnrnpd/Klf10/Cish/Pdk4/Socs3	56	BP	hypoxia > normoxia spalax FC>2	clusterProfiler
GO:0009888	tissue development	79/338	624/5716	1.0066e-11	1.32408e-09	9.1585e-10	Bbs2/Skil/Cited2/Klf4/Dusp1/Usp2/Txnip/Lama5/Dusp5/Ipmk/Adrb2/Agt/Cebpb/Egr1/Il1b/Jun/Junb/Myc/Nos3/Sdc4/Adm/Dgat2/Il10/Timp3/Id3/Id2/Plau/Gja4/Igfbp1/Zeb1/Ppara/Tfip11/Xbp1/Gpat4/Col4a1/Ctdp1/Rasip1/Zfp36l1/Fndc3b/Hif1a/Ifrd1/Foxp1/Ext1/Sema4c/Trim16/Ripk4/Ets2/Klf2/Tiparp/Agpat2/Sfn/Errfi1/Fos/Sbno2/RGD1309079/Mthfd1l/Tead1/Mtss1/Hdac4/Maff/Smad6/Gjb2/Notch4/Apold1/Thbs1/Atoh8/Adam15/Tgm1/Mertk…	79	BP	hypoxia > normoxia spalax FC>2	clusterProfiler
GO:0006351	transcription, DNA-templated	111/338	1032/5716	1.01048e-11	1.32408e-09	9.1585e-10	Relb/LOC100909544/LOC100909712/Mtfr2/Ccnl1/Skil/Cited2/Klf4/Nfil3/Strn3/Tdg/Usp2/Txnip/Klf9/Cry2/Ppp1r15a/Dusp5/Adrb2/Agt/Cebpb/Egr1/Hmox1/Il1b/Jun/Junb/Jund/Myc/Xab2/Trib3/Mafk/Prnp/Stat3/Mxd3/Il10/Thrsp/Nfkbia/Id3/Id2/Zeb1/Ppara/Per1/Tfip11/Xbp1/Rbbp8/Bclaf1/Pprc1/Brd2/Ddit3/Hif1a/Ifrd1/Hivep2/Foxp1/Tp53inp1/Rora/Trim16/Bcl6/Nfkbiz/Ripk4/Ets2/Klf2/Ell/Ablim3/Rrp8/Ell2/Asxl1/Kdm3a/Kdm5a/Polr1e/Z…	111	BP	hypoxia > normoxia spalax FC>2	clusterProfiler
GO:0070887	cellular response to chemical stimulus	94/338	812/5716	1.21499e-11	1.51649e-09	1.04894e-09	Bbs2/Skil/Rbm3/Cited2/Klf4/Nfil3/Dusp1/Klf9/Ddit4/Lcn2/Ppp1r15a/Adrb2/Agt/Cebpb/Egr1/Hmox1/Il1b/Jun/Junb/Jund/Myc/Nos3/Pde4b/Trib3/Prnp/Bcl2l1/Il4r/Stat3/Vav1/Il6st/Dgat2/Il10/Timp3/Nfkbia/Id2/Asns/Plau/Il1r1/Igfbp1/Zeb1/Ppara/Xbp1/Col4a1/Gch1/Irs2/Ddit3/Sgk1/Hif1a/Tp53inp1/Ndrg1/Rora/Trem1/Klf2/Tiparp/Pmepa1/Kdm3a/Zc3h12a/Errfi1/Lpin1/Klf11/Fos/Sbno2/Creb3l3/Zfand2a/Ulk1/Cpeb2/Tead1/Ripk2/Hdac4/…	94	BP	hypoxia > normoxia spalax FC>2	clusterProfiler
GO:0045892	negative regulation of transcription, DNA-templated	59/338	398/5716	1.23713e-11	1.51649e-09	1.04894e-09	Relb/Mtfr2/Skil/Cited2/Klf4/Nfil3/Strn3/Tdg/Usp2/Txnip/Cry2/Ppp1r15a/Dusp5/Cebpb/Egr1/Hmox1/Il1b/Jun/Junb/Jund/Myc/Trib3/Prnp/Mxd3/Nfkbia/Id3/Id2/Zeb1/Ppara/Per1/Xbp1/Rbbp8/Bclaf1/Ddit3/Hif1a/Foxp1/Bcl6/Ets2/Rrp8/Asxl1/Kdm5a/Zc3h12a/Lpin1/Klf11/Sbno2/Mxd1/Hdac4/Atoh8/Foxm1/Zfp703/Jarid2/Ppp1r13l/Foxf1/Trib1/Zfp36/Bhlhe40/Smad7/Klf10/Efna1	59	BP	hypoxia > normoxia spalax FC>2	clusterProfiler
GO:0006357	regulation of transcription from RNA polymerase II promoter	77/338	603/5716	1.28572e-11	1.5268e-09	1.05607e-09	Relb/LOC100909544/Skil/Cited2/Klf4/Nfil3/Strn3/Tdg/Usp2/Txnip/Klf9/Cry2/Ppp1r15a/Adrb2/Cebpb/Egr1/Hmox1/Il1b/Jun/Junb/Jund/Myc/Trib3/Stat3/Il10/Nfkbia/Id3/Id2/Zeb1/Ppara/Per1/Xbp1/Rbbp8/Pprc1/Brd2/Ddit3/Hif1a/Ifrd1/Foxp1/Rora/Bcl6/Nfkbiz/Ets2/Klf2/Ell/Ablim3/Asxl1/Kdm3a/Kdm5a/Lpin1/Klf11/Fos/Sbno2/Creb3l3/Lpin2/Atxn7/Ppil4/Gtf2h1/Tead1/Mxd1/Csrnp1/Hdac4/Smad6/Armcx3/Zfp292/Mafb/Foxm1/Jarid2/Ppp1r…	77	BP	hypoxia > normoxia spalax FC>2	clusterProfiler
GO:0071310	cellular response to organic substance	82/338	664/5716	1.37216e-11	1.58006e-09	1.09291e-09	Bbs2/Skil/Rbm3/Cited2/Klf4/Nfil3/Dusp1/Klf9/Ddit4/Lcn2/Ppp1r15a/Agt/Cebpb/Egr1/Il1b/Jun/Junb/Jund/Myc/Nos3/Pde4b/Trib3/Bcl2l1/Il4r/Stat3/Il6st/Dgat2/Il10/Timp3/Nfkbia/Asns/Plau/Il1r1/Igfbp1/Zeb1/Ppara/Xbp1/Col4a1/Irs2/Ddit3/Sgk1/Hif1a/Tp53inp1/Rora/Klf2/Tiparp/Pmepa1/Kdm3a/Zc3h12a/Errfi1/Lpin1/Klf11/Fos/Sbno2/Creb3l3/Ulk1/Cpeb2/Tead1/Ripk2/Hdac4/Sash1/Smad6/Thbs1/Cxcl16/Ern1/Glrx/Csnk1d/Pim3/Zfp7…	82	BP	hypoxia > normoxia spalax FC>2	clusterProfiler
GO:1902679	negative regulation of RNA biosynthetic process	60/338	411/5716	1.55904e-11	1.72361e-09	1.19221e-09	Relb/Mtfr2/Skil/Cited2/Klf4/Nfil3/Strn3/Tdg/Usp2/Txnip/Cry2/Ppp1r15a/Dusp5/Cebpb/Egr1/Hmox1/Il1b/Jun/Junb/Jund/Myc/Trib3/Prnp/Mxd3/Nfkbia/Id3/Id2/Zeb1/Ppara/Per1/Xbp1/Rbbp8/Bclaf1/Ddit3/Hif1a/Foxp1/Bcl6/Ets2/Rrp8/Asxl1/Kdm5a/Zc3h12a/Lpin1/Klf11/Sbno2/Mxd1/Hdac4/Atoh8/Foxm1/Mta1/Zfp703/Jarid2/Ppp1r13l/Foxf1/Trib1/Zfp36/Bhlhe40/Smad7/Klf10/Efna1	60	BP	hypoxia > normoxia spalax FC>2	clusterProfiler
GO:0097659	nucleic acid-templated transcription	111/338	1039/5716	1.58754e-11	1.72361e-09	1.19221e-09	Relb/LOC100909544/LOC100909712/Mtfr2/Ccnl1/Skil/Cited2/Klf4/Nfil3/Strn3/Tdg/Usp2/Txnip/Klf9/Cry2/Ppp1r15a/Dusp5/Adrb2/Agt/Cebpb/Egr1/Hmox1/Il1b/Jun/Junb/Jund/Myc/Xab2/Trib3/Mafk/Prnp/Stat3/Mxd3/Il10/Thrsp/Nfkbia/Id3/Id2/Zeb1/Ppara/Per1/Tfip11/Xbp1/Rbbp8/Bclaf1/Pprc1/Brd2/Ddit3/Hif1a/Ifrd1/Hivep2/Foxp1/Tp53inp1/Rora/Trim16/Bcl6/Nfkbiz/Ripk4/Ets2/Klf2/Ell/Ablim3/Rrp8/Ell2/Asxl1/Kdm3a/Kdm5a/Polr1e/Z…	111	BP	hypoxia > normoxia spalax FC>2	clusterProfiler
GO:0044707	single-multicellular organism process	164/338	1806/5716	1.71046e-11	1.80549e-09	1.24884e-09	Relb/Kmt2b/Bbs2/Skil/Cited2/Klf4/Dusp1/Usp2/Myo1b/Txnip/Klf9/Lama5/Ddit4/Cry2/Ppp1r15a/Dusp5/Bzw2/Ipmk/Adrb2/Agt/Cebpb/Egr1/Hmox1/Il1b/Jun/Junb/Jund/Ldha/Myc/Xab2/Nos3/Gpsm1/Pde4b/Mafk/Prnp/Sdc4/Bcl2l1/Adm/Il4r/Stat3/Vav1/Il6st/Dgat2/Il10/Timp3/Kcnj8/Nfkbia/Id3/Id2/Asns/Plau/Gja4/Zeb1/Ppara/Per1/Tfip11/Xbp1/Gpat4/Col4a1/Ctdp1/Rbbp8/Nob1/Ak4/Gch1/Rasip1/Zfp36l1/Irs2/Phlda1/Ier3/Ddit3/Tpd52/Fndc3b/…	164	BP	hypoxia > normoxia spalax FC>2	clusterProfiler
GO:0033554	cellular response to stress	91/338	780/5716	1.89928e-11	1.9124e-09	1.32279e-09	Relb/Mtfr2/Skil/Cited2/Klf4/Tdg/Ddit4/Lcn2/Cry2/Ppp1r15a/Adrb2/Agt/Cebpb/Egr1/Hmox1/Il1b/Jun/Myc/Xab2/Nos3/Trib3/Slc2a1/Bcl2l1/Dnajb9/Adm/Gadd45a/Id2/Asns/Plau/Per1/Xbp1/Rbbp8/Gch1/Bclaf1/Rnf152/Stk10/Ier3/Ddit3/Slc22a3/Sgk1/Hif1a/Tp53inp1/Zfp593/Moap1/Gadd45b/Ndrg1/Rora/Parp3/Trem1/Sema4c/Txndc11/Mapk8ip3/Usp36/Bcl6/Slc1a4/Klf2/Cdkn2aip/Itpkc/Rrp8/Sfn/Map3k6/Errfi1/Fos/Creb3l3/Polh/Ulk1/Cpeb2/Tb…	91	BP	hypoxia > normoxia spalax FC>2	clusterProfiler
GO:0006355	regulation of transcription, DNA-templated	108/338	1002/5716	1.96533e-11	1.9124e-09	1.32279e-09	Relb/LOC100909544/LOC100909712/Mtfr2/Ccnl1/Skil/Cited2/Klf4/Nfil3/Strn3/Tdg/Usp2/Txnip/Klf9/Cry2/Ppp1r15a/Dusp5/Adrb2/Agt/Cebpb/Egr1/Hmox1/Il1b/Jun/Junb/Jund/Myc/Trib3/Mafk/Prnp/Stat3/Mxd3/Il10/Thrsp/Nfkbia/Id3/Id2/Zeb1/Ppara/Per1/Tfip11/Xbp1/Rbbp8/Bclaf1/Pprc1/Brd2/Ddit3/Hif1a/Ifrd1/Hivep2/Foxp1/Tp53inp1/Rora/Trim16/Bcl6/Nfkbiz/Ripk4/Ets2/Klf2/Ell/Ablim3/Rrp8/Asxl1/Kdm3a/Kdm5a/Zc3h12a/Lpin1/Klf1…	108	BP	hypoxia > normoxia spalax FC>2	clusterProfiler
GO:0048522	positive regulation of cellular process	151/338	1612/5716	1.97915e-11	1.9124e-09	1.32279e-09	Relb/LOC100361444/Mtfr2/Skil/Rbm3/Cited2/Klf4/Strn3/Dusp1/Usp2/Txnip/Klf9/Ddit4/Lcn2/Ppp1r15a/Adrb2/Agt/Cebpb/Egr1/Hmox1/Il1b/Jun/Junb/Jund/Ldha/Myc/Nos3/Trib3/Sdc4/Bcl2l1/Adm/Il4r/Gadd45a/Stat3/Vav1/Il6st/Il10/Nfkbia/Id3/Id2/Asns/Plau/Igfbp1/Zeb1/Ppara/Per1/Xbp1/Bclaf1/Arrdc4/Rnf152/Irs2/Phlda1/Stk10/Pprc1/Ddit3/Tpd52/Fndc3b/Sgk1/Hif1a/Ifrd1/Foxp1/Tp53inp1/Rcc2/Moap1/Gadd45b/Rab21/Rora/Parp3/Sem…	151	BP	hypoxia > normoxia spalax FC>2	clusterProfiler
GO:0010033	response to organic substance	107/338	989/5716	2.01305e-11	1.9124e-09	1.32279e-09	Relb/Bbs2/Skil/Rbm3/Cited2/Klf4/Nfil3/Strn3/Dusp1/Txnip/Klf9/Ddit4/Lcn2/Cry2/Ppp1r15a/Adrb2/Agt/Cebpb/Egr1/Hmox1/Il1b/Jun/Junb/Jund/Ldha/Me1/Myc/Nos3/Pde4b/Trib3/Bcl2l1/Dnajb9/Adm/Il4r/Stat3/Il6st/Dgat2/Il10/Timp3/Kcnj8/Nfkbia/Asns/Plau/Gys2/Il1r1/Igfbp1/Zeb1/Ppara/Per1/Xbp1/Col4a1/Rbbp8/Gch1/Irs2/Ddit3/Sgk1/Hif1a/Foxp1/Tp53inp1/Rora/Trim16/Klf2/Tiparp/Asxl1/Pmepa1/Kdm3a/Zc3h12a/Errfi1/Lpin1/Klf1…	107	BP	hypoxia > normoxia spalax FC>2	clusterProfiler
GO:0032501	multicellular organismal process	167/338	1864/5716	3.06898e-11	2.79209e-09	1.93126e-09	Relb/Kmt2b/Bbs2/Skil/Cited2/Klf4/Dusp1/Usp2/Myo1b/Txnip/Klf9/Lama5/Ddit4/Cry2/Ppp1r15a/Dusp5/Bzw2/Ipmk/Adrb2/Agt/Cebpb/Egr1/Hmox1/Il1b/Jun/Junb/Jund/Ldha/Myc/Xab2/Nos3/Gpsm1/Pde4b/Mafk/Prnp/Sdc4/Bcl2l1/Adm/Il4r/Stat3/Vav1/Il6st/Dgat2/Il10/Timp3/Kcnj8/Nfkbia/Id3/Id2/Asns/Plau/Gja4/Il1r1/Zeb1/Ppara/Per1/Tfip11/Xbp1/Gpat4/Col4a1/Ctdp1/Rbbp8/Nob1/Ak4/Gch1/Rasip1/Zfp36l1/Irs2/Phlda1/Ier3/Ddit3/Tpd52/F…	167	BP	hypoxia > normoxia spalax FC>2	clusterProfiler
GO:1903506	regulation of nucleic acid-templated transcription	108/338	1009/5716	3.086e-11	2.79209e-09	1.93126e-09	Relb/LOC100909544/LOC100909712/Mtfr2/Ccnl1/Skil/Cited2/Klf4/Nfil3/Strn3/Tdg/Usp2/Txnip/Klf9/Cry2/Ppp1r15a/Dusp5/Adrb2/Agt/Cebpb/Egr1/Hmox1/Il1b/Jun/Junb/Jund/Myc/Trib3/Mafk/Prnp/Stat3/Mxd3/Il10/Thrsp/Nfkbia/Id3/Id2/Zeb1/Ppara/Per1/Tfip11/Xbp1/Rbbp8/Bclaf1/Pprc1/Brd2/Ddit3/Hif1a/Ifrd1/Hivep2/Foxp1/Tp53inp1/Rora/Trim16/Bcl6/Nfkbiz/Ripk4/Ets2/Klf2/Ell/Ablim3/Rrp8/Asxl1/Kdm3a/Kdm5a/Zc3h12a/Lpin1/Klf1…	108	BP	hypoxia > normoxia spalax FC>2	clusterProfiler
GO:0032774	RNA biosynthetic process	111/338	1050/5716	3.18922e-11	2.81838e-09	1.94945e-09	Relb/LOC100909544/LOC100909712/Mtfr2/Ccnl1/Skil/Cited2/Klf4/Nfil3/Strn3/Tdg/Usp2/Txnip/Klf9/Cry2/Ppp1r15a/Dusp5/Adrb2/Agt/Cebpb/Egr1/Hmox1/Il1b/Jun/Junb/Jund/Myc/Xab2/Trib3/Mafk/Prnp/Stat3/Mxd3/Il10/Thrsp/Nfkbia/Id3/Id2/Zeb1/Ppara/Per1/Tfip11/Xbp1/Rbbp8/Bclaf1/Pprc1/Brd2/Ddit3/Hif1a/Ifrd1/Hivep2/Foxp1/Tp53inp1/Rora/Trim16/Bcl6/Nfkbiz/Ripk4/Ets2/Klf2/Ell/Ablim3/Rrp8/Ell2/Asxl1/Kdm3a/Kdm5a/Polr1e/Z…	111	BP	hypoxia > normoxia spalax FC>2	clusterProfiler
GO:2001141	regulation of RNA biosynthetic process	108/338	1012/5716	3.73715e-11	3.19462e-09	2.20969e-09	Relb/LOC100909544/LOC100909712/Mtfr2/Ccnl1/Skil/Cited2/Klf4/Nfil3/Strn3/Tdg/Usp2/Txnip/Klf9/Cry2/Ppp1r15a/Dusp5/Adrb2/Agt/Cebpb/Egr1/Hmox1/Il1b/Jun/Junb/Jund/Myc/Trib3/Mafk/Prnp/Stat3/Mxd3/Il10/Thrsp/Nfkbia/Id3/Id2/Zeb1/Ppara/Per1/Tfip11/Xbp1/Rbbp8/Bclaf1/Pprc1/Brd2/Ddit3/Hif1a/Ifrd1/Hivep2/Foxp1/Tp53inp1/Rora/Trim16/Bcl6/Nfkbiz/Ripk4/Ets2/Klf2/Ell/Ablim3/Rrp8/Asxl1/Kdm3a/Kdm5a/Zc3h12a/Lpin1/Klf1…	108	BP	hypoxia > normoxia spalax FC>2	clusterProfiler
GO:0048511	rhythmic process	29/338	121/5716	3.7831e-11	3.19462e-09	2.20969e-09	Relb/Kmt2b/Nfil3/Usp2/Klf9/Cry2/Adrb2/Agt/Cebpb/Egr1/Jun/Jund/Myc/Nos3/Bcl2l1/Id3/Id2/Ppara/Per1/Rora/Kdm5a/Glrx/Csnk1d/Mta1/Adamts1/Atf4/Hnrnpd/Bhlhe40/Klf10	29	BP	hypoxia > normoxia spalax FC>2	clusterProfiler
GO:0006366	transcription from RNA polymerase II promoter	77/338	618/5716	4.49321e-11	3.71178e-09	2.5674e-09	Relb/LOC100909544/Skil/Cited2/Klf4/Nfil3/Strn3/Tdg/Usp2/Txnip/Klf9/Cry2/Ppp1r15a/Adrb2/Cebpb/Egr1/Hmox1/Il1b/Jun/Junb/Jund/Myc/Trib3/Stat3/Il10/Nfkbia/Id3/Id2/Zeb1/Ppara/Per1/Xbp1/Rbbp8/Pprc1/Brd2/Ddit3/Hif1a/Ifrd1/Foxp1/Rora/Bcl6/Nfkbiz/Ets2/Klf2/Ell/Ablim3/Ell2/Asxl1/Kdm3a/Kdm5a/Lpin1/Klf11/Fos/Sbno2/Creb3l3/Lpin2/Atxn7/Gtf2h1/Tead1/Mxd1/Csrnp1/Hdac4/Smad6/Armcx3/Zfp292/Mafb/Foxm1/Jarid2/Ppp1r1…	77	BP	hypoxia > normoxia spalax FC>2	clusterProfiler
GO:0045934	negative regulation of nucleobase-containing compound metabolic process	65/338	479/5716	5.27539e-11	4.248e-09	2.9383e-09	Relb/Mtfr2/Skil/Cited2/Klf4/Nfil3/Strn3/Tdg/Dusp1/Usp2/Txnip/Ddit4/Cry2/Ppp1r15a/Dusp5/Cebpb/Egr1/Hmox1/Il1b/Jun/Junb/Jund/Myc/Trib3/Prnp/Stat3/Mxd3/Nfkbia/Id3/Id2/Zeb1/Ppara/Per1/Xbp1/Rbbp8/Bclaf1/Ier3/Ddit3/Hif1a/Foxp1/Bcl6/Ets2/Rrp8/Asxl1/Kdm5a/Zc3h12a/Lpin1/Klf11/Sbno2/Mxd1/Srsf7/Hdac4/Atoh8/Foxm1/Mta1/Zfp703/Jarid2/Ppp1r13l/Foxf1/Trib1/Zfp36/Bhlhe40/Smad7/Klf10/Efna1	65	BP	hypoxia > normoxia spalax FC>2	clusterProfiler
GO:0044092	negative regulation of molecular function	54/338	358/5716	5.38365e-11	4.248e-09	2.9383e-09	Klf4/Tdg/Dusp1/Txnip/Cry2/Ppp1r15a/Dusp5/Adrb2/Agt/Hmox1/Il1b/Jun/Myc/Nos3/Nifk/Trib3/Prnp/Bcl2l1/Gadd45a/Il10/Timp3/Nfkbia/Id3/Id2/Ppara/Irs2/Ddit3/Rcc2/Gadd45b/Dusp7/Ell/Kdm5a/Sfn/Zc3h12a/Errfi1/Midn/Ubash3b/Ppp1r1b/Cpeb2/Pcid2/Shb/Hdac4/Thbs1/Adam15/Grk6/Calu/Trib1/Nr4a1/Bhlhe40/Smad7/Hipk3/Cish/Rgs2/Socs3	54	BP	hypoxia > normoxia spalax FC>2	clusterProfiler
GO:0048856	anatomical structure development	151/338	1632/5716	5.56789e-11	4.248e-09	2.9383e-09	Relb/LOC100361444/Kmt2b/Bbs2/Skil/Cited2/Klf4/Dusp1/Usp2/Myo1b/Txnip/Lama5/Ddit4/Ppp1r15a/Dusp5/Bzw2/Ipmk/Adrb2/Agt/Cebpb/Egr1/Hmox1/Il1b/Jun/Junb/Jund/Ldha/Myc/Xab2/Nos3/Gpsm1/Mafk/Sdc4/Bcl2l1/Adm/Il4r/Stat3/Vav1/Il6st/Dgat2/Il10/Timp3/Kcnj8/Nfkbia/Id3/Id2/Asns/Plau/Gja4/Igfbp1/Zeb1/Ppara/Tfip11/Xbp1/Gpat4/Col4a1/Ctdp1/Rbbp8/Ak4/Rasip1/Zfp36l1/Irs2/Phlda1/Ddit3/Tpd52/Fndc3b/Sgk1/Hif1a/Ifrd1/Foxp…	151	BP	hypoxia > normoxia spalax FC>2	clusterProfiler
GO:0018130	heterocycle biosynthetic process	121/338	1197/5716	5.58947e-11	4.248e-09	2.9383e-09	Relb/LOC100909544/LOC100909712/Mtfr2/Ccnl1/Skil/Cited2/Klf4/Nfil3/Strn3/Tdg/Dusp1/Usp2/Txnip/Klf9/Cry2/Ppp1r15a/Dusp5/Adrb2/Agt/Cebpb/Egr1/Hmox1/Il1b/Jun/Junb/Jund/Myc/Xab2/Nos3/Trib3/Mafk/Prnp/Adm/Stat3/Mxd3/Il10/Thrsp/Nfkbia/Id3/Id2/Zeb1/Ppara/Per1/Qtrtd1/Tfip11/Xbp1/Rbbp8/Ak4/Gch1/Bclaf1/Pprc1/Brd2/Ddit3/Hif1a/Ifrd1/Pltp/Hivep2/Foxp1/Tp53inp1/Rora/Trim16/Bcl6/Nfkbiz/Ripk4/Ets2/Klf2/Ell/Ablim3/…	121	BP	hypoxia > normoxia spalax FC>2	clusterProfiler
GO:0019438	aromatic compound biosynthetic process	120/338	1184/5716	5.91367e-11	4.40626e-09	3.04777e-09	Relb/LOC100909544/LOC100909712/Mtfr2/Ccnl1/Skil/Cited2/Klf4/Nfil3/Strn3/Tdg/Dusp1/Usp2/Txnip/Klf9/Cry2/Ppp1r15a/Dusp5/Adrb2/Agt/Cebpb/Egr1/Hmox1/Il1b/Jun/Junb/Jund/Myc/Xab2/Nos3/Trib3/Mafk/Prnp/Adm/Stat3/Mxd3/Il10/Thrsp/Nfkbia/Id3/Id2/Zeb1/Ppara/Per1/Qtrtd1/Tfip11/Xbp1/Rbbp8/Ak4/Gch1/Bclaf1/Pprc1/Brd2/Ddit3/Hif1a/Ifrd1/Hivep2/Foxp1/Tp53inp1/Rora/Trim16/Bcl6/Nfkbiz/Ripk4/Ets2/Klf2/Ell/Ablim3/Rrp8/…	120	BP	hypoxia > normoxia spalax FC>2	clusterProfiler
GO:0010468	regulation of gene expression	127/338	1284/5716	6.42043e-11	4.62274e-09	3.1975e-09	Relb/LOC100361444/LOC100909544/LOC100909712/Mtfr2/Kmt2b/Bbs2/Ccnl1/Skil/Rbm3/Cited2/Klf4/Nfil3/Strn3/Tdg/Usp2/Txnip/Klf9/Lcn2/Cry2/Ppp1r15a/Dusp5/Adrb2/Agt/Cebpb/Egr1/Hmox1/Il1b/Jun/Junb/Jund/Myc/Trib3/Mafk/Prnp/Stat3/Mxd3/Il10/Thrsp/Nfkbia/Id3/Id2/Zeb1/Ppara/Per1/Tfip11/Xbp1/Rbbp8/Bclaf1/Zfp36l1/Pprc1/Brd2/Ddit3/Hif1a/Ifrd1/Hivep2/Foxp1/Tp53inp1/Rora/Mapk8ip3/Trim16/Bcl6/Nfkbiz/Ripk4/Ets2/Klf2/E…	127	BP	hypoxia > normoxia spalax FC>2	clusterProfiler
GO:0051253	negative regulation of RNA metabolic process	61/338	436/5716	6.44751e-11	4.62274e-09	3.1975e-09	Relb/Mtfr2/Skil/Cited2/Klf4/Nfil3/Strn3/Tdg/Usp2/Txnip/Cry2/Ppp1r15a/Dusp5/Cebpb/Egr1/Hmox1/Il1b/Jun/Junb/Jund/Myc/Trib3/Prnp/Mxd3/Nfkbia/Id3/Id2/Zeb1/Ppara/Per1/Xbp1/Rbbp8/Bclaf1/Ddit3/Hif1a/Foxp1/Bcl6/Ets2/Rrp8/Asxl1/Kdm5a/Zc3h12a/Lpin1/Klf11/Sbno2/Mxd1/Srsf7/Hdac4/Atoh8/Foxm1/Mta1/Zfp703/Jarid2/Ppp1r13l/Foxf1/Trib1/Zfp36/Bhlhe40/Smad7/Klf10/Efna1	61	BP	hypoxia > normoxia spalax FC>2	clusterProfiler
GO:0009719	response to endogenous stimulus	76/338	612/5716	7.36003e-11	5.11619e-09	3.53882e-09	Bbs2/Skil/Cited2/Klf4/Strn3/Dusp1/Txnip/Klf9/Cry2/Ppp1r15a/Adrb2/Cebpb/Egr1/Hmox1/Il1b/Jun/Junb/Jund/Ldha/Me1/Myc/Nos3/Pde4b/Trib3/Bcl2l1/Adm/Il4r/Stat3/Il10/Timp3/Nfkbia/Asns/Plau/Il1r1/Igfbp1/Zeb1/Ppara/Per1/Eme1/Xbp1/Col4a1/Rbbp8/Irs2/Ddit3/Sgk1/Hif1a/Rora/Trim16/Klf2/Pmepa1/Kdm3a/Errfi1/Lpin1/Klf11/Fos/Ppp1r1b/Cpeb2/Ripk2/Hdac4/Smad6/Gjb2/Thbs1/Foxm1/Glrx/Csnk1d/Zfp703/Nr4a1/Adamts1/Hnrnpd/Sm…	76	BP	hypoxia > normoxia spalax FC>2	clusterProfiler
GO:0007275	multicellular organismal development	141/338	1489/5716	7.40502e-11	5.11619e-09	3.53882e-09	Relb/Kmt2b/Bbs2/Skil/Cited2/Klf4/Dusp1/Usp2/Myo1b/Txnip/Klf9/Lama5/Ddit4/Ppp1r15a/Dusp5/Bzw2/Ipmk/Adrb2/Agt/Cebpb/Egr1/Hmox1/Il1b/Jun/Junb/Ldha/Myc/Xab2/Nos3/Gpsm1/Mafk/Sdc4/Bcl2l1/Adm/Il4r/Stat3/Vav1/Il6st/Dgat2/Il10/Timp3/Kcnj8/Nfkbia/Id3/Id2/Asns/Plau/Gja4/Zeb1/Ppara/Tfip11/Xbp1/Gpat4/Col4a1/Ctdp1/Rbbp8/Ak4/Rasip1/Zfp36l1/Irs2/Phlda1/Ddit3/Tpd52/Fndc3b/Sgk1/Hif1a/Ifrd1/Foxp1/Vezt/Rab21/Ext1/Nd…	141	BP	hypoxia > normoxia spalax FC>2	clusterProfiler
GO:0010243	response to organonitrogen compound	52/338	340/5716	7.63905e-11	5.18364e-09	3.58547e-09	Klf4/Dusp1/Klf9/Cry2/Ppp1r15a/Adrb2/Cebpb/Egr1/Hmox1/Il1b/Jun/Junb/Jund/Ldha/Myc/Nos3/Pde4b/Trib3/Bcl2l1/Adm/Stat3/Il10/Timp3/Nfkbia/Asns/Plau/Igfbp1/Zeb1/Ppara/Per1/Xbp1/Col4a1/Irs2/Ddit3/Sgk1/Hif1a/Trim16/Klf2/Errfi1/Lpin1/Klf11/Fos/Ppp1r1b/Cpeb2/Ripk2/Foxm1/Nr4a1/Hnrnpd/Klf10/Cish/Pdk4/Socs3	52	BP	hypoxia > normoxia spalax FC>2	clusterProfiler
GO:0034654	nucleobase-containing compound biosynthetic process	118/338	1162/5716	8.32939e-11	5.49265e-09	3.79921e-09	Relb/LOC100909544/LOC100909712/Mtfr2/Ccnl1/Skil/Cited2/Klf4/Nfil3/Strn3/Tdg/Dusp1/Usp2/Txnip/Klf9/Cry2/Ppp1r15a/Dusp5/Adrb2/Agt/Cebpb/Egr1/Hmox1/Il1b/Jun/Junb/Jund/Myc/Xab2/Nos3/Trib3/Mafk/Prnp/Adm/Stat3/Mxd3/Il10/Thrsp/Nfkbia/Id3/Id2/Zeb1/Ppara/Per1/Qtrtd1/Tfip11/Xbp1/Rbbp8/Ak4/Bclaf1/Pprc1/Brd2/Ddit3/Hif1a/Ifrd1/Hivep2/Foxp1/Tp53inp1/Rora/Trim16/Bcl6/Nfkbiz/Ripk4/Ets2/Klf2/Ell/Ablim3/Rrp8/Ell2/…	118	BP	hypoxia > normoxia spalax FC>2	clusterProfiler
GO:0045595	regulation of cell differentiation	65/338	484/5716	8.38352e-11	5.49265e-09	3.79921e-09	Skil/Klf4/Cebpb/Il1b/Jun/Junb/Jund/Myc/Trib3/Adm/Il4r/Stat3/Il6st/Nfkbia/Id3/Id2/Zeb1/Ppara/Xbp1/Ctdp1/Ddit3/Fndc3b/Sgk1/Hif1a/Ifrd1/Foxp1/Rcc2/Rab21/Rora/Mapk8ip3/Trim16/Bcl6/Iqcb1/Asxl1/Sfn/Zc3h12a/Errfi1/Lpin1/Fos/Ubash3b/Ulk1/Pcid2/Cd83/Tead1/Ripk2/Shb/Hdac4/Maff/Notch4/Apold1/Gdpd5/Atoh8/Mafb/Zfp703/Ppp1r13l/Foxf1/Trib1/Adamts1/Zfp36/Klf10/Plk2/Bambi/Dll1/Socs3/Efna1	65	BP	hypoxia > normoxia spalax FC>2	clusterProfiler
GO:0044699	single-organism process	292/338	4120/5716	8.69471e-11	5.59998e-09	3.87345e-09	Relb/LOC100361444/Nt5c2/LOC100909712/Mtfr2/Kmt2b/Bbs2/Ccnl1/Skil/Rbm3/Cited2/Klf4/Strn3/Tdg/Mapre1/Dusp1/Usp2/Myo1b/Txnip/Klf9/Lama5/Fabp5/Ddit4/Lcn2/Samsn1/Cry2/Ppp1r15a/Dusp5/Bzw2/Ipmk/Acly/Adrb2/Agt/Cebpb/Egr1/Hmox1/Il1b/Jun/Junb/Jund/Ldha/Me1/Exoc8/Myc/Xab2/Nos3/Gpsm1/Pde4b/Trib3/Retsat/Mafk/Prnp/Sdc4/Slc2a1/Bcl2l1/Dnajb9/Adm/Il4r/Gadd45a/Stat3/Vav1/Il6st/Frmd4b/Dgat2/Il10/Thrsp/Timp3/Kcnj8/N…	292	BP	hypoxia > normoxia spalax FC>2	clusterProfiler
GO:0019219	regulation of nucleobase-containing compound metabolic process	119/338	1177/5716	8.86401e-11	5.61387e-09	3.88306e-09	Relb/LOC100909544/LOC100909712/Mtfr2/Ccnl1/Skil/Cited2/Klf4/Nfil3/Strn3/Tdg/Dusp1/Usp2/Txnip/Klf9/Ddit4/Cry2/Ppp1r15a/Dusp5/Adrb2/Agt/Cebpb/Egr1/Hmox1/Il1b/Jun/Junb/Jund/Me1/Myc/Nos3/Trib3/Mafk/Prnp/Adm/Stat3/Mxd3/Il10/Thrsp/Nfkbia/Id3/Id2/Zeb1/Ppara/Per1/Tfip11/Xbp1/Rbbp8/Bclaf1/Pprc1/Ier3/Brd2/Ddit3/Hif1a/Ifrd1/Hivep2/Foxp1/Tp53inp1/Rora/Parp3/Trim16/Bcl6/Nfkbiz/Ripk4/Ets2/Klf2/Ell/Ablim3/Rrp8/…	119	BP	hypoxia > normoxia spalax FC>2	clusterProfiler
GO:0051252	regulation of RNA metabolic process	111/338	1067/5716	9.10564e-11	5.67236e-09	3.92352e-09	Relb/LOC100909544/LOC100909712/Mtfr2/Ccnl1/Skil/Cited2/Klf4/Nfil3/Strn3/Tdg/Usp2/Txnip/Klf9/Cry2/Ppp1r15a/Dusp5/Adrb2/Agt/Cebpb/Egr1/Hmox1/Il1b/Jun/Junb/Jund/Myc/Trib3/Mafk/Prnp/Stat3/Mxd3/Il10/Thrsp/Nfkbia/Id3/Id2/Zeb1/Ppara/Per1/Tfip11/Xbp1/Rbbp8/Bclaf1/Pprc1/Brd2/Ddit3/Hif1a/Ifrd1/Hivep2/Foxp1/Tp53inp1/Rora/Trim16/Bcl6/Nfkbiz/Ripk4/Ets2/Klf2/Ell/Ablim3/Rrp8/Asxl1/Kdm3a/Kdm5a/Zc3h12a/Lpin1/Klf1…	111	BP	hypoxia > normoxia spalax FC>2	clusterProfiler
GO:0010558	negative regulation of macromolecule biosynthetic process	65/338	486/5716	1.00668e-10	6.17e-09	4.26772e-09	Relb/Mtfr2/Skil/Cited2/Klf4/Nfil3/Strn3/Tdg/Dusp1/Usp2/Txnip/Cry2/Ppp1r15a/Dusp5/Cebpb/Egr1/Hmox1/Il1b/Jun/Junb/Jund/Myc/Trib3/Prnp/Mxd3/Il10/Nfkbia/Id3/Id2/Zeb1/Ppara/Per1/Xbp1/Rbbp8/Bclaf1/Ddit3/Hif1a/Foxp1/Bcl6/Ets2/Rrp8/Asxl1/Kdm5a/Zc3h12a/Errfi1/Lpin1/Klf11/Sbno2/Cpeb2/Mxd1/Hdac4/Atoh8/Foxm1/Mta1/Zfp703/Jarid2/Ppp1r13l/Foxf1/Trib1/Hnrnpd/Zfp36/Bhlhe40/Smad7/Klf10/Efna1	65	BP	hypoxia > normoxia spalax FC>2	clusterProfiler
GO:0031327	negative regulation of cellular biosynthetic process	66/338	498/5716	1.05171e-10	6.34365e-09	4.38784e-09	Relb/Mtfr2/Skil/Cited2/Klf4/Nfil3/Strn3/Tdg/Dusp1/Usp2/Txnip/Cry2/Ppp1r15a/Dusp5/Cebpb/Egr1/Hmox1/Il1b/Jun/Junb/Jund/Myc/Trib3/Prnp/Stat3/Mxd3/Il10/Nfkbia/Id3/Id2/Zeb1/Ppara/Per1/Xbp1/Rbbp8/Bclaf1/Ddit3/Hif1a/Foxp1/Bcl6/Ets2/Rrp8/Asxl1/Kdm5a/Zc3h12a/Errfi1/Lpin1/Klf11/Sbno2/Cpeb2/Mxd1/Hdac4/Atoh8/Foxm1/Mta1/Zfp703/Jarid2/Ppp1r13l/Foxf1/Trib1/Hnrnpd/Zfp36/Bhlhe40/Smad7/Klf10/Efna1	66	BP	hypoxia > normoxia spalax FC>2	clusterProfiler
GO:0051172	negative regulation of nitrogen compound metabolic process	68/338	522/5716	1.12566e-10	6.68362e-09	4.62299e-09	Relb/Mtfr2/Skil/Cited2/Klf4/Nfil3/Strn3/Tdg/Dusp1/Usp2/Txnip/Ddit4/Cry2/Ppp1r15a/Dusp5/Cebpb/Egr1/Hmox1/Il1b/Jun/Junb/Jund/Myc/Trib3/Prnp/Stat3/Mxd3/Il10/Nfkbia/Id3/Id2/Zeb1/Ppara/Per1/Xbp1/Rbbp8/Bclaf1/Ier3/Ddit3/Hif1a/Foxp1/Bcl6/Ets2/Rrp8/Asxl1/Kdm5a/Zc3h12a/Lpin1/Klf11/Sbno2/Cpeb2/Mxd1/Srsf7/Hdac4/Atoh8/Foxm1/Mta1/Zfp703/Jarid2/Ppp1r13l/Foxf1/Trib1/Hnrnpd/Zfp36/Bhlhe40/Smad7/Klf10/Efna1	68	BP	hypoxia > normoxia spalax FC>2	clusterProfiler
GO:0031326	regulation of cellular biosynthetic process	123/338	1238/5716	1.16948e-10	6.76748e-09	4.68099e-09	Relb/LOC100909544/LOC100909712/Mtfr2/Ccnl1/Skil/Rbm3/Cited2/Klf4/Nfil3/Strn3/Tdg/Dusp1/Usp2/Txnip/Klf9/Cry2/Ppp1r15a/Dusp5/Adrb2/Agt/Cebpb/Egr1/Hmox1/Il1b/Jun/Junb/Jund/Myc/Nos3/Trib3/Mafk/Prnp/Adm/Stat3/Mxd3/Il10/Thrsp/Nfkbia/Id3/Id2/Zeb1/Ppara/Per1/Tfip11/Xbp1/Rbbp8/Bclaf1/Zfp36l1/Irs2/Pprc1/Brd2/Ddit3/Hif1a/Ifrd1/Hivep2/Foxp1/Tp53inp1/Rora/Trim16/Bcl6/Nfkbiz/Ripk4/Ets2/Klf2/Ell/Ablim3/Rrp8/Ppp…	123	BP	hypoxia > normoxia spalax FC>2	clusterProfiler
GO:0048583	regulation of response to stimulus	117/338	1154/5716	1.1754e-10	6.76748e-09	4.68099e-09	Mtfr2/Bbs2/Skil/Cited2/Klf4/Strn3/Dusp1/Ddit4/Samsn1/Cry2/Ppp1r15a/Dusp5/Adrb2/Agt/Egr1/Hmox1/Il1b/Jun/Myc/Nos3/Gpsm1/Pde4b/Trib3/Prnp/Bcl2l1/Adm/Il4r/Gadd45a/Stat3/Vav1/Il6st/Il10/Nfkbia/Plau/Il1r1/Igfbp1/Zeb1/Ppara/Per1/Xbp1/Ctdp1/Gch1/Bclaf1/Rnf152/Ier3/Ddit3/Rgs4/Slc22a3/Hif1a/Foxp1/Tp53inp1/Moap1/Gadd45b/Rora/Dusp7/Trem1/Sema4c/Mapk8ip3/Telo2/Trim16/Usp36/Bcl6/Slc1a4/Cdkn2aip/Itpkc/Asxl1/Pme…	117	BP	hypoxia > normoxia spalax FC>2	clusterProfiler
GO:0065009	regulation of molecular function	100/338	927/5716	1.51587e-10	8.59747e-09	5.94678e-09	LOC100909712/Ccnl1/Klf4/Tdg/Mapre1/Dusp1/Txnip/Cry2/Ppp1r15a/Dusp5/Adrb2/Agt/Hmox1/Il1b/Jun/Myc/Nos3/Nifk/Gpsm1/Pde4b/Trib3/Prnp/Sdc4/Bcl2l1/Gadd45a/Vav1/Il10/Timp3/Nfkbia/Id3/Id2/Plau/Ppara/Gch1/Rasip1/Arrdc4/Irs2/Stk10/Pprc1/Ddit3/Rgs4/Sgk1/Hif1a/Ifrd1/Rcc2/Gadd45b/Rhpn1/Dusp7/Mapk8ip3/Bcl6/Ripk4/Ell/Ppp1r3c/Kdm5a/Sfn/Map3k6/Zc3h12a/Errfi1/Midn/Ubash3b/Abhd5/Cnppd1/Ppp1r1b/Cpeb2/Tbc1d14/Pcid2/S…	100	BP	hypoxia > normoxia spalax FC>2	clusterProfiler
GO:0010556	regulation of macromolecule biosynthetic process	119/338	1187/5716	1.57503e-10	8.80165e-09	6.08801e-09	Relb/LOC100909544/LOC100909712/Mtfr2/Ccnl1/Skil/Rbm3/Cited2/Klf4/Nfil3/Strn3/Tdg/Dusp1/Usp2/Txnip/Klf9/Cry2/Ppp1r15a/Dusp5/Adrb2/Agt/Cebpb/Egr1/Hmox1/Il1b/Jun/Junb/Jund/Myc/Trib3/Mafk/Prnp/Stat3/Mxd3/Il10/Thrsp/Nfkbia/Id3/Id2/Zeb1/Ppara/Per1/Tfip11/Xbp1/Rbbp8/Bclaf1/Zfp36l1/Irs2/Pprc1/Brd2/Ddit3/Hif1a/Ifrd1/Hivep2/Foxp1/Tp53inp1/Rora/Trim16/Bcl6/Nfkbiz/Ripk4/Ets2/Klf2/Ell/Ablim3/Rrp8/Ppp1r3c/Asxl…	119	BP	hypoxia > normoxia spalax FC>2	clusterProfiler
GO:2000112	regulation of cellular macromolecule biosynthetic process	117/338	1160/5716	1.66277e-10	9.15726e-09	6.33398e-09	Relb/LOC100909544/LOC100909712/Mtfr2/Ccnl1/Skil/Rbm3/Cited2/Klf4/Nfil3/Strn3/Tdg/Dusp1/Usp2/Txnip/Klf9/Cry2/Ppp1r15a/Dusp5/Adrb2/Agt/Cebpb/Egr1/Hmox1/Il1b/Jun/Junb/Jund/Myc/Trib3/Mafk/Prnp/Stat3/Mxd3/Il10/Thrsp/Nfkbia/Id3/Id2/Zeb1/Ppara/Per1/Tfip11/Xbp1/Rbbp8/Bclaf1/Zfp36l1/Irs2/Pprc1/Brd2/Ddit3/Hif1a/Ifrd1/Hivep2/Foxp1/Tp53inp1/Rora/Trim16/Bcl6/Nfkbiz/Ripk4/Ets2/Klf2/Ell/Ablim3/Rrp8/Ppp1r3c/Asxl…	117	BP	hypoxia > normoxia spalax FC>2	clusterProfiler
GO:1901701	cellular response to oxygen-containing compound	53/338	358/5716	1.71601e-10	9.31548e-09	6.44342e-09	Klf4/Klf9/Lcn2/Ppp1r15a/Cebpb/Egr1/Il1b/Myc/Nos3/Pde4b/Trib3/Bcl2l1/Stat3/Dgat2/Il10/Nfkbia/Plau/Il1r1/Igfbp1/Zeb1/Xbp1/Col4a1/Gch1/Irs2/Sgk1/Hif1a/Tp53inp1/Rora/Klf2/Zc3h12a/Errfi1/Lpin1/Klf11/Fos/Cpeb2/Tead1/Ripk2/Sash1/Thbs1/Cxcl16/Ern1/Glrx/Pim3/Zfp703/Trib1/Nr4a1/Adamts1/Hnrnpd/Klf10/Cish/Bnip3/Pdk4/Socs3	53	BP	hypoxia > normoxia spalax FC>2	clusterProfiler
GO:0009890	negative regulation of biosynthetic process	66/338	504/5716	1.79281e-10	9.59534e-09	6.637e-09	Relb/Mtfr2/Skil/Cited2/Klf4/Nfil3/Strn3/Tdg/Dusp1/Usp2/Txnip/Cry2/Ppp1r15a/Dusp5/Cebpb/Egr1/Hmox1/Il1b/Jun/Junb/Jund/Myc/Trib3/Prnp/Stat3/Mxd3/Il10/Nfkbia/Id3/Id2/Zeb1/Ppara/Per1/Xbp1/Rbbp8/Bclaf1/Ddit3/Hif1a/Foxp1/Bcl6/Ets2/Rrp8/Asxl1/Kdm5a/Zc3h12a/Errfi1/Lpin1/Klf11/Sbno2/Cpeb2/Mxd1/Hdac4/Atoh8/Foxm1/Mta1/Zfp703/Jarid2/Ppp1r13l/Foxf1/Trib1/Hnrnpd/Zfp36/Bhlhe40/Smad7/Klf10/Efna1	66	BP	hypoxia > normoxia spalax FC>2	clusterProfiler
GO:0042221	response to chemical	121/338	1218/5716	1.85543e-10	9.72588e-09	6.72729e-09	Relb/Bbs2/Skil/Rbm3/Cited2/Klf4/Nfil3/Strn3/Dusp1/Txnip/Klf9/Ddit4/Lcn2/Cry2/Ppp1r15a/Adrb2/Agt/Cebpb/Egr1/Hmox1/Il1b/Jun/Junb/Jund/Ldha/Me1/Myc/Nos3/Pde4b/Trib3/Prnp/Bcl2l1/Dnajb9/Adm/Il4r/Stat3/Vav1/Il6st/Dgat2/Il10/Timp3/Kcnj8/Nfkbia/Id2/Asns/Plau/Gys2/Il1r1/Igfbp1/Zeb1/Ppara/Per1/Xbp1/Col4a1/Rbbp8/Ak4/Gch1/Irs2/Ddit3/Sgk1/Hif1a/Foxp1/Tp53inp1/Ext1/Ndrg1/Rora/Trem1/Mapk8ip3/Trim16/B3gnt2/Klf2/…	121	BP	hypoxia > normoxia spalax FC>2	clusterProfiler
GO:0044763	single-organism cellular process	271/338	3710/5716	1.86839e-10	9.72588e-09	6.72729e-09	Relb/LOC100361444/Nt5c2/LOC100909712/Mtfr2/Kmt2b/Bbs2/Ccnl1/Skil/Rbm3/Cited2/Klf4/Strn3/Tdg/Mapre1/Dusp1/Usp2/Myo1b/Txnip/Klf9/Lama5/Fabp5/Ddit4/Lcn2/Samsn1/Cry2/Ppp1r15a/Dusp5/Bzw2/Ipmk/Acly/Adrb2/Agt/Cebpb/Egr1/Hmox1/Il1b/Jun/Junb/Jund/Ldha/Me1/Exoc8/Myc/Xab2/Nos3/Gpsm1/Pde4b/Trib3/Retsat/Prnp/Sdc4/Slc2a1/Bcl2l1/Dnajb9/Adm/Il4r/Gadd45a/Stat3/Vav1/Il6st/Frmd4b/Dgat2/Il10/Thrsp/Kcnj8/Nfkbia/Id3/I…	271	BP	hypoxia > normoxia spalax FC>2	clusterProfiler
GO:0031325	positive regulation of cellular metabolic process	105/338	998/5716	1.95288e-10	1.00283e-08	6.93647e-09	Relb/LOC100361444/Rbm3/Cited2/Klf4/Strn3/Klf9/Ppp1r15a/Adrb2/Agt/Cebpb/Egr1/Il1b/Jun/Junb/Jund/Myc/Nos3/Trib3/Sdc4/Adm/Gadd45a/Stat3/Il6st/Il10/Nfkbia/Id2/Plau/Zeb1/Ppara/Per1/Xbp1/Bclaf1/Arrdc4/Rnf152/Irs2/Stk10/Pprc1/Ddit3/Hif1a/Ifrd1/Foxp1/Tp53inp1/Gadd45b/Rora/Parp3/Sema4c/Mapk8ip3/Trim16/Bcl6/Ripk4/Ets2/Klf2/Ell/Ablim3/Asxl1/Kdm3a/Kdm5a/Map3k6/Zc3h12a/Lpin1/Fos/Sbno2/Creb3l3/Abhd5/Lpin2/Zfan…	105	BP	hypoxia > normoxia spalax FC>2	clusterProfiler
GO:0000122	negative regulation of transcription from RNA polymerase II promoter	44/338	267/5716	2.26039e-10	1.14526e-08	7.92167e-09	Relb/Skil/Cited2/Klf4/Nfil3/Strn3/Tdg/Usp2/Txnip/Cry2/Ppp1r15a/Egr1/Il1b/Jun/Junb/Jund/Myc/Trib3/Id3/Id2/Zeb1/Ppara/Per1/Xbp1/Rbbp8/Ddit3/Hif1a/Foxp1/Bcl6/Ets2/Asxl1/Kdm5a/Lpin1/Klf11/Mxd1/Hdac4/Foxm1/Jarid2/Ppp1r13l/Foxf1/Zfp36/Bhlhe40/Smad7/Efna1	44	BP	hypoxia > normoxia spalax FC>2	clusterProfiler
GO:0009893	positive regulation of metabolic process	122/338	1236/5716	2.30314e-10	1.15157e-08	7.96529e-09	Relb/LOC100361444/Rbm3/Cited2/Klf4/Nfil3/Strn3/Klf9/Lcn2/Ppp1r15a/Adrb2/Agt/Cebpb/Egr1/Il1b/Jun/Junb/Jund/Myc/Nos3/Trib3/Sdc4/Adm/Gadd45a/Stat3/Vav1/Il6st/Il10/Nfkbia/Id2/Plau/Zeb1/Ppara/Per1/Xbp1/Gch1/Bclaf1/Arrdc4/Rnf152/Irs2/Stk10/Pprc1/Ier3/Ddit3/Rgs4/Hif1a/Ifrd1/Foxp1/Tp53inp1/Rcc2/Gadd45b/Rora/Parp3/Sema4c/Mapk8ip3/Trim16/Bcl6/Ripk4/Ets2/Klf2/Ell/Ablim3/Tiparp/Asxl1/Kdm3a/Kdm5a/Map3k6/Zc3h1…	122	BP	hypoxia > normoxia spalax FC>2	clusterProfiler
GO:0048513	organ development	107/338	1030/5716	2.62697e-10	1.29643e-08	8.96725e-09	Relb/Kmt2b/Bbs2/Skil/Cited2/Klf4/Usp2/Txnip/Lama5/Ddit4/Adrb2/Agt/Cebpb/Egr1/Il1b/Jun/Junb/Ldha/Myc/Xab2/Nos3/Sdc4/Bcl2l1/Adm/Il4r/Stat3/Vav1/Dgat2/Il10/Kcnj8/Nfkbia/Id3/Id2/Asns/Plau/Zeb1/Ppara/Tfip11/Xbp1/Gpat4/Col4a1/Ctdp1/Ak4/Zfp36l1/Irs2/Phlda1/Ddit3/Tpd52/Fndc3b/Hif1a/Foxp1/Ext1/Rora/Sema4c/Mapk8ip3/Trim16/Bcl6/Iqcb1/Klf2/Tacc2/Tiparp/Asxl1/Kdm3a/Kdm5a/Sfn/Errfi1/Lpin1/Fos/Sbno2/Ubash3b/RGD…	107	BP	hypoxia > normoxia spalax FC>2	clusterProfiler
GO:0048731	system development	131/338	1368/5716	2.73716e-10	1.33349e-08	9.22362e-09	Relb/Kmt2b/Bbs2/Skil/Cited2/Klf4/Usp2/Myo1b/Txnip/Lama5/Ddit4/Ppp1r15a/Bzw2/Ipmk/Adrb2/Agt/Cebpb/Egr1/Hmox1/Il1b/Jun/Junb/Ldha/Myc/Xab2/Nos3/Gpsm1/Mafk/Sdc4/Bcl2l1/Adm/Il4r/Stat3/Vav1/Il6st/Dgat2/Il10/Timp3/Kcnj8/Nfkbia/Id3/Id2/Asns/Plau/Gja4/Zeb1/Ppara/Tfip11/Xbp1/Gpat4/Col4a1/Ctdp1/Ak4/Rasip1/Zfp36l1/Irs2/Phlda1/Ddit3/Tpd52/Fndc3b/Sgk1/Hif1a/Ifrd1/Foxp1/Rab21/Ext1/Ndrg1/Rora/Sema4c/Mapk8ip3/Tri…	131	BP	hypoxia > normoxia spalax FC>2	clusterProfiler
GO:1901362	organic cyclic compound biosynthetic process	121/338	1226/5716	2.89635e-10	1.39318e-08	9.63649e-09	Relb/LOC100909544/LOC100909712/Mtfr2/Ccnl1/Skil/Cited2/Klf4/Nfil3/Strn3/Tdg/Dusp1/Usp2/Txnip/Klf9/Cry2/Ppp1r15a/Dusp5/Adrb2/Agt/Cebpb/Egr1/Hmox1/Il1b/Jun/Junb/Jund/Myc/Xab2/Nos3/Trib3/Mafk/Prnp/Adm/Stat3/Mxd3/Il10/Thrsp/Nfkbia/Id3/Id2/Zeb1/Ppara/Per1/Qtrtd1/Tfip11/Xbp1/Rbbp8/Ak4/Gch1/Bclaf1/Pprc1/Brd2/Ddit3/Hif1a/Ifrd1/Pltp/Hivep2/Foxp1/Tp53inp1/Rora/Trim16/Bcl6/Nfkbiz/Ripk4/Ets2/Klf2/Ell/Ablim3/…	121	BP	hypoxia > normoxia spalax FC>2	clusterProfiler
GO:2000113	negative regulation of cellular macromolecule biosynthetic process	62/338	464/5716	3.11198e-10	1.47819e-08	1.02245e-08	Relb/Mtfr2/Skil/Cited2/Klf4/Nfil3/Strn3/Tdg/Dusp1/Usp2/Txnip/Cry2/Ppp1r15a/Dusp5/Cebpb/Egr1/Hmox1/Il1b/Jun/Junb/Jund/Myc/Trib3/Prnp/Mxd3/Nfkbia/Id3/Id2/Zeb1/Ppara/Per1/Xbp1/Rbbp8/Bclaf1/Ddit3/Hif1a/Foxp1/Bcl6/Ets2/Rrp8/Asxl1/Kdm5a/Zc3h12a/Lpin1/Klf11/Sbno2/Cpeb2/Mxd1/Hdac4/Atoh8/Foxm1/Zfp703/Jarid2/Ppp1r13l/Foxf1/Trib1/Hnrnpd/Zfp36/Bhlhe40/Smad7/Klf10/Efna1	62	BP	hypoxia > normoxia spalax FC>2	clusterProfiler
GO:0009889	regulation of biosynthetic process	123/338	1258/5716	3.53603e-10	1.65888e-08	1.14743e-08	Relb/LOC100909544/LOC100909712/Mtfr2/Ccnl1/Skil/Rbm3/Cited2/Klf4/Nfil3/Strn3/Tdg/Dusp1/Usp2/Txnip/Klf9/Cry2/Ppp1r15a/Dusp5/Adrb2/Agt/Cebpb/Egr1/Hmox1/Il1b/Jun/Junb/Jund/Myc/Nos3/Trib3/Mafk/Prnp/Adm/Stat3/Mxd3/Il10/Thrsp/Nfkbia/Id3/Id2/Zeb1/Ppara/Per1/Tfip11/Xbp1/Rbbp8/Bclaf1/Zfp36l1/Irs2/Pprc1/Brd2/Ddit3/Hif1a/Ifrd1/Hivep2/Foxp1/Tp53inp1/Rora/Trim16/Bcl6/Nfkbiz/Ripk4/Ets2/Klf2/Ell/Ablim3/Rrp8/Ppp…	123	BP	hypoxia > normoxia spalax FC>2	clusterProfiler
GO:0014070	response to organic cyclic compound	53/338	365/5716	3.5836e-10	1.66069e-08	1.14868e-08	Rbm3/Cited2/Klf4/Strn3/Dusp1/Txnip/Klf9/Ppp1r15a/Adrb2/Egr1/Hmox1/Il1b/Jun/Junb/Jund/Ldha/Myc/Nos3/Pde4b/Bcl2l1/Adm/Il4r/Stat3/Il10/Timp3/Kcnj8/Nfkbia/Asns/Plau/Ppara/Per1/Rbbp8/Sgk1/Hif1a/Rora/Klf2/Tiparp/Errfi1/Fos/Cd83/Ripk2/Smad6/Gjb2/Thbs1/Foxm1/Glrx/Calu/Zfp703/Foxf1/Nr4a1/Adamts1/Hnrnpd/Socs3	53	BP	hypoxia > normoxia spalax FC>2	clusterProfiler
GO:0030154	cell differentiation	112/338	1109/5716	4.80175e-10	2.18372e-08	1.51045e-08	Relb/LOC100361444/Kmt2b/Bbs2/Skil/Cited2/Klf4/Txnip/Lama5/Ddit4/Bzw2/Adrb2/Agt/Cebpb/Egr1/Il1b/Jun/Junb/Jund/Myc/Gpsm1/Trib3/Sdc4/Bcl2l1/Adm/Il4r/Stat3/Vav1/Il6st/Nfkbia/Id3/Id2/Zeb1/Ppara/Xbp1/Gpat4/Col4a1/Ctdp1/Rasip1/Zfp36l1/Phlda1/Ddit3/Tpd52/Fndc3b/Sgk1/Hif1a/Ifrd1/Foxp1/Mfsd2a/Rcc2/Rab21/Ext1/Ndrg1/Rora/Sema4c/Mapk8ip3/Trim16/Bcl6/Iqcb1/Ets2/B3gnt2/Klf2/Tacc2/Tiparp/Asxl1/Kdm3a/Sfn/Zc3h12a/…	112	BP	hypoxia > normoxia spalax FC>2	clusterProfiler
GO:0042326	negative regulation of phosphorylation	34/338	177/5716	4.82716e-10	2.18372e-08	1.51045e-08	Klf4/Dusp1/Ddit4/Samsn1/Ppp1r15a/Dusp5/Il1b/Jun/Trib3/Prnp/Gadd45a/Stat3/Per1/Irs2/Ier3/Gadd45b/Dusp7/Pmepa1/Errfi1/Midn/Ubash3b/Ppp1r1b/Atxn7/Shb/Gpd1l/Hdac4/Smad6/Foxm1/Trib1/Smad7/Hipk3/Cish/Rgs2/Socs3	34	BP	hypoxia > normoxia spalax FC>2	clusterProfiler
GO:0010629	negative regulation of gene expression	67/338	529/5716	5.56627e-10	2.48845e-08	1.72124e-08	Relb/Mtfr2/Kmt2b/Bbs2/Skil/Rbm3/Cited2/Klf4/Nfil3/Strn3/Tdg/Usp2/Txnip/Cry2/Ppp1r15a/Dusp5/Cebpb/Egr1/Hmox1/Il1b/Jun/Junb/Jund/Myc/Trib3/Prnp/Mxd3/Nfkbia/Id3/Id2/Zeb1/Ppara/Per1/Xbp1/Rbbp8/Bclaf1/Ddit3/Hif1a/Foxp1/Bcl6/Ets2/Rrp8/Tiparp/Asxl1/Kdm5a/Zc3h12a/Lpin1/Klf11/Sbno2/Cpeb2/Mxd1/Srsf7/Hdac4/Thbs1/Atoh8/Foxm1/Zfp703/Jarid2/Ppp1r13l/Foxf1/Trib1/Hnrnpd/Zfp36/Bhlhe40/Smad7/Klf10/Efna1	67	BP	hypoxia > normoxia spalax FC>2	clusterProfiler
GO:0051171	regulation of nitrogen compound metabolic process	124/338	1287/5716	7.77498e-10	3.43546e-08	2.37627e-08	Relb/LOC100909544/LOC100909712/Mtfr2/Ccnl1/Skil/Rbm3/Cited2/Klf4/Nfil3/Strn3/Tdg/Dusp1/Usp2/Txnip/Klf9/Ddit4/Cry2/Ppp1r15a/Dusp5/Adrb2/Agt/Cebpb/Egr1/Hmox1/Il1b/Jun/Junb/Jund/Me1/Myc/Nos3/Trib3/Mafk/Prnp/Adm/Stat3/Mxd3/Il10/Thrsp/Nfkbia/Id3/Id2/Zeb1/Ppara/Per1/Tfip11/Xbp1/Rbbp8/Bclaf1/Zfp36l1/Pprc1/Ier3/Brd2/Ddit3/Hif1a/Ifrd1/Hivep2/Foxp1/Tp53inp1/Rora/Parp3/Trim16/Bcl6/Nfkbiz/Ripk4/Ets2/Klf2/Ell…	124	BP	hypoxia > normoxia spalax FC>2	clusterProfiler
GO:0071495	cellular response to endogenous stimulus	56/338	407/5716	8.65024e-10	3.77826e-08	2.61339e-08	Bbs2/Skil/Cited2/Klf4/Dusp1/Klf9/Ppp1r15a/Cebpb/Egr1/Il1b/Jun/Junb/Jund/Myc/Nos3/Pde4b/Trib3/Bcl2l1/Stat3/Il10/Asns/Plau/Igfbp1/Zeb1/Ppara/Eme1/Xbp1/Col4a1/Irs2/Sgk1/Hif1a/Rora/Klf2/Pmepa1/Kdm3a/Errfi1/Lpin1/Klf11/Fos/Cpeb2/Ripk2/Hdac4/Smad6/Thbs1/Glrx/Csnk1d/Zfp703/Nr4a1/Adamts1/Hnrnpd/Smad7/Klf10/Cish/Bambi/Pdk4/Socs3	56	BP	hypoxia > normoxia spalax FC>2	clusterProfiler
GO:0050793	regulation of developmental process	82/338	720/5716	9.13911e-10	3.94643e-08	2.72971e-08	Bbs2/Skil/Cited2/Klf4/Usp2/Lama5/Ppp1r15a/Adrb2/Agt/Cebpb/Egr1/Hmox1/Il1b/Jun/Junb/Jund/Myc/Nos3/Trib3/Adm/Il4r/Stat3/Il6st/Nfkbia/Id3/Id2/Plau/Zeb1/Ppara/Xbp1/Gpat4/Ctdp1/Ddit3/Fndc3b/Sgk1/Hif1a/Ifrd1/Foxp1/Rcc2/Rab21/Rora/Mapk8ip3/Trim16/Bcl6/Iqcb1/Asxl1/Sfn/Zc3h12a/Errfi1/Lpin1/Fos/Ubash3b/Ulk1/Pcid2/Cd83/Tead1/Ripk2/Shb/Hdac4/Sash1/Maff/Notch4/Apold1/Thbs1/Gdpd5/Atoh8/Mafb/Foxm1/Csnk1d/Zfp703…	82	BP	hypoxia > normoxia spalax FC>2	clusterProfiler
GO:0051093	negative regulation of developmental process	42/338	259/5716	1.01497e-09	4.3336e-08	2.99751e-08	Bbs2/Skil/Klf4/Usp2/Adrb2/Agt/Il1b/Myc/Trib3/Il4r/Stat3/Nfkbia/Id3/Id2/Zeb1/Ppara/Xbp1/Ctdp1/Ddit3/Fndc3b/Hif1a/Ifrd1/Foxp1/Rcc2/Rora/Bcl6/Iqcb1/Asxl1/Ubash3b/Ulk1/Shb/Hdac4/Notch4/Thbs1/Mafb/Foxm1/Trib1/Zfp36/Plk2/Dll1/Bnip3/Efna1	42	BP	hypoxia > normoxia spalax FC>2	clusterProfiler
GO:0030728	ovulation	9/338	5716-12-01	1.49811e-09	6.32536e-08	4.37518e-08	Kmt2b/Agt/Il1b/Myc/Nos3/Il4r/Plau/Il1r1/Adamts1	9	BP	hypoxia > normoxia spalax FC>2	clusterProfiler
GO:0051254	positive regulation of RNA metabolic process	67/338	542/5716	1.59953e-09	6.67937e-08	4.62005e-08	Relb/Cited2/Klf4/Strn3/Klf9/Ppp1r15a/Adrb2/Agt/Cebpb/Egr1/Il1b/Jun/Junb/Jund/Myc/Stat3/Il10/Nfkbia/Id2/Zeb1/Ppara/Per1/Xbp1/Bclaf1/Pprc1/Ddit3/Hif1a/Ifrd1/Foxp1/Tp53inp1/Rora/Trim16/Ripk4/Ets2/Klf2/Ell/Ablim3/Asxl1/Kdm3a/Kdm5a/Lpin1/Fos/Sbno2/Creb3l3/Lpin2/Atxn7/Pcid2/Gtf2h1/Tead1/Ripk2/Csrnp1/Hdac4/Armcx3/Ern1/Atoh8/Zfp292/Mafb/Nrbf2/Foxm1/Nolc1/Brpf1/Foxf1/Nr4a1/Atf4/Zfp36/Bambi/Dll1	67	BP	hypoxia > normoxia spalax FC>2	clusterProfiler
GO:0009725	response to hormone	53/338	381/5716	1.77106e-09	7.20227e-08	4.98173e-08	Bbs2/Cited2/Strn3/Dusp1/Txnip/Klf9/Cry2/Adrb2/Egr1/Hmox1/Il1b/Jun/Junb/Jund/Ldha/Me1/Myc/Nos3/Trib3/Bcl2l1/Adm/Il4r/Stat3/Il10/Timp3/Asns/Igfbp1/Ppara/Xbp1/Rbbp8/Irs2/Sgk1/Hif1a/Rora/Trim16/Kdm3a/Errfi1/Lpin1/Fos/Cpeb2/Hdac4/Smad6/Gjb2/Thbs1/Foxm1/Glrx/Zfp703/Nr4a1/Adamts1/Hnrnpd/Cish/Pdk4/Socs3	53	BP	hypoxia > normoxia spalax FC>2	clusterProfiler
GO:0010563	negative regulation of phosphorus metabolic process	37/338	214/5716	1.78161e-09	7.20227e-08	4.98173e-08	Klf4/Dusp1/Ddit4/Samsn1/Cry2/Ppp1r15a/Dusp5/Il1b/Jun/Nifk/Trib3/Prnp/Gadd45a/Stat3/Per1/Irs2/Ier3/Gadd45b/Dusp7/Ell/Pmepa1/Errfi1/Midn/Ubash3b/Ppp1r1b/Atxn7/Shb/Gpd1l/Hdac4/Smad6/Foxm1/Trib1/Smad7/Hipk3/Cish/Rgs2/Socs3	37	BP	hypoxia > normoxia spalax FC>2	clusterProfiler
GO:0045936	negative regulation of phosphate metabolic process	37/338	214/5716	1.78161e-09	7.20227e-08	4.98173e-08	Klf4/Dusp1/Ddit4/Samsn1/Cry2/Ppp1r15a/Dusp5/Il1b/Jun/Nifk/Trib3/Prnp/Gadd45a/Stat3/Per1/Irs2/Ier3/Gadd45b/Dusp7/Ell/Pmepa1/Errfi1/Midn/Ubash3b/Ppp1r1b/Atxn7/Shb/Gpd1l/Hdac4/Smad6/Foxm1/Trib1/Smad7/Hipk3/Cish/Rgs2/Socs3	37	BP	hypoxia > normoxia spalax FC>2	clusterProfiler
GO:0051174	regulation of phosphorus metabolic process	69/338	568/5716	1.84774e-09	7.39094e-08	5.11224e-08	LOC100909712/Ccnl1/Klf4/Dusp1/Ddit4/Samsn1/Cry2/Ppp1r15a/Dusp5/Adrb2/Agt/Il1b/Jun/Me1/Myc/Nos3/Nifk/Trib3/Prnp/Sdc4/Adm/Gadd45a/Stat3/Il6st/Ppara/Per1/Xbp1/Irs2/Stk10/Ier3/Hif1a/Gadd45b/Dusp7/Sema4c/Mapk8ip3/Ell/Pmepa1/Sfn/Map3k6/Errfi1/Midn/Ubash3b/Cnppd1/Ppp1r1b/Atxn7/Ppil4/Tead1/Ccne2/Ripk2/Shb/Gpd1l/Hdac4/Sash1/Smad6/Thbs1/Ern1/Nrbf2/Foxm1/Csnk1d/Tlr8/Trib1/Smad7/Hipk3/Cish/Ackr3/Rgs2/Pdk4/So…	69	BP	hypoxia > normoxia spalax FC>2	clusterProfiler
GO:0016070	RNA metabolic process	131/338	1407/5716	2.00475e-09	7.93546e-08	5.48888e-08	Relb/LOC100909544/LOC100909712/Mtfr2/Ccnl1/Skil/Rbm3/Cited2/Klf4/Nfil3/Strn3/Tdg/Usp2/Txnip/Klf9/Cry2/Ppp1r15a/Dusp5/Adrb2/Agt/Cebpb/Egr1/Hmox1/Il1b/Jun/Junb/Jund/Myc/Xab2/Trib3/Mafk/Prnp/Stat3/Mxd3/Il10/Thrsp/Nfkbia/Id3/Id2/Zeb1/Ppara/Per1/Tfip11/Xbp1/Rnmt/Rbbp8/Dhx38/Bclaf1/Zfp36l1/Pprc1/Brd2/Ddit3/Hif1a/Ifrd1/Hivep2/Foxp1/Tp53inp1/Fcf1/Rora/Trim16/Bcl6/Nfkbiz/Ripk4/Ets2/Klf2/Ell/Mtpap/Ablim3/R…	131	BP	hypoxia > normoxia spalax FC>2	clusterProfiler
GO:0045893	positive regulation of transcription, DNA-templated	65/338	522/5716	2.19346e-09	8.50526e-08	5.883e-08	Relb/Cited2/Klf4/Strn3/Klf9/Ppp1r15a/Adrb2/Agt/Cebpb/Egr1/Il1b/Jun/Junb/Jund/Myc/Stat3/Il10/Nfkbia/Id2/Zeb1/Ppara/Per1/Xbp1/Bclaf1/Pprc1/Ddit3/Hif1a/Ifrd1/Foxp1/Tp53inp1/Rora/Trim16/Ripk4/Ets2/Klf2/Ell/Ablim3/Asxl1/Kdm3a/Kdm5a/Lpin1/Fos/Sbno2/Creb3l3/Lpin2/Atxn7/Pcid2/Gtf2h1/Tead1/Ripk2/Csrnp1/Hdac4/Armcx3/Atoh8/Zfp292/Mafb/Nrbf2/Foxm1/Nolc1/Brpf1/Foxf1/Nr4a1/Atf4/Bambi/Dll1	65	BP	hypoxia > normoxia spalax FC>2	clusterProfiler
GO:1903508	positive regulation of nucleic acid-templated transcription	65/338	522/5716	2.19346e-09	8.50526e-08	5.883e-08	Relb/Cited2/Klf4/Strn3/Klf9/Ppp1r15a/Adrb2/Agt/Cebpb/Egr1/Il1b/Jun/Junb/Jund/Myc/Stat3/Il10/Nfkbia/Id2/Zeb1/Ppara/Per1/Xbp1/Bclaf1/Pprc1/Ddit3/Hif1a/Ifrd1/Foxp1/Tp53inp1/Rora/Trim16/Ripk4/Ets2/Klf2/Ell/Ablim3/Asxl1/Kdm3a/Kdm5a/Lpin1/Fos/Sbno2/Creb3l3/Lpin2/Atxn7/Pcid2/Gtf2h1/Tead1/Ripk2/Csrnp1/Hdac4/Armcx3/Atoh8/Zfp292/Mafb/Nrbf2/Foxm1/Nolc1/Brpf1/Foxf1/Nr4a1/Atf4/Bambi/Dll1	65	BP	hypoxia > normoxia spalax FC>2	clusterProfiler
GO:0010628	positive regulation of gene expression	74/338	632/5716	2.23234e-09	8.56859e-08	5.9268e-08	Relb/LOC100361444/Rbm3/Cited2/Klf4/Nfil3/Strn3/Klf9/Lcn2/Ppp1r15a/Adrb2/Agt/Cebpb/Egr1/Il1b/Jun/Junb/Jund/Myc/Stat3/Il10/Nfkbia/Id2/Zeb1/Ppara/Per1/Xbp1/Bclaf1/Pprc1/Ddit3/Hif1a/Ifrd1/Foxp1/Tp53inp1/Rora/Trim16/Ripk4/Ets2/Klf2/Ell/Ablim3/Asxl1/Kdm3a/Kdm5a/Zc3h12a/Lpin1/Fos/Sbno2/Creb3l3/Lpin2/Atxn7/Pcid2/Gtf2h1/Tead1/Ripk2/Csrnp1/Hdac4/Armcx3/Thbs1/Ern1/Atoh8/Zfp292/Mafb/Nrbf2/Foxm1/Nolc1/Brpf1/F…	74	BP	hypoxia > normoxia spalax FC>2	clusterProfiler
GO:1902680	positive regulation of RNA biosynthetic process	65/338	523/5716	2.37652e-09	8.93608e-08	6.181e-08	Relb/Cited2/Klf4/Strn3/Klf9/Ppp1r15a/Adrb2/Agt/Cebpb/Egr1/Il1b/Jun/Junb/Jund/Myc/Stat3/Il10/Nfkbia/Id2/Zeb1/Ppara/Per1/Xbp1/Bclaf1/Pprc1/Ddit3/Hif1a/Ifrd1/Foxp1/Tp53inp1/Rora/Trim16/Ripk4/Ets2/Klf2/Ell/Ablim3/Asxl1/Kdm3a/Kdm5a/Lpin1/Fos/Sbno2/Creb3l3/Lpin2/Atxn7/Pcid2/Gtf2h1/Tead1/Ripk2/Csrnp1/Hdac4/Armcx3/Atoh8/Zfp292/Mafb/Nrbf2/Foxm1/Nolc1/Brpf1/Foxf1/Nr4a1/Atf4/Bambi/Dll1	65	BP	hypoxia > normoxia spalax FC>2	clusterProfiler
GO:0072358	cardiovascular system development	50/338	351/5716	2.39863e-09	8.93608e-08	6.181e-08	Cited2/Klf4/Ppp1r15a/Adrb2/Agt/Egr1/Hmox1/Il1b/Jun/Junb/Nos3/Adm/Kcnj8/Id3/Id2/Plau/Gja4/Ppara/Xbp1/Col4a1/Ctdp1/Rasip1/Zfp36l1/Ddit3/Hif1a/Foxp1/Rora/Ptpn14/Tiparp/Asxl1/Zc3h12a/Errfi1/RGD1309079/Tead1/Shb/Sash1/Notch4/Apold1/Thbs1/Adam15/Foxm1/Ppp1r13l/Foxf1/Nr4a1/Adamts1/Smad7/Dll1/Ackr3/Socs3/Efna1	50	BP	hypoxia > normoxia spalax FC>2	clusterProfiler
GO:0072359	circulatory system development	50/338	351/5716	2.39863e-09	8.93608e-08	6.181e-08	Cited2/Klf4/Ppp1r15a/Adrb2/Agt/Egr1/Hmox1/Il1b/Jun/Junb/Nos3/Adm/Kcnj8/Id3/Id2/Plau/Gja4/Ppara/Xbp1/Col4a1/Ctdp1/Rasip1/Zfp36l1/Ddit3/Hif1a/Foxp1/Rora/Ptpn14/Tiparp/Asxl1/Zc3h12a/Errfi1/RGD1309079/Tead1/Shb/Sash1/Notch4/Apold1/Thbs1/Adam15/Foxm1/Ppp1r13l/Foxf1/Nr4a1/Adamts1/Smad7/Dll1/Ackr3/Socs3/Efna1	50	BP	hypoxia > normoxia spalax FC>2	clusterProfiler
GO:0045944	positive regulation of transcription from RNA polymerase II promoter	50/338	352/5716	2.65021e-09	9.77747e-08	6.76297e-08	Relb/Cited2/Klf4/Strn3/Klf9/Adrb2/Cebpb/Egr1/Il1b/Jun/Junb/Jund/Myc/Stat3/Il10/Nfkbia/Zeb1/Ppara/Per1/Xbp1/Pprc1/Ddit3/Hif1a/Ifrd1/Foxp1/Rora/Ets2/Klf2/Ell/Ablim3/Asxl1/Kdm3a/Lpin1/Fos/Sbno2/Creb3l3/Lpin2/Atxn7/Gtf2h1/Tead1/Csrnp1/Hdac4/Armcx3/Zfp292/Mafb/Foxm1/Foxf1/Nr4a1/Atf4/Dll1	50	BP	hypoxia > normoxia spalax FC>2	clusterProfiler
GO:0032502	developmental process	157/338	1808/5716	3.09472e-09	1.13076e-07	7.82137e-08	Relb/LOC100361444/Kmt2b/Bbs2/Skil/Cited2/Klf4/Dusp1/Usp2/Myo1b/Txnip/Klf9/Lama5/Ddit4/Ppp1r15a/Dusp5/Bzw2/Ipmk/Adrb2/Agt/Cebpb/Egr1/Hmox1/Il1b/Jun/Junb/Jund/Ldha/Myc/Xab2/Nos3/Gpsm1/Trib3/Mafk/Sdc4/Bcl2l1/Adm/Il4r/Stat3/Vav1/Il6st/Dgat2/Il10/Timp3/Kcnj8/Nfkbia/Id3/Id2/Asns/Plau/Gja4/Igfbp1/Zeb1/Ppara/Tfip11/Xbp1/Gpat4/Col4a1/Ctdp1/Rbbp8/Ak4/Rasip1/Zfp36l1/Irs2/Phlda1/Ddit3/Tpd52/Fndc3b/Sgk1/Hif1a…	157	BP	hypoxia > normoxia spalax FC>2	clusterProfiler
GO:0002521	leukocyte differentiation	29/338	144/5716	3.14991e-09	1.13997e-07	7.88503e-08	Relb/Cited2/Cebpb/Egr1/Il1b/Jun/Junb/Myc/Il4r/Vav1/Id2/Zeb1/Xbp1/Zfp36l1/Tpd52/Foxp1/Rora/Bcl6/Fos/Sbno2/Ubash3b/Pcid2/Cd83/Ripk2/Shb/Mafb/Mertk/Trib1/Klf10	29	BP	hypoxia > normoxia spalax FC>2	clusterProfiler
GO:0071396	cellular response to lipid	30/338	153/5716	3.24582e-09	1.16359e-07	8.04846e-08	Klf4/Klf9/Lcn2/Egr1/Il1b/Myc/Nos3/Pde4b/Dgat2/Il10/Nfkbia/Plau/Ppara/Xbp1/Sgk1/Hif1a/Rora/Zc3h12a/Errfi1/Tead1/Ripk2/Sash1/Cxcl16/Glrx/Zfp703/Trib1/Nr4a1/Adamts1/Hnrnpd/Pdk4	30	BP	hypoxia > normoxia spalax FC>2	clusterProfiler
GO:0010604	positive regulation of macromolecule metabolic process	102/338	1006/5716	3.47996e-09	1.23587e-07	8.54841e-08	Relb/LOC100361444/Rbm3/Cited2/Klf4/Nfil3/Strn3/Klf9/Lcn2/Ppp1r15a/Adrb2/Agt/Cebpb/Egr1/Il1b/Jun/Junb/Jund/Myc/Trib3/Sdc4/Gadd45a/Stat3/Il6st/Il10/Nfkbia/Id2/Zeb1/Ppara/Per1/Xbp1/Bclaf1/Arrdc4/Irs2/Stk10/Pprc1/Ier3/Ddit3/Hif1a/Ifrd1/Foxp1/Tp53inp1/Gadd45b/Rora/Parp3/Sema4c/Mapk8ip3/Trim16/Bcl6/Ripk4/Ets2/Klf2/Ell/Ablim3/Tiparp/Asxl1/Kdm3a/Kdm5a/Map3k6/Zc3h12a/Lpin1/Fos/Sbno2/Creb3l3/Lpin2/Zfand2a/…	102	BP	hypoxia > normoxia spalax FC>2	clusterProfiler
GO:0019220	regulation of phosphate metabolic process	68/338	565/5716	3.72309e-09	1.30998e-07	9.06097e-08	LOC100909712/Ccnl1/Klf4/Dusp1/Ddit4/Samsn1/Cry2/Ppp1r15a/Dusp5/Adrb2/Agt/Il1b/Jun/Me1/Myc/Nos3/Nifk/Trib3/Prnp/Sdc4/Adm/Gadd45a/Stat3/Il6st/Ppara/Per1/Xbp1/Irs2/Stk10/Ier3/Hif1a/Gadd45b/Dusp7/Sema4c/Mapk8ip3/Ell/Pmepa1/Sfn/Map3k6/Errfi1/Midn/Ubash3b/Cnppd1/Ppp1r1b/Atxn7/Ppil4/Tead1/Ccne2/Ripk2/Shb/Gpd1l/Hdac4/Sash1/Smad6/Thbs1/Ern1/Nrbf2/Foxm1/Csnk1d/Tlr8/Trib1/Smad7/Hipk3/Cish/Ackr3/Rgs2/Socs3/E…	68	BP	hypoxia > normoxia spalax FC>2	clusterProfiler
GO:0001944	vasculature development	38/338	230/5716	4.00097e-09	1.39483e-07	9.64793e-08	Cited2/Klf4/Ppp1r15a/Adrb2/Agt/Egr1/Hmox1/Il1b/Jun/Junb/Nos3/Adm/Plau/Gja4/Xbp1/Col4a1/Rasip1/Zfp36l1/Ddit3/Hif1a/Rora/Ptpn14/Tiparp/Zc3h12a/Errfi1/Shb/Sash1/Notch4/Apold1/Thbs1/Adam15/Foxm1/Foxf1/Nr4a1/Smad7/Ackr3/Socs3/Efna1	38	BP	hypoxia > normoxia spalax FC>2	clusterProfiler
GO:0010557	positive regulation of macromolecule biosynthetic process	70/338	591/5716	4.15882e-09	1.42836e-07	9.87984e-08	Relb/Rbm3/Cited2/Klf4/Strn3/Klf9/Ppp1r15a/Adrb2/Agt/Cebpb/Egr1/Il1b/Jun/Junb/Jund/Myc/Stat3/Il10/Nfkbia/Id2/Zeb1/Ppara/Per1/Xbp1/Bclaf1/Irs2/Pprc1/Ddit3/Hif1a/Ifrd1/Foxp1/Tp53inp1/Rora/Trim16/Ripk4/Ets2/Klf2/Ell/Ablim3/Asxl1/Kdm3a/Kdm5a/Lpin1/Fos/Sbno2/Creb3l3/Lpin2/Atxn7/Pcid2/Gtf2h1/Tead1/Ripk2/Csrnp1/Hdac4/Armcx3/Thbs1/Atoh8/Zfp292/Mafb/Nrbf2/Foxm1/Nolc1/Brpf1/Tlr8/Foxf1/Nr4a1/Atf4/Hnrnpd/Bamb…	70	BP	hypoxia > normoxia spalax FC>2	clusterProfiler
GO:0035556	intracellular signal transduction	89/338	834/5716	4.17232e-09	1.42836e-07	9.87984e-08	Relb/Skil/Klf4/Dusp1/Ddit4/Dusp5/Adrb2/Agt/Cebpb/Hmox1/Il1b/Jun/Myc/Nos3/Trib3/Prnp/Bcl2l1/Adm/Gadd45a/Stat3/Vav1/Il6st/Il10/Nfkbia/Igfbp1/Per1/Xbp1/Bclaf1/Rnf152/Stk10/Ier3/Ddit3/Sgk1/Hif1a/Moap1/Gadd45b/Rab21/Ndrg1/Rora/Dusp7/Sema4c/Tns1/Mapk8ip3/Telo2/Wsb1/Bcl6/Rab30/Rrp8/Sfn/Map3k6/Errfi1/RGD1309079/Nek6/Ppp1r1b/Ulk1/Rab24/Sipa1l2/Tead1/Sh2d3c/Ripk2/Rassf1/Gpd1l/Hdac4/Sash1/Rras2/Smad6/Thbs1/…	89	BP	hypoxia > normoxia spalax FC>2	clusterProfiler
GO:0031328	positive regulation of cellular biosynthetic process	73/338	629/5716	4.40258e-09	1.49373e-07	1.0332e-07	Relb/Rbm3/Cited2/Klf4/Strn3/Klf9/Ppp1r15a/Adrb2/Agt/Cebpb/Egr1/Il1b/Jun/Junb/Jund/Myc/Nos3/Adm/Stat3/Il10/Nfkbia/Id2/Zeb1/Ppara/Per1/Xbp1/Bclaf1/Irs2/Pprc1/Ddit3/Hif1a/Ifrd1/Foxp1/Tp53inp1/Rora/Trim16/Ripk4/Ets2/Klf2/Ell/Ablim3/Asxl1/Kdm3a/Kdm5a/Lpin1/Fos/Sbno2/Creb3l3/Lpin2/Atxn7/Pcid2/Gtf2h1/Tead1/Ripk2/Csrnp1/Hdac4/Armcx3/Mid1ip1/Thbs1/Atoh8/Zfp292/Mafb/Nrbf2/Foxm1/Nolc1/Brpf1/Tlr8/Foxf1/Nr4a1…	73	BP	hypoxia > normoxia spalax FC>2	clusterProfiler
GO:0009891	positive regulation of biosynthetic process	74/338	642/5716	4.55645e-09	1.53226e-07	1.05985e-07	Relb/Rbm3/Cited2/Klf4/Strn3/Klf9/Ppp1r15a/Adrb2/Agt/Cebpb/Egr1/Il1b/Jun/Junb/Jund/Myc/Nos3/Adm/Stat3/Il10/Nfkbia/Id2/Zeb1/Ppara/Per1/Xbp1/Bclaf1/Irs2/Pprc1/Ddit3/Hif1a/Ifrd1/Foxp1/Tp53inp1/Rora/Trim16/Ripk4/Ets2/Klf2/Ell/Ablim3/Asxl1/Kdm3a/Kdm5a/Lpin1/Fos/Sbno2/Creb3l3/Lpin2/Atxn7/Pcid2/Gtf2h1/Tead1/Ripk2/Csrnp1/Hdac4/Armcx3/Mid1ip1/Thbs1/Atoh8/Zfp292/Mafb/Nrbf2/Foxm1/Nolc1/Brpf1/Tlr8/Foxf1/Nr4a1…	74	BP	hypoxia > normoxia spalax FC>2	clusterProfiler
GO:0042325	regulation of phosphorylation	62/338	497/5716	5.20666e-09	1.72046e-07	1.19003e-07	LOC100909712/Ccnl1/Klf4/Dusp1/Ddit4/Samsn1/Ppp1r15a/Dusp5/Adrb2/Agt/Il1b/Jun/Myc/Trib3/Prnp/Sdc4/Gadd45a/Stat3/Il6st/Ppara/Per1/Xbp1/Irs2/Stk10/Ier3/Hif1a/Gadd45b/Dusp7/Sema4c/Mapk8ip3/Pmepa1/Sfn/Map3k6/Errfi1/Midn/Ubash3b/Cnppd1/Ppp1r1b/Atxn7/Ppil4/Tead1/Ccne2/Ripk2/Shb/Gpd1l/Hdac4/Sash1/Smad6/Thbs1/Ern1/Nrbf2/Foxm1/Csnk1d/Tlr8/Trib1/Smad7/Hipk3/Cish/Ackr3/Rgs2/Socs3/Efna1	62	BP	hypoxia > normoxia spalax FC>2	clusterProfiler
GO:0048585	negative regulation of response to stimulus	62/338	497/5716	5.20666e-09	1.72046e-07	1.19003e-07	Bbs2/Skil/Klf4/Strn3/Dusp1/Ddit4/Samsn1/Cry2/Ppp1r15a/Dusp5/Adrb2/Agt/Egr1/Hmox1/Il1b/Nos3/Prnp/Bcl2l1/Adm/Il4r/Il6st/Il10/Nfkbia/Plau/Ppara/Per1/Xbp1/Rnf152/Ier3/Ddit3/Rgs4/Hif1a/Foxp1/Rora/Dusp7/Bcl6/Asxl1/Pmepa1/Errfi1/Ubash3b/Atxn7/Gpd1l/Smad6/Notch4/Thbs1/Gdpd5/Rgs3/Foxm1/Grk6/Glrx/Pim3/Foxf1/Trib1/Atf4/Zfp36/Smad7/Hipk3/Cish/Bambi/Ackr3/Rgs2/Socs3	62	BP	hypoxia > normoxia spalax FC>2	clusterProfiler
GO:0044767	single-organism developmental process	155/338	1790/5716	5.46331e-09	1.7897e-07	1.23792e-07	Relb/LOC100361444/Kmt2b/Bbs2/Skil/Cited2/Klf4/Dusp1/Usp2/Myo1b/Txnip/Klf9/Lama5/Ddit4/Ppp1r15a/Dusp5/Bzw2/Ipmk/Adrb2/Agt/Cebpb/Egr1/Hmox1/Il1b/Jun/Junb/Jund/Ldha/Myc/Xab2/Nos3/Gpsm1/Trib3/Mafk/Sdc4/Bcl2l1/Adm/Il4r/Stat3/Vav1/Il6st/Dgat2/Il10/Timp3/Kcnj8/Nfkbia/Id3/Id2/Asns/Plau/Gja4/Igfbp1/Zeb1/Ppara/Tfip11/Xbp1/Gpat4/Col4a1/Ctdp1/Rbbp8/Ak4/Rasip1/Zfp36l1/Irs2/Phlda1/Ddit3/Tpd52/Fndc3b/Sgk1/Hif1a…	155	BP	hypoxia > normoxia spalax FC>2	clusterProfiler
GO:0044249	cellular biosynthetic process	157/338	1823/5716	5.9678e-09	1.93826e-07	1.34068e-07	Relb/LOC100909544/LOC100909712/Mtfr2/Ccnl1/Skil/Rbm3/Cited2/Klf4/Nfil3/Strn3/Tdg/Dusp1/Usp2/Txnip/Klf9/Fabp5/Cry2/Ppp1r15a/Dusp5/Acly/Adrb2/Agt/Cebpb/Egr1/Hmox1/Il1b/Jun/Junb/Jund/Myc/Xab2/Nos3/Trib3/Mafk/Prnp/Adm/Stat3/Dgat2/Mxd3/Il10/Thrsp/Nfkbia/Id3/Id2/Asns/Gys2/Zeb1/Ppara/Per1/Qtrtd1/Tfip11/Xbp1/Gpat4/Rbbp8/Chka/Ak4/Gch1/Bclaf1/Zfp36l1/Irs2/Phlda1/Pprc1/Brd2/Ddit3/Hif1a/Ifrd1/Pltp/Mcm6/Hivep…	157	BP	hypoxia > normoxia spalax FC>2	clusterProfiler
GO:0043620	regulation of DNA-templated transcription in response to stress	12/338	26/5716	6.86851e-09	2.21189e-07	1.52994e-07	Cited2/Ppp1r15a/Cebpb/Egr1/Hmox1/Jun/Bclaf1/Ddit3/Hif1a/Klf2/Creb3l3/Atf4	12	BP	hypoxia > normoxia spalax FC>2	clusterProfiler
GO:1901576	organic substance biosynthetic process	158/338	1844/5716	7.55012e-09	2.41096e-07	1.66764e-07	Relb/LOC100909544/LOC100909712/Mtfr2/Ccnl1/Skil/Rbm3/Cited2/Klf4/Nfil3/Strn3/Tdg/Dusp1/Usp2/Txnip/Klf9/Fabp5/Cry2/Ppp1r15a/Dusp5/Ipmk/Acly/Adrb2/Agt/Cebpb/Egr1/Hmox1/Il1b/Jun/Junb/Jund/Myc/Xab2/Nos3/Trib3/Mafk/Prnp/Adm/Stat3/Dgat2/Mxd3/Il10/Thrsp/Nfkbia/Id3/Id2/Asns/Gys2/Zeb1/Ppara/Per1/Qtrtd1/Tfip11/Xbp1/Gpat4/Rbbp8/Chka/Ak4/Gch1/Bclaf1/Zfp36l1/Irs2/Phlda1/Pprc1/Brd2/Ddit3/Hif1a/Ifrd1/Pltp/Mcm6/…	158	BP	hypoxia > normoxia spalax FC>2	clusterProfiler
GO:1903706	regulation of hemopoiesis	23/338	99/5716	8.28723e-09	2.62429e-07	1.8152e-07	Cebpb/Il1b/Jun/Myc/Il4r/Nfkbia/Id2/Zeb1/Xbp1/Hif1a/Foxp1/Bcl6/Fos/Ubash3b/Pcid2/Cd83/Ripk2/Shb/Mafb/Trib1/Zfp36/Klf10/Dll1	23	BP	hypoxia > normoxia spalax FC>2	clusterProfiler
GO:0045596	negative regulation of cell differentiation	33/338	187/5716	8.45228e-09	2.65443e-07	1.83604e-07	Skil/Il1b/Myc/Trib3/Il4r/Stat3/Nfkbia/Id3/Id2/Zeb1/Ppara/Xbp1/Ctdp1/Ddit3/Fndc3b/Ifrd1/Foxp1/Rcc2/Rora/Bcl6/Iqcb1/Asxl1/Ubash3b/Ulk1/Shb/Hdac4/Notch4/Mafb/Trib1/Zfp36/Plk2/Dll1/Efna1	33	BP	hypoxia > normoxia spalax FC>2	clusterProfiler
GO:0044271	cellular nitrogen compound biosynthetic process	129/338	1408/5716	8.70321e-09	2.71084e-07	1.87506e-07	Relb/LOC100909544/LOC100909712/Mtfr2/Ccnl1/Skil/Rbm3/Cited2/Klf4/Nfil3/Strn3/Tdg/Dusp1/Usp2/Txnip/Klf9/Cry2/Ppp1r15a/Dusp5/Adrb2/Agt/Cebpb/Egr1/Hmox1/Il1b/Jun/Junb/Jund/Myc/Xab2/Nos3/Trib3/Mafk/Prnp/Adm/Stat3/Mxd3/Il10/Thrsp/Nfkbia/Id3/Id2/Asns/Zeb1/Ppara/Per1/Qtrtd1/Tfip11/Xbp1/Rbbp8/Ak4/Gch1/Bclaf1/Zfp36l1/Pprc1/Brd2/Ddit3/Hif1a/Ifrd1/Hivep2/Foxp1/Tp53inp1/Rora/Trim16/Bcl6/Nfkbiz/Ripk4/Ets2/Met…	129	BP	hypoxia > normoxia spalax FC>2	clusterProfiler
GO:0007623	circadian rhythm	20/338	77/5716	1.03875e-08	3.20915e-07	2.21974e-07	Relb/Nfil3/Usp2/Klf9/Cry2/Egr1/Jun/Jund/Id3/Id2/Ppara/Per1/Rora/Kdm5a/Csnk1d/Mta1/Atf4/Hnrnpd/Bhlhe40/Klf10	20	BP	hypoxia > normoxia spalax FC>2	clusterProfiler
GO:0048869	cellular developmental process	115/338	1209/5716	1.06046e-08	3.24979e-07	2.24785e-07	Relb/LOC100361444/Kmt2b/Bbs2/Skil/Cited2/Klf4/Txnip/Lama5/Ddit4/Bzw2/Adrb2/Agt/Cebpb/Egr1/Il1b/Jun/Junb/Jund/Myc/Gpsm1/Trib3/Sdc4/Bcl2l1/Adm/Il4r/Stat3/Vav1/Il6st/Nfkbia/Id3/Id2/Zeb1/Ppara/Xbp1/Gpat4/Col4a1/Ctdp1/Rasip1/Zfp36l1/Phlda1/Ddit3/Tpd52/Fndc3b/Sgk1/Hif1a/Ifrd1/Foxp1/Mfsd2a/Rcc2/Rab21/Ext1/Ndrg1/Rora/Sema4c/Mapk8ip3/Trim16/Bcl6/Iqcb1/Ets2/B3gnt2/Klf2/Ablim3/Tacc2/Tiparp/Asxl1/Kdm3a/Sfn/Z…	115	BP	hypoxia > normoxia spalax FC>2	clusterProfiler
GO:0034645	cellular macromolecule biosynthetic process	133/338	1472/5716	1.09167e-08	3.31867e-07	2.29549e-07	Relb/LOC100909544/LOC100909712/Mtfr2/Ccnl1/Skil/Rbm3/Cited2/Klf4/Nfil3/Strn3/Tdg/Dusp1/Usp2/Txnip/Klf9/Cry2/Ppp1r15a/Dusp5/Adrb2/Agt/Cebpb/Egr1/Hmox1/Il1b/Jun/Junb/Jund/Myc/Xab2/Trib3/Mafk/Prnp/Stat3/Mxd3/Il10/Thrsp/Nfkbia/Id3/Id2/Gys2/Zeb1/Ppara/Per1/Tfip11/Xbp1/Rbbp8/Bclaf1/Zfp36l1/Irs2/Phlda1/Pprc1/Brd2/Ddit3/Hif1a/Ifrd1/Mcm6/Hivep2/Foxp1/Tp53inp1/Ext1/Rora/Parp3/Chst7/Trim16/Bcl6/Nfkbiz/Ripk4…	133	BP	hypoxia > normoxia spalax FC>2	clusterProfiler
GO:1902105	regulation of leukocyte differentiation	19/338	70/5716	1.11023e-08	3.34832e-07	2.316e-07	Cebpb/Il1b/Jun/Myc/Il4r/Id2/Zeb1/Xbp1/Foxp1/Bcl6/Fos/Ubash3b/Pcid2/Cd83/Ripk2/Shb/Mafb/Trib1/Klf10	19	BP	hypoxia > normoxia spalax FC>2	clusterProfiler
GO:0009059	macromolecule biosynthetic process	135/338	1503/5716	1.15443e-08	3.45421e-07	2.38924e-07	Relb/LOC100909544/LOC100909712/Mtfr2/Ccnl1/Skil/Rbm3/Cited2/Klf4/Nfil3/Strn3/Tdg/Dusp1/Usp2/Txnip/Klf9/Cry2/Ppp1r15a/Dusp5/Adrb2/Agt/Cebpb/Egr1/Hmox1/Il1b/Jun/Junb/Jund/Myc/Xab2/Trib3/Mafk/Prnp/Stat3/Mxd3/Il10/Thrsp/Nfkbia/Id3/Id2/Gys2/Zeb1/Ppara/Per1/Tfip11/Xbp1/Rbbp8/Bclaf1/Zfp36l1/Irs2/Phlda1/Pprc1/Brd2/Ddit3/Hif1a/Ifrd1/Mcm6/Hivep2/Foxp1/Tp53inp1/Ext1/Rora/Parp3/Chst7/Trim16/Bcl6/Nfkbiz/Ripk4…	135	BP	hypoxia > normoxia spalax FC>2	clusterProfiler
GO:0044237	cellular metabolic process	252/338	3451/5716	1.17527e-08	3.48908e-07	2.41336e-07	Relb/LOC100361444/Nt5c2/LOC100909544/LOC100909712/Mtfr2/Kmt2b/Ccnl1/Skil/Rbm3/Cited2/Klf4/Nfil3/Strn3/Tdg/Dusp1/Usp2/Txnip/Klf9/Fabp5/Ddit4/Samsn1/Cry2/Ppp1r15a/Dusp5/Ipmk/Acly/Adrb2/Agt/Cebpb/Egr1/Hmox1/Il1b/Jun/Junb/Jund/Ldha/Me1/Myc/Xab2/Nos3/Nifk/Pde4b/Trib3/Retsat/Mafk/Prnp/Sdc4/Bcl2l1/Dnajb9/Adm/Gadd45a/Stat3/Vav1/Il6st/Dgat2/Mxd3/Il10/Thrsp/Timp3/Nfkbia/Id3/Id2/Asns/Plau/Gys2/Zeb1/Ppara/Pe…	252	BP	hypoxia > normoxia spalax FC>2	clusterProfiler
GO:0051173	positive regulation of nitrogen compound metabolic process	73/338	645/5716	1.3367e-08	3.93756e-07	2.72357e-07	Relb/Rbm3/Cited2/Klf4/Strn3/Klf9/Ppp1r15a/Adrb2/Agt/Cebpb/Egr1/Il1b/Jun/Junb/Jund/Myc/Nos3/Adm/Stat3/Il10/Nfkbia/Id2/Zeb1/Ppara/Per1/Xbp1/Bclaf1/Pprc1/Ddit3/Hif1a/Ifrd1/Foxp1/Tp53inp1/Rora/Parp3/Trim16/Ripk4/Ets2/Klf2/Ell/Ablim3/Asxl1/Kdm3a/Kdm5a/Lpin1/Fos/Sbno2/Creb3l3/Lpin2/Atxn7/Pcid2/Gtf2h1/Tead1/Ripk2/Csrnp1/Hdac4/Armcx3/Thbs1/Ern1/Atoh8/Zfp292/Mafb/Nrbf2/Foxm1/Nolc1/Brpf1/Foxf1/Nr4a1/Atf4/H…	73	BP	hypoxia > normoxia spalax FC>2	clusterProfiler
GO:0009607	response to biotic stimulus	40/338	261/5716	1.41628e-08	4.1399e-07	2.86353e-07	Txnip/Ddit4/Lcn2/Cebpb/Il1b/Jun/Junb/Jund/Nos3/Pde4b/Bcl2l1/Adm/Il4r/Il10/Kcnj8/Nfkbia/Plau/Eme1/Xbp1/Gch1/Ier3/Ddit3/Hif1a/Foxp1/Trem1/Itpkc/Zc3h12a/Fos/Cotl1/Ripk2/Mtss1/Sash1/Cxcl16/Mta1/Tlr8/Trib1/Ackr3/Bnip3/Pdk4/Socs3	40	BP	hypoxia > normoxia spalax FC>2	clusterProfiler
GO:0001568	blood vessel development	36/338	221/5716	1.56328e-08	4.5347e-07	3.13661e-07	Cited2/Klf4/Ppp1r15a/Adrb2/Agt/Egr1/Hmox1/Il1b/Jun/Junb/Nos3/Adm/Plau/Gja4/Xbp1/Col4a1/Rasip1/Zfp36l1/Ddit3/Hif1a/Rora/Tiparp/Zc3h12a/Shb/Sash1/Notch4/Apold1/Thbs1/Adam15/Foxm1/Foxf1/Nr4a1/Smad7/Ackr3/Socs3/Efna1	36	BP	hypoxia > normoxia spalax FC>2	clusterProfiler
GO:0045935	positive regulation of nucleobase-containing compound metabolic process	70/338	610/5716	1.61635e-08	4.65313e-07	3.21852e-07	Relb/Cited2/Klf4/Strn3/Klf9/Ppp1r15a/Adrb2/Agt/Cebpb/Egr1/Il1b/Jun/Junb/Jund/Myc/Nos3/Adm/Stat3/Il10/Nfkbia/Id2/Zeb1/Ppara/Per1/Xbp1/Bclaf1/Pprc1/Ddit3/Hif1a/Ifrd1/Foxp1/Tp53inp1/Rora/Parp3/Trim16/Ripk4/Ets2/Klf2/Ell/Ablim3/Asxl1/Kdm3a/Kdm5a/Lpin1/Fos/Sbno2/Creb3l3/Lpin2/Atxn7/Pcid2/Gtf2h1/Tead1/Ripk2/Csrnp1/Hdac4/Armcx3/Ern1/Atoh8/Zfp292/Mafb/Nrbf2/Foxm1/Nolc1/Brpf1/Foxf1/Nr4a1/Atf4/Zfp36/Bambi/…	70	BP	hypoxia > normoxia spalax FC>2	clusterProfiler
GO:1901652	response to peptide	33/338	192/5716	1.67143e-08	4.77552e-07	3.30318e-07	Klf4/Klf9/Cry2/Egr1/Il1b/Junb/Jund/Myc/Nos3/Trib3/Bcl2l1/Adm/Stat3/Il10/Nfkbia/Igfbp1/Ppara/Xbp1/Irs2/Sgk1/Hif1a/Trim16/Klf2/Errfi1/Lpin1/Klf11/Cpeb2/Ripk2/Nr4a1/Klf10/Cish/Pdk4/Socs3	33	BP	hypoxia > normoxia spalax FC>2	clusterProfiler
GO:0009628	response to abiotic stimulus	57/338	455/5716	2.09408e-08	5.93843e-07	4.10755e-07	Relb/Rbm3/Cited2/Dusp1/Usp2/Txnip/Ddit4/Cry2/Ppp1r15a/Adrb2/Agt/Egr1/Hmox1/Il1b/Jun/Junb/Jund/Ldha/Myc/Nos3/Slc2a1/Bcl2l1/Adm/Gadd45a/Timp3/Kcnj8/Nfkbia/Id2/Asns/Plau/Il1r1/Ppara/Per1/Xbp1/Sgk1/Hif1a/Tp53inp1/Ndrg1/Rora/Kdm3a/Errfi1/Fos/Polh/Ppp1r1b/Cpeb2/Hdac4/Apold1/Thbs1/Egln3/Mta1/Nolc1/Adssl1/Tlr8/Hnrnpd/Bhlhe40/Bnip3/Socs3	57	BP	hypoxia > normoxia spalax FC>2	clusterProfiler
GO:0008152	metabolic process	272/338	3850/5716	2.37563e-08	6.68695e-07	4.6253e-07	Relb/LOC100361444/Nt5c2/LOC100909544/LOC100909712/Mtfr2/Kmt2b/Bbs2/Ccnl1/Skil/Rbm3/Cited2/Klf4/Nfil3/Strn3/Tdg/Dusp1/Usp2/Txnip/Klf9/Fabp5/Ddit4/Lcn2/Samsn1/Cry2/Ppp1r15a/Dusp5/Ipmk/Acly/Adrb2/Agt/Cebpb/Egr1/Hmox1/Il1b/Jun/Junb/Jund/Ldha/Me1/Myc/Xab2/Nos3/Nifk/Gpsm1/Pde4b/Trib3/Retsat/Mafk/Prnp/Sdc4/Bcl2l1/Dnajb9/Adm/Gadd45a/Stat3/Vav1/Il6st/Dgat2/Mxd3/Il10/Thrsp/Timp3/Nfkbia/Id3/Id2/Asns/Plau/Gy…	272	BP	hypoxia > normoxia spalax FC>2	clusterProfiler
GO:0010467	gene expression	146/338	1688/5716	2.62888e-08	7.3454e-07	5.08074e-07	Relb/LOC100361444/LOC100909544/LOC100909712/Mtfr2/Kmt2b/Bbs2/Ccnl1/Skil/Rbm3/Cited2/Klf4/Nfil3/Strn3/Tdg/Usp2/Txnip/Klf9/Lcn2/Cry2/Ppp1r15a/Dusp5/Adrb2/Agt/Cebpb/Egr1/Hmox1/Il1b/Jun/Junb/Jund/Myc/Xab2/Trib3/Mafk/Prnp/Stat3/Mxd3/Il10/Thrsp/Nfkbia/Id3/Id2/Plau/Zeb1/Ppara/Per1/Tfip11/Xbp1/Rnmt/Rbbp8/Dhx38/Bclaf1/Zfp36l1/Pprc1/Brd2/Ddit3/Hif1a/Ifrd1/Hivep2/Foxp1/Tp53inp1/Fcf1/Rora/Mapk8ip3/Trim16/Bcl…	146	BP	hypoxia > normoxia spalax FC>2	clusterProfiler
GO:1901699	cellular response to nitrogen compound	34/338	206/5716	2.88178e-08	7.99326e-07	5.52886e-07	Rbm3/Klf4/Klf9/Ppp1r15a/Cebpb/Egr1/Il1b/Myc/Nos3/Pde4b/Trib3/Bcl2l1/Stat3/Plau/Igfbp1/Zeb1/Xbp1/Col4a1/Irs2/Sgk1/Hif1a/Klf2/Errfi1/Lpin1/Klf11/Cpeb2/Ripk2/Thbs1/Nr4a1/Hnrnpd/Klf10/Cish/Pdk4/Socs3	34	BP	hypoxia > normoxia spalax FC>2	clusterProfiler
GO:0071417	cellular response to organonitrogen compound	32/338	187/5716	3.11567e-08	8.57939e-07	5.93427e-07	Klf4/Klf9/Ppp1r15a/Cebpb/Egr1/Il1b/Myc/Nos3/Pde4b/Trib3/Bcl2l1/Stat3/Plau/Igfbp1/Zeb1/Xbp1/Col4a1/Irs2/Sgk1/Hif1a/Klf2/Errfi1/Lpin1/Klf11/Cpeb2/Ripk2/Nr4a1/Hnrnpd/Klf10/Cish/Pdk4/Socs3	32	BP	hypoxia > normoxia spalax FC>2	clusterProfiler
GO:0006793	phosphorus metabolic process	105/338	1089/5716	3.19005e-08	8.72101e-07	6.03223e-07	Nt5c2/LOC100909712/Ccnl1/Klf4/Dusp1/Fabp5/Ddit4/Samsn1/Cry2/Ppp1r15a/Dusp5/Ipmk/Acly/Adrb2/Agt/Hmox1/Il1b/Jun/Ldha/Me1/Myc/Nos3/Nifk/Pde4b/Trib3/Prnp/Sdc4/Adm/Gadd45a/Stat3/Il6st/Dgat2/Plau/Ppara/Per1/Xbp1/Gpat4/Riok1/Ctdp1/Chka/Ak4/Gch1/Irs2/Stk10/Ier3/Sgk1/Hif1a/Gadd45b/Rora/Dusp7/Sema4c/Mapk8ip3/Pgs1/Ripk4/Ptpn14/Ell/Itpkc/Ppp1r3c/Pmepa1/Agpat2/Sfn/Map3k6/Errfi1/Lpin1/Midn/Ubash3b/Abhd5/Cnppd1…	105	BP	hypoxia > normoxia spalax FC>2	clusterProfiler
GO:0010646	regulation of cell communication	99/338	1006/5716	3.32914e-08	9.03623e-07	6.25027e-07	Skil/Cited2/Klf4/Strn3/Dusp1/Ddit4/Cry2/Dusp5/Adrb2/Agt/Egr1/Hmox1/Il1b/Jun/Myc/Gpsm1/Trib3/Prnp/Bcl2l1/Adm/Gadd45a/Stat3/Vav1/Il6st/Il10/Nfkbia/Plau/Igfbp1/Zeb1/Per1/Xbp1/Bclaf1/Rnf152/Irs2/Ier3/Ddit3/Rgs4/Slc22a3/Hif1a/Foxp1/Tp53inp1/Moap1/Gadd45b/Rora/Dusp7/Trem1/Sema4c/Mapk8ip3/Telo2/Trim16/Usp36/Bcl6/Slc1a4/Cdkn2aip/Itpkc/Asxl1/Pmepa1/Map3k6/Errfi1/Midn/Ubash3b/RGD1309079/Nek6/Ulk1/Tbc1d14/A…	99	BP	hypoxia > normoxia spalax FC>2	clusterProfiler
GO:0032496	response to lipopolysaccharide	25/338	124/5716	3.94332e-08	1.06274e-06	7.35086e-07	Lcn2/Cebpb/Il1b/Jun/Junb/Jund/Nos3/Pde4b/Adm/Il10/Kcnj8/Nfkbia/Plau/Xbp1/Gch1/Hif1a/Foxp1/Zc3h12a/Fos/Ripk2/Sash1/Cxcl16/Mta1/Trib1/Socs3	25	BP	hypoxia > normoxia spalax FC>2	clusterProfiler
GO:0009058	biosynthetic process	158/338	1884/5716	3.98752e-08	1.06708e-06	7.38091e-07	Relb/LOC100909544/LOC100909712/Mtfr2/Ccnl1/Skil/Rbm3/Cited2/Klf4/Nfil3/Strn3/Tdg/Dusp1/Usp2/Txnip/Klf9/Fabp5/Cry2/Ppp1r15a/Dusp5/Ipmk/Acly/Adrb2/Agt/Cebpb/Egr1/Hmox1/Il1b/Jun/Junb/Jund/Myc/Xab2/Nos3/Trib3/Mafk/Prnp/Adm/Stat3/Dgat2/Mxd3/Il10/Thrsp/Nfkbia/Id3/Id2/Asns/Gys2/Zeb1/Ppara/Per1/Qtrtd1/Tfip11/Xbp1/Gpat4/Rbbp8/Chka/Ak4/Gch1/Bclaf1/Zfp36l1/Irs2/Phlda1/Pprc1/Brd2/Ddit3/Hif1a/Ifrd1/Pltp/Mcm6/…	158	BP	hypoxia > normoxia spalax FC>2	clusterProfiler
GO:0032870	cellular response to hormone stimulus	34/338	209/5716	4.18118e-08	1.10609e-06	7.6507e-07	Bbs2/Dusp1/Klf9/Egr1/Il1b/Jun/Junb/Jund/Myc/Trib3/Stat3/Il10/Asns/Igfbp1/Ppara/Xbp1/Irs2/Sgk1/Hif1a/Rora/Kdm3a/Errfi1/Lpin1/Fos/Cpeb2/Hdac4/Glrx/Zfp703/Nr4a1/Adamts1/Hnrnpd/Cish/Pdk4/Socs3	34	BP	hypoxia > normoxia spalax FC>2	clusterProfiler
GO:0001816	cytokine production	30/338	170/5716	4.19149e-08	1.10609e-06	7.6507e-07	Relb/Klf4/Agt/Cebpb/Hmox1/Il1b/Pde4b/Prnp/Il4r/Il10/Per1/Xbp1/Ddit3/Hif1a/Foxp1/Rora/Trem1/Trim16/Bcl6/Klf2/Agpat2/Zc3h12a/Errfi1/Cd83/Ripk2/Thbs1/Tlr8/Atf4/Zfp36/Dll1	30	BP	hypoxia > normoxia spalax FC>2	clusterProfiler
GO:0048545	response to steroid hormone	33/338	200/5716	4.7071e-08	1.23358e-06	8.53257e-07	Cited2/Strn3/Dusp1/Txnip/Klf9/Adrb2/Egr1/Hmox1/Il1b/Junb/Ldha/Myc/Nos3/Adm/Il4r/Stat3/Il10/Timp3/Ppara/Rbbp8/Sgk1/Hif1a/Rora/Errfi1/Fos/Smad6/Gjb2/Thbs1/Glrx/Zfp703/Nr4a1/Hnrnpd/Socs3	33	BP	hypoxia > normoxia spalax FC>2	clusterProfiler
GO:0009966	regulation of signal transduction	88/338	862/5716	4.74703e-08	1.23553e-06	8.54602e-07	Skil/Cited2/Klf4/Strn3/Dusp1/Ddit4/Cry2/Dusp5/Adrb2/Agt/Egr1/Hmox1/Il1b/Jun/Myc/Gpsm1/Trib3/Prnp/Bcl2l1/Adm/Gadd45a/Stat3/Vav1/Il6st/Il10/Nfkbia/Plau/Igfbp1/Zeb1/Per1/Xbp1/Bclaf1/Rnf152/Ier3/Ddit3/Rgs4/Hif1a/Foxp1/Tp53inp1/Moap1/Gadd45b/Rora/Dusp7/Sema4c/Mapk8ip3/Telo2/Trim16/Bcl6/Cdkn2aip/Asxl1/Pmepa1/Map3k6/Errfi1/Ubash3b/RGD1309079/Nek6/Ulk1/Atxn7/Ankrd10/Sipa1l2/Ripk2/Gpd1l/Sash1/Smad6/Notch4…	88	BP	hypoxia > normoxia spalax FC>2	clusterProfiler
GO:0006796	phosphate-containing compound metabolic process	103/338	1069/5716	4.81584e-08	1.24491e-06	8.61092e-07	Nt5c2/LOC100909712/Ccnl1/Klf4/Dusp1/Fabp5/Ddit4/Samsn1/Cry2/Ppp1r15a/Dusp5/Ipmk/Adrb2/Agt/Hmox1/Il1b/Jun/Ldha/Me1/Myc/Nos3/Nifk/Pde4b/Trib3/Prnp/Sdc4/Adm/Gadd45a/Stat3/Il6st/Plau/Ppara/Per1/Xbp1/Gpat4/Riok1/Ctdp1/Chka/Ak4/Gch1/Irs2/Stk10/Ier3/Sgk1/Hif1a/Gadd45b/Rora/Dusp7/Sema4c/Mapk8ip3/Pgs1/Ripk4/Ptpn14/Ell/Itpkc/Ppp1r3c/Pmepa1/Agpat2/Sfn/Map3k6/Errfi1/Lpin1/Midn/Ubash3b/Abhd5/Cnppd1/Lpin2/Nek6…	103	BP	hypoxia > normoxia spalax FC>2	clusterProfiler
GO:0008219	cell death	75/338	692/5716	5.36153e-08	1.36737e-06	9.45796e-07	Mtfr2/Skil/Cited2/Klf4/Dusp1/Txnip/Ddit4/Lcn2/Ppp1r15a/Adrb2/Agt/Cebpb/Egr1/Hmox1/Il1b/Jun/Junb/Jund/Ldha/Myc/Nos3/Trib3/Prnp/Bcl2l1/Adm/Gadd45a/Stat3/Il10/Id3/Asns/Plau/Ppara/Xbp1/Bclaf1/Zfp36l1/Rnf152/Irs2/Phlda1/Stk10/Ier3/Ddit3/Sgk1/Hif1a/Foxp1/Tp53inp1/Moap1/Gadd45b/Bcl6/Rrp8/Sfn/Map3k6/Zc3h12a/Klf11/Nek6/Ulk1/Pcid2/Ripk2/Hdac4/Rras2/Smad6/Thbs1/Ern1/Egln3/Glrx/Pim3/Mertk/Ppp1r13l/Nr4a1/Atf4…	75	BP	hypoxia > normoxia spalax FC>2	clusterProfiler
GO:0016265	death	75/338	692/5716	5.36153e-08	1.36737e-06	9.45796e-07	Mtfr2/Skil/Cited2/Klf4/Dusp1/Txnip/Ddit4/Lcn2/Ppp1r15a/Adrb2/Agt/Cebpb/Egr1/Hmox1/Il1b/Jun/Junb/Jund/Ldha/Myc/Nos3/Trib3/Prnp/Bcl2l1/Adm/Gadd45a/Stat3/Il10/Id3/Asns/Plau/Ppara/Xbp1/Bclaf1/Zfp36l1/Rnf152/Irs2/Phlda1/Stk10/Ier3/Ddit3/Sgk1/Hif1a/Foxp1/Tp53inp1/Moap1/Gadd45b/Bcl6/Rrp8/Sfn/Map3k6/Zc3h12a/Klf11/Nek6/Ulk1/Pcid2/Ripk2/Hdac4/Rras2/Smad6/Thbs1/Ern1/Egln3/Glrx/Pim3/Mertk/Ppp1r13l/Nr4a1/Atf4…	75	BP	hypoxia > normoxia spalax FC>2	clusterProfiler
GO:0043618	regulation of transcription from RNA polymerase II promoter in response to stress	11/338	25/5716	5.54992e-08	1.40511e-06	9.71902e-07	Cited2/Ppp1r15a/Cebpb/Egr1/Hmox1/Jun/Ddit3/Hif1a/Klf2/Creb3l3/Atf4	11	BP	hypoxia > normoxia spalax FC>2	clusterProfiler
GO:0023057	negative regulation of signaling	53/338	420/5716	5.58347e-08	1.40511e-06	9.71902e-07	Skil/Klf4/Strn3/Dusp1/Ddit4/Cry2/Dusp5/Adrb2/Agt/Egr1/Hmox1/Il1b/Prnp/Bcl2l1/Adm/Il6st/Nfkbia/Per1/Xbp1/Rnf152/Ier3/Ddit3/Rgs4/Hif1a/Foxp1/Rora/Dusp7/Bcl6/Asxl1/Pmepa1/Errfi1/Midn/Ubash3b/Atxn7/Gpd1l/Smad6/Notch4/Thbs1/Gdpd5/Rgs3/Foxm1/Grk6/Glrx/Pim3/Trib1/Smad7/Hipk3/Cish/Plk2/Bambi/Ackr3/Rgs2/Socs3	53	BP	hypoxia > normoxia spalax FC>2	clusterProfiler
GO:0044238	primary metabolic process	248/338	3423/5716	6.39489e-08	1.59872e-06	1.10582e-06	Relb/LOC100361444/Nt5c2/LOC100909544/LOC100909712/Mtfr2/Kmt2b/Ccnl1/Skil/Rbm3/Cited2/Klf4/Nfil3/Strn3/Tdg/Dusp1/Usp2/Txnip/Klf9/Fabp5/Ddit4/Samsn1/Cry2/Ppp1r15a/Dusp5/Acly/Adrb2/Agt/Cebpb/Egr1/Hmox1/Il1b/Jun/Junb/Jund/Ldha/Me1/Myc/Xab2/Nos3/Nifk/Pde4b/Trib3/Retsat/Mafk/Prnp/Sdc4/Bcl2l1/Dnajb9/Adm/Gadd45a/Stat3/Il6st/Dgat2/Mxd3/Il10/Thrsp/Timp3/Nfkbia/Id3/Id2/Asns/Plau/Gys2/Igfbp1/Zeb1/Ppara/Per1/…	248	BP	hypoxia > normoxia spalax FC>2	clusterProfiler
GO:0002237	response to molecule of bacterial origin	25/338	127/5716	6.49777e-08	1.61383e-06	1.11627e-06	Lcn2/Cebpb/Il1b/Jun/Junb/Jund/Nos3/Pde4b/Adm/Il10/Kcnj8/Nfkbia/Plau/Xbp1/Gch1/Hif1a/Foxp1/Zc3h12a/Fos/Ripk2/Sash1/Cxcl16/Mta1/Trib1/Socs3	25	BP	hypoxia > normoxia spalax FC>2	clusterProfiler
GO:0051239	regulation of multicellular organismal process	83/338	801/5716	6.71096e-08	1.65595e-06	1.1454e-06	Relb/Bbs2/Skil/Cited2/Klf4/Usp2/Lama5/Cry2/Ppp1r15a/Adrb2/Agt/Cebpb/Egr1/Hmox1/Il1b/Jun/Jund/Myc/Nos3/Pde4b/Prnp/Adm/Il4r/Stat3/Il6st/Il10/Nfkbia/Id3/Id2/Plau/Zeb1/Per1/Xbp1/Gpat4/Ctdp1/Ddit3/Fndc3b/Sgk1/Hif1a/Ifrd1/Foxp1/Rab21/Rora/Mapk8ip3/Trim16/Bcl6/Klf2/Agpat2/Sfn/Zc3h12a/Errfi1/Fos/Ubash3b/Ulk1/Pcid2/Cd83/Tead1/Ripk2/Shb/Gpd1l/Hdac4/Sash1/Maff/Notch4/Apold1/Thbs1/Gdpd5/Atoh8/Mafb/Zfp703/Tlr…	83	BP	hypoxia > normoxia spalax FC>2	clusterProfiler
GO:0001817	regulation of cytokine production	28/338	157/5716	9.59961e-08	2.35056e-06	1.62586e-06	Relb/Klf4/Cebpb/Hmox1/Il1b/Pde4b/Prnp/Il4r/Il10/Per1/Xbp1/Ddit3/Hif1a/Foxp1/Rora/Trim16/Bcl6/Klf2/Agpat2/Zc3h12a/Errfi1/Cd83/Ripk2/Thbs1/Tlr8/Atf4/Zfp36/Dll1	28	BP	hypoxia > normoxia spalax FC>2	clusterProfiler
GO:0034097	response to cytokine	34/338	216/5716	9.64968e-08	2.35056e-06	1.62586e-06	Relb/Bbs2/Skil/Klf4/Nfil3/Lcn2/Egr1/Il1b/Jun/Junb/Jund/Myc/Nos3/Bcl2l1/Il4r/Stat3/Il6st/Timp3/Il1r1/Xbp1/Gch1/Hif1a/Rora/Klf2/Fos/Sbno2/Ripk2/Hdac4/Thbs1/Cxcl16/Foxf1/Cish/Ackr3/Socs3	34	BP	hypoxia > normoxia spalax FC>2	clusterProfiler
GO:0046483	heterocycle metabolic process	156/338	1875/5716	9.71587e-08	2.35161e-06	1.62659e-06	Relb/Nt5c2/LOC100909544/LOC100909712/Mtfr2/Ccnl1/Skil/Rbm3/Cited2/Klf4/Nfil3/Strn3/Tdg/Dusp1/Usp2/Txnip/Klf9/Ddit4/Cry2/Ppp1r15a/Dusp5/Adrb2/Agt/Cebpb/Egr1/Hmox1/Il1b/Jun/Junb/Jund/Ldha/Me1/Myc/Xab2/Nos3/Pde4b/Trib3/Mafk/Prnp/Adm/Stat3/Mxd3/Il10/Thrsp/Nfkbia/Id3/Id2/Zeb1/Ppara/Per1/Eme1/Qtrtd1/Tfip11/Xbp1/Rnmt/Rbbp8/Dhx38/Ak4/Gch1/Bclaf1/Zfp36l1/Pprc1/Ier3/Brd2/Ddit3/Hif1a/Ifrd1/Pltp/Mcm6/Hivep2/…	156	BP	hypoxia > normoxia spalax FC>2	clusterProfiler
GO:0009968	negative regulation of signal transduction	50/338	393/5716	1.08234e-07	2.60309e-06	1.80053e-06	Skil/Klf4/Strn3/Dusp1/Ddit4/Cry2/Dusp5/Adrb2/Agt/Egr1/Hmox1/Il1b/Prnp/Bcl2l1/Adm/Il6st/Nfkbia/Per1/Xbp1/Rnf152/Ier3/Ddit3/Rgs4/Hif1a/Foxp1/Rora/Dusp7/Bcl6/Asxl1/Pmepa1/Errfi1/Ubash3b/Atxn7/Gpd1l/Smad6/Notch4/Thbs1/Gdpd5/Rgs3/Foxm1/Grk6/Glrx/Trib1/Smad7/Hipk3/Cish/Bambi/Ackr3/Rgs2/Socs3	50	BP	hypoxia > normoxia spalax FC>2	clusterProfiler
GO:0010648	negative regulation of cell communication	53/338	429/5716	1.14316e-07	2.73209e-06	1.88976e-06	Skil/Klf4/Strn3/Dusp1/Ddit4/Cry2/Dusp5/Adrb2/Agt/Egr1/Hmox1/Il1b/Prnp/Bcl2l1/Adm/Il6st/Nfkbia/Per1/Xbp1/Rnf152/Ier3/Ddit3/Rgs4/Hif1a/Foxp1/Rora/Dusp7/Bcl6/Asxl1/Pmepa1/Errfi1/Midn/Ubash3b/Atxn7/Gpd1l/Smad6/Notch4/Thbs1/Gdpd5/Rgs3/Foxm1/Grk6/Glrx/Pim3/Trib1/Smad7/Hipk3/Cish/Plk2/Bambi/Ackr3/Rgs2/Socs3	53	BP	hypoxia > normoxia spalax FC>2	clusterProfiler
GO:0032922	circadian regulation of gene expression	12/338	32/5716	1.16124e-07	2.7409e-06	1.89585e-06	Relb/Usp2/Cry2/Id2/Ppara/Per1/Rora/Kdm5a/Csnk1d/Mta1/Atf4/Bhlhe40	12	BP	hypoxia > normoxia spalax FC>2	clusterProfiler
GO:0008283	cell proliferation	69/338	627/5716	1.16128e-07	2.7409e-06	1.89585e-06	LOC100361444/Cited2/Klf4/Txnip/Klf9/Lama5/Ddit4/Ppp1r15a/Adrb2/Agt/Cebpb/Egr1/Hmox1/Il1b/Jun/Junb/Jund/Myc/Nos3/Prnp/Bcl2l1/Adm/Il4r/Stat3/Il6st/Il10/Nfkbia/Id3/Id2/Plau/Zeb1/Xbp1/Zfp36l1/Irs2/Tpd52/Fndc3b/Sgk1/Hif1a/Ifrd1/Foxp1/Tp53inp1/Ndrg1/Rora/Bcl6/Ptpn14/Tacc2/Sfn/Errfi1/Klf11/RGD1309079/Pak1ip1/Tead1/Ripk2/Shb/Mtss1/Hdac4/Smad6/Thbs1/Ern1/Atoh8/Egln3/Foxm1/Nolc1/Zfp703/Jarid2/Foxf1/Trib1/N…	69	BP	hypoxia > normoxia spalax FC>2	clusterProfiler
GO:0016310	phosphorylation	79/338	758/5716	1.20803e-07	2.83365e-06	1.96001e-06	LOC100909712/Ccnl1/Klf4/Dusp1/Ddit4/Samsn1/Ppp1r15a/Dusp5/Ipmk/Adrb2/Agt/Il1b/Jun/Myc/Trib3/Prnp/Sdc4/Gadd45a/Stat3/Il6st/Plau/Ppara/Per1/Xbp1/Riok1/Chka/Ak4/Irs2/Stk10/Ier3/Sgk1/Hif1a/Gadd45b/Dusp7/Sema4c/Mapk8ip3/Ripk4/Itpkc/Pmepa1/Sfn/Map3k6/Errfi1/Midn/Ubash3b/Cnppd1/Nek6/Ppp1r1b/Ulk1/Atxn7/Ppil4/Gtf2h1/Tead1/Ccne2/Ripk2/Shb/St3gal1/Gpd1l/Hdac4/Sash1/Smad6/Thbs1/Ern1/Nrbf2/Foxm1/Grk6/Csnk1d/P…	79	BP	hypoxia > normoxia spalax FC>2	clusterProfiler
GO:0048514	blood vessel morphogenesis	32/338	198/5716	1.25724e-07	2.92798e-06	2.02526e-06	Cited2/Klf4/Ppp1r15a/Adrb2/Agt/Hmox1/Il1b/Jun/Junb/Nos3/Adm/Plau/Xbp1/Col4a1/Rasip1/Zfp36l1/Hif1a/Rora/Tiparp/Zc3h12a/Shb/Sash1/Notch4/Apold1/Thbs1/Adam15/Foxm1/Foxf1/Nr4a1/Smad7/Ackr3/Efna1	32	BP	hypoxia > normoxia spalax FC>2	clusterProfiler
GO:0051196	regulation of coenzyme metabolic process	9/338	17/5716	1.26898e-07	2.92798e-06	2.02526e-06	Ddit4/Me1/Myc/Stat3/Ppara/Ier3/Hif1a/Hdac4/Pdk4	9	BP	hypoxia > normoxia spalax FC>2	clusterProfiler
GO:0010941	regulation of cell death	64/338	565/5716	1.27136e-07	2.92798e-06	2.02526e-06	Skil/Cited2/Klf4/Dusp1/Txnip/Ddit4/Ppp1r15a/Adrb2/Agt/Cebpb/Egr1/Hmox1/Il1b/Jun/Junb/Jund/Ldha/Myc/Nos3/Prnp/Bcl2l1/Adm/Gadd45a/Stat3/Il10/Id3/Asns/Ppara/Xbp1/Bclaf1/Irs2/Phlda1/Stk10/Ier3/Ddit3/Sgk1/Hif1a/Foxp1/Tp53inp1/Moap1/Gadd45b/Bcl6/Sfn/Map3k6/Klf11/Ulk1/Pcid2/Ripk2/Hdac4/Rras2/Smad6/Thbs1/Egln3/Glrx/Pim3/Mertk/Nr4a1/Atf4/Hipk3/Plk2/Ackr3/Bnip3/Pdk4/Socs3	64	BP	hypoxia > normoxia spalax FC>2	clusterProfiler
GO:0043207	response to external biotic stimulus	37/338	250/5716	1.31466e-07	2.99145e-06	2.06916e-06	Ddit4/Lcn2/Cebpb/Il1b/Jun/Junb/Jund/Nos3/Pde4b/Bcl2l1/Adm/Il4r/Il10/Kcnj8/Nfkbia/Plau/Xbp1/Gch1/Ier3/Hif1a/Foxp1/Trem1/Itpkc/Zc3h12a/Fos/Cotl1/Ripk2/Mtss1/Sash1/Cxcl16/Mta1/Tlr8/Trib1/Ackr3/Bnip3/Pdk4/Socs3	37	BP	hypoxia > normoxia spalax FC>2	clusterProfiler
GO:0051707	response to other organism	37/338	250/5716	1.31466e-07	2.99145e-06	2.06916e-06	Ddit4/Lcn2/Cebpb/Il1b/Jun/Junb/Jund/Nos3/Pde4b/Bcl2l1/Adm/Il4r/Il10/Kcnj8/Nfkbia/Plau/Xbp1/Gch1/Ier3/Hif1a/Foxp1/Trem1/Itpkc/Zc3h12a/Fos/Cotl1/Ripk2/Mtss1/Sash1/Cxcl16/Mta1/Tlr8/Trib1/Ackr3/Bnip3/Pdk4/Socs3	37	BP	hypoxia > normoxia spalax FC>2	clusterProfiler
GO:0051094	positive regulation of developmental process	50/338	396/5716	1.38243e-07	3.12691e-06	2.16285e-06	Bbs2/Skil/Cited2/Usp2/Adrb2/Agt/Cebpb/Egr1/Hmox1/Il1b/Jun/Junb/Jund/Myc/Nos3/Adm/Il4r/Il6st/Id2/Zeb1/Xbp1/Fndc3b/Sgk1/Hif1a/Foxp1/Rab21/Mapk8ip3/Trim16/Bcl6/Sfn/Zc3h12a/Fos/Pcid2/Cd83/Tead1/Ripk2/Shb/Sash1/Notch4/Thbs1/Gdpd5/Atoh8/Zfp703/Ppp1r13l/Trib1/Adamts1/Klf10/Bambi/Bnip3/Socs3	50	BP	hypoxia > normoxia spalax FC>2	clusterProfiler
GO:0051241	negative regulation of multicellular organismal process	44/338	328/5716	1.5026e-07	3.37862e-06	2.33696e-06	Relb/Bbs2/Klf4/Usp2/Cry2/Adrb2/Agt/Hmox1/Il1b/Myc/Nos3/Pde4b/Prnp/Adm/Il4r/Stat3/Il10/Nfkbia/Id3/Id2/Plau/Ctdp1/Ddit3/Fndc3b/Hif1a/Ifrd1/Foxp1/Bcl6/Klf2/Zc3h12a/Errfi1/Ubash3b/Ulk1/Cd83/Shb/Hdac4/Thbs1/Mafb/Trib1/Zfp36/Plk2/Dll1/Rgs2/Efna1	44	BP	hypoxia > normoxia spalax FC>2	clusterProfiler
GO:0042127	regulation of cell proliferation	58/338	494/5716	1.61494e-07	3.60986e-06	2.49691e-06	Klf4/Txnip/Klf9/Lama5/Ppp1r15a/Adrb2/Agt/Cebpb/Egr1/Hmox1/Il1b/Jun/Junb/Jund/Myc/Nos3/Prnp/Bcl2l1/Adm/Il4r/Stat3/Il6st/Il10/Nfkbia/Id3/Id2/Plau/Zeb1/Xbp1/Irs2/Tpd52/Fndc3b/Sgk1/Hif1a/Foxp1/Tp53inp1/Ndrg1/Bcl6/Ptpn14/Sfn/Errfi1/Klf11/Tead1/Ripk2/Mtss1/Hdac4/Smad6/Thbs1/Atoh8/Egln3/Foxm1/Nolc1/Zfp703/Jarid2/Foxf1/Trib1/Nr4a1/Bambi	58	BP	hypoxia > normoxia spalax FC>2	clusterProfiler
GO:0001933	negative regulation of protein phosphorylation	28/338	161/5716	1.66982e-07	3.7107e-06	2.56665e-06	Klf4/Dusp1/Ddit4/Samsn1/Ppp1r15a/Dusp5/Il1b/Jun/Trib3/Prnp/Gadd45a/Per1/Gadd45b/Dusp7/Pmepa1/Errfi1/Ubash3b/Ppp1r1b/Shb/Gpd1l/Smad6/Foxm1/Trib1/Smad7/Hipk3/Cish/Rgs2/Socs3	28	BP	hypoxia > normoxia spalax FC>2	clusterProfiler
GO:0043065	positive regulation of apoptotic process	34/338	221/5716	1.70843e-07	3.77445e-06	2.61075e-06	Skil/Dusp1/Txnip/Ppp1r15a/Adrb2/Agt/Egr1/Il1b/Jun/Ldha/Myc/Nos3/Bcl2l1/Adm/Gadd45a/Il10/Id3/Xbp1/Bclaf1/Phlda1/Ddit3/Hif1a/Tp53inp1/Moap1/Gadd45b/Bcl6/Klf11/Ripk2/Hdac4/Thbs1/Egln3/Nr4a1/Atf4/Bnip3	34	BP	hypoxia > normoxia spalax FC>2	clusterProfiler
GO:0043627	response to estrogen	22/338	107/5716	1.84087e-07	4.04352e-06	2.79686e-06	Cited2/Strn3/Dusp1/Txnip/Adrb2/Hmox1/Il1b/Ldha/Myc/Nos3/Il4r/Stat3/Il10/Timp3/Rbbp8/Hif1a/Smad6/Gjb2/Glrx/Zfp703/Hnrnpd/Socs3	22	BP	hypoxia > normoxia spalax FC>2	clusterProfiler
GO:0023051	regulation of signaling	93/338	956/5716	1.85432e-07	4.04967e-06	2.80111e-06	Skil/Cited2/Klf4/Strn3/Dusp1/Ddit4/Cry2/Dusp5/Adrb2/Agt/Egr1/Hmox1/Il1b/Jun/Myc/Gpsm1/Trib3/Prnp/Bcl2l1/Adm/Gadd45a/Stat3/Vav1/Il6st/Il10/Nfkbia/Plau/Igfbp1/Zeb1/Per1/Xbp1/Bclaf1/Rnf152/Irs2/Ier3/Ddit3/Rgs4/Hif1a/Foxp1/Tp53inp1/Moap1/Gadd45b/Rora/Dusp7/Sema4c/Mapk8ip3/Telo2/Trim16/Bcl6/Cdkn2aip/Asxl1/Pmepa1/Map3k6/Errfi1/Midn/Ubash3b/RGD1309079/Nek6/Ulk1/Atxn7/Ankrd10/Sipa1l2/Ripk2/Gpd1l/Sash1/Sm…	93	BP	hypoxia > normoxia spalax FC>2	clusterProfiler
GO:0009653	anatomical structure morphogenesis	86/338	860/5716	1.87449e-07	4.07031e-06	2.81539e-06	Bbs2/Skil/Cited2/Klf4/Dusp1/Lama5/Ppp1r15a/Dusp5/Ipmk/Adrb2/Agt/Cebpb/Hmox1/Il1b/Jun/Junb/Myc/Nos3/Sdc4/Bcl2l1/Adm/Il4r/Stat3/Il10/Id3/Id2/Plau/Zeb1/Ppara/Xbp1/Col4a1/Rasip1/Zfp36l1/Fndc3b/Sgk1/Hif1a/Ifrd1/Foxp1/Rcc2/Rab21/Ext1/Rora/Sema4c/Mapk8ip3/Bcl6/Iqcb1/Ripk4/Ets2/Ptpn14/B3gnt2/Klf2/Ablim3/Tiparp/Asxl1/Zc3h12a/Errfi1/Sbno2/Ulk1/Mthfd1l/Tead1/Shb/Mtss1/Csrnp1/Sash1/Notch4/Apold1/Thbs1/Atoh8/…	86	BP	hypoxia > normoxia spalax FC>2	clusterProfiler
GO:0043068	positive regulation of programmed cell death	34/338	222/5716	1.91042e-07	4.12476e-06	2.85306e-06	Skil/Dusp1/Txnip/Ppp1r15a/Adrb2/Agt/Egr1/Il1b/Jun/Ldha/Myc/Nos3/Bcl2l1/Adm/Gadd45a/Il10/Id3/Xbp1/Bclaf1/Phlda1/Ddit3/Hif1a/Tp53inp1/Moap1/Gadd45b/Bcl6/Klf11/Ripk2/Hdac4/Thbs1/Egln3/Nr4a1/Atf4/Bnip3	34	BP	hypoxia > normoxia spalax FC>2	clusterProfiler
GO:0044260	cellular macromolecule metabolic process	212/338	2815/5716	1.95103e-07	4.18865e-06	2.89724e-06	Relb/LOC100361444/Nt5c2/LOC100909544/LOC100909712/Mtfr2/Kmt2b/Ccnl1/Skil/Rbm3/Cited2/Klf4/Nfil3/Strn3/Tdg/Dusp1/Usp2/Txnip/Klf9/Ddit4/Samsn1/Cry2/Ppp1r15a/Dusp5/Adrb2/Agt/Cebpb/Egr1/Hmox1/Il1b/Jun/Junb/Jund/Myc/Xab2/Nifk/Trib3/Mafk/Prnp/Sdc4/Bcl2l1/Dnajb9/Adm/Gadd45a/Stat3/Il6st/Mxd3/Il10/Thrsp/Timp3/Nfkbia/Id3/Id2/Gys2/Zeb1/Ppara/Per1/Tfip11/Xbp1/Riok1/Ctdp1/Rnmt/Rbbp8/Dhx38/Bclaf1/Arrdc4/Zfp36l…	212	BP	hypoxia > normoxia spalax FC>2	clusterProfiler
GO:0006915	apoptotic process	68/338	623/5716	2.02659e-07	4.32643e-06	2.99255e-06	Mtfr2/Skil/Cited2/Klf4/Dusp1/Txnip/Ddit4/Lcn2/Ppp1r15a/Adrb2/Agt/Cebpb/Egr1/Hmox1/Il1b/Jun/Ldha/Myc/Nos3/Trib3/Prnp/Bcl2l1/Adm/Gadd45a/Stat3/Il10/Id3/Asns/Xbp1/Bclaf1/Zfp36l1/Rnf152/Irs2/Phlda1/Stk10/Ier3/Ddit3/Sgk1/Hif1a/Foxp1/Tp53inp1/Moap1/Gadd45b/Bcl6/Rrp8/Sfn/Map3k6/Zc3h12a/Klf11/Nek6/Pcid2/Ripk2/Hdac4/Smad6/Thbs1/Ern1/Egln3/Pim3/Mertk/Ppp1r13l/Nr4a1/Atf4/Hipk3/Plk2/Ackr3/Bnip3/Pdk4/Socs3	68	BP	hypoxia > normoxia spalax FC>2	clusterProfiler
GO:0012501	programmed cell death	69/338	636/5716	2.04354e-07	4.33825e-06	3.00072e-06	Mtfr2/Skil/Cited2/Klf4/Dusp1/Txnip/Ddit4/Lcn2/Ppp1r15a/Adrb2/Agt/Cebpb/Egr1/Hmox1/Il1b/Jun/Ldha/Myc/Nos3/Trib3/Prnp/Bcl2l1/Adm/Gadd45a/Stat3/Il10/Id3/Asns/Xbp1/Bclaf1/Zfp36l1/Rnf152/Irs2/Phlda1/Stk10/Ier3/Ddit3/Sgk1/Hif1a/Foxp1/Tp53inp1/Moap1/Gadd45b/Bcl6/Rrp8/Sfn/Map3k6/Zc3h12a/Klf11/Nek6/Pcid2/Ripk2/Hdac4/Smad6/Thbs1/Ern1/Egln3/Glrx/Pim3/Mertk/Ppp1r13l/Nr4a1/Atf4/Hipk3/Plk2/Ackr3/Bnip3/Pdk4/Soc…	69	BP	hypoxia > normoxia spalax FC>2	clusterProfiler
GO:2000026	regulation of multicellular organismal development	61/338	536/5716	2.26275e-07	4.77692e-06	3.30415e-06	Skil/Cited2/Klf4/Usp2/Lama5/Ppp1r15a/Adrb2/Agt/Cebpb/Egr1/Hmox1/Il1b/Jun/Myc/Nos3/Adm/Il4r/Stat3/Il6st/Nfkbia/Id2/Plau/Zeb1/Xbp1/Ctdp1/Ddit3/Sgk1/Hif1a/Ifrd1/Foxp1/Rab21/Mapk8ip3/Trim16/Bcl6/Sfn/Errfi1/Fos/Ubash3b/Ulk1/Pcid2/Cd83/Ripk2/Shb/Hdac4/Sash1/Maff/Notch4/Apold1/Thbs1/Gdpd5/Atoh8/Mafb/Zfp703/Trib1/Adamts1/Zfp36/Klf10/Plk2/Bambi/Dll1/Efna1	61	BP	hypoxia > normoxia spalax FC>2	clusterProfiler
GO:0051193	regulation of cofactor metabolic process	9/338	18/5716	2.40672e-07	5.05278e-06	3.49495e-06	Ddit4/Me1/Myc/Stat3/Ppara/Ier3/Hif1a/Hdac4/Pdk4	9	BP	hypoxia > normoxia spalax FC>2	clusterProfiler
GO:0006139	nucleobase-containing compound metabolic process	150/338	1806/5716	2.55086e-07	5.32597e-06	3.68392e-06	Relb/Nt5c2/LOC100909544/LOC100909712/Mtfr2/Ccnl1/Skil/Rbm3/Cited2/Klf4/Nfil3/Strn3/Tdg/Dusp1/Usp2/Txnip/Klf9/Ddit4/Cry2/Ppp1r15a/Dusp5/Adrb2/Agt/Cebpb/Egr1/Hmox1/Il1b/Jun/Junb/Jund/Ldha/Me1/Myc/Xab2/Nos3/Pde4b/Trib3/Mafk/Prnp/Adm/Stat3/Mxd3/Il10/Thrsp/Nfkbia/Id3/Id2/Zeb1/Ppara/Per1/Eme1/Qtrtd1/Tfip11/Xbp1/Rnmt/Rbbp8/Dhx38/Ak4/Bclaf1/Zfp36l1/Pprc1/Ier3/Brd2/Ddit3/Hif1a/Ifrd1/Mcm6/Hivep2/Foxp1/Tp53…	150	BP	hypoxia > normoxia spalax FC>2	clusterProfiler
GO:0051246	regulation of protein metabolic process	92/338	949/5716	2.62444e-07	5.44965e-06	3.76947e-06	LOC100361444/LOC100909712/Kmt2b/Ccnl1/Rbm3/Klf4/Dusp1/Usp2/Ddit4/Samsn1/Cry2/Ppp1r15a/Dusp5/Adrb2/Agt/Cebpb/Egr1/Il1b/Jun/Myc/Nifk/Trib3/Prnp/Sdc4/Bcl2l1/Gadd45a/Il6st/Il10/Timp3/Nfkbia/Per1/Xbp1/Arrdc4/Zfp36l1/Stk10/Ier3/Gadd45b/Dusp7/Sema4c/Mapk8ip3/Usp36/Bcl6/Klf2/Ell/Usp38/Tiparp/Pmepa1/Kdm3a/Kdm5a/Sfn/Map3k6/Errfi1/Lpin1/Ubash3b/Cnppd1/Nek6/Ppp1r1b/Zfand2a/Cpeb2/Pcid2/Ppil4/Tead1/Ccne2/Ripk2…	92	BP	hypoxia > normoxia spalax FC>2	clusterProfiler
GO:0031400	negative regulation of protein modification process	35/338	236/5716	2.80194e-07	5.78661e-06	4.00254e-06	Klf4/Dusp1/Ddit4/Samsn1/Cry2/Ppp1r15a/Dusp5/Il1b/Jun/Nifk/Trib3/Prnp/Gadd45a/Per1/Gadd45b/Dusp7/Ell/Pmepa1/Kdm3a/Kdm5a/Errfi1/Ubash3b/Ppp1r1b/Pcid2/Shb/Gpd1l/Smad6/Foxm1/Jarid2/Trib1/Smad7/Hipk3/Cish/Rgs2/Socs3	35	BP	hypoxia > normoxia spalax FC>2	clusterProfiler
GO:0031399	regulation of protein modification process	67/338	617/5716	3.10394e-07	6.37566e-06	4.40998e-06	LOC100909712/Kmt2b/Ccnl1/Klf4/Dusp1/Ddit4/Samsn1/Cry2/Ppp1r15a/Dusp5/Adrb2/Agt/Egr1/Il1b/Jun/Nifk/Trib3/Prnp/Sdc4/Gadd45a/Il6st/Per1/Xbp1/Arrdc4/Stk10/Gadd45b/Dusp7/Sema4c/Mapk8ip3/Bcl6/Ell/Pmepa1/Kdm3a/Kdm5a/Sfn/Map3k6/Errfi1/Lpin1/Ubash3b/Cnppd1/Ppp1r1b/Pcid2/Ppil4/Tead1/Ccne2/Ripk2/Shb/Rassf1/Gpd1l/Hdac4/Sash1/Smad6/Thbs1/Ern1/Foxm1/Csnk1d/Mta1/Jarid2/Tlr8/Trib1/Smad7/Hipk3/Cish/Ackr3/Rgs2/Soc…	67	BP	hypoxia > normoxia spalax FC>2	clusterProfiler
GO:0090304	nucleic acid metabolic process	138/338	1626/5716	3.14795e-07	6.4313e-06	4.44847e-06	Relb/LOC100909544/LOC100909712/Mtfr2/Ccnl1/Skil/Rbm3/Cited2/Klf4/Nfil3/Strn3/Tdg/Dusp1/Usp2/Txnip/Klf9/Cry2/Ppp1r15a/Dusp5/Adrb2/Agt/Cebpb/Egr1/Hmox1/Il1b/Jun/Junb/Jund/Myc/Xab2/Trib3/Mafk/Prnp/Stat3/Mxd3/Il10/Thrsp/Nfkbia/Id3/Id2/Zeb1/Ppara/Per1/Eme1/Tfip11/Xbp1/Rnmt/Rbbp8/Dhx38/Bclaf1/Zfp36l1/Pprc1/Ier3/Brd2/Ddit3/Hif1a/Ifrd1/Mcm6/Hivep2/Foxp1/Tp53inp1/Fcf1/Rora/Parp3/Trim16/Bcl6/Nfkbiz/Ripk4/E…	138	BP	hypoxia > normoxia spalax FC>2	clusterProfiler
GO:0043170	macromolecule metabolic process	223/338	3021/5716	3.24724e-07	6.59867e-06	4.56423e-06	Relb/LOC100361444/Nt5c2/LOC100909544/LOC100909712/Mtfr2/Kmt2b/Bbs2/Ccnl1/Skil/Rbm3/Cited2/Klf4/Nfil3/Strn3/Tdg/Dusp1/Usp2/Txnip/Klf9/Ddit4/Lcn2/Samsn1/Cry2/Ppp1r15a/Dusp5/Adrb2/Agt/Cebpb/Egr1/Hmox1/Il1b/Jun/Junb/Jund/Myc/Xab2/Nifk/Trib3/Mafk/Prnp/Sdc4/Bcl2l1/Dnajb9/Adm/Gadd45a/Stat3/Il6st/Mxd3/Il10/Thrsp/Timp3/Nfkbia/Id3/Id2/Plau/Gys2/Zeb1/Ppara/Per1/Eme1/Tfip11/Xbp1/Riok1/Ctdp1/Rnmt/Rbbp8/Dhx38/…	223	BP	hypoxia > normoxia spalax FC>2	clusterProfiler
GO:0048534	hematopoietic or lymphoid organ development	37/338	259/5716	3.30416e-07	6.67862e-06	4.61953e-06	Relb/Cited2/Klf4/Cebpb/Egr1/Il1b/Jun/Junb/Myc/Il4r/Vav1/Nfkbia/Id2/Zeb1/Xbp1/Zfp36l1/Tpd52/Hif1a/Foxp1/Rora/Bcl6/Klf2/Tiparp/Fos/Sbno2/Ubash3b/Pcid2/Cd83/Ripk2/Shb/Mafb/Mertk/Jarid2/Trib1/Zfp36/Klf10/Dll1	37	BP	hypoxia > normoxia spalax FC>2	clusterProfiler
GO:0030097	hemopoiesis	36/338	249/5716	3.57213e-07	7.17245e-06	4.96111e-06	Relb/Cited2/Klf4/Cebpb/Egr1/Il1b/Jun/Junb/Myc/Il4r/Vav1/Nfkbia/Id2/Zeb1/Xbp1/Zfp36l1/Tpd52/Hif1a/Foxp1/Rora/Bcl6/Klf2/Tiparp/Fos/Sbno2/Ubash3b/Pcid2/Cd83/Ripk2/Shb/Mafb/Mertk/Trib1/Zfp36/Klf10/Dll1	36	BP	hypoxia > normoxia spalax FC>2	clusterProfiler
GO:0071704	organic substance metabolic process	252/338	3546/5716	3.58622e-07	7.17245e-06	4.96111e-06	Relb/LOC100361444/Nt5c2/LOC100909544/LOC100909712/Mtfr2/Kmt2b/Bbs2/Ccnl1/Skil/Rbm3/Cited2/Klf4/Nfil3/Strn3/Tdg/Dusp1/Usp2/Txnip/Klf9/Fabp5/Ddit4/Lcn2/Samsn1/Cry2/Ppp1r15a/Dusp5/Ipmk/Acly/Adrb2/Agt/Cebpb/Egr1/Hmox1/Il1b/Jun/Junb/Jund/Ldha/Me1/Myc/Xab2/Nos3/Nifk/Pde4b/Trib3/Retsat/Mafk/Prnp/Sdc4/Bcl2l1/Dnajb9/Adm/Gadd45a/Stat3/Il6st/Dgat2/Mxd3/Il10/Thrsp/Timp3/Nfkbia/Id3/Id2/Asns/Plau/Gys2/Igfbp1/Z…	252	BP	hypoxia > normoxia spalax FC>2	clusterProfiler
GO:0060429	epithelium development	47/338	373/5716	3.67705e-07	7.3156e-06	5.06013e-06	Skil/Cited2/Klf4/Txnip/Lama5/Ipmk/Agt/Cebpb/Il1b/Jun/Myc/Sdc4/Adm/Il10/Id3/Id2/Gja4/Zeb1/Ppara/Xbp1/Gpat4/Col4a1/Rasip1/Zfp36l1/Fndc3b/Hif1a/Foxp1/Sema4c/Trim16/Ripk4/Klf2/Agpat2/Sfn/Errfi1/Mthfd1l/Tead1/Mtss1/Maff/Smad6/Notch4/Apold1/Atoh8/Tgm1/Zfp703/Foxf1/Dll1/Socs3	47	BP	hypoxia > normoxia spalax FC>2	clusterProfiler
GO:0035710	CD4-positive, alpha-beta T cell activation	9/338	19/5716	4.3364e-07	8.58245e-06	5.93639e-06	Relb/Cebpb/Il4r/Foxp1/Rora/Bcl6/Cd83/Ripk2/Shb	9	BP	hypoxia > normoxia spalax FC>2	clusterProfiler
GO:0043086	negative regulation of catalytic activity	37/338	262/5716	4.43956e-07	8.74111e-06	6.04614e-06	Klf4/Dusp1/Txnip/Cry2/Ppp1r15a/Dusp5/Agt/Il1b/Nos3/Nifk/Trib3/Bcl2l1/Gadd45a/Timp3/Irs2/Rcc2/Gadd45b/Dusp7/Ell/Kdm5a/Sfn/Errfi1/Midn/Ubash3b/Ppp1r1b/Cpeb2/Pcid2/Shb/Thbs1/Calu/Trib1/Nr4a1/Smad7/Hipk3/Cish/Rgs2/Socs3	37	BP	hypoxia > normoxia spalax FC>2	clusterProfiler
GO:0009612	response to mechanical stimulus	20/338	95/5716	4.51144e-07	8.83685e-06	6.11236e-06	Cited2/Txnip/Agt/Egr1/Il1b/Jun/Junb/Jund/Myc/Nos3/Gadd45a/Timp3/Nfkbia/Asns/Hif1a/Fos/Hdac4/Thbs1/Tlr8/Bnip3	20	BP	hypoxia > normoxia spalax FC>2	clusterProfiler
GO:0010942	positive regulation of cell death	35/338	241/5716	4.70973e-07	9.17794e-06	6.34829e-06	Skil/Dusp1/Txnip/Ddit4/Ppp1r15a/Adrb2/Agt/Egr1/Il1b/Jun/Ldha/Myc/Nos3/Bcl2l1/Adm/Gadd45a/Il10/Id3/Xbp1/Bclaf1/Phlda1/Ddit3/Hif1a/Tp53inp1/Moap1/Gadd45b/Bcl6/Klf11/Ripk2/Hdac4/Thbs1/Egln3/Nr4a1/Atf4/Bnip3	35	BP	hypoxia > normoxia spalax FC>2	clusterProfiler
GO:0009611	response to wounding	36/338	252/5716	4.82706e-07	9.35859e-06	6.47324e-06	Klf4/Fabp5/Adrb2/Agt/Egr1/Hmox1/Il1b/Jun/Myc/Nos3/Sdc4/Adm/Il10/Timp3/Id3/Plau/Il1r1/Igfbp1/Ppara/Per1/Ier3/Hif1a/Ifrd1/Foxp1/Rora/Bcl6/Sbno2/Ubash3b/Thbs1/Adam15/Calu/Mta1/Mertk/Foxf1/Zfp36/Socs3	36	BP	hypoxia > normoxia spalax FC>2	clusterProfiler
GO:0045321	leukocyte activation	32/338	210/5716	5.03716e-07	9.71634e-06	6.7207e-06	Relb/Samsn1/Cebpb/Egr1/Hmox1/Il1b/Jun/Prnp/Il4r/Vav1/Il6st/Il10/Id2/Zeb1/Xbp1/Zfp36l1/Irs2/Tpd52/Foxp1/Ndrg1/Rora/Bcl6/Sbno2/Pcid2/Cd83/Ripk2/Shb/Thbs1/Mafb/Mertk/Tlr8/Foxf1	32	BP	hypoxia > normoxia spalax FC>2	clusterProfiler
GO:0051726	regulation of cell cycle	43/338	331/5716	5.2613e-07	1.00975e-05	6.9843e-06	LOC100909712/Ccnl1/Skil/Cited2/Dusp1/Usp2/Il1b/Jun/Junb/Jund/Myc/Bcl2l1/Gadd45a/Id3/Id2/Asns/Ccng2/Stk10/Ier3/Ddit3/Sgk1/Tp53inp1/Rcc2/Gadd45b/Parp3/Rrp8/Sfn/Map3k6/Mad2l1bp/Cnppd1/Nek6/Pcid2/Ccne2/Shb/Rassf1/Thbs1/Ern1/Gdpd5/Foxm1/Pim3/Zfp703/Nr4a1/Plk2	43	BP	hypoxia > normoxia spalax FC>2	clusterProfiler
GO:0001775	cell activation	36/338	253/5716	5.32953e-07	1.0177e-05	7.03932e-06	Relb/Samsn1/Adrb2/Agt/Cebpb/Egr1/Hmox1/Il1b/Jun/Prnp/Il4r/Vav1/Il6st/Il10/Id2/Zeb1/Xbp1/Zfp36l1/Irs2/Tpd52/Foxp1/Ndrg1/Rora/Bcl6/Sbno2/Ubash3b/Pcid2/Cd83/Ripk2/Shb/Apold1/Thbs1/Mafb/Mertk/Tlr8/Foxf1	36	BP	hypoxia > normoxia spalax FC>2	clusterProfiler
GO:0032268	regulation of cellular protein metabolic process	86/338	882/5716	5.86827e-07	1.11497e-05	7.71214e-06	LOC100361444/LOC100909712/Kmt2b/Ccnl1/Rbm3/Klf4/Dusp1/Usp2/Ddit4/Samsn1/Cry2/Ppp1r15a/Dusp5/Adrb2/Agt/Egr1/Il1b/Jun/Myc/Nifk/Trib3/Prnp/Sdc4/Bcl2l1/Gadd45a/Il6st/Il10/Timp3/Nfkbia/Per1/Xbp1/Arrdc4/Zfp36l1/Stk10/Gadd45b/Dusp7/Sema4c/Mapk8ip3/Usp36/Bcl6/Ell/Usp38/Pmepa1/Kdm3a/Kdm5a/Sfn/Map3k6/Errfi1/Lpin1/Ubash3b/Cnppd1/Nek6/Ppp1r1b/Zfand2a/Cpeb2/Pcid2/Ppil4/Tead1/Ccne2/Ripk2/Shb/Rassf1/Gpd1l/Hdac4…	86	BP	hypoxia > normoxia spalax FC>2	clusterProfiler
GO:0032269	negative regulation of cellular protein metabolic process	45/338	356/5716	6.14108e-07	1.161e-05	8.03052e-06	Klf4/Dusp1/Ddit4/Samsn1/Cry2/Ppp1r15a/Dusp5/Agt/Il1b/Jun/Nifk/Trib3/Prnp/Bcl2l1/Gadd45a/Il10/Timp3/Per1/Gadd45b/Dusp7/Ell/Pmepa1/Kdm3a/Kdm5a/Sfn/Errfi1/Ubash3b/Ppp1r1b/Cpeb2/Pcid2/Shb/Gpd1l/Smad6/Thbs1/Foxm1/Jarid2/Trib1/Nr4a1/Hnrnpd/Zfp36/Smad7/Hipk3/Cish/Rgs2/Socs3	45	BP	hypoxia > normoxia spalax FC>2	clusterProfiler
GO:0080134	regulation of response to stress	53/338	452/5716	6.32471e-07	1.1898e-05	8.2297e-06	Mtfr2/Skil/Klf4/Ppp1r15a/Adrb2/Agt/Il1b/Myc/Bcl2l1/Gadd45a/Vav1/Il10/Nfkbia/Plau/Il1r1/Per1/Xbp1/Gch1/Bclaf1/Ier3/Slc22a3/Hif1a/Foxp1/Gadd45b/Rora/Trem1/Sema4c/Mapk8ip3/Usp36/Bcl6/Slc1a4/Itpkc/Errfi1/Sbno2/Ubash3b/Ulk1/Tbc1d14/Ripk2/Mtss1/Sash1/Thbs1/Ern1/Foxm1/Glrx/Mta1/Tlr8/Foxf1/Atf4/Zfp36/Hipk3/Ackr3/Pdk4/Socs3	53	BP	hypoxia > normoxia spalax FC>2	clusterProfiler
GO:0000302	response to reactive oxygen species	20/338	97/5716	6.43521e-07	1.20462e-05	8.33223e-06	Klf4/Dusp1/Txnip/Lcn2/Hmox1/Il1b/Jun/Ldha/Nos3/Bcl2l1/Il1r1/Gch1/Ddit3/Hif1a/Klf2/Fos/Thbs1/Glrx/Hnrnpd/Bnip3	20	BP	hypoxia > normoxia spalax FC>2	clusterProfiler
GO:1901360	organic cyclic compound metabolic process	157/338	1942/5716	6.70554e-07	1.24907e-05	8.63969e-06	Relb/Nt5c2/LOC100909544/LOC100909712/Mtfr2/Ccnl1/Skil/Rbm3/Cited2/Klf4/Nfil3/Strn3/Tdg/Dusp1/Usp2/Txnip/Klf9/Ddit4/Cry2/Ppp1r15a/Dusp5/Adrb2/Agt/Cebpb/Egr1/Hmox1/Il1b/Jun/Junb/Jund/Ldha/Me1/Myc/Xab2/Nos3/Pde4b/Trib3/Mafk/Prnp/Adm/Stat3/Mxd3/Il10/Thrsp/Nfkbia/Id3/Id2/Zeb1/Ppara/Per1/Eme1/Qtrtd1/Tfip11/Xbp1/Rnmt/Rbbp8/Dhx38/Ak4/Gch1/Bclaf1/Zfp36l1/Pprc1/Ier3/Brd2/Ddit3/Hif1a/Ifrd1/Pltp/Mcm6/Hivep2/…	157	BP	hypoxia > normoxia spalax FC>2	clusterProfiler
GO:0043067	regulation of programmed cell death	58/338	516/5716	7.27511e-07	1.34856e-05	9.32784e-06	Skil/Cited2/Klf4/Dusp1/Txnip/Ppp1r15a/Adrb2/Agt/Cebpb/Egr1/Hmox1/Il1b/Jun/Ldha/Myc/Nos3/Prnp/Bcl2l1/Adm/Gadd45a/Stat3/Il10/Id3/Asns/Xbp1/Bclaf1/Irs2/Phlda1/Stk10/Ier3/Ddit3/Sgk1/Hif1a/Foxp1/Tp53inp1/Moap1/Gadd45b/Bcl6/Sfn/Map3k6/Klf11/Pcid2/Ripk2/Hdac4/Smad6/Thbs1/Egln3/Glrx/Pim3/Mertk/Nr4a1/Atf4/Hipk3/Plk2/Ackr3/Bnip3/Pdk4/Socs3	58	BP	hypoxia > normoxia spalax FC>2	clusterProfiler
GO:0045444	fat cell differentiation	18/338	81/5716	7.39047e-07	1.36329e-05	9.42974e-06	LOC100361444/Bbs2/Klf4/Adrb2/Cebpb/Trib3/Id2/Xbp1/Ddit3/Fndc3b/Rora/Asxl1/Zc3h12a/Lpin1/Smad6/Nr4a1/Bnip3/Rgs2	18	BP	hypoxia > normoxia spalax FC>2	clusterProfiler
GO:0006725	cellular aromatic compound metabolic process	152/338	1866/5716	7.46409e-07	1.37022e-05	9.47767e-06	Relb/Nt5c2/LOC100909544/LOC100909712/Mtfr2/Ccnl1/Skil/Rbm3/Cited2/Klf4/Nfil3/Strn3/Tdg/Dusp1/Usp2/Txnip/Klf9/Ddit4/Cry2/Ppp1r15a/Dusp5/Adrb2/Agt/Cebpb/Egr1/Hmox1/Il1b/Jun/Junb/Jund/Ldha/Me1/Myc/Xab2/Nos3/Pde4b/Trib3/Mafk/Prnp/Adm/Stat3/Mxd3/Il10/Thrsp/Nfkbia/Id3/Id2/Zeb1/Ppara/Per1/Eme1/Qtrtd1/Tfip11/Xbp1/Rnmt/Rbbp8/Dhx38/Ak4/Gch1/Bclaf1/Zfp36l1/Pprc1/Ier3/Brd2/Ddit3/Hif1a/Ifrd1/Mcm6/Hivep2/Foxp1…	152	BP	hypoxia > normoxia spalax FC>2	clusterProfiler
GO:0006952	defense response	42/338	324/5716	7.67764e-07	1.40054e-05	9.68739e-06	Relb/Ddit4/Lcn2/Adrb2/Agt/Cebpb/Hmox1/Il1b/Myc/Adm/Il4r/Stat3/Vav1/Il10/Kcnj8/Nfkbia/Il1r1/Per1/Gch1/Ier3/Hif1a/Foxp1/Rora/Trem1/Bcl6/Nfkbiz/Itpkc/Sbno2/Cotl1/Ripk2/Mtss1/Thbs1/Cxcl16/Adam15/Mta1/Tlr8/Foxf1/Zfp36/Ackr3/Bnip3/Pdk4/Socs3	42	BP	hypoxia > normoxia spalax FC>2	clusterProfiler
GO:0031329	regulation of cellular catabolic process	39/338	290/5716	7.70297e-07	1.40054e-05	9.68739e-06	Dusp1/Usp2/Ddit4/Adrb2/Il1b/Myc/Trib3/Stat3/Il10/Timp3/Ppara/Xbp1/Rasip1/Rnf152/Irs2/Ier3/Slc22a3/Hif1a/Tp53inp1/Trem1/Usp36/Slc1a4/Usp38/Itpkc/Ppp1r3c/Zc3h12a/Abhd5/Nek6/Zfand2a/Ulk1/Tbc1d14/Pcid2/Hdac4/Nrbf2/Csnk1d/Trib1/Zfp36/Smad7/Plk2	39	BP	hypoxia > normoxia spalax FC>2	clusterProfiler
GO:0051240	positive regulation of multicellular organismal process	53/338	457/5716	8.97754e-07	1.62451e-05	1.12365e-05	Bbs2/Skil/Cited2/Usp2/Adrb2/Agt/Cebpb/Egr1/Hmox1/Il1b/Jun/Jund/Myc/Nos3/Pde4b/Adm/Il4r/Il6st/Il10/Id2/Plau/Zeb1/Xbp1/Ddit3/Sgk1/Hif1a/Foxp1/Rab21/Rora/Mapk8ip3/Trim16/Bcl6/Agpat2/Sfn/Fos/Pcid2/Cd83/Tead1/Ripk2/Shb/Sash1/Notch4/Thbs1/Gdpd5/Atoh8/Zfp703/Tlr8/Trib1/Adamts1/Atf4/Klf10/Bambi/Rgs2	53	BP	hypoxia > normoxia spalax FC>2	clusterProfiler
GO:1901653	cellular response to peptide	23/338	126/5716	9.15447e-07	1.64488e-05	1.13775e-05	Klf4/Klf9/Egr1/Il1b/Myc/Trib3/Stat3/Igfbp1/Xbp1/Irs2/Sgk1/Hif1a/Klf2/Errfi1/Lpin1/Klf11/Cpeb2/Ripk2/Nr4a1/Klf10/Cish/Pdk4/Socs3	23	BP	hypoxia > normoxia spalax FC>2	clusterProfiler
GO:0042981	regulation of apoptotic process	57/338	507/5716	9.17671e-07	1.64488e-05	1.13775e-05	Skil/Cited2/Klf4/Dusp1/Txnip/Ppp1r15a/Adrb2/Agt/Cebpb/Egr1/Hmox1/Il1b/Jun/Ldha/Myc/Nos3/Prnp/Bcl2l1/Adm/Gadd45a/Stat3/Il10/Id3/Asns/Xbp1/Bclaf1/Irs2/Phlda1/Stk10/Ier3/Ddit3/Sgk1/Hif1a/Foxp1/Tp53inp1/Moap1/Gadd45b/Bcl6/Sfn/Map3k6/Klf11/Pcid2/Ripk2/Hdac4/Smad6/Thbs1/Egln3/Pim3/Mertk/Nr4a1/Atf4/Hipk3/Plk2/Ackr3/Bnip3/Pdk4/Socs3	57	BP	hypoxia > normoxia spalax FC>2	clusterProfiler
GO:0009617	response to bacterium	26/338	156/5716	1.1029e-06	1.96761e-05	1.36097e-05	Lcn2/Cebpb/Il1b/Jun/Junb/Jund/Nos3/Pde4b/Adm/Il10/Kcnj8/Nfkbia/Plau/Xbp1/Gch1/Hif1a/Foxp1/Trem1/Zc3h12a/Fos/Ripk2/Sash1/Cxcl16/Mta1/Trib1/Socs3	26	BP	hypoxia > normoxia spalax FC>2	clusterProfiler
GO:0071216	cellular response to biotic stimulus	17/338	75/5716	1.12291e-06	1.98648e-05	1.37403e-05	Txnip/Lcn2/Il1b/Nos3/Pde4b/Il10/Nfkbia/Plau/Eme1/Xbp1/Ddit3/Hif1a/Zc3h12a/Ripk2/Sash1/Cxcl16/Trib1	17	BP	hypoxia > normoxia spalax FC>2	clusterProfiler
GO:0045597	positive regulation of cell differentiation	38/338	283/5716	1.12393e-06	1.98648e-05	1.37403e-05	Skil/Cebpb/Il1b/Jun/Junb/Jund/Myc/Adm/Il4r/Il6st/Id2/Zeb1/Xbp1/Fndc3b/Sgk1/Hif1a/Foxp1/Rab21/Mapk8ip3/Trim16/Bcl6/Sfn/Zc3h12a/Fos/Pcid2/Cd83/Tead1/Ripk2/Shb/Gdpd5/Atoh8/Zfp703/Ppp1r13l/Trib1/Adamts1/Klf10/Bambi/Socs3	38	BP	hypoxia > normoxia spalax FC>2	clusterProfiler
GO:0007166	cell surface receptor signaling pathway	68/338	652/5716	1.14468e-06	2.0138e-05	1.39292e-05	Bbs2/Skil/Cited2/Klf4/Txnip/Lama5/Ddit4/Lcn2/Agt/Egr1/Hmox1/Il1b/Jun/Myc/Nos3/Pde4b/Prnp/Bcl2l1/Il4r/Stat3/Vav1/Il6st/Nfkbia/Il1r1/Igfbp1/Zeb1/Xbp1/Irs2/Ddit3/Hif1a/Rcc2/Moap1/Rora/Sema4c/Bcl6/Tiparp/Pmepa1/Errfi1/Fos/Ulk1/Atxn7/Ankrd10/Ripk2/Shb/Csrnp1/Sash1/Smad6/Notch4/Thbs1/Gdpd5/Atoh8/Adam15/Grk6/Glrx/Csnk1d/Amotl2/Zfp703/Foxf1/Trib1/Adamts1/Smad7/Cish/Bambi/Dll1/Ackr3/Pdk4/Socs3/Efna1	68	BP	hypoxia > normoxia spalax FC>2	clusterProfiler
GO:0043367	CD4-positive, alpha-beta T cell differentiation	8/338	16/5716	1.16711e-06	2.04378e-05	1.41366e-05	Relb/Il4r/Foxp1/Rora/Bcl6/Cd83/Ripk2/Shb	8	BP	hypoxia > normoxia spalax FC>2	clusterProfiler
GO:1902107	positive regulation of leukocyte differentiation	12/338	39/5716	1.37875e-06	2.40333e-05	1.66236e-05	Il1b/Jun/Il4r/Id2/Xbp1/Fos/Pcid2/Cd83/Ripk2/Shb/Trib1/Klf10	12	BP	hypoxia > normoxia spalax FC>2	clusterProfiler
GO:0030098	lymphocyte differentiation	19/338	93/5716	1.43025e-06	2.48171e-05	1.71657e-05	Relb/Egr1/Il1b/Il4r/Vav1/Id2/Zeb1/Xbp1/Zfp36l1/Tpd52/Foxp1/Rora/Bcl6/Pcid2/Cd83/Ripk2/Shb/Mafb/Mertk	19	BP	hypoxia > normoxia spalax FC>2	clusterProfiler
GO:0072593	reactive oxygen species metabolic process	20/338	102/5716	1.49458e-06	2.58154e-05	1.78563e-05	Klf4/Ddit4/Agt/Il1b/Nos3/Gadd45a/Stat3/Vav1/Il10/Plau/Gch1/Ier3/Hif1a/Rora/Zc3h12a/Hdac4/Thbs1/Foxm1/Bnip3/Pdk4	20	BP	hypoxia > normoxia spalax FC>2	clusterProfiler
GO:0006468	protein phosphorylation	65/338	618/5716	1.5515e-06	2.66773e-05	1.84524e-05	LOC100909712/Ccnl1/Klf4/Dusp1/Ddit4/Samsn1/Ppp1r15a/Dusp5/Adrb2/Agt/Il1b/Jun/Myc/Trib3/Prnp/Sdc4/Gadd45a/Il6st/Per1/Xbp1/Riok1/Stk10/Sgk1/Gadd45b/Dusp7/Sema4c/Mapk8ip3/Ripk4/Pmepa1/Sfn/Map3k6/Errfi1/Ubash3b/Cnppd1/Nek6/Ppp1r1b/Ulk1/Ppil4/Gtf2h1/Tead1/Ccne2/Ripk2/Shb/St3gal1/Gpd1l/Sash1/Smad6/Thbs1/Ern1/Foxm1/Grk6/Csnk1d/Pim3/Mertk/Tlr8/Trib1/Smad7/Hipk3/Cish/Plk2/Ackr3/Rgs2/Pdk4/Socs3/Efna1	65	BP	hypoxia > normoxia spalax FC>2	clusterProfiler
GO:0002520	immune system development	37/338	276/5716	1.63815e-06	2.8006e-05	1.93715e-05	Relb/Cited2/Klf4/Cebpb/Egr1/Il1b/Jun/Junb/Myc/Il4r/Vav1/Nfkbia/Id2/Zeb1/Xbp1/Zfp36l1/Tpd52/Hif1a/Foxp1/Rora/Bcl6/Klf2/Tiparp/Fos/Sbno2/Ubash3b/Pcid2/Cd83/Ripk2/Shb/Mafb/Mertk/Jarid2/Trib1/Zfp36/Klf10/Dll1	37	BP	hypoxia > normoxia spalax FC>2	clusterProfiler
GO:0002376	immune system process	65/338	619/5716	1.64351e-06	2.8006e-05	1.93715e-05	Relb/Skil/Cited2/Klf4/Nfil3/Ddit4/Lcn2/Samsn1/Cebpb/Egr1/Hmox1/Il1b/Jun/Junb/Myc/Pde4b/Prnp/Adm/Il4r/Vav1/Il6st/Il10/Kcnj8/Nfkbia/Id2/Zeb1/Xbp1/Gch1/Zfp36l1/Irs2/Stk10/Tpd52/Hif1a/Foxp1/Ndrg1/Rora/Trem1/Bcl6/Klf2/Itpkc/Tiparp/Fos/Sbno2/Ubash3b/Pcid2/Cd83/Ripk2/Shb/Mtss1/Smad6/Thbs1/Cxcl16/Mafb/Adam15/Mertk/Jarid2/Tlr8/Foxf1/Trib1/Zfp36/Klf10/Dll1/Ackr3/Bnip3/Pdk4	65	BP	hypoxia > normoxia spalax FC>2	clusterProfiler
GO:0048646	anatomical structure formation involved in morphogenesis	50/338	429/5716	1.65514e-06	2.80782e-05	1.94214e-05	Bbs2/Skil/Cited2/Klf4/Dusp1/Lama5/Ppp1r15a/Dusp5/Ipmk/Adrb2/Agt/Hmox1/Il1b/Jun/Junb/Nos3/Sdc4/Adm/Il4r/Plau/Ppara/Xbp1/Col4a1/Rasip1/Hif1a/Foxp1/Rora/Sema4c/Bcl6/Iqcb1/Ets2/Ptpn14/Ablim3/Zc3h12a/Sbno2/Ulk1/Mthfd1l/Sash1/Notch4/Apold1/Thbs1/Atoh8/Adam15/Csnk1d/Foxf1/Nr4a1/Adamts1/Dll1/Ackr3/Efna1	50	BP	hypoxia > normoxia spalax FC>2	clusterProfiler
GO:0001932	regulation of protein phosphorylation	52/338	456/5716	1.94545e-06	3.28566e-05	2.27265e-05	LOC100909712/Ccnl1/Klf4/Dusp1/Ddit4/Samsn1/Ppp1r15a/Dusp5/Adrb2/Agt/Il1b/Jun/Trib3/Prnp/Sdc4/Gadd45a/Il6st/Per1/Xbp1/Stk10/Gadd45b/Dusp7/Sema4c/Mapk8ip3/Pmepa1/Sfn/Map3k6/Errfi1/Ubash3b/Cnppd1/Ppp1r1b/Ppil4/Tead1/Ccne2/Ripk2/Shb/Gpd1l/Sash1/Smad6/Thbs1/Ern1/Foxm1/Csnk1d/Tlr8/Trib1/Smad7/Hipk3/Cish/Ackr3/Rgs2/Socs3/Efna1	52	BP	hypoxia > normoxia spalax FC>2	clusterProfiler
GO:0030217	T cell differentiation	15/338	62/5716	2.01946e-06	3.39555e-05	2.34867e-05	Relb/Egr1/Il1b/Il4r/Vav1/Zeb1/Xbp1/Zfp36l1/Foxp1/Rora/Bcl6/Cd83/Ripk2/Shb/Mafb	15	BP	hypoxia > normoxia spalax FC>2	clusterProfiler
GO:0050790	regulation of catalytic activity	74/338	743/5716	2.08112e-06	3.471e-05	2.40085e-05	LOC100909712/Ccnl1/Klf4/Dusp1/Txnip/Cry2/Ppp1r15a/Dusp5/Adrb2/Agt/Il1b/Jun/Myc/Nos3/Nifk/Gpsm1/Trib3/Sdc4/Bcl2l1/Gadd45a/Vav1/Timp3/Gch1/Rasip1/Arrdc4/Irs2/Stk10/Rgs4/Hif1a/Rcc2/Gadd45b/Rhpn1/Dusp7/Mapk8ip3/Bcl6/Ell/Ppp1r3c/Kdm5a/Sfn/Map3k6/Errfi1/Midn/Ubash3b/Abhd5/Cnppd1/Ppp1r1b/Cpeb2/Tbc1d14/Pcid2/Sipa1l2/Tead1/Sh2d3c/Ccne2/Shb/Wdr43/Sash1/Azin2/Tbc1d15/Mid1ip1/Thbs1/Ern1/Garnl3/Rgs3/Egln3/Nrb…	74	BP	hypoxia > normoxia spalax FC>2	clusterProfiler
GO:0043470	regulation of carbohydrate catabolic process	8/338	17/5716	2.09173e-06	3.471e-05	2.40085e-05	Ddit4/Myc/Stat3/Ppara/Ier3/Hif1a/Ppp1r3c/Hdac4	8	BP	hypoxia > normoxia spalax FC>2	clusterProfiler
GO:0043471	regulation of cellular carbohydrate catabolic process	8/338	17/5716	2.09173e-06	3.471e-05	2.40085e-05	Ddit4/Myc/Stat3/Ppara/Ier3/Hif1a/Ppp1r3c/Hdac4	8	BP	hypoxia > normoxia spalax FC>2	clusterProfiler
GO:0071496	cellular response to external stimulus	34/338	246/5716	2.22308e-06	3.67291e-05	2.54052e-05	Lcn2/Ppp1r15a/Adrb2/Agt/Egr1/Hmox1/Il1b/Jun/Ldha/Nos3/Slc2a1/Gadd45a/Asns/Xbp1/Rnf152/Slc22a3/Hif1a/Tp53inp1/Zfp593/Trem1/Usp36/Slc1a4/Itpkc/Rrp8/Fos/Ulk1/Tbc1d14/Hdac4/Tlr8/Adamts1/Atf4/Klf10/Bnip3/Pdk4	34	BP	hypoxia > normoxia spalax FC>2	clusterProfiler
GO:1901654	response to ketone	18/338	87/5716	2.24376e-06	3.69103e-05	2.55305e-05	Klf4/Dusp1/Txnip/Klf9/Adrb2/Il1b/Junb/Myc/Nos3/Bcl2l1/Klf2/Errfi1/Fos/Gjb2/Thbs1/Adamts1/Hnrnpd/Socs3	18	BP	hypoxia > normoxia spalax FC>2	clusterProfiler
GO:0051248	negative regulation of protein metabolic process	46/338	385/5716	2.28978e-06	3.7505e-05	2.59418e-05	Klf4/Dusp1/Ddit4/Samsn1/Cry2/Ppp1r15a/Dusp5/Agt/Il1b/Jun/Nifk/Trib3/Prnp/Bcl2l1/Gadd45a/Il10/Timp3/Per1/Gadd45b/Dusp7/Ell/Pmepa1/Kdm3a/Kdm5a/Sfn/Errfi1/Ubash3b/Ppp1r1b/Cpeb2/Pcid2/Shb/Gpd1l/Azin2/Smad6/Thbs1/Foxm1/Jarid2/Trib1/Nr4a1/Hnrnpd/Zfp36/Smad7/Hipk3/Cish/Rgs2/Socs3	46	BP	hypoxia > normoxia spalax FC>2	clusterProfiler
GO:0002682	regulation of immune system process	42/338	338/5716	2.39255e-06	3.90202e-05	2.69899e-05	Samsn1/Cebpb/Hmox1/Il1b/Jun/Myc/Pde4b/Prnp/Il4r/Vav1/Il6st/Il10/Nfkbia/Id2/Zeb1/Xbp1/Irs2/Stk10/Hif1a/Foxp1/Rora/Trem1/Bcl6/Itpkc/Fos/Ubash3b/Pcid2/Cd83/Ripk2/Shb/Mtss1/Thbs1/Mafb/Mertk/Tlr8/Foxf1/Trib1/Zfp36/Klf10/Dll1/Ackr3/Pdk4	42	BP	hypoxia > normoxia spalax FC>2	clusterProfiler
GO:0097305	response to alcohol	28/338	183/5716	2.484e-06	4.03385e-05	2.79017e-05	Klf4/Strn3/Dusp1/Txnip/Klf9/Adrb2/Egr1/Il1b/Junb/Myc/Nos3/Bcl2l1/Stat3/Il10/Rbbp8/Hif1a/Tp53inp1/Rora/Klf2/Errfi1/Fos/Gjb2/Thbs1/Glrx/Zfp703/Adamts1/Hnrnpd/Socs3	28	BP	hypoxia > normoxia spalax FC>2	clusterProfiler
GO:2000377	regulation of reactive oxygen species metabolic process	15/338	63/5716	2.51037e-06	4.05932e-05	2.80779e-05	Klf4/Agt/Il1b/Gadd45a/Stat3/Il10/Plau/Gch1/Ier3/Hif1a/Zc3h12a/Hdac4/Thbs1/Foxm1/Bnip3	15	BP	hypoxia > normoxia spalax FC>2	clusterProfiler
GO:0009790	embryo development	45/338	375/5716	2.65424e-06	4.27378e-05	2.95613e-05	Skil/Cited2/Klf4/Dusp1/Lama5/Dusp5/Ipmk/Cebpb/Junb/Myc/Xab2/Nos3/Sdc4/Bcl2l1/Adm/Il10/Id3/Id2/Zeb1/Rbbp8/Zfp36l1/Ddit3/Hif1a/Foxp1/Vezt/Ext1/Sema4c/Mapk8ip3/Ets2/Klf2/Ell/Sec24d/Emg1/Mthfd1l/Tead1/Mtss1/Maff/Smad6/Atoh8/Mafb/Ppp1r13l/Foxf1/Dll1/Socs3/Efna1	45	BP	hypoxia > normoxia spalax FC>2	clusterProfiler
GO:0050865	regulation of cell activation	23/338	134/5716	2.78849e-06	4.471e-05	3.09255e-05	Samsn1/Adrb2/Cebpb/Hmox1/Il1b/Prnp/Il4r/Il6st/Il10/Id2/Zeb1/Xbp1/Irs2/Rora/Bcl6/Ubash3b/Pcid2/Cd83/Ripk2/Shb/Thbs1/Mertk/Foxf1	23	BP	hypoxia > normoxia spalax FC>2	clusterProfiler
GO:0002287	alpha-beta T cell activation involved in immune response	7/338	13/5716	2.99439e-06	4.72144e-05	3.26577e-05	Relb/Il4r/Foxp1/Rora/Bcl6/Ripk2/Shb	7	BP	hypoxia > normoxia spalax FC>2	clusterProfiler
GO:0002293	alpha-beta T cell differentiation involved in immune response	7/338	13/5716	2.99439e-06	4.72144e-05	3.26577e-05	Relb/Il4r/Foxp1/Rora/Bcl6/Ripk2/Shb	7	BP	hypoxia > normoxia spalax FC>2	clusterProfiler
GO:0002294	CD4-positive, alpha-beta T cell differentiation involved in immune response	7/338	13/5716	2.99439e-06	4.72144e-05	3.26577e-05	Relb/Il4r/Foxp1/Rora/Bcl6/Ripk2/Shb	7	BP	hypoxia > normoxia spalax FC>2	clusterProfiler
GO:0042093	T-helper cell differentiation	7/338	13/5716	2.99439e-06	4.72144e-05	3.26577e-05	Relb/Il4r/Foxp1/Rora/Bcl6/Ripk2/Shb	7	BP	hypoxia > normoxia spalax FC>2	clusterProfiler
GO:0006807	nitrogen compound metabolic process	170/338	2196/5716	3.17702e-06	4.98871e-05	3.45064e-05	Relb/Nt5c2/LOC100909544/LOC100909712/Mtfr2/Ccnl1/Skil/Rbm3/Cited2/Klf4/Nfil3/Strn3/Tdg/Dusp1/Usp2/Txnip/Klf9/Fabp5/Ddit4/Cry2/Ppp1r15a/Dusp5/Adrb2/Agt/Cebpb/Egr1/Hmox1/Il1b/Jun/Junb/Jund/Ldha/Me1/Myc/Xab2/Nos3/Pde4b/Trib3/Mafk/Prnp/Adm/Stat3/Mxd3/Il10/Thrsp/Nfkbia/Id3/Id2/Asns/Zeb1/Ppara/Per1/Eme1/Qtrtd1/Tfip11/Xbp1/Gpat4/Rnmt/Rbbp8/Chka/Dhx38/Ak4/Gch1/Ethe1/Bclaf1/Zfp36l1/Pprc1/Ier3/Brd2/Ddit3/H…	170	BP	hypoxia > normoxia spalax FC>2	clusterProfiler
GO:0098602	single organism cell adhesion	33/338	239/5716	3.23517e-06	5.05911e-05	3.49934e-05	Relb/Cited2/Klf4/Lama5/Adrb2/Cebpb/Egr1/Il1b/Prnp/Il4r/Vav1/Il6st/Zeb1/Xbp1/Zfp36l1/Stk10/Fndc3b/Foxp1/Rcc2/Vezt/Rora/Bcl6/Ubash3b/Cd83/Ripk2/Shb/Mafb/Adam15/Mertk/Zfp703/Foxf1/Smad7/Efna1	33	BP	hypoxia > normoxia spalax FC>2	clusterProfiler
GO:0006954	inflammatory response	24/338	146/5716	3.72198e-06	5.79653e-05	4.0094e-05	Relb/Adrb2/Agt/Cebpb/Hmox1/Il1b/Il4r/Stat3/Il10/Il1r1/Per1/Ier3/Hif1a/Foxp1/Rora/Bcl6/Nfkbiz/Sbno2/Thbs1/Mta1/Tlr8/Foxf1/Zfp36/Socs3	24	BP	hypoxia > normoxia spalax FC>2	clusterProfiler
GO:0071241	cellular response to inorganic substance	15/338	65/5716	3.82368e-06	5.93061e-05	4.10214e-05	Hmox1/Jun/Junb/Jund/Nos3/Prnp/Id2/Ddit3/Hif1a/Fos/Thbs1/Ern1/Atf4/Hnrnpd/Bnip3	15	BP	hypoxia > normoxia spalax FC>2	clusterProfiler
GO:0060644	mammary gland epithelial cell differentiation	5/338	5716-06-01	4.01324e-06	6.19931e-05	4.288e-05	Cebpb/Id2/Hif1a/Zfp703/Foxf1	5	BP	hypoxia > normoxia spalax FC>2	clusterProfiler
GO:1903708	positive regulation of hemopoiesis	13/338	50/5716	4.13999e-06	6.36922e-05	4.40552e-05	Il1b/Jun/Il4r/Id2/Xbp1/Hif1a/Fos/Pcid2/Cd83/Ripk2/Shb/Trib1/Klf10	13	BP	hypoxia > normoxia spalax FC>2	clusterProfiler
GO:0007292	female gamete generation	10/338	30/5716	4.74622e-06	7.27244e-05	5.03027e-05	Kmt2b/Agt/Il1b/Myc/Nos3/Il4r/Plau/Il1r1/Shb/Adamts1	10	BP	hypoxia > normoxia spalax FC>2	clusterProfiler
GO:0034641	cellular nitrogen compound metabolic process	162/338	2081/5716	5.09415e-06	7.77421e-05	5.37734e-05	Relb/Nt5c2/LOC100909544/LOC100909712/Mtfr2/Ccnl1/Skil/Rbm3/Cited2/Klf4/Nfil3/Strn3/Tdg/Dusp1/Usp2/Txnip/Klf9/Fabp5/Ddit4/Cry2/Ppp1r15a/Dusp5/Adrb2/Agt/Cebpb/Egr1/Hmox1/Il1b/Jun/Junb/Jund/Ldha/Me1/Myc/Xab2/Nos3/Pde4b/Trib3/Mafk/Prnp/Adm/Stat3/Mxd3/Il10/Thrsp/Nfkbia/Id3/Id2/Asns/Zeb1/Ppara/Per1/Eme1/Qtrtd1/Tfip11/Xbp1/Gpat4/Rnmt/Rbbp8/Chka/Dhx38/Ak4/Gch1/Ethe1/Bclaf1/Zfp36l1/Pprc1/Ier3/Brd2/Ddit3/H…	162	BP	hypoxia > normoxia spalax FC>2	clusterProfiler
GO:0002694	regulation of leukocyte activation	21/338	120/5716	5.5601e-06	8.45136e-05	5.84572e-05	Samsn1/Cebpb/Hmox1/Il1b/Prnp/Il4r/Il6st/Il10/Id2/Zeb1/Xbp1/Irs2/Rora/Bcl6/Pcid2/Cd83/Ripk2/Shb/Thbs1/Mertk/Foxf1	21	BP	hypoxia > normoxia spalax FC>2	clusterProfiler
GO:0048659	smooth muscle cell proliferation	12/338	44/5716	5.67999e-06	8.52065e-05	5.89365e-05	Klf4/Agt/Egr1/Hmox1/Jun/Myc/Nos3/Id2/Hif1a/Foxp1/Hdac4/Trib1	12	BP	hypoxia > normoxia spalax FC>2	clusterProfiler
GO:0002292	T cell differentiation involved in immune response	7/338	14/5716	5.68626e-06	8.52065e-05	5.89365e-05	Relb/Il4r/Foxp1/Rora/Bcl6/Ripk2/Shb	7	BP	hypoxia > normoxia spalax FC>2	clusterProfiler
GO:0006110	regulation of glycolytic process	7/338	14/5716	5.68626e-06	8.52065e-05	5.89365e-05	Ddit4/Myc/Stat3/Ppara/Ier3/Hif1a/Hdac4	7	BP	hypoxia > normoxia spalax FC>2	clusterProfiler
GO:0033002	muscle cell proliferation	14/338	59/5716	5.69538e-06	8.52065e-05	5.89365e-05	Klf4/Agt/Egr1/Hmox1/Jun/Myc/Nos3/Stat3/Id2/Hif1a/Foxp1/RGD1309079/Hdac4/Trib1	14	BP	hypoxia > normoxia spalax FC>2	clusterProfiler
GO:0050727	regulation of inflammatory response	15/338	67/5716	5.7195e-06	8.52318e-05	5.89539e-05	Adrb2/Agt/Il1b/Il10/Il1r1/Per1/Ier3/Foxp1/Rora/Bcl6/Sbno2/Mta1/Foxf1/Zfp36/Socs3	15	BP	hypoxia > normoxia spalax FC>2	clusterProfiler
GO:0046632	alpha-beta T cell differentiation	8/338	19/5716	5.85545e-06	8.69169e-05	6.01195e-05	Relb/Il4r/Foxp1/Rora/Bcl6/Cd83/Ripk2/Shb	8	BP	hypoxia > normoxia spalax FC>2	clusterProfiler
GO:0030855	epithelial cell differentiation	29/338	203/5716	6.68375e-06	9.88259e-05	6.83568e-05	Skil/Klf4/Txnip/Agt/Cebpb/Il1b/Jun/Id3/Id2/Zeb1/Xbp1/Gpat4/Col4a1/Fndc3b/Hif1a/Foxp1/Trim16/Klf2/Sfn/Errfi1/Mtss1/Maff/Notch4/Apold1/Atoh8/Tgm1/Zfp703/Foxf1/Dll1	29	BP	hypoxia > normoxia spalax FC>2	clusterProfiler
GO:0071229	cellular response to acid chemical	15/338	68/5716	6.95043e-06	0.000102371	7.08088e-05	Klf4/Cebpb/Egr1/Il1b/Myc/Bcl2l1/Dgat2/Zeb1/Xbp1/Col4a1/Hif1a/Tead1/Adamts1/Hnrnpd/Pdk4	15	BP	hypoxia > normoxia spalax FC>2	clusterProfiler
GO:0034405	response to fluid shear stress	9/338	25/5716	6.97829e-06	0.000102384	7.08181e-05	Cited2/Klf4/Nos3/Plau/Xbp1/Klf2/Mtss1/Smad6/Smad7	9	BP	hypoxia > normoxia spalax FC>2	clusterProfiler
GO:0045637	regulation of myeloid cell differentiation	14/338	60/5716	7.03707e-06	0.000102849	7.11399e-05	Cebpb/Jun/Myc/Nfkbia/Id2/Hif1a/Foxp1/Fos/Ubash3b/Mafb/Trib1/Zfp36/Klf10/Dll1	14	BP	hypoxia > normoxia spalax FC>2	clusterProfiler
GO:0009894	regulation of catabolic process	41/338	342/5716	7.93203e-06	0.000115485	7.98801e-05	Dusp1/Usp2/Ddit4/Adrb2/Il1b/Myc/Trib3/Stat3/Il10/Timp3/Ppara/Xbp1/Rasip1/Rnf152/Irs2/Ier3/Slc22a3/Hif1a/Tp53inp1/Trem1/Usp36/Slc1a4/Usp38/Itpkc/Ppp1r3c/Tiparp/Zc3h12a/Abhd5/Nek6/Zfand2a/Ulk1/Tbc1d14/Pcid2/Hdac4/Azin2/Nrbf2/Csnk1d/Trib1/Zfp36/Smad7/Plk2	41	BP	hypoxia > normoxia spalax FC>2	clusterProfiler
GO:1903034	regulation of response to wounding	20/338	114/5716	8.97136e-06	0.000130119	9.0002e-05	Klf4/Adrb2/Agt/Il1b/Myc/Il10/Plau/Il1r1/Per1/Ier3/Foxp1/Rora/Bcl6/Sbno2/Ubash3b/Thbs1/Mta1/Foxf1/Zfp36/Socs3	20	BP	hypoxia > normoxia spalax FC>2	clusterProfiler
GO:0042752	regulation of circadian rhythm	11/338	39/5716	9.84313e-06	0.00014222	9.83723e-05	Usp2/Cry2/Id2/Ppara/Per1/Rora/Csnk1d/Mta1/Hnrnpd/Bhlhe40/Klf10	11	BP	hypoxia > normoxia spalax FC>2	clusterProfiler
GO:0043434	response to peptide hormone	26/338	175/5716	9.96134e-06	0.000143383	9.91765e-05	Cry2/Egr1/Il1b/Junb/Jund/Myc/Nos3/Trib3/Bcl2l1/Adm/Stat3/Il10/Igfbp1/Ppara/Xbp1/Irs2/Sgk1/Hif1a/Trim16/Errfi1/Lpin1/Cpeb2/Nr4a1/Cish/Pdk4/Socs3	26	BP	hypoxia > normoxia spalax FC>2	clusterProfiler
GO:0030811	regulation of nucleotide catabolic process	7/338	15/5716	1.01236e-05	0.000144622	0.000100034	Ddit4/Myc/Stat3/Ppara/Ier3/Hif1a/Hdac4	7	BP	hypoxia > normoxia spalax FC>2	clusterProfiler
GO:0042116	macrophage activation	7/338	15/5716	1.01236e-05	0.000144622	0.000100034	Jun/Il4r/Foxp1/Rora/Sbno2/Thbs1/Tlr8	7	BP	hypoxia > normoxia spalax FC>2	clusterProfiler
GO:0031347	regulation of defense response	24/338	155/5716	1.08052e-05	0.000153781	0.000106369	Adrb2/Agt/Il1b/Vav1/Il10/Nfkbia/Il1r1/Per1/Ier3/Foxp1/Rora/Trem1/Bcl6/Itpkc/Sbno2/Ripk2/Mtss1/Mta1/Tlr8/Foxf1/Zfp36/Ackr3/Pdk4/Socs3	24	BP	hypoxia > normoxia spalax FC>2	clusterProfiler
GO:0007050	cell cycle arrest	12/338	47/5716	1.19743e-05	0.000169785	0.000117439	Skil/Dusp1/Myc/Gadd45a/Id2/Ddit3/Tp53inp1/Rrp8/Rassf1/Thbs1/Ern1/Foxm1	12	BP	hypoxia > normoxia spalax FC>2	clusterProfiler
GO:0071407	cellular response to organic cyclic compound	24/338	156/5716	1.20896e-05	0.000170782	0.000118128	Rbm3/Klf4/Klf9/Ppp1r15a/Egr1/Il1b/Myc/Nos3/Pde4b/Il10/Plau/Ppara/Sgk1/Hif1a/Rora/Klf2/Tiparp/Errfi1/Glrx/Zfp703/Foxf1/Nr4a1/Adamts1/Hnrnpd	24	BP	hypoxia > normoxia spalax FC>2	clusterProfiler
GO:0032879	regulation of localization	76/338	807/5716	1.23629e-05	0.000173996	0.000120351	Bbs2/Cited2/Klf4/Lama5/Cry2/Adrb2/Agt/Egr1/Hmox1/Il1b/Jun/Myc/Nos3/Pde4b/Trib3/Prnp/Sdc4/Bcl2l1/Il4r/Stat3/Il6st/Il10/Kcnj8/Nfkbia/Plau/Ppara/Per1/Xbp1/Irs2/Stk10/Ier3/Ddit3/Sgk1/Hif1a/Pltp/Foxp1/Tp53inp1/Rcc2/Rab21/Trim16/Usp36/Bcl6/Ptpn14/Ablim3/Sfn/Zc3h12a/Midn/Ubash3b/Abhd5/Yrdc/Tbc1d1/Gpd1l/Hdac4/Sash1/Rras2/Azin2/Notch4/Thbs1/Cxcl16/Slc8b1/Atoh8/Adam15/Grk6/Glrx/Pim3/Nolc1/Mertk/Zfp703/Tlr8…	76	BP	hypoxia > normoxia spalax FC>2	clusterProfiler
GO:0030856	regulation of epithelial cell differentiation	11/338	40/5716	1.28688e-05	0.000180449	0.000124814	Il1b/Zeb1/Foxp1/Trim16/Sfn/Errfi1/Maff/Notch4/Apold1/Atoh8/Dll1	11	BP	hypoxia > normoxia spalax FC>2	clusterProfiler
GO:0071248	cellular response to metal ion	13/338	55/5716	1.2924e-05	0.000180556	0.000124888	Hmox1/Jun/Junb/Jund/Nos3/Prnp/Id2/Ddit3/Hif1a/Fos/Ern1/Atf4/Bnip3	13	BP	hypoxia > normoxia spalax FC>2	clusterProfiler
GO:0051348	negative regulation of transferase activity	20/338	117/5716	1.34354e-05	0.000187013	0.000129355	Dusp1/Dusp5/Il1b/Trib3/Gadd45a/Irs2/Gadd45b/Dusp7/Errfi1/Midn/Ubash3b/Ppp1r1b/Pcid2/Shb/Trib1/Smad7/Hipk3/Cish/Rgs2/Socs3	20	BP	hypoxia > normoxia spalax FC>2	clusterProfiler
GO:0002274	myeloid leukocyte activation	12/338	48/5716	1.51299e-05	0.00020983	0.000145137	Relb/Hmox1/Jun/Il4r/Il10/Foxp1/Ndrg1/Rora/Sbno2/Thbs1/Tlr8/Foxf1	12	BP	hypoxia > normoxia spalax FC>2	clusterProfiler
GO:0002573	myeloid leukocyte differentiation	14/338	64/5716	1.56342e-05	0.000216036	0.00014943	Relb/Cited2/Cebpb/Jun/Junb/Myc/Id2/Foxp1/Fos/Sbno2/Ubash3b/Mafb/Trib1/Klf10	14	BP	hypoxia > normoxia spalax FC>2	clusterProfiler
GO:0006979	response to oxidative stress	26/338	180/5716	1.66855e-05	0.000229728	0.0001589	Klf4/Dusp1/Txnip/Lcn2/Hmox1/Il1b/Jun/Ldha/Nos3/Prnp/Bcl2l1/Il1r1/Xbp1/Gch1/Ddit3/Hif1a/Tp53inp1/Klf2/Fos/Cpeb2/Gjb2/Thbs1/Glrx/Atf4/Hnrnpd/Bnip3	26	BP	hypoxia > normoxia spalax FC>2	clusterProfiler
GO:0009991	response to extracellular stimulus	39/338	329/5716	1.75657e-05	0.000240973	0.000166679	Bbs2/Lcn2/Ppp1r15a/Adrb2/Egr1/Hmox1/Il1b/Jun/Ldha/Slc2a1/Adm/Il6st/Timp3/Asns/Zeb1/Ppara/Xbp1/Rnf152/Ddit3/Slc22a3/Hif1a/Tp53inp1/Zfp593/Trem1/Usp36/Slc1a4/Itpkc/Rrp8/Fos/Ulk1/Tbc1d14/Glrx/Adssl1/Adamts1/Atf4/Zfp36/Klf10/Pdk4/Socs3	39	BP	hypoxia > normoxia spalax FC>2	clusterProfiler
GO:0032101	regulation of response to external stimulus	34/338	270/5716	1.77219e-05	0.000242242	0.000167556	Bbs2/Klf4/Adrb2/Agt/Il1b/Il10/Plau/Il1r1/Ppara/Per1/Ier3/Slc22a3/Hif1a/Foxp1/Rora/Trem1/Usp36/Bcl6/Slc1a4/Itpkc/Sbno2/Ubash3b/Ulk1/Tbc1d14/Mtss1/Sash1/Thbs1/Mta1/Foxf1/Trib1/Zfp36/Ackr3/Pdk4/Socs3	34	BP	hypoxia > normoxia spalax FC>2	clusterProfiler
GO:0071222	cellular response to lipopolysaccharide	14/338	65/5716	1.88763e-05	0.000257096	0.000177831	Lcn2/Il1b/Nos3/Pde4b/Il10/Nfkbia/Plau/Xbp1/Hif1a/Zc3h12a/Ripk2/Sash1/Cxcl16/Trib1	14	BP	hypoxia > normoxia spalax FC>2	clusterProfiler
GO:0050866	negative regulation of cell activation	12/338	49/5716	1.89881e-05	0.000257695	0.000178245	Samsn1/Adrb2/Cebpb/Hmox1/Prnp/Il4r/Il10/Id2/Bcl6/Ubash3b/Mertk/Foxf1	12	BP	hypoxia > normoxia spalax FC>2	clusterProfiler
GO:0046631	alpha-beta T cell activation	9/338	28/5716	2.01318e-05	0.000272245	0.000188309	Relb/Cebpb/Il4r/Foxp1/Rora/Bcl6/Cd83/Ripk2/Shb	9	BP	hypoxia > normoxia spalax FC>2	clusterProfiler
GO:0007049	cell cycle	51/338	481/5716	2.02765e-05	0.000273229	0.00018899	LOC100909712/Ccnl1/Skil/Cited2/Mapre1/Dusp1/Usp2/Il1b/Jun/Junb/Jund/Myc/Bcl2l1/Gadd45a/Id3/Id2/Asns/Ctdp1/Ccng2/Rbbp8/Stk10/Ier3/Ddit3/Sgk1/Tp53inp1/Rcc2/Gadd45b/Parp3/Rrp8/Tacc2/Sfn/Map3k6/Klf11/Mad2l1bp/Cnppd1/Nek6/Pcid2/Ccne2/Shb/Wdr43/Rassf1/Thbs1/Ern1/Gdpd5/Foxm1/Csnk1d/Pim3/Zfp703/Slbp/Nr4a1/Plk2	51	BP	hypoxia > normoxia spalax FC>2	clusterProfiler
GO:0002761	regulation of myeloid leukocyte differentiation	10/338	35/5716	2.22206e-05	0.000298368	0.000206378	Cebpb/Jun/Myc/Id2/Foxp1/Fos/Ubash3b/Mafb/Trib1/Klf10	10	BP	hypoxia > normoxia spalax FC>2	clusterProfiler
GO:0030099	myeloid cell differentiation	20/338	121/5716	2.24685e-05	0.000300635	0.000207946	Relb/Cited2/Cebpb/Jun/Junb/Myc/Nfkbia/Id2/Hif1a/Foxp1/Bcl6/Klf2/Fos/Sbno2/Ubash3b/Mafb/Trib1/Zfp36/Klf10/Dll1	20	BP	hypoxia > normoxia spalax FC>2	clusterProfiler
GO:0071219	cellular response to molecule of bacterial origin	14/338	66/5716	2.26966e-05	0.000302621	0.00020932	Lcn2/Il1b/Nos3/Pde4b/Il10/Nfkbia/Plau/Xbp1/Hif1a/Zc3h12a/Ripk2/Sash1/Cxcl16/Trib1	14	BP	hypoxia > normoxia spalax FC>2	clusterProfiler
GO:0031667	response to nutrient levels	38/338	321/5716	2.34191e-05	0.000310078	0.000214478	Bbs2/Lcn2/Ppp1r15a/Adrb2/Egr1/Hmox1/Il1b/Jun/Ldha/Slc2a1/Adm/Il6st/Timp3/Asns/Zeb1/Ppara/Xbp1/Rnf152/Ddit3/Slc22a3/Hif1a/Tp53inp1/Zfp593/Trem1/Usp36/Slc1a4/Itpkc/Rrp8/Ulk1/Tbc1d14/Glrx/Adssl1/Adamts1/Atf4/Zfp36/Klf10/Pdk4/Socs3	38	BP	hypoxia > normoxia spalax FC>2	clusterProfiler
GO:0051338	regulation of transferase activity	38/338	321/5716	2.34191e-05	0.000310078	0.000214478	LOC100909712/Ccnl1/Klf4/Dusp1/Dusp5/Agt/Il1b/Trib3/Sdc4/Gadd45a/Arrdc4/Irs2/Stk10/Gadd45b/Dusp7/Mapk8ip3/Sfn/Map3k6/Errfi1/Midn/Ubash3b/Cnppd1/Ppp1r1b/Pcid2/Tead1/Ccne2/Shb/Sash1/Thbs1/Ern1/Nrbf2/Trib1/Smad7/Hipk3/Cish/Rgs2/Socs3/Efna1	38	BP	hypoxia > normoxia spalax FC>2	clusterProfiler
GO:0009314	response to radiation	25/338	173/5716	2.41616e-05	0.000318799	0.00022051	Dusp1/Usp2/Cry2/Ppp1r15a/Egr1/Il1b/Jun/Junb/Jund/Myc/Bcl2l1/Gadd45a/Id2/Asns/Il1r1/Per1/Sgk1/Hif1a/Tp53inp1/Fos/Polh/Ppp1r1b/Mta1/Bhlhe40/Socs3	25	BP	hypoxia > normoxia spalax FC>2	clusterProfiler
GO:0048660	regulation of smooth muscle cell proliferation	11/338	43/5716	2.727e-05	0.000358568	0.000248018	Klf4/Egr1/Hmox1/Jun/Myc/Nos3/Id2/Hif1a/Foxp1/Hdac4/Trib1	11	BP	hypoxia > normoxia spalax FC>2	clusterProfiler
GO:0009648	photoperiodism	6/338	5716-12-01	2.78929e-05	0.00036299	0.000251077	Usp2/Cry2/Id2/Per1/Mta1/Bhlhe40	6	BP	hypoxia > normoxia spalax FC>2	clusterProfiler
GO:0036003	positive regulation of transcription from RNA polymerase II promoter in response to stress	6/338	5716-12-01	2.78929e-05	0.00036299	0.000251077	Cebpb/Ddit3/Hif1a/Klf2/Creb3l3/Atf4	6	BP	hypoxia > normoxia spalax FC>2	clusterProfiler
GO:0043153	entrainment of circadian clock by photoperiod	6/338	5716-12-01	2.78929e-05	0.00036299	0.000251077	Usp2/Cry2/Id2/Per1/Mta1/Bhlhe40	6	BP	hypoxia > normoxia spalax FC>2	clusterProfiler
GO:0006140	regulation of nucleotide metabolic process	12/338	51/5716	2.93425e-05	0.000380551	0.000263223	Ddit4/Adrb2/Me1/Myc/Nos3/Adm/Stat3/Ppara/Ier3/Hif1a/Hdac4/Thbs1	12	BP	hypoxia > normoxia spalax FC>2	clusterProfiler
GO:0044275	cellular carbohydrate catabolic process	8/338	23/5716	3.08052e-05	0.000398163	0.000275405	Ddit4/Myc/Stat3/Ppara/Ier3/Hif1a/Ppp1r3c/Hdac4	8	BP	hypoxia > normoxia spalax FC>2	clusterProfiler
GO:0001525	angiogenesis	24/338	165/5716	3.15952e-05	0.000406989	0.00028151	Klf4/Ppp1r15a/Adrb2/Agt/Hmox1/Il1b/Jun/Nos3/Adm/Plau/Xbp1/Col4a1/Rasip1/Hif1a/Rora/Zc3h12a/Sash1/Notch4/Apold1/Thbs1/Adam15/Nr4a1/Ackr3/Efna1	24	BP	hypoxia > normoxia spalax FC>2	clusterProfiler
GO:0051704	multi-organism process	57/338	569/5716	3.38029e-05	0.000433956	0.000300163	Kmt2b/Bbs2/Skil/Cited2/Klf9/Ddit4/Lcn2/Adrb2/Agt/Cebpb/Il1b/Jun/Junb/Jund/Myc/Nos3/Pde4b/Bcl2l1/Adm/Il4r/Stat3/Il10/Kcnj8/Nfkbia/Plau/Il1r1/Xbp1/Gch1/Ier3/Hif1a/Foxp1/Trem1/Bcl6/Itpkc/Kdm3a/Kdm5a/Phc2/Zc3h12a/Fos/Ppp1r1b/Cotl1/Ripk2/Shb/Mtss1/Sash1/Gjb2/Cxcl16/Mta1/Mertk/Tlr8/Trib1/Adamts1/Ackr3/Bnip3/Rgs2/Pdk4/Socs3	57	BP	hypoxia > normoxia spalax FC>2	clusterProfiler
GO:0008285	negative regulation of cell proliferation	29/338	221/5716	3.50649e-05	0.000448641	0.000310321	Klf4/Klf9/Ppp1r15a/Agt/Cebpb/Hmox1/Il1b/Jun/Myc/Nos3/Prnp/Adm/Stat3/Il10/Id2/Zeb1/Tp53inp1/Ndrg1/Bcl6/Ptpn14/Sfn/Klf11/Mtss1/Hdac4/Smad6/Thbs1/Atoh8/Jarid2/Trib1	29	BP	hypoxia > normoxia spalax FC>2	clusterProfiler
GO:0016337	single organismal cell-cell adhesion	28/338	210/5716	3.58256e-05	0.000456837	0.000315989	Relb/Cited2/Klf4/Adrb2/Cebpb/Egr1/Il1b/Prnp/Il4r/Vav1/Il6st/Zeb1/Xbp1/Zfp36l1/Stk10/Foxp1/Vezt/Rora/Bcl6/Ubash3b/Cd83/Ripk2/Shb/Mafb/Adam15/Zfp703/Foxf1/Smad7	28	BP	hypoxia > normoxia spalax FC>2	clusterProfiler
GO:0046031	ADP metabolic process	9/338	30/5716	3.7522e-05	0.000476868	0.000329845	Ddit4/Ldha/Myc/Stat3/Ppara/Ak4/Ier3/Hif1a/Hdac4	9	BP	hypoxia > normoxia spalax FC>2	clusterProfiler
GO:0045598	regulation of fat cell differentiation	10/338	37/5716	3.7908e-05	0.000478573	0.000331024	Cebpb/Trib3/Id2/Xbp1/Ddit3/Fndc3b/Rora/Asxl1/Zc3h12a/Lpin1	10	BP	hypoxia > normoxia spalax FC>2	clusterProfiler
GO:1903707	negative regulation of hemopoiesis	10/338	37/5716	3.7908e-05	0.000478573	0.000331024	Myc/Il4r/Nfkbia/Id2/Bcl6/Ubash3b/Mafb/Trib1/Zfp36/Dll1	10	BP	hypoxia > normoxia spalax FC>2	clusterProfiler
GO:0046649	lymphocyte activation	25/338	178/5716	3.95325e-05	0.000497429	0.000344067	Relb/Samsn1/Cebpb/Egr1/Il1b/Prnp/Il4r/Vav1/Il6st/Il10/Id2/Zeb1/Xbp1/Zfp36l1/Irs2/Tpd52/Foxp1/Rora/Bcl6/Pcid2/Cd83/Ripk2/Shb/Mafb/Mertk	25	BP	hypoxia > normoxia spalax FC>2	clusterProfiler
GO:0009416	response to light stimulus	18/338	106/5716	3.9947e-05	0.000499337	0.000345387	Dusp1/Usp2/Cry2/Ppp1r15a/Junb/Jund/Myc/Id2/Asns/Per1/Sgk1/Hif1a/Tp53inp1/Fos/Polh/Ppp1r1b/Mta1/Bhlhe40	18	BP	hypoxia > normoxia spalax FC>2	clusterProfiler
GO:0033673	negative regulation of kinase activity	18/338	106/5716	3.9947e-05	0.000499337	0.000345387	Dusp1/Dusp5/Il1b/Trib3/Gadd45a/Irs2/Gadd45b/Dusp7/Errfi1/Midn/Ubash3b/Ppp1r1b/Shb/Trib1/Hipk3/Cish/Rgs2/Socs3	18	BP	hypoxia > normoxia spalax FC>2	clusterProfiler
GO:0060548	negative regulation of cell death	39/338	341/5716	4.01993e-05	0.000500844	0.000346429	Cited2/Klf4/Dusp1/Ppp1r15a/Agt/Cebpb/Egr1/Hmox1/Il1b/Jun/Myc/Prnp/Bcl2l1/Stat3/Il10/Asns/Ppara/Xbp1/Irs2/Ier3/Sgk1/Hif1a/Foxp1/Bcl6/Sfn/Pcid2/Smad6/Thbs1/Glrx/Pim3/Mertk/Nr4a1/Atf4/Hipk3/Plk2/Ackr3/Bnip3/Pdk4/Socs3	39	BP	hypoxia > normoxia spalax FC>2	clusterProfiler
GO:0034109	homotypic cell-cell adhesion	22/338	147/5716	4.34934e-05	0.000540114	0.000373592	Relb/Adrb2/Cebpb/Egr1/Il1b/Prnp/Il4r/Vav1/Il6st/Zeb1/Xbp1/Zfp36l1/Stk10/Foxp1/Rora/Bcl6/Ubash3b/Cd83/Ripk2/Shb/Mafb/Zfp703	22	BP	hypoxia > normoxia spalax FC>2	clusterProfiler
GO:0036293	response to decreased oxygen levels	22/338	148/5716	4.83693e-05	0.000598707	0.00041412	Cited2/Ddit4/Ppp1r15a/Adrb2/Egr1/Hmox1/Il1b/Ldha/Nos3/Bcl2l1/Adm/Plau/Ppara/Hif1a/Ndrg1/Rora/Kdm3a/Cpeb2/Apold1/Egln3/Bnip3/Socs3	22	BP	hypoxia > normoxia spalax FC>2	clusterProfiler
GO:0045619	regulation of lymphocyte differentiation	10/338	38/5716	4.87838e-05	0.000601878	0.000416313	Il1b/Il4r/Id2/Zeb1/Xbp1/Bcl6/Pcid2/Cd83/Ripk2/Shb	10	BP	hypoxia > normoxia spalax FC>2	clusterProfiler
GO:0009649	entrainment of circadian clock	6/338	13/5716	4.92346e-05	0.000605474	0.0004188	Usp2/Cry2/Id2/Per1/Mta1/Bhlhe40	6	BP	hypoxia > normoxia spalax FC>2	clusterProfiler
GO:0043549	regulation of kinase activity	35/338	296/5716	5.14642e-05	0.000630852	0.000436354	LOC100909712/Ccnl1/Klf4/Dusp1/Dusp5/Agt/Il1b/Trib3/Sdc4/Gadd45a/Irs2/Stk10/Gadd45b/Dusp7/Mapk8ip3/Sfn/Map3k6/Errfi1/Midn/Ubash3b/Cnppd1/Ppp1r1b/Tead1/Ccne2/Shb/Sash1/Thbs1/Ern1/Nrbf2/Trib1/Hipk3/Cish/Rgs2/Socs3/Efna1	35	BP	hypoxia > normoxia spalax FC>2	clusterProfiler
GO:0001819	positive regulation of cytokine production	16/338	89/5716	5.25338e-05	0.000641893	0.000443991	Cebpb/Il1b/Pde4b/Il4r/Il10/Xbp1/Ddit3/Hif1a/Rora/Trim16/Agpat2/Cd83/Ripk2/Thbs1/Tlr8/Atf4	16	BP	hypoxia > normoxia spalax FC>2	clusterProfiler
GO:0043069	negative regulation of programmed cell death	36/338	310/5716	5.88134e-05	0.000716317	0.000495469	Cited2/Klf4/Dusp1/Agt/Cebpb/Egr1/Hmox1/Il1b/Jun/Myc/Prnp/Bcl2l1/Stat3/Il10/Asns/Xbp1/Irs2/Ier3/Sgk1/Hif1a/Foxp1/Bcl6/Sfn/Pcid2/Smad6/Thbs1/Glrx/Pim3/Mertk/Nr4a1/Hipk3/Plk2/Ackr3/Bnip3/Pdk4/Socs3	36	BP	hypoxia > normoxia spalax FC>2	clusterProfiler
GO:0032868	response to insulin	19/338	119/5716	5.90959e-05	0.000717458	0.000496259	Cry2/Egr1/Il1b/Myc/Trib3/Adm/Il10/Igfbp1/Ppara/Xbp1/Irs2/Sgk1/Hif1a/Errfi1/Lpin1/Cpeb2/Cish/Pdk4/Socs3	19	BP	hypoxia > normoxia spalax FC>2	clusterProfiler
GO:0071345	cellular response to cytokine stimulus	23/338	161/5716	6.17784e-05	0.000747637	0.000517133	Bbs2/Nfil3/Lcn2/Egr1/Il1b/Myc/Nos3/Il4r/Stat3/Il6st/Il1r1/Xbp1/Hif1a/Rora/Klf2/Sbno2/Ripk2/Hdac4/Thbs1/Foxf1/Cish/Ackr3/Socs3	23	BP	hypoxia > normoxia spalax FC>2	clusterProfiler
GO:0032355	response to estradiol	15/338	81/5716	6.30431e-05	0.000760519	0.000526043	Strn3/Dusp1/Txnip/Il1b/Myc/Nos3/Stat3/Il10/Rbbp8/Hif1a/Gjb2/Glrx/Zfp703/Hnrnpd/Socs3	15	BP	hypoxia > normoxia spalax FC>2	clusterProfiler
GO:0002286	T cell activation involved in immune response	7/338	19/5716	6.44634e-05	0.000775193	0.000536193	Relb/Il4r/Foxp1/Rora/Bcl6/Ripk2/Shb	7	BP	hypoxia > normoxia spalax FC>2	clusterProfiler
GO:0040011	locomotion	48/338	463/5716	6.55088e-05	0.000785279	0.000543169	Bbs2/Cited2/Klf4/Lama5/Ddit4/Agt/Egr1/Il1b/Jun/Myc/Nos3/Pde4b/Sdc4/Stat3/Vav1/Il6st/Plau/Irs2/Stk10/Fndc3b/Hif1a/Pltp/Foxp1/Tp53inp1/Rcc2/Ext1/Trem1/Sema4c/Tns1/Mapk8ip3/B3gnt2/Pstpip2/Ulk1/Hdac4/Sash1/Rras2/Thbs1/Cxcl16/Atoh8/Adam15/Zfp703/Foxf1/Tmem201/Trib1/Nr4a1/Bambi/Ackr3/Efna1	48	BP	hypoxia > normoxia spalax FC>2	clusterProfiler
GO:0009135	purine nucleoside diphosphate metabolic process	9/338	32/5716	6.61954e-05	0.000787071	0.000544409	Ddit4/Ldha/Myc/Stat3/Ppara/Ak4/Ier3/Hif1a/Hdac4	9	BP	hypoxia > normoxia spalax FC>2	clusterProfiler
GO:0009179	purine ribonucleoside diphosphate metabolic process	9/338	32/5716	6.61954e-05	0.000787071	0.000544409	Ddit4/Ldha/Myc/Stat3/Ppara/Ak4/Ier3/Hif1a/Hdac4	9	BP	hypoxia > normoxia spalax FC>2	clusterProfiler
GO:0070486	leukocyte aggregation	19/338	120/5716	6.64868e-05	0.000787071	0.000544409	Relb/Cebpb/Egr1/Il1b/Prnp/Il4r/Vav1/Il6st/Zeb1/Xbp1/Zfp36l1/Stk10/Foxp1/Rora/Bcl6/Cd83/Ripk2/Shb/Mafb	19	BP	hypoxia > normoxia spalax FC>2	clusterProfiler
GO:0071593	lymphocyte aggregation	19/338	120/5716	6.64868e-05	0.000787071	0.000544409	Relb/Cebpb/Egr1/Il1b/Prnp/Il4r/Vav1/Il6st/Zeb1/Xbp1/Zfp36l1/Stk10/Foxp1/Rora/Bcl6/Cd83/Ripk2/Shb/Mafb	19	BP	hypoxia > normoxia spalax FC>2	clusterProfiler
GO:0043066	negative regulation of apoptotic process	35/338	300/5716	6.80939e-05	0.000803592	0.000555837	Cited2/Klf4/Dusp1/Agt/Cebpb/Egr1/Hmox1/Il1b/Jun/Myc/Prnp/Bcl2l1/Stat3/Il10/Asns/Xbp1/Irs2/Ier3/Sgk1/Hif1a/Foxp1/Bcl6/Sfn/Pcid2/Smad6/Thbs1/Pim3/Mertk/Nr4a1/Hipk3/Plk2/Ackr3/Bnip3/Pdk4/Socs3	35	BP	hypoxia > normoxia spalax FC>2	clusterProfiler
GO:0043370	regulation of CD4-positive, alpha-beta T cell differentiation	5/338	5716-09-01	7.26093e-05	0.000854227	0.00059086	Il4r/Bcl6/Cd83/Ripk2/Shb	5	BP	hypoxia > normoxia spalax FC>2	clusterProfiler
GO:0060537	muscle tissue development	19/338	121/5716	7.46863e-05	0.00087595	0.000605886	Skil/Cited2/Usp2/Adrb2/Agt/Egr1/Myc/Id2/Ctdp1/Ifrd1/Foxp1/Tiparp/Fos/RGD1309079/Hdac4/Maff/Ppp1r13l/Nr4a1/Smad7	19	BP	hypoxia > normoxia spalax FC>2	clusterProfiler
GO:1902532	negative regulation of intracellular signal transduction	25/338	185/5716	7.58231e-05	0.000882364	0.000610322	Klf4/Dusp1/Ddit4/Dusp5/Il1b/Prnp/Bcl2l1/Nfkbia/Per1/Xbp1/Rnf152/Ddit3/Hif1a/Rora/Dusp7/Bcl6/Errfi1/Gpd1l/Thbs1/Foxm1/Hipk3/Cish/Ackr3/Rgs2/Socs3	25	BP	hypoxia > normoxia spalax FC>2	clusterProfiler
GO:0048870	cell motility	44/338	414/5716	7.59297e-05	0.000882364	0.000610322	Bbs2/Cited2/Klf4/Lama5/Ddit4/Agt/Egr1/Il1b/Jun/Myc/Nos3/Pde4b/Sdc4/Stat3/Vav1/Il6st/Plau/Irs2/Stk10/Fndc3b/Hif1a/Pltp/Foxp1/Tp53inp1/Rcc2/Trem1/Sema4c/Tns1/Pstpip2/Ulk1/Hdac4/Sash1/Rras2/Thbs1/Cxcl16/Atoh8/Adam15/Zfp703/Foxf1/Tmem201/Trib1/Nr4a1/Bambi/Efna1	44	BP	hypoxia > normoxia spalax FC>2	clusterProfiler
GO:0051674	localization of cell	44/338	414/5716	7.59297e-05	0.000882364	0.000610322	Bbs2/Cited2/Klf4/Lama5/Ddit4/Agt/Egr1/Il1b/Jun/Myc/Nos3/Pde4b/Sdc4/Stat3/Vav1/Il6st/Plau/Irs2/Stk10/Fndc3b/Hif1a/Pltp/Foxp1/Tp53inp1/Rcc2/Trem1/Sema4c/Tns1/Pstpip2/Ulk1/Hdac4/Sash1/Rras2/Thbs1/Cxcl16/Atoh8/Adam15/Zfp703/Foxf1/Tmem201/Trib1/Nr4a1/Bambi/Efna1	44	BP	hypoxia > normoxia spalax FC>2	clusterProfiler
GO:0001666	response to hypoxia	21/338	142/5716	7.76114e-05	0.000899156	0.000621937	Cited2/Ddit4/Adrb2/Egr1/Hmox1/Il1b/Ldha/Nos3/Bcl2l1/Adm/Plau/Ppara/Hif1a/Ndrg1/Rora/Kdm3a/Cpeb2/Apold1/Egln3/Bnip3/Socs3	21	BP	hypoxia > normoxia spalax FC>2	clusterProfiler
GO:0043467	regulation of generation of precursor metabolites and energy	10/338	40/5716	7.86592e-05	0.000908526	0.000628418	Ddit4/Myc/Stat3/Ppara/Irs2/Ier3/Hif1a/Ppp1r3c/Hdac4/Bnip3	10	BP	hypoxia > normoxia spalax FC>2	clusterProfiler
GO:0048568	embryonic organ development	20/338	132/5716	8.12784e-05	0.000935933	0.000647376	Cited2/Cebpb/Junb/Myc/Adm/Il10/Id3/Id2/Zeb1/Zfp36l1/Ddit3/Hif1a/Mthfd1l/Tead1/Mafb/Ppp1r13l/Foxf1/Dll1/Socs3/Efna1	20	BP	hypoxia > normoxia spalax FC>2	clusterProfiler
GO:0022407	regulation of cell-cell adhesion	17/338	102/5716	8.34677e-05	0.000955354	0.000660808	Cited2/Klf4/Adrb2/Cebpb/Il1b/Prnp/Il4r/Il6st/Zeb1/Xbp1/Bcl6/Ubash3b/Cd83/Ripk2/Shb/Zfp703/Smad7	17	BP	hypoxia > normoxia spalax FC>2	clusterProfiler
GO:0051249	regulation of lymphocyte activation	17/338	102/5716	8.34677e-05	0.000955354	0.000660808	Samsn1/Cebpb/Il1b/Prnp/Il4r/Il6st/Il10/Id2/Zeb1/Xbp1/Irs2/Bcl6/Pcid2/Cd83/Ripk2/Shb/Mertk	17	BP	hypoxia > normoxia spalax FC>2	clusterProfiler
GO:0002683	negative regulation of immune system process	18/338	112/5716	8.46554e-05	0.000966038	0.000668198	Samsn1/Cebpb/Hmox1/Myc/Prnp/Il4r/Il10/Nfkbia/Id2/Bcl6/Ubash3b/Thbs1/Mafb/Mertk/Foxf1/Trib1/Zfp36/Dll1	18	BP	hypoxia > normoxia spalax FC>2	clusterProfiler
GO:0009185	ribonucleoside diphosphate metabolic process	9/338	33/5716	8.63454e-05	0.000982373	0.000679497	Ddit4/Ldha/Myc/Stat3/Ppara/Ak4/Ier3/Hif1a/Hdac4	9	BP	hypoxia > normoxia spalax FC>2	clusterProfiler
GO:1902531	regulation of intracellular signal transduction	53/338	536/5716	9.4618e-05	0.00107328	0.000742376	Skil/Klf4/Dusp1/Ddit4/Dusp5/Adrb2/Agt/Hmox1/Il1b/Jun/Trib3/Prnp/Bcl2l1/Gadd45a/Vav1/Il6st/Il10/Nfkbia/Per1/Xbp1/Bclaf1/Rnf152/Ddit3/Hif1a/Gadd45b/Rora/Dusp7/Sema4c/Mapk8ip3/Telo2/Bcl6/Map3k6/Errfi1/RGD1309079/Nek6/Sipa1l2/Ripk2/Gpd1l/Sash1/Thbs1/Ern1/Garnl3/Foxm1/Glrx/Trib1/Slc20a1/Hipk3/Cish/Plk2/Ackr3/Rgs2/Socs3/Efna1	53	BP	hypoxia > normoxia spalax FC>2	clusterProfiler
GO:0080135	regulation of cellular response to stress	34/338	293/5716	9.68476e-05	0.0010953	0.000757608	Mtfr2/Skil/Klf4/Ppp1r15a/Adrb2/Il1b/Myc/Bcl2l1/Gadd45a/Per1/Xbp1/Gch1/Bclaf1/Ier3/Slc22a3/Hif1a/Gadd45b/Trem1/Sema4c/Mapk8ip3/Usp36/Bcl6/Slc1a4/Itpkc/Ulk1/Tbc1d14/Ripk2/Sash1/Ern1/Foxm1/Glrx/Atf4/Hipk3/Ackr3	34	BP	hypoxia > normoxia spalax FC>2	clusterProfiler
GO:0061061	muscle structure development	25/338	188/5716	9.89618e-05	0.00111589	0.00077185	Skil/Cited2/Usp2/Lama5/Adrb2/Agt/Egr1/Myc/Adm/Il4r/Id3/Zeb1/Xbp1/Ctdp1/Ddit3/Ifrd1/Foxp1/Rora/Sema4c/Fos/Hdac4/Maff/Foxf1/Nr4a1/Smad7	25	BP	hypoxia > normoxia spalax FC>2	clusterProfiler
GO:0014074	response to purine-containing compound	13/338	66/5716	0.000100658	0.00113166	0.000782756	Dusp1/Ppp1r15a/Egr1/Il1b/Jun/Junb/Jund/Ldha/Nos3/Per1/Hif1a/Fos/Foxm1	13	BP	hypoxia > normoxia spalax FC>2	clusterProfiler
GO:0003007	heart morphogenesis	14/338	75/5716	0.000101062	0.00113285	0.00078358	Cited2/Jun/Id2/Hif1a/Asxl1/Tead1/Thbs1/Adam15/Ppp1r13l/Foxf1/Adamts1/Smad7/Dll1/Efna1	14	BP	hypoxia > normoxia spalax FC>2	clusterProfiler
GO:0097193	intrinsic apoptotic signaling pathway	19/338	124/5716	0.000104916	0.00117259	0.000811069	Skil/Ddit4/Cebpb/Hmox1/Myc/Trib3/Bcl2l1/Xbp1/Bclaf1/Ier3/Ddit3/Hif1a/Moap1/Rrp8/Sfn/Ern1/Atf4/Ackr3/Bnip3	19	BP	hypoxia > normoxia spalax FC>2	clusterProfiler
GO:0034599	cellular response to oxidative stress	17/338	104/5716	0.000107191	0.00119155	0.000824186	Klf4/Lcn2/Hmox1/Nos3/Xbp1/Gch1/Hif1a/Tp53inp1/Klf2/Fos/Cpeb2/Gjb2/Thbs1/Glrx/Atf4/Hnrnpd/Bnip3	17	BP	hypoxia > normoxia spalax FC>2	clusterProfiler
GO:0014706	striated muscle tissue development	18/338	114/5716	0.00010724	0.00119155	0.000824186	Skil/Cited2/Usp2/Adrb2/Agt/Egr1/Myc/Id2/Ctdp1/Ifrd1/Foxp1/Fos/RGD1309079/Hdac4/Maff/Ppp1r13l/Nr4a1/Smad7	18	BP	hypoxia > normoxia spalax FC>2	clusterProfiler
GO:0006928	movement of cell or subcellular component	51/338	512/5716	0.000108153	0.00119819	0.000828777	Bbs2/Cited2/Klf4/Myo1b/Lama5/Ddit4/Agt/Egr1/Il1b/Jun/Myc/Nos3/Pde4b/Sdc4/Stat3/Vav1/Il6st/Plau/Irs2/Stk10/Fndc3b/Hif1a/Pltp/Foxp1/Tp53inp1/Rcc2/Rab21/Ext1/Trem1/Sema4c/Tns1/Mapk8ip3/Bcl6/B3gnt2/Pstpip2/Ulk1/Wdr43/Hdac4/Sash1/Rras2/Thbs1/Cxcl16/Atoh8/Adam15/Zfp703/Foxf1/Tmem201/Trib1/Nr4a1/Bambi/Efna1	51	BP	hypoxia > normoxia spalax FC>2	clusterProfiler
GO:0001570	vasculogenesis	9/338	34/5716	0.000111404	0.00122565	0.00084777	Cited2/Junb/Adm/Rasip1/Zfp36l1/Tiparp/Foxm1/Foxf1/Ackr3	9	BP	hypoxia > normoxia spalax FC>2	clusterProfiler
GO:0051270	regulation of cellular component movement	33/338	283/5716	0.000112022	0.00122565	0.00084777	Bbs2/Cited2/Klf4/Lama5/Agt/Egr1/Il1b/Jun/Myc/Pde4b/Sdc4/Stat3/Il6st/Plau/Irs2/Stk10/Hif1a/Foxp1/Tp53inp1/Rcc2/Bcl6/Gpd1l/Hdac4/Sash1/Rras2/Thbs1/Cxcl16/Atoh8/Adam15/Zfp703/Foxf1/Trib1/Efna1	33	BP	hypoxia > normoxia spalax FC>2	clusterProfiler
GO:0031099	regeneration	15/338	85/5716	0.000112106	0.00122565	0.00084777	Klf4/Adrb2/Cebpb/Jun/Myc/Adm/Timp3/Plau/Igfbp1/Ifrd1/Lpin1/Ulk1/Adam15/Calu/Socs3	15	BP	hypoxia > normoxia spalax FC>2	clusterProfiler
GO:0042311	vasodilation	8/338	27/5716	0.000113177	0.00122565	0.00084777	Bbs2/Adrb2/Agt/Nos3/Adm/Kcnj8/Gch1/Rgs2	8	BP	hypoxia > normoxia spalax FC>2	clusterProfiler
GO:0045580	regulation of T cell differentiation	8/338	27/5716	0.000113177	0.00122565	0.00084777	Il1b/Il4r/Zeb1/Xbp1/Bcl6/Cd83/Ripk2/Shb	8	BP	hypoxia > normoxia spalax FC>2	clusterProfiler
GO:0043433	negative regulation of sequence-specific DNA binding transcription factor activity	12/338	58/5716	0.000113211	0.00122565	0.00084777	Klf4/Hmox1/Prnp/Nfkbia/Id3/Id2/Ddit3/Zc3h12a/Hdac4/Trib1/Bhlhe40/Smad7	12	BP	hypoxia > normoxia spalax FC>2	clusterProfiler
GO:0046683	response to organophosphorus	12/338	58/5716	0.000113211	0.00122565	0.00084777	Dusp1/Egr1/Il1b/Jun/Junb/Jund/Ldha/Nos3/Per1/Trim16/Fos/Foxm1	12	BP	hypoxia > normoxia spalax FC>2	clusterProfiler
GO:0097306	cellular response to alcohol	12/338	58/5716	0.000113211	0.00122565	0.00084777	Klf4/Klf9/Myc/Il10/Tp53inp1/Rora/Klf2/Errfi1/Glrx/Zfp703/Adamts1/Hnrnpd	12	BP	hypoxia > normoxia spalax FC>2	clusterProfiler
GO:0034110	regulation of homotypic cell-cell adhesion	14/338	76/5716	0.000117372	0.00126708	0.000876426	Adrb2/Cebpb/Il1b/Prnp/Il4r/Il6st/Zeb1/Xbp1/Bcl6/Ubash3b/Cd83/Ripk2/Shb/Zfp703	14	BP	hypoxia > normoxia spalax FC>2	clusterProfiler
GO:0042542	response to hydrogen peroxide	13/338	67/5716	0.000118347	0.00127399	0.000881205	Klf4/Dusp1/Txnip/Lcn2/Hmox1/Jun/Ldha/Bcl2l1/Ddit3/Hif1a/Klf2/Glrx/Bnip3	13	BP	hypoxia > normoxia spalax FC>2	clusterProfiler
GO:1900542	regulation of purine nucleotide metabolic process	11/338	50/5716	0.000121844	0.00130793	0.000904684	Ddit4/Adrb2/Myc/Nos3/Adm/Stat3/Ppara/Ier3/Hif1a/Hdac4/Thbs1	11	BP	hypoxia > normoxia spalax FC>2	clusterProfiler
GO:0016477	cell migration	42/338	397/5716	0.000124512	0.0013328	0.000921886	Cited2/Klf4/Lama5/Ddit4/Agt/Egr1/Il1b/Jun/Myc/Nos3/Pde4b/Sdc4/Stat3/Vav1/Il6st/Plau/Irs2/Stk10/Fndc3b/Hif1a/Foxp1/Tp53inp1/Rcc2/Trem1/Sema4c/Tns1/Pstpip2/Ulk1/Hdac4/Sash1/Rras2/Thbs1/Cxcl16/Atoh8/Adam15/Zfp703/Foxf1/Tmem201/Trib1/Nr4a1/Bambi/Efna1	42	BP	hypoxia > normoxia spalax FC>2	clusterProfiler
GO:0035239	tube morphogenesis	21/338	147/5716	0.000129151	0.00137838	0.000953409	Cited2/Lama5/Ipmk/Agt/Myc/Sdc4/Adm/Id2/Zeb1/Col4a1/Rasip1/Hif1a/Foxp1/Sema4c/Mthfd1l/Tead1/Mtss1/Notch4/Atoh8/Foxf1/Dll1	21	BP	hypoxia > normoxia spalax FC>2	clusterProfiler
GO:0043009	chordate embryonic development	31/338	261/5716	0.000129495	0.00137838	0.000953409	Skil/Cited2/Ipmk/Cebpb/Junb/Myc/Xab2/Nos3/Sdc4/Bcl2l1/Adm/Il10/Zeb1/Rbbp8/Zfp36l1/Hif1a/Foxp1/Vezt/Ext1/Sema4c/Mapk8ip3/Klf2/Ell/Sec24d/Emg1/Mthfd1l/Mtss1/Maff/Foxf1/Dll1/Socs3	31	BP	hypoxia > normoxia spalax FC>2	clusterProfiler
GO:0008593	regulation of Notch signaling pathway	7/338	21/5716	0.000134184	0.00141639	0.000979701	Stat3/Il6st/Nfkbia/Bcl6/Notch4/Gdpd5/Dll1	7	BP	hypoxia > normoxia spalax FC>2	clusterProfiler
GO:0009118	regulation of nucleoside metabolic process	7/338	21/5716	0.000134184	0.00141639	0.000979701	Ddit4/Myc/Stat3/Ppara/Ier3/Hif1a/Hdac4	7	BP	hypoxia > normoxia spalax FC>2	clusterProfiler
GO:1903578	regulation of ATP metabolic process	7/338	21/5716	0.000134184	0.00141639	0.000979701	Ddit4/Myc/Stat3/Ppara/Ier3/Hif1a/Hdac4	7	BP	hypoxia > normoxia spalax FC>2	clusterProfiler
GO:0090257	regulation of muscle system process	12/338	59/5716	0.0001347	0.00141789	0.000980741	Klf4/Adrb2/Agt/Nos3/Pde4b/Ctdp1/Errfi1/Tead1/Gpd1l/Hdac4/Smad7/Rgs2	12	BP	hypoxia > normoxia spalax FC>2	clusterProfiler
GO:0034616	response to laminar fluid shear stress	5/338	5716-10-01	0.0001382	0.00144672	0.00100068	Klf4/Xbp1/Klf2/Smad6/Smad7	5	BP	hypoxia > normoxia spalax FC>2	clusterProfiler
GO:2000514	regulation of CD4-positive, alpha-beta T cell activation	5/338	5716-10-01	0.0001382	0.00144672	0.00100068	Il4r/Bcl6/Cd83/Ripk2/Shb	5	BP	hypoxia > normoxia spalax FC>2	clusterProfiler
GO:0070482	response to oxygen levels	22/338	159/5716	0.000144617	0.00150974	0.00104427	Cited2/Ddit4/Ppp1r15a/Adrb2/Egr1/Hmox1/Il1b/Ldha/Nos3/Bcl2l1/Adm/Plau/Ppara/Hif1a/Ndrg1/Rora/Kdm3a/Cpeb2/Apold1/Egln3/Bnip3/Socs3	22	BP	hypoxia > normoxia spalax FC>2	clusterProfiler
GO:0007167	enzyme linked receptor protein signaling pathway	33/338	287/5716	0.000147075	0.00153119	0.00105911	Skil/Cited2/Txnip/Ddit4/Agt/Egr1/Il1b/Jun/Stat3/Il6st/Igfbp1/Zeb1/Xbp1/Irs2/Hif1a/Tiparp/Pmepa1/Errfi1/Fos/Ulk1/Atxn7/Csrnp1/Smad6/Thbs1/Atoh8/Glrx/Zfp703/Smad7/Cish/Bambi/Pdk4/Socs3/Efna1	33	BP	hypoxia > normoxia spalax FC>2	clusterProfiler
GO:0006165	nucleoside diphosphate phosphorylation	8/338	28/5716	0.000150395	0.00156148	0.00108006	Ddit4/Myc/Stat3/Ppara/Ak4/Ier3/Hif1a/Hdac4	8	BP	hypoxia > normoxia spalax FC>2	clusterProfiler
GO:0002695	negative regulation of leukocyte activation	10/338	43/5716	0.000151742	0.00157117	0.00108676	Samsn1/Cebpb/Hmox1/Prnp/Il4r/Il10/Id2/Bcl6/Mertk/Foxf1	10	BP	hypoxia > normoxia spalax FC>2	clusterProfiler
GO:0006469	negative regulation of protein kinase activity	16/338	97/5716	0.000152922	0.00157909	0.00109224	Dusp1/Dusp5/Il1b/Trib3/Gadd45a/Gadd45b/Dusp7/Errfi1/Ubash3b/Ppp1r1b/Shb/Trib1/Hipk3/Cish/Rgs2/Socs3	16	BP	hypoxia > normoxia spalax FC>2	clusterProfiler
GO:0003008	system process	39/338	363/5716	0.000159439	0.00164192	0.0011357	Kmt2b/Bbs2/Klf4/Cry2/Adrb2/Agt/Egr1/Hmox1/Il1b/Jun/Myc/Nos3/Pde4b/Prnp/Adm/Il10/Kcnj8/Id2/Ppara/Ctdp1/Nob1/Gch1/Ier3/Sgk1/Hif1a/Slc1a4/B3gnt2/Errfi1/Fos/Ppp1r1b/Tead1/Gpd1l/Hdac4/Gjb2/Fam107b/Ppp1r13l/Smad7/Plk2/Rgs2	39	BP	hypoxia > normoxia spalax FC>2	clusterProfiler
GO:0042594	response to starvation	25/338	194/5716	0.00016497	0.00169429	0.00117192	Ppp1r15a/Adrb2/Jun/Slc2a1/Adm/Asns/Xbp1/Rnf152/Ddit3/Slc22a3/Hif1a/Tp53inp1/Zfp593/Trem1/Usp36/Slc1a4/Itpkc/Rrp8/Ulk1/Tbc1d14/Adssl1/Atf4/Zfp36/Klf10/Pdk4	25	BP	hypoxia > normoxia spalax FC>2	clusterProfiler
GO:0009792	embryo development ending in birth or egg hatching	31/338	265/5716	0.000171602	0.00175764	0.00121574	Skil/Cited2/Ipmk/Cebpb/Junb/Myc/Xab2/Nos3/Sdc4/Bcl2l1/Adm/Il10/Zeb1/Rbbp8/Zfp36l1/Hif1a/Foxp1/Vezt/Ext1/Sema4c/Mapk8ip3/Klf2/Ell/Sec24d/Emg1/Mthfd1l/Mtss1/Maff/Foxf1/Dll1/Socs3	31	BP	hypoxia > normoxia spalax FC>2	clusterProfiler
GO:0071214	cellular response to abiotic stimulus	17/338	108/5716	0.000172947	0.00176666	0.00122198	Relb/Ppp1r15a/Agt/Egr1/Il1b/Myc/Nos3/Bcl2l1/Gadd45a/Hif1a/Tp53inp1/Errfi1/Polh/Hdac4/Adssl1/Tlr8/Bnip3	17	BP	hypoxia > normoxia spalax FC>2	clusterProfiler
GO:0048598	embryonic morphogenesis	25/338	195/5716	0.000179152	0.00181407	0.00125478	Cited2/Klf4/Dusp1/Lama5/Dusp5/Ipmk/Myc/Sdc4/Adm/Il10/Id2/Zeb1/Zfp36l1/Hif1a/Ext1/Sema4c/Ets2/Mthfd1l/Tead1/Atoh8/Mafb/Foxf1/Dll1/Socs3/Efna1	25	BP	hypoxia > normoxia spalax FC>2	clusterProfiler
GO:0009887	organ morphogenesis	33/338	290/5716	0.000179534	0.00181407	0.00125478	Bbs2/Cited2/Lama5/Agt/Cebpb/Jun/Myc/Adm/Stat3/Id3/Id2/Plau/Zeb1/Ppara/Xbp1/Hif1a/Mapk8ip3/Tiparp/Asxl1/Errfi1/Mthfd1l/Tead1/Csrnp1/Thbs1/Mafb/Adam15/Tgm1/Ppp1r13l/Foxf1/Adamts1/Smad7/Dll1/Efna1	33	BP	hypoxia > normoxia spalax FC>2	clusterProfiler
GO:0007159	leukocyte cell-cell adhesion	19/338	129/5716	0.000179665	0.00181407	0.00125478	Relb/Cebpb/Egr1/Il1b/Prnp/Il4r/Vav1/Il6st/Zeb1/Xbp1/Zfp36l1/Stk10/Foxp1/Rora/Bcl6/Cd83/Ripk2/Shb/Mafb	19	BP	hypoxia > normoxia spalax FC>2	clusterProfiler
GO:0044262	cellular carbohydrate metabolic process	19/338	129/5716	0.000179665	0.00181407	0.00125478	Ddit4/Acly/Myc/Stat3/Il6st/Dgat2/Gys2/Ppara/Irs2/Ier3/Hif1a/Ext1/Rora/B3gnt2/Ppp1r3c/Midn/Hdac4/Gdpd5/Pdk4	19	BP	hypoxia > normoxia spalax FC>2	clusterProfiler
GO:0006090	pyruvate metabolic process	9/338	36/5716	0.000179975	0.00181407	0.00125478	Ddit4/Ldha/Myc/Stat3/Ppara/Ier3/Hif1a/Hdac4/Pdk4	9	BP	hypoxia > normoxia spalax FC>2	clusterProfiler
GO:0098609	cell-cell adhesion	28/338	230/5716	0.000181534	0.00182495	0.0012623	Relb/Cited2/Klf4/Adrb2/Cebpb/Egr1/Il1b/Prnp/Il4r/Vav1/Il6st/Zeb1/Xbp1/Zfp36l1/Stk10/Foxp1/Vezt/Rora/Bcl6/Ubash3b/Cd83/Ripk2/Shb/Mafb/Adam15/Zfp703/Foxf1/Smad7	28	BP	hypoxia > normoxia spalax FC>2	clusterProfiler
GO:0042110	T cell activation	18/338	119/5716	0.000188367	0.00188367	0.00130292	Relb/Cebpb/Egr1/Il1b/Prnp/Il4r/Vav1/Il6st/Zeb1/Xbp1/Zfp36l1/Foxp1/Rora/Bcl6/Cd83/Ripk2/Shb/Mafb	18	BP	hypoxia > normoxia spalax FC>2	clusterProfiler
GO:0070489	T cell aggregation	18/338	119/5716	0.000188367	0.00188367	0.00130292	Relb/Cebpb/Egr1/Il1b/Prnp/Il4r/Vav1/Il6st/Zeb1/Xbp1/Zfp36l1/Foxp1/Rora/Bcl6/Cd83/Ripk2/Shb/Mafb	18	BP	hypoxia > normoxia spalax FC>2	clusterProfiler
GO:0042107	cytokine metabolic process	8/338	29/5716	0.00019714	0.00196303	0.00135781	Klf4/Cebpb/Il1b/Il10/Trem1/Errfi1/Thbs1/Tlr8	8	BP	hypoxia > normoxia spalax FC>2	clusterProfiler
GO:0032649	regulation of interferon-gamma production	6/338	16/5716	0.000197337	0.00196303	0.00135781	Il1b/Pde4b/Prnp/Il10/Ripk2/Tlr8	6	BP	hypoxia > normoxia spalax FC>2	clusterProfiler
GO:0031668	cellular response to extracellular stimulus	26/338	208/5716	0.00020183	0.00200249	0.0013851	Lcn2/Ppp1r15a/Adrb2/Hmox1/Jun/Ldha/Slc2a1/Asns/Xbp1/Rnf152/Slc22a3/Hif1a/Tp53inp1/Zfp593/Trem1/Usp36/Slc1a4/Itpkc/Rrp8/Fos/Ulk1/Tbc1d14/Adamts1/Atf4/Klf10/Pdk4	26	BP	hypoxia > normoxia spalax FC>2	clusterProfiler
GO:0045859	regulation of protein kinase activity	31/338	268/5716	0.000210834	0.00208638	0.00144312	LOC100909712/Ccnl1/Dusp1/Dusp5/Agt/Il1b/Trib3/Sdc4/Gadd45a/Stk10/Gadd45b/Dusp7/Mapk8ip3/Sfn/Map3k6/Errfi1/Ubash3b/Cnppd1/Ppp1r1b/Tead1/Ccne2/Shb/Sash1/Thbs1/Ern1/Trib1/Hipk3/Cish/Rgs2/Socs3/Efna1	31	BP	hypoxia > normoxia spalax FC>2	clusterProfiler
GO:0007517	muscle organ development	16/338	100/5716	0.000220562	0.00217698	0.00150579	Skil/Cited2/Usp2/Lama5/Adrb2/Egr1/Myc/Id3/Xbp1/Ctdp1/Foxp1/Fos/Hdac4/Maff/Nr4a1/Smad7	16	BP	hypoxia > normoxia spalax FC>2	clusterProfiler
GO:0008016	regulation of heart contraction	9/338	37/5716	0.00022564	0.00221558	0.0015325	Adrb2/Agt/Nos3/Pde4b/Adm/Gpd1l/Hdac4/Smad7/Rgs2	9	BP	hypoxia > normoxia spalax FC>2	clusterProfiler
GO:0009132	nucleoside diphosphate metabolic process	9/338	37/5716	0.00022564	0.00221558	0.0015325	Ddit4/Ldha/Myc/Stat3/Ppara/Ak4/Ier3/Hif1a/Hdac4	9	BP	hypoxia > normoxia spalax FC>2	clusterProfiler
GO:0046637	regulation of alpha-beta T cell differentiation	5/338	5716-11-01	0.000241138	0.00236166	0.00163354	Il4r/Bcl6/Cd83/Ripk2/Shb	5	BP	hypoxia > normoxia spalax FC>2	clusterProfiler
GO:0010035	response to inorganic substance	28/338	234/5716	0.00024363	0.00237993	0.00164618	Klf4/Dusp1/Txnip/Lcn2/Ppp1r15a/Hmox1/Il1b/Jun/Junb/Jund/Ldha/Myc/Nos3/Prnp/Bcl2l1/Id2/Il1r1/Gch1/Ddit3/Hif1a/Klf2/Fos/Thbs1/Ern1/Glrx/Atf4/Hnrnpd/Bnip3	28	BP	hypoxia > normoxia spalax FC>2	clusterProfiler
GO:0036294	cellular response to decreased oxygen levels	11/338	54/5716	0.000252279	0.00245811	0.00170025	Cited2/Ppp1r15a/Adrb2/Egr1/Hmox1/Plau/Hif1a/Ndrg1/Rora/Cpeb2/Bnip3	11	BP	hypoxia > normoxia spalax FC>2	clusterProfiler
GO:1902106	negative regulation of leukocyte differentiation	7/338	23/5716	0.000255226	0.00248046	0.00171571	Myc/Il4r/Id2/Bcl6/Ubash3b/Mafb/Trib1	7	BP	hypoxia > normoxia spalax FC>2	clusterProfiler
GO:0030334	regulation of cell migration	29/338	247/5716	0.000262263	0.00253588	0.00175404	Cited2/Klf4/Lama5/Agt/Egr1/Il1b/Jun/Myc/Sdc4/Stat3/Il6st/Plau/Irs2/Stk10/Hif1a/Foxp1/Tp53inp1/Rcc2/Hdac4/Sash1/Rras2/Thbs1/Cxcl16/Atoh8/Adam15/Zfp703/Foxf1/Trib1/Efna1	29	BP	hypoxia > normoxia spalax FC>2	clusterProfiler
GO:0035295	tube development	29/338	247/5716	0.000262263	0.00253588	0.00175404	Cited2/Lama5/Ipmk/Agt/Myc/Nos3/Sdc4/Adm/Id2/Zeb1/Col4a1/Rasip1/Zfp36l1/Fndc3b/Hif1a/Foxp1/Sema4c/Mapk8ip3/Klf2/Asxl1/Errfi1/Mthfd1l/Tead1/Mtss1/Smad6/Notch4/Atoh8/Foxf1/Dll1	29	BP	hypoxia > normoxia spalax FC>2	clusterProfiler
GO:0030155	regulation of cell adhesion	26/338	212/5716	0.000274736	0.00264285	0.00182804	Cited2/Klf4/Lama5/Adrb2/Cebpb/Il1b/Prnp/Sdc4/Il4r/Vav1/Il6st/Plau/Zeb1/Xbp1/Rcc2/Bcl6/Ubash3b/Cd83/Ripk2/Shb/Thbs1/Adam15/Zfp703/Foxf1/Smad7/Efna1	26	BP	hypoxia > normoxia spalax FC>2	clusterProfiler
GO:0060047	heart contraction	10/338	46/5716	0.000275204	0.00264285	0.00182804	Adrb2/Agt/Nos3/Pde4b/Adm/Gpd1l/Hdac4/Ppp1r13l/Smad7/Rgs2	10	BP	hypoxia > normoxia spalax FC>2	clusterProfiler
GO:0001101	response to acid chemical	21/338	155/5716	0.000275413	0.00264285	0.00182804	Klf4/Dusp1/Cebpb/Egr1/Il1b/Myc/Nos3/Bcl2l1/Dgat2/Timp3/Asns/Zeb1/Xbp1/Col4a1/Hif1a/Trim16/Asxl1/Tead1/Adamts1/Hnrnpd/Pdk4	21	BP	hypoxia > normoxia spalax FC>2	clusterProfiler
GO:0030522	intracellular receptor signaling pathway	15/338	92/5716	0.000279669	0.00267021	0.00184696	Cited2/Strn3/Klf9/Cry2/Stat3/Nfkbia/Ppara/Per1/Foxp1/Rora/Trim16/Asxl1/Kdm3a/Ripk2/Nr4a1	15	BP	hypoxia > normoxia spalax FC>2	clusterProfiler
GO:0032869	cellular response to insulin stimulus	15/338	92/5716	0.000279669	0.00267021	0.00184696	Egr1/Il1b/Myc/Trib3/Igfbp1/Xbp1/Irs2/Sgk1/Hif1a/Errfi1/Lpin1/Cpeb2/Cish/Pdk4/Socs3	15	BP	hypoxia > normoxia spalax FC>2	clusterProfiler
GO:1903409	reactive oxygen species biosynthetic process	9/338	38/5716	0.000280526	0.00267167	0.00184797	Klf4/Agt/Il1b/Nos3/Stat3/Il10/Rora/Zc3h12a/Hdac4	9	BP	hypoxia > normoxia spalax FC>2	clusterProfiler
GO:0008015	blood circulation	18/338	123/5716	0.000287804	0.00273414	0.00189117	Bbs2/Adrb2/Agt/Hmox1/Nos3/Pde4b/Adm/Kcnj8/Id2/Ppara/Gch1/Ier3/Hif1a/Gpd1l/Hdac4/Ppp1r13l/Smad7/Rgs2	18	BP	hypoxia > normoxia spalax FC>2	clusterProfiler
GO:0043412	macromolecule modification	111/338	1410/5716	0.000297113	0.00281553	0.00194747	Nt5c2/LOC100909712/Kmt2b/Ccnl1/Klf4/Tdg/Dusp1/Usp2/Ddit4/Samsn1/Cry2/Ppp1r15a/Dusp5/Adrb2/Agt/Egr1/Il1b/Jun/Myc/Nifk/Trib3/Prnp/Sdc4/Gadd45a/Il6st/Per1/Xbp1/Riok1/Ctdp1/Rnmt/Arrdc4/Rnf152/Stk10/Sgk1/Gadd45b/Dusp7/Parp3/Kdm4b/Sema4c/Mapk8ip3/Trim16/Wsb1/Usp36/Bcl6/Ripk4/Ptpn14/B3gnt2/Ell/Usp38/Ppp1r3c/Hectd2/Tiparp/Asxl1/Pmepa1/Kdm3a/Kdm5a/Emg1/Sfn/Map3k6/Errfi1/Lpin1/Ubash3b/Cnppd1/Lpin2/Nek6/P4h…	111	BP	hypoxia > normoxia spalax FC>2	clusterProfiler
GO:2000145	regulation of cell motility	30/338	261/5716	0.000298614	0.0028193	0.00195008	Bbs2/Cited2/Klf4/Lama5/Agt/Egr1/Il1b/Jun/Myc/Sdc4/Stat3/Il6st/Plau/Irs2/Stk10/Hif1a/Foxp1/Tp53inp1/Rcc2/Hdac4/Sash1/Rras2/Thbs1/Cxcl16/Atoh8/Adam15/Zfp703/Foxf1/Trib1/Efna1	30	BP	hypoxia > normoxia spalax FC>2	clusterProfiler
GO:0007519	skeletal muscle tissue development	11/338	55/5716	0.000298995	0.0028193	0.00195008	Skil/Cited2/Usp2/Adrb2/Egr1/Myc/Foxp1/Fos/Hdac4/Maff/Nr4a1	11	BP	hypoxia > normoxia spalax FC>2	clusterProfiler
GO:0001818	negative regulation of cytokine production	12/338	64/5716	0.000302347	0.00283683	0.00196221	Relb/Klf4/Hmox1/Prnp/Il10/Bcl6/Klf2/Zc3h12a/Errfi1/Cd83/Thbs1/Dll1	12	BP	hypoxia > normoxia spalax FC>2	clusterProfiler
GO:0071383	cellular response to steroid hormone stimulus	12/338	64/5716	0.000302347	0.00283683	0.00196221	Klf9/Egr1/Myc/Il10/Ppara/Sgk1/Rora/Errfi1/Glrx/Zfp703/Nr4a1/Hnrnpd	12	BP	hypoxia > normoxia spalax FC>2	clusterProfiler
GO:0031331	positive regulation of cellular catabolic process	18/338	124/5716	0.00031886	0.00298441	0.00206428	Adrb2/Il1b/Myc/Trib3/Xbp1/Rnf152/Irs2/Hif1a/Tp53inp1/Zc3h12a/Abhd5/Zfand2a/Ulk1/Csnk1d/Trib1/Zfp36/Smad7/Plk2	18	BP	hypoxia > normoxia spalax FC>2	clusterProfiler
GO:0019915	lipid storage	8/338	31/5716	0.000326497	0.0030409	0.00210336	Cry2/Il1b/Dgat2/Nfkbia/Ppara/Zc3h12a/Abhd5/Abcg1	8	BP	hypoxia > normoxia spalax FC>2	clusterProfiler
GO:0043502	regulation of muscle adaptation	8/338	31/5716	0.000326497	0.0030409	0.00210336	Klf4/Agt/Nos3/Ctdp1/Errfi1/Tead1/Hdac4/Rgs2	8	BP	hypoxia > normoxia spalax FC>2	clusterProfiler
GO:0051384	response to glucocorticoid	13/338	74/5716	0.000335079	0.0031132	0.00215337	Dusp1/Klf9/Adrb2/Il1b/Junb/Nos3/Adm/Il10/Sgk1/Hif1a/Errfi1/Fos/Socs3	13	BP	hypoxia > normoxia spalax FC>2	clusterProfiler
GO:0071375	cellular response to peptide hormone stimulus	17/338	114/5716	0.000336987	0.00312329	0.00216035	Egr1/Il1b/Myc/Trib3/Stat3/Igfbp1/Xbp1/Irs2/Sgk1/Hif1a/Errfi1/Lpin1/Cpeb2/Nr4a1/Cish/Pdk4/Socs3	17	BP	hypoxia > normoxia spalax FC>2	clusterProfiler
GO:0006096	glycolytic process	7/338	24/5716	0.000342262	0.00313397	0.00216773	Ddit4/Myc/Stat3/Ppara/Ier3/Hif1a/Hdac4	7	BP	hypoxia > normoxia spalax FC>2	clusterProfiler
GO:0006757	ATP generation from ADP	7/338	24/5716	0.000342262	0.00313397	0.00216773	Ddit4/Myc/Stat3/Ppara/Ier3/Hif1a/Hdac4	7	BP	hypoxia > normoxia spalax FC>2	clusterProfiler
GO:0042035	regulation of cytokine biosynthetic process	7/338	24/5716	0.000342262	0.00313397	0.00216773	Klf4/Cebpb/Il1b/Il10/Errfi1/Thbs1/Tlr8	7	BP	hypoxia > normoxia spalax FC>2	clusterProfiler
GO:0045621	positive regulation of lymphocyte differentiation	7/338	24/5716	0.000342262	0.00313397	0.00216773	Il1b/Il4r/Xbp1/Pcid2/Cd83/Ripk2/Shb	7	BP	hypoxia > normoxia spalax FC>2	clusterProfiler
GO:0045638	negative regulation of myeloid cell differentiation	7/338	24/5716	0.000342262	0.00313397	0.00216773	Myc/Nfkbia/Ubash3b/Mafb/Trib1/Zfp36/Dll1	7	BP	hypoxia > normoxia spalax FC>2	clusterProfiler
GO:0008284	positive regulation of cell proliferation	29/338	251/5716	0.00034532	0.00315318	0.00218102	Adrb2/Agt/Egr1/Hmox1/Il1b/Jun/Myc/Bcl2l1/Adm/Stat3/Il6st/Id3/Id2/Plau/Xbp1/Irs2/Tpd52/Fndc3b/Hif1a/Foxp1/Bcl6/Ripk2/Hdac4/Foxm1/Nolc1/Zfp703/Foxf1/Nr4a1/Bambi	29	BP	hypoxia > normoxia spalax FC>2	clusterProfiler
GO:0046660	female sex differentiation	9/338	39/5716	0.00034602	0.00315318	0.00218102	Kmt2b/Agt/Cebpb/Myc/Nos3/Bcl2l1/Tiparp/Mertk/Adamts1	9	BP	hypoxia > normoxia spalax FC>2	clusterProfiler
GO:0003013	circulatory system process	18/338	125/5716	0.000352791	0.00320719	0.00221838	Bbs2/Adrb2/Agt/Hmox1/Nos3/Pde4b/Adm/Kcnj8/Id2/Ppara/Gch1/Ier3/Hif1a/Gpd1l/Hdac4/Ppp1r13l/Smad7/Rgs2	18	BP	hypoxia > normoxia spalax FC>2	clusterProfiler
GO:0010888	negative regulation of lipid storage	4/338	5716-07-01	0.000364577	0.00328292	0.00227076	Nfkbia/Ppara/Abhd5/Abcg1	4	BP	hypoxia > normoxia spalax FC>2	clusterProfiler
GO:0045622	regulation of T-helper cell differentiation	4/338	5716-07-01	0.000364577	0.00328292	0.00227076	Il4r/Bcl6/Ripk2/Shb	4	BP	hypoxia > normoxia spalax FC>2	clusterProfiler
GO:0045978	negative regulation of nucleoside metabolic process	4/338	5716-07-01	0.000364577	0.00328292	0.00227076	Ddit4/Stat3/Ier3/Hdac4	4	BP	hypoxia > normoxia spalax FC>2	clusterProfiler
GO:1903579	negative regulation of ATP metabolic process	4/338	5716-07-01	0.000364577	0.00328292	0.00227076	Ddit4/Stat3/Ier3/Hdac4	4	BP	hypoxia > normoxia spalax FC>2	clusterProfiler
GO:0002252	immune effector process	23/338	181/5716	0.000370097	0.00332475	0.0022997	Relb/Ddit4/Cebpb/Hmox1/Il4r/Vav1/Il10/Kcnj8/Xbp1/Foxp1/Rora/Trem1/Bcl6/Itpkc/Sbno2/Ripk2/Shb/Mtss1/Tlr8/Foxf1/Ackr3/Bnip3/Pdk4	23	BP	hypoxia > normoxia spalax FC>2	clusterProfiler
GO:0045604	regulation of epidermal cell differentiation	5/338	5716-12-01	0.000393456	0.0035097	0.00242763	Trim16/Sfn/Errfi1/Maff/Dll1	5	BP	hypoxia > normoxia spalax FC>2	clusterProfiler
GO:0045776	negative regulation of blood pressure	5/338	5716-12-01	0.000393456	0.0035097	0.00242763	Adrb2/Nos3/Ppara/Gch1/Ier3	5	BP	hypoxia > normoxia spalax FC>2	clusterProfiler
GO:0071498	cellular response to fluid shear stress	5/338	5716-12-01	0.000393456	0.0035097	0.00242763	Klf4/Plau/Xbp1/Klf2/Mtss1	5	BP	hypoxia > normoxia spalax FC>2	clusterProfiler
GO:0003015	heart process	10/338	48/5716	0.000397235	0.00352685	0.00243949	Adrb2/Agt/Nos3/Pde4b/Adm/Gpd1l/Hdac4/Ppp1r13l/Smad7/Rgs2	10	BP	hypoxia > normoxia spalax FC>2	clusterProfiler
GO:0051591	response to cAMP	10/338	48/5716	0.000397235	0.00352685	0.00243949	Dusp1/Egr1/Jun/Junb/Jund/Ldha/Nos3/Per1/Fos/Foxm1	10	BP	hypoxia > normoxia spalax FC>2	clusterProfiler
GO:0022602	ovulation cycle process	8/338	32/5716	0.000413264	0.00362847	0.00250977	Kmt2b/Agt/Cebpb/Myc/Nos3/Bcl2l1/Glrx/Adamts1	8	BP	hypoxia > normoxia spalax FC>2	clusterProfiler
GO:0046939	nucleotide phosphorylation	8/338	32/5716	0.000413264	0.00362847	0.00250977	Ddit4/Myc/Stat3/Ppara/Ak4/Ier3/Hif1a/Hdac4	8	BP	hypoxia > normoxia spalax FC>2	clusterProfiler
GO:0048661	positive regulation of smooth muscle cell proliferation	8/338	32/5716	0.000413264	0.00362847	0.00250977	Egr1/Hmox1/Jun/Myc/Id2/Hif1a/Foxp1/Hdac4	8	BP	hypoxia > normoxia spalax FC>2	clusterProfiler
GO:0031663	lipopolysaccharide-mediated signaling pathway	6/338	18/5716	0.000413454	0.00362847	0.00250977	Il1b/Nos3/Nfkbia/Ripk2/Sash1/Trib1	6	BP	hypoxia > normoxia spalax FC>2	clusterProfiler
GO:0045582	positive regulation of T cell differentiation	6/338	18/5716	0.000413454	0.00362847	0.00250977	Il1b/Il4r/Xbp1/Cd83/Ripk2/Shb	6	BP	hypoxia > normoxia spalax FC>2	clusterProfiler
GO:0071453	cellular response to oxygen levels	11/338	57/5716	0.000414503	0.00362929	0.00251034	Cited2/Ppp1r15a/Adrb2/Egr1/Hmox1/Plau/Hif1a/Ndrg1/Rora/Cpeb2/Bnip3	11	BP	hypoxia > normoxia spalax FC>2	clusterProfiler
GO:0070555	response to interleukin-1	9/338	40/5716	0.000423641	0.00370077	0.00255979	Lcn2/Egr1/Myc/Il1r1/Hif1a/Rora/Klf2/Ripk2/Hdac4	9	BP	hypoxia > normoxia spalax FC>2	clusterProfiler
GO:0022414	reproductive process	38/338	368/5716	0.000435701	0.0037974	0.00262662	Kmt2b/Bbs2/Skil/Cited2/Klf9/Adrb2/Agt/Cebpb/Il1b/Junb/Myc/Nos3/Bcl2l1/Adm/Il4r/Stat3/Il10/Plau/Il1r1/Xbp1/Zfp36l1/Hif1a/Bcl6/Tiparp/Kdm3a/Kdm5a/Phc2/Fos/Ppp1r1b/Shb/Gjb2/Adam15/Glrx/Mta1/Mertk/Adamts1/Rgs2/Socs3	38	BP	hypoxia > normoxia spalax FC>2	clusterProfiler
GO:0044703	multi-organism reproductive process	30/338	267/5716	0.000442637	0.00384902	0.00266233	Kmt2b/Bbs2/Skil/Cited2/Klf9/Adrb2/Agt/Il1b/Junb/Myc/Nos3/Bcl2l1/Adm/Il4r/Stat3/Plau/Il1r1/Hif1a/Bcl6/Kdm3a/Kdm5a/Phc2/Fos/Ppp1r1b/Shb/Gjb2/Mta1/Mertk/Adamts1/Rgs2	30	BP	hypoxia > normoxia spalax FC>2	clusterProfiler
GO:0031098	stress-activated protein kinase signaling cascade	15/338	96/5716	0.000449883	0.0039031	0.00269973	Agt/Il1b/Gadd45a/Per1/Stk10/Gadd45b/Sema4c/Mapk8ip3/Map3k6/Ripk2/Sash1/Ern1/Foxm1/Trib1/Hipk3	15	BP	hypoxia > normoxia spalax FC>2	clusterProfiler
GO:0007548	sex differentiation	14/338	86/5716	0.000452046	0.00391293	0.00270653	Kmt2b/Cited2/Agt/Cebpb/Myc/Nos3/Bcl2l1/Tiparp/Kdm3a/Kdm5a/Gjb2/Adam15/Mertk/Adamts1	14	BP	hypoxia > normoxia spalax FC>2	clusterProfiler
GO:0009743	response to carbohydrate	17/338	117/5716	0.000460687	0.00397866	0.002752	Txnip/Ppp1r15a/Egr1/Il1b/Ldha/Myc/Nos3/Plau/Gys2/Il1r1/Xbp1/Irs2/Hif1a/Thbs1/Ern1/Glrx/Pim3	17	BP	hypoxia > normoxia spalax FC>2	clusterProfiler
GO:0071456	cellular response to hypoxia	10/338	49/5716	0.000473385	0.00407906	0.00282144	Cited2/Adrb2/Egr1/Hmox1/Plau/Hif1a/Ndrg1/Rora/Cpeb2/Bnip3	10	BP	hypoxia > normoxia spalax FC>2	clusterProfiler
GO:0060538	skeletal muscle organ development	11/338	58/5716	0.000485018	0.00416042	0.00287772	Skil/Cited2/Usp2/Adrb2/Egr1/Myc/Foxp1/Fos/Hdac4/Maff/Nr4a1	11	BP	hypoxia > normoxia spalax FC>2	clusterProfiler
GO:0071322	cellular response to carbohydrate stimulus	11/338	58/5716	0.000485018	0.00416042	0.00287772	Ppp1r15a/Il1b/Myc/Plau/Il1r1/Xbp1/Irs2/Hif1a/Ern1/Glrx/Pim3	11	BP	hypoxia > normoxia spalax FC>2	clusterProfiler
GO:0098542	defense response to other organism	16/338	107/5716	0.000486357	0.00416251	0.00287917	Ddit4/Cebpb/Adm/Il4r/Il10/Kcnj8/Foxp1/Trem1/Itpkc/Cotl1/Ripk2/Mtss1/Tlr8/Ackr3/Bnip3/Pdk4	16	BP	hypoxia > normoxia spalax FC>2	clusterProfiler
GO:0044724	single-organism carbohydrate catabolic process	9/338	41/5716	0.000515043	0.00438293	0.00303163	Ddit4/Ldha/Myc/Stat3/Ppara/Ier3/Hif1a/Ppp1r3c/Hdac4	9	BP	hypoxia > normoxia spalax FC>2	clusterProfiler
GO:0071260	cellular response to mechanical stimulus	9/338	41/5716	0.000515043	0.00438293	0.00303163	Agt/Egr1/Il1b/Nos3/Gadd45a/Hif1a/Hdac4/Tlr8/Bnip3	9	BP	hypoxia > normoxia spalax FC>2	clusterProfiler
GO:0008585	female gonad development	8/338	33/5716	0.000517878	0.00438293	0.00303163	Kmt2b/Agt/Cebpb/Myc/Nos3/Bcl2l1/Tiparp/Adamts1	8	BP	hypoxia > normoxia spalax FC>2	clusterProfiler
GO:0009166	nucleotide catabolic process	8/338	33/5716	0.000517878	0.00438293	0.00303163	Ddit4/Myc/Pde4b/Stat3/Ppara/Ier3/Hif1a/Hdac4	8	BP	hypoxia > normoxia spalax FC>2	clusterProfiler
GO:0046545	development of primary female sexual characteristics	8/338	33/5716	0.000517878	0.00438293	0.00303163	Kmt2b/Agt/Cebpb/Myc/Nos3/Bcl2l1/Tiparp/Adamts1	8	BP	hypoxia > normoxia spalax FC>2	clusterProfiler
GO:0048609	multicellular organismal reproductive process	27/338	233/5716	0.000527622	0.00445548	0.00308181	Kmt2b/Bbs2/Skil/Cited2/Adrb2/Agt/Cebpb/Il1b/Junb/Myc/Nos3/Bcl2l1/Il4r/Plau/Il1r1/Hif1a/Bcl6/Kdm3a/Kdm5a/Phc2/Ppp1r1b/Shb/Gjb2/Glrx/Mertk/Adamts1/Rgs2	27	BP	hypoxia > normoxia spalax FC>2	clusterProfiler
GO:0031669	cellular response to nutrient levels	24/338	198/5716	0.000560682	0.00472415	0.00326764	Lcn2/Ppp1r15a/Adrb2/Hmox1/Jun/Slc2a1/Asns/Xbp1/Rnf152/Slc22a3/Hif1a/Tp53inp1/Zfp593/Trem1/Usp36/Slc1a4/Itpkc/Rrp8/Ulk1/Tbc1d14/Adamts1/Atf4/Klf10/Pdk4	24	BP	hypoxia > normoxia spalax FC>2	clusterProfiler
GO:0044708	single-organism behavior	17/338	119/5716	0.000563388	0.00473645	0.00327615	Kmt2b/Bbs2/Usp2/Adrb2/Egr1/Il1b/Jun/Prnp/Id2/Ppara/Sgk1/Hif1a/Fos/Ppp1r1b/Thbs1/Mta1/Plk2	17	BP	hypoxia > normoxia spalax FC>2	clusterProfiler
GO:0002684	positive regulation of immune system process	25/338	210/5716	0.000566711	0.00475387	0.0032882	Hmox1/Il1b/Jun/Pde4b/Prnp/Il4r/Vav1/Il6st/Nfkbia/Id2/Xbp1/Irs2/Hif1a/Foxp1/Bcl6/Fos/Pcid2/Cd83/Ripk2/Shb/Thbs1/Tlr8/Foxf1/Trib1/Klf10	25	BP	hypoxia > normoxia spalax FC>2	clusterProfiler
GO:0051090	regulation of sequence-specific DNA binding transcription factor activity	18/338	130/5716	0.000573665	0.00479825	0.0033189	Klf4/Hmox1/Il1b/Prnp/Il10/Nfkbia/Id3/Id2/Pprc1/Ddit3/Ifrd1/Ripk4/Zc3h12a/Ripk2/Hdac4/Trib1/Bhlhe40/Smad7	18	BP	hypoxia > normoxia spalax FC>2	clusterProfiler
GO:0032609	interferon-gamma production	6/338	19/5716	0.000574527	0.00479825	0.0033189	Il1b/Pde4b/Prnp/Il10/Ripk2/Tlr8	6	BP	hypoxia > normoxia spalax FC>2	clusterProfiler
GO:0071900	regulation of protein serine/threonine kinase activity	21/338	164/5716	0.000598231	0.00498526	0.00344825	LOC100909712/Ccnl1/Dusp1/Dusp5/Agt/Il1b/Trib3/Gadd45a/Gadd45b/Dusp7/Mapk8ip3/Sfn/Cnppd1/Tead1/Sash1/Thbs1/Ern1/Trib1/Hipk3/Rgs2/Efna1	21	BP	hypoxia > normoxia spalax FC>2	clusterProfiler
GO:0010675	regulation of cellular carbohydrate metabolic process	12/338	69/5716	0.000621193	0.00514962	0.00356194	Ddit4/Myc/Stat3/Ppara/Irs2/Ier3/Hif1a/Rora/Ppp1r3c/Midn/Hdac4/Pdk4	12	BP	hypoxia > normoxia spalax FC>2	clusterProfiler
GO:0042698	ovulation cycle	9/338	42/5716	0.00062202	0.00514962	0.00356194	Kmt2b/Adrb2/Agt/Cebpb/Myc/Nos3/Bcl2l1/Glrx/Adamts1	9	BP	hypoxia > normoxia spalax FC>2	clusterProfiler
GO:0051147	regulation of muscle cell differentiation	9/338	42/5716	0.00062202	0.00514962	0.00356194	Il4r/Id3/Zeb1/Xbp1/Ctdp1/Ddit3/Foxp1/Hdac4/Foxf1	9	BP	hypoxia > normoxia spalax FC>2	clusterProfiler
GO:0009746	response to hexose	15/338	99/5716	0.000629836	0.00519214	0.00359135	Txnip/Egr1/Il1b/Ldha/Nos3/Plau/Gys2/Il1r1/Xbp1/Irs2/Hif1a/Thbs1/Ern1/Glrx/Pim3	15	BP	hypoxia > normoxia spalax FC>2	clusterProfiler
GO:0060562	epithelial tube morphogenesis	18/338	131/5716	0.000629888	0.00519214	0.00359135	Cited2/Lama5/Ipmk/Agt/Myc/Sdc4/Adm/Col4a1/Rasip1/Hif1a/Foxp1/Sema4c/Mthfd1l/Tead1/Mtss1/Notch4/Foxf1/Dll1	18	BP	hypoxia > normoxia spalax FC>2	clusterProfiler
GO:0030316	osteoclast differentiation	8/338	34/5716	0.000642947	0.00526551	0.0036421	Cebpb/Junb/Foxp1/Fos/Sbno2/Ubash3b/Mafb/Klf10	8	BP	hypoxia > normoxia spalax FC>2	clusterProfiler
GO:0032368	regulation of lipid transport	8/338	34/5716	0.000642947	0.00526551	0.0036421	Cry2/Il1b/Nfkbia/Ppara/Irs2/Pltp/Thbs1/Abcg1	8	BP	hypoxia > normoxia spalax FC>2	clusterProfiler
GO:0035690	cellular response to drug	8/338	34/5716	0.000642947	0.00526551	0.0036421	Ppp1r15a/Egr1/Il1b/Myc/Pde4b/Prnp/Hif1a/Adssl1	8	BP	hypoxia > normoxia spalax FC>2	clusterProfiler
GO:0032504	multicellular organism reproduction	27/338	236/5716	0.000645664	0.00526911	0.00364459	Kmt2b/Bbs2/Skil/Cited2/Adrb2/Agt/Cebpb/Il1b/Junb/Myc/Nos3/Bcl2l1/Il4r/Plau/Il1r1/Hif1a/Bcl6/Kdm3a/Kdm5a/Phc2/Ppp1r1b/Shb/Gjb2/Glrx/Mertk/Adamts1/Rgs2	27	BP	hypoxia > normoxia spalax FC>2	clusterProfiler
GO:0031960	response to corticosteroid	13/338	79/5716	0.000646159	0.00526911	0.00364459	Dusp1/Klf9/Adrb2/Il1b/Junb/Nos3/Adm/Il10/Sgk1/Hif1a/Errfi1/Fos/Socs3	13	BP	hypoxia > normoxia spalax FC>2	clusterProfiler
GO:0009896	positive regulation of catabolic process	20/338	154/5716	0.0006705	0.00545589	0.00377378	Adrb2/Il1b/Myc/Trib3/Xbp1/Rnf152/Irs2/Ier3/Hif1a/Tp53inp1/Tiparp/Zc3h12a/Abhd5/Zfand2a/Ulk1/Csnk1d/Trib1/Zfp36/Smad7/Plk2	20	BP	hypoxia > normoxia spalax FC>2	clusterProfiler
GO:0007507	heart development	23/338	189/5716	0.00068944	0.00557367	0.00385525	Cited2/Agt/Jun/Adm/Kcnj8/Id3/Id2/Ppara/Ctdp1/Zfp36l1/Hif1a/Foxp1/Asxl1/RGD1309079/Tead1/Thbs1/Adam15/Ppp1r13l/Foxf1/Adamts1/Smad7/Dll1/Efna1	23	BP	hypoxia > normoxia spalax FC>2	clusterProfiler
GO:0032729	positive regulation of interferon-gamma production	4/338	5716-08-01	0.000695242	0.00557367	0.00385525	Il1b/Pde4b/Ripk2/Tlr8	4	BP	hypoxia > normoxia spalax FC>2	clusterProfiler
GO:0043372	positive regulation of CD4-positive, alpha-beta T cell differentiation	4/338	5716-08-01	0.000695242	0.00557367	0.00385525	Il4r/Cd83/Ripk2/Shb	4	BP	hypoxia > normoxia spalax FC>2	clusterProfiler
GO:0045746	negative regulation of Notch signaling pathway	4/338	5716-08-01	0.000695242	0.00557367	0.00385525	Nfkbia/Bcl6/Notch4/Gdpd5	4	BP	hypoxia > normoxia spalax FC>2	clusterProfiler
GO:0045909	positive regulation of vasodilation	4/338	5716-08-01	0.000695242	0.00557367	0.00385525	Adrb2/Agt/Nos3/Adm	4	BP	hypoxia > normoxia spalax FC>2	clusterProfiler
GO:1990440	positive regulation of transcription from RNA polymerase II promoter in response to endoplasmic reticulum stress	4/338	5716-08-01	0.000695242	0.00557367	0.00385525	Cebpb/Ddit3/Creb3l3/Atf4	4	BP	hypoxia > normoxia spalax FC>2	clusterProfiler
GO:2000516	positive regulation of CD4-positive, alpha-beta T cell activation	4/338	5716-08-01	0.000695242	0.00557367	0.00385525	Il4r/Cd83/Ripk2/Shb	4	BP	hypoxia > normoxia spalax FC>2	clusterProfiler
GO:0017015	regulation of transforming growth factor beta receptor signaling pathway	9/338	43/5716	0.000746505	0.0059595	0.00412212	Skil/Cited2/Zeb1/Pmepa1/Smad6/Thbs1/Zfp703/Smad7/Bambi	9	BP	hypoxia > normoxia spalax FC>2	clusterProfiler
GO:1903844	regulation of cellular response to transforming growth factor beta stimulus	9/338	43/5716	0.000746505	0.0059595	0.00412212	Skil/Cited2/Zeb1/Pmepa1/Smad6/Thbs1/Zfp703/Smad7/Bambi	9	BP	hypoxia > normoxia spalax FC>2	clusterProfiler
GO:0002366	leukocyte activation involved in immune response	11/338	61/5716	0.00075935	0.00604933	0.00418426	Relb/Hmox1/Il4r/Xbp1/Foxp1/Rora/Bcl6/Sbno2/Ripk2/Shb/Foxf1	11	BP	hypoxia > normoxia spalax FC>2	clusterProfiler
GO:0019432	triglyceride biosynthetic process	6/338	20/5716	0.000780386	0.00617806	0.0042733	Dgat2/Thrsp/Gpat4/Lpin1/Lpin2/Pnpla3	6	BP	hypoxia > normoxia spalax FC>2	clusterProfiler
GO:0046460	neutral lipid biosynthetic process	6/338	20/5716	0.000780386	0.00617806	0.0042733	Dgat2/Thrsp/Gpat4/Lpin1/Lpin2/Pnpla3	6	BP	hypoxia > normoxia spalax FC>2	clusterProfiler
GO:0046463	acylglycerol biosynthetic process	6/338	20/5716	0.000780386	0.00617806	0.0042733	Dgat2/Thrsp/Gpat4/Lpin1/Lpin2/Pnpla3	6	BP	hypoxia > normoxia spalax FC>2	clusterProfiler
GO:0002009	morphogenesis of an epithelium	22/338	179/5716	0.000785349	0.00620442	0.00429153	Cited2/Klf4/Lama5/Ipmk/Agt/Myc/Sdc4/Adm/Il10/Col4a1/Rasip1/Hif1a/Foxp1/Sema4c/Ripk4/Mthfd1l/Tead1/Mtss1/Notch4/Foxf1/Dll1/Socs3	22	BP	hypoxia > normoxia spalax FC>2	clusterProfiler
GO:0048608	reproductive structure development	20/338	156/5716	0.000791925	0.00623433	0.00431222	Kmt2b/Cited2/Agt/Cebpb/Junb/Myc/Nos3/Bcl2l1/Adm/Il10/Zfp36l1/Hif1a/Tiparp/Kdm3a/Kdm5a/Gjb2/Adam15/Mertk/Adamts1/Socs3	20	BP	hypoxia > normoxia spalax FC>2	clusterProfiler
GO:0000003	reproduction	31/338	289/5716	0.000792416	0.00623433	0.00431222	Kmt2b/Bbs2/Skil/Cited2/Dusp1/Adrb2/Agt/Cebpb/Il1b/Junb/Myc/Nos3/Bcl2l1/Il4r/Stat3/Plau/Il1r1/Rbbp8/Hif1a/Bcl6/Kdm3a/Kdm5a/Phc2/Ppp1r1b/Shb/Wdr43/Gjb2/Glrx/Mertk/Adamts1/Rgs2	31	BP	hypoxia > normoxia spalax FC>2	clusterProfiler
GO:0007155	cell adhesion	39/338	393/5716	0.000806866	0.0063349	0.00438178	Relb/Cited2/Klf4/Lama5/Adrb2/Agt/Cebpb/Egr1/Il1b/Prnp/Sdc4/Il4r/Vav1/Il6st/Plau/Zeb1/Xbp1/Zfp36l1/Stk10/Fndc3b/Foxp1/Rcc2/Vezt/Rora/Bcl6/Ubash3b/Cd83/Ripk2/Shb/Smad6/Thbs1/Mafb/Adam15/Mertk/Zfp703/Foxf1/Smad7/Ackr3/Efna1	39	BP	hypoxia > normoxia spalax FC>2	clusterProfiler
GO:0051346	negative regulation of hydrolase activity	17/338	123/5716	0.000828921	0.00649464	0.00449228	Klf4/Cry2/Ppp1r15a/Agt/Nos3/Nifk/Bcl2l1/Timp3/Rcc2/Ell/Kdm5a/Sfn/Cpeb2/Pcid2/Thbs1/Nr4a1/Rgs2	17	BP	hypoxia > normoxia spalax FC>2	clusterProfiler
GO:0022610	biological adhesion	39/338	394/5716	0.000847754	0.00662853	0.00458488	Relb/Cited2/Klf4/Lama5/Adrb2/Agt/Cebpb/Egr1/Il1b/Prnp/Sdc4/Il4r/Vav1/Il6st/Plau/Zeb1/Xbp1/Zfp36l1/Stk10/Fndc3b/Foxp1/Rcc2/Vezt/Rora/Bcl6/Ubash3b/Cd83/Ripk2/Shb/Smad6/Thbs1/Mafb/Adam15/Mertk/Zfp703/Foxf1/Smad7/Ackr3/Efna1	39	BP	hypoxia > normoxia spalax FC>2	clusterProfiler
GO:0002263	cell activation involved in immune response	11/338	62/5716	0.000875394	0.00683059	0.00472465	Relb/Hmox1/Il4r/Xbp1/Foxp1/Rora/Bcl6/Sbno2/Ripk2/Shb/Foxf1	11	BP	hypoxia > normoxia spalax FC>2	clusterProfiler
GO:0019362	pyridine nucleotide metabolic process	10/338	53/5716	0.000909352	0.00704927	0.00487591	Ddit4/Ldha/Me1/Myc/Stat3/Ppara/Ier3/Hif1a/Gpd1l/Hdac4	10	BP	hypoxia > normoxia spalax FC>2	clusterProfiler
GO:0046496	nicotinamide nucleotide metabolic process	10/338	53/5716	0.000909352	0.00704927	0.00487591	Ddit4/Ldha/Me1/Myc/Stat3/Ppara/Ier3/Hif1a/Gpd1l/Hdac4	10	BP	hypoxia > normoxia spalax FC>2	clusterProfiler
GO:1903035	negative regulation of response to wounding	10/338	53/5716	0.000909352	0.00704927	0.00487591	Adrb2/Il10/Plau/Ier3/Rora/Ubash3b/Thbs1/Foxf1/Zfp36/Socs3	10	BP	hypoxia > normoxia spalax FC>2	clusterProfiler
GO:0043408	regulation of MAPK cascade	26/338	229/5716	0.000910839	0.00704927	0.00487591	Klf4/Dusp1/Dusp5/Adrb2/Agt/Il1b/Jun/Trib3/Gadd45a/Per1/Gadd45b/Dusp7/Sema4c/Mapk8ip3/Map3k6/Errfi1/Ripk2/Sash1/Thbs1/Ern1/Foxm1/Trib1/Hipk3/Ackr3/Rgs2/Efna1	26	BP	hypoxia > normoxia spalax FC>2	clusterProfiler
GO:0042493	response to drug	25/338	217/5716	0.000922137	0.0071222	0.00492635	Txnip/Lcn2/Ppp1r15a/Egr1/Il1b/Jun/Junb/Jund/Ldha/Myc/Nos3/Pde4b/Prnp/Stat3/Il10/Xbp1/Ak4/Ddit3/Hif1a/Agpat2/Fos/Hdac4/Thbs1/Adssl1/Socs3	25	BP	hypoxia > normoxia spalax FC>2	clusterProfiler
GO:1901342	regulation of vasculature development	13/338	82/5716	0.000929968	0.00716811	0.00495811	Klf4/Ppp1r15a/Adrb2/Agt/Egr1/Hmox1/Il1b/Nos3/Adm/Sash1/Notch4/Thbs1/Efna1	13	BP	hypoxia > normoxia spalax FC>2	clusterProfiler
GO:0032675	regulation of interleukin-6 production	7/338	28/5716	0.000953674	0.00732114	0.00506395	Cebpb/Il1b/Il10/Xbp1/Klf2/Zc3h12a/Ripk2	7	BP	hypoxia > normoxia spalax FC>2	clusterProfiler
GO:0042089	cytokine biosynthetic process	7/338	28/5716	0.000953674	0.00732114	0.00506395	Klf4/Cebpb/Il1b/Il10/Errfi1/Thbs1/Tlr8	7	BP	hypoxia > normoxia spalax FC>2	clusterProfiler
GO:0034284	response to monosaccharide	15/338	103/5716	0.000962421	0.00737076	0.00509828	Txnip/Egr1/Il1b/Ldha/Nos3/Plau/Gys2/Il1r1/Xbp1/Irs2/Hif1a/Thbs1/Ern1/Glrx/Pim3	15	BP	hypoxia > normoxia spalax FC>2	clusterProfiler
GO:1901292	nucleoside phosphate catabolic process	8/338	36/5716	0.000965957	0.00737076	0.00509828	Ddit4/Myc/Pde4b/Stat3/Ppara/Ier3/Hif1a/Hdac4	8	BP	hypoxia > normoxia spalax FC>2	clusterProfiler
GO:2000379	positive regulation of reactive oxygen species metabolic process	8/338	36/5716	0.000965957	0.00737076	0.00509828	Klf4/Agt/Il1b/Gadd45a/Plau/Zc3h12a/Hdac4/Thbs1	8	BP	hypoxia > normoxia spalax FC>2	clusterProfiler
GO:0001701	in utero embryonic development	23/338	194/5716	0.000993115	0.0075628	0.00523111	Skil/Cited2/Cebpb/Junb/Myc/Xab2/Nos3/Bcl2l1/Adm/Il10/Rbbp8/Zfp36l1/Hif1a/Foxp1/Mapk8ip3/Klf2/Ell/Sec24d/Emg1/Mtss1/Maff/Foxf1/Socs3	23	BP	hypoxia > normoxia spalax FC>2	clusterProfiler
GO:0007179	transforming growth factor beta receptor signaling pathway	11/338	63/5716	0.00100575	0.00764371	0.00528707	Skil/Cited2/Jun/Zeb1/Pmepa1/Fos/Smad6/Thbs1/Zfp703/Smad7/Bambi	11	BP	hypoxia > normoxia spalax FC>2	clusterProfiler
GO:0061458	reproductive system development	20/338	159/5716	0.00100948	0.00765673	0.00529608	Kmt2b/Cited2/Agt/Cebpb/Junb/Myc/Nos3/Bcl2l1/Adm/Il10/Zfp36l1/Hif1a/Tiparp/Kdm3a/Kdm5a/Gjb2/Adam15/Mertk/Adamts1/Socs3	20	BP	hypoxia > normoxia spalax FC>2	clusterProfiler
GO:0071559	response to transforming growth factor beta	13/338	83/5716	0.00104517	0.00789086	0.00545803	Skil/Cited2/Jun/Nos3/Il1r1/Zeb1/Pmepa1/Fos/Smad6/Thbs1/Zfp703/Smad7/Bambi	13	BP	hypoxia > normoxia spalax FC>2	clusterProfiler
GO:0008406	gonad development	12/338	73/5716	0.00104658	0.00789086	0.00545803	Kmt2b/Cited2/Agt/Cebpb/Myc/Nos3/Bcl2l1/Tiparp/Kdm3a/Kdm5a/Adam15/Adamts1	12	BP	hypoxia > normoxia spalax FC>2	clusterProfiler
GO:0045137	development of primary sexual characteristics	12/338	73/5716	0.00104658	0.00789086	0.00545803	Kmt2b/Cited2/Agt/Cebpb/Myc/Nos3/Bcl2l1/Tiparp/Kdm3a/Kdm5a/Adam15/Adamts1	12	BP	hypoxia > normoxia spalax FC>2	clusterProfiler
GO:0016052	carbohydrate catabolic process	9/338	45/5716	0.00105645	0.0079495	0.00549859	Ddit4/Ldha/Myc/Stat3/Ppara/Ier3/Hif1a/Ppp1r3c/Hdac4	9	BP	hypoxia > normoxia spalax FC>2	clusterProfiler
GO:0023014	signal transduction by protein phosphorylation	28/338	257/5716	0.00111603	0.00838123	0.00579721	Klf4/Dusp1/Dusp5/Adrb2/Agt/Il1b/Jun/Myc/Trib3/Gadd45a/Per1/Stk10/Gadd45b/Dusp7/Sema4c/Mapk8ip3/Map3k6/Errfi1/Ripk2/Sash1/Thbs1/Ern1/Foxm1/Trib1/Hipk3/Ackr3/Rgs2/Efna1	28	BP	hypoxia > normoxia spalax FC>2	clusterProfiler
GO:0040012	regulation of locomotion	30/338	283/5716	0.00116597	0.00873901	0.00604468	Bbs2/Cited2/Klf4/Lama5/Agt/Egr1/Il1b/Jun/Myc/Sdc4/Stat3/Il6st/Plau/Irs2/Stk10/Hif1a/Foxp1/Tp53inp1/Rcc2/Hdac4/Sash1/Rras2/Thbs1/Cxcl16/Atoh8/Adam15/Zfp703/Foxf1/Trib1/Efna1	30	BP	hypoxia > normoxia spalax FC>2	clusterProfiler
GO:0050663	cytokine secretion	8/338	37/5716	0.00117018	0.00875333	0.00605459	Agt/Il4r/Il10/Xbp1/Foxp1/Trem1/Trim16/Tlr8	8	BP	hypoxia > normoxia spalax FC>2	clusterProfiler
GO:0045786	negative regulation of cell cycle	18/338	138/5716	0.00117327	0.00875919	0.00605864	Skil/Dusp1/Myc/Bcl2l1/Gadd45a/Id2/Ier3/Ddit3/Tp53inp1/Rrp8/Mad2l1bp/Pcid2/Rassf1/Thbs1/Ern1/Foxm1/Nr4a1/Plk2	18	BP	hypoxia > normoxia spalax FC>2	clusterProfiler
GO:0006109	regulation of carbohydrate metabolic process	12/338	74/5716	0.00118429	0.00879589	0.00608403	Ddit4/Myc/Stat3/Ppara/Irs2/Ier3/Hif1a/Rora/Ppp1r3c/Midn/Hdac4/Pdk4	12	BP	hypoxia > normoxia spalax FC>2	clusterProfiler
GO:0060485	mesenchyme development	12/338	74/5716	0.00118429	0.00879589	0.00608403	Cited2/Lama5/Myc/Zfp36l1/Hif1a/Tead1/Thbs1/Adam15/Zfp703/Foxf1/Bambi/Efna1	12	BP	hypoxia > normoxia spalax FC>2	clusterProfiler
GO:0002544	chronic inflammatory response	4/338	5716-09-01	0.00119335	0.00879589	0.00608403	Cebpb/Il1b/Il10/Thbs1	4	BP	hypoxia > normoxia spalax FC>2	clusterProfiler
GO:0002902	regulation of B cell apoptotic process	4/338	5716-09-01	0.00119335	0.00879589	0.00608403	Myc/Il10/Irs2/Foxp1	4	BP	hypoxia > normoxia spalax FC>2	clusterProfiler
GO:0032743	positive regulation of interleukin-2 production	4/338	5716-09-01	0.00119335	0.00879589	0.00608403	Il1b/Pde4b/Cd83/Ripk2	4	BP	hypoxia > normoxia spalax FC>2	clusterProfiler
GO:0006809	nitric oxide biosynthetic process	7/338	29/5716	0.00119439	0.00879589	0.00608403	Klf4/Agt/Il1b/Nos3/Il10/Rora/Zc3h12a	7	BP	hypoxia > normoxia spalax FC>2	clusterProfiler
GO:0010508	positive regulation of autophagy	7/338	29/5716	0.00119439	0.00879589	0.00608403	Adrb2/Xbp1/Rnf152/Hif1a/Tp53inp1/Zc3h12a/Ulk1	7	BP	hypoxia > normoxia spalax FC>2	clusterProfiler
GO:1903522	regulation of blood circulation	10/338	55/5716	0.00122751	0.0090223	0.00624063	Adrb2/Agt/Nos3/Pde4b/Adm/Hif1a/Gpd1l/Hdac4/Smad7/Rgs2	10	BP	hypoxia > normoxia spalax FC>2	clusterProfiler
GO:0035150	regulation of tube size	9/338	46/5716	0.00124648	0.00912643	0.00631266	Bbs2/Adrb2/Agt/Nos3/Adm/Kcnj8/Gch1/Hif1a/Rgs2	9	BP	hypoxia > normoxia spalax FC>2	clusterProfiler
GO:0050880	regulation of blood vessel size	9/338	46/5716	0.00124648	0.00912643	0.00631266	Bbs2/Adrb2/Agt/Nos3/Adm/Kcnj8/Gch1/Hif1a/Rgs2	9	BP	hypoxia > normoxia spalax FC>2	clusterProfiler
GO:0070848	response to growth factor	26/338	234/5716	0.00125534	0.00917362	0.0063453	Skil/Cited2/Klf4/Ddit4/Agt/Egr1/Jun/Myc/Nos3/Plau/Il1r1/Zeb1/Xbp1/Hif1a/Pmepa1/Errfi1/Fos/Ulk1/Smad6/Thbs1/Ern1/Csnk1d/Zfp703/Nr4a1/Smad7/Bambi	26	BP	hypoxia > normoxia spalax FC>2	clusterProfiler
GO:0007568	aging	20/338	162/5716	0.00127651	0.00929726	0.00643082	Cited2/Ppp1r15a/Adrb2/Agt/Il1b/Jun/Jund/Nos3/Bcl2l1/Adm/Stat3/Il10/Timp3/Id2/Ddit3/Bcl6/Fos/Foxm1/Glrx/Socs3	20	BP	hypoxia > normoxia spalax FC>2	clusterProfiler
GO:0002763	positive regulation of myeloid leukocyte differentiation	5/338	15/5716	0.00128694	0.00929726	0.00643082	Jun/Id2/Fos/Trib1/Klf10	5	BP	hypoxia > normoxia spalax FC>2	clusterProfiler
GO:0010677	negative regulation of cellular carbohydrate metabolic process	5/338	15/5716	0.00128694	0.00929726	0.00643082	Ddit4/Stat3/Ier3/Midn/Hdac4	5	BP	hypoxia > normoxia spalax FC>2	clusterProfiler
GO:0032663	regulation of interleukin-2 production	5/338	15/5716	0.00128694	0.00929726	0.00643082	Il1b/Pde4b/Prnp/Cd83/Ripk2	5	BP	hypoxia > normoxia spalax FC>2	clusterProfiler
GO:0045600	positive regulation of fat cell differentiation	5/338	15/5716	0.00128694	0.00929726	0.00643082	Cebpb/Id2/Xbp1/Fndc3b/Zc3h12a	5	BP	hypoxia > normoxia spalax FC>2	clusterProfiler
GO:0097237	cellular response to toxic substance	5/338	15/5716	0.00128694	0.00929726	0.00643082	Ppp1r15a/Egr1/Il1b/Xbp1/Hif1a	5	BP	hypoxia > normoxia spalax FC>2	clusterProfiler
GO:0072001	renal system development	15/338	106/5716	0.00130018	0.00937263	0.00648295	Lama5/Agt/Egr1/Myc/Sdc4/Kcnj8/Id3/Id2/Col4a1/Tiparp/Mtss1/Smad6/Foxf1/Adamts1/Dll1	15	BP	hypoxia > normoxia spalax FC>2	clusterProfiler
GO:0032787	monocarboxylic acid metabolic process	24/338	210/5716	0.0013023	0.00937263	0.00648295	Ddit4/Acly/Agt/Ldha/Myc/Trib3/Stat3/Ppara/Gpat4/Irs2/Ier3/Hif1a/Lpin1/Abhd5/Lpin2/P4ha2/Pla2g15/Cotl1/Mthfd1l/Hdac4/Mid1ip1/Egln3/P4ha1/Pdk4	24	BP	hypoxia > normoxia spalax FC>2	clusterProfiler
GO:0034614	cellular response to reactive oxygen species	11/338	65/5716	0.00131475	0.00944436	0.00653257	Klf4/Lcn2/Nos3/Gch1/Hif1a/Klf2/Fos/Thbs1/Glrx/Hnrnpd/Bnip3	11	BP	hypoxia > normoxia spalax FC>2	clusterProfiler
GO:0045744	negative regulation of G-protein coupled receptor protein signaling pathway	6/338	22/5716	0.00135835	0.00973908	0.00673642	Adrb2/Adm/Rgs4/Rgs3/Grk6/Rgs2	6	BP	hypoxia > normoxia spalax FC>2	clusterProfiler
GO:0071363	cellular response to growth factor stimulus	25/338	223/5716	0.00136748	0.00978611	0.00676895	Skil/Cited2/Klf4/Ddit4/Agt/Egr1/Jun/Myc/Nos3/Plau/Zeb1/Xbp1/Hif1a/Pmepa1/Errfi1/Fos/Ulk1/Smad6/Thbs1/Ern1/Csnk1d/Zfp703/Nr4a1/Smad7/Bambi	25	BP	hypoxia > normoxia spalax FC>2	clusterProfiler
GO:0005667	transcription factor complex	18/340	116/5716	0.00014548	0.00927295	0.00892217	Klf4/Cebpb/Jun/Junb/Jund/Stat3/Zeb1/Ddit3/Hif1a/Lpin1/Fos/Gtf2h1/Tead1/Smad6/Mafb/Nr4a1/Atf4/Smad7	18	CC	hypoxia > normoxia spalax FC>2	clusterProfiler
GO:0001071	nucleic acid binding transcription factor activity	47/327	268/5716	1.52311e-12	2.965e-10	2.5118e-10	Relb/Skil/Cited2/Klf4/Nfil3/Strn3/Klf9/Cebpb/Egr1/Jun/Junb/Jund/Myc/Mafk/Stat3/Id3/Zeb1/Ppara/Xbp1/Ddit3/Hif1a/Foxp1/Rora/Bcl6/Ets2/Klf2/Kdm3a/Klf11/Fos/Creb3l3/Tead1/Mxd1/Csrnp1/Maff/Smad6/Atoh8/Zfp292/Mafb/Foxm1/Mta1/Nolc1/Jarid2/Foxf1/Nr4a1/Atf4/Bhlhe40/Smad7	47	BF	hypoxia > normoxia spalax FC>2	clusterProfiler
GO:0003700	transcription factor activity, sequence-specific DNA binding	47/327	268/5716	1.52311e-12	2.965e-10	2.5118e-10	Relb/Skil/Cited2/Klf4/Nfil3/Strn3/Klf9/Cebpb/Egr1/Jun/Junb/Jund/Myc/Mafk/Stat3/Id3/Zeb1/Ppara/Xbp1/Ddit3/Hif1a/Foxp1/Rora/Bcl6/Ets2/Klf2/Kdm3a/Klf11/Fos/Creb3l3/Tead1/Mxd1/Csrnp1/Maff/Smad6/Atoh8/Zfp292/Mafb/Foxm1/Mta1/Nolc1/Jarid2/Foxf1/Nr4a1/Atf4/Bhlhe40/Smad7	47	BF	hypoxia > normoxia spalax FC>2	clusterProfiler
GO:0044212	transcription regulatory region DNA binding	43/327	237/5716	4.6551e-12	6.79645e-10	5.75763e-10	Relb/Skil/Klf4/Nfil3/Klf9/Cry2/Cebpb/Egr1/Jun/Junb/Jund/Myc/Mafk/Gadd45a/Stat3/Zeb1/Ppara/Per1/Xbp1/Ddit3/Foxp1/Rora/Bcl6/Ets2/Tiparp/Kdm3a/Klf11/Fos/Creb3l3/Tead1/Mxd1/Hdac4/Smad6/Atoh8/Mafb/Foxm1/Mta1/Jarid2/Foxf1/Atf4/Bhlhe40/Smad7/Klf10	43	BF	hypoxia > normoxia spalax FC>2	clusterProfiler
GO:0000975	regulatory region DNA binding	43/327	239/5716	6.24916e-12	7.29902e-10	6.18338e-10	Relb/Skil/Klf4/Nfil3/Klf9/Cry2/Cebpb/Egr1/Jun/Junb/Jund/Myc/Mafk/Gadd45a/Stat3/Zeb1/Ppara/Per1/Xbp1/Ddit3/Foxp1/Rora/Bcl6/Ets2/Tiparp/Kdm3a/Klf11/Fos/Creb3l3/Tead1/Mxd1/Hdac4/Smad6/Atoh8/Mafb/Foxm1/Mta1/Jarid2/Foxf1/Atf4/Bhlhe40/Smad7/Klf10	43	BF	hypoxia > normoxia spalax FC>2	clusterProfiler
GO:0001067	regulatory region nucleic acid binding	43/327	241/5716	8.35823e-12	8.13534e-10	6.89187e-10	Relb/Skil/Klf4/Nfil3/Klf9/Cry2/Cebpb/Egr1/Jun/Junb/Jund/Myc/Mafk/Gadd45a/Stat3/Zeb1/Ppara/Per1/Xbp1/Ddit3/Foxp1/Rora/Bcl6/Ets2/Tiparp/Kdm3a/Klf11/Fos/Creb3l3/Tead1/Mxd1/Hdac4/Smad6/Atoh8/Mafb/Foxm1/Mta1/Jarid2/Foxf1/Atf4/Bhlhe40/Smad7/Klf10	43	BF	hypoxia > normoxia spalax FC>2	clusterProfiler
GO:0000981	RNA polymerase II transcription factor activity, sequence-specific DNA binding	35/327	175/5716	3.1593e-11	2.63576e-09	2.23289e-09	Relb/Skil/Klf4/Nfil3/Klf9/Cebpb/Egr1/Jun/Junb/Jund/Myc/Stat3/Zeb1/Ppara/Xbp1/Ddit3/Hif1a/Foxp1/Rora/Bcl6/Ets2/Klf11/Fos/Creb3l3/Tead1/Mxd1/Csrnp1/Zfp292/Mafb/Foxm1/Jarid2/Foxf1/Nr4a1/Atf4/Bhlhe40	35	BF	hypoxia > normoxia spalax FC>2	clusterProfiler
GO:0008134	transcription factor binding	41/327	233/5716	4.25498e-11	3.10614e-09	2.63137e-09	Bbs2/Cited2/Klf4/Tdg/Cebpb/Egr1/Jun/Junb/Jund/Myc/Mafk/Stat3/Nfkbia/Id3/Zeb1/Ppara/Per1/Xbp1/Rbbp8/Pprc1/Ddit3/Hif1a/Ifrd1/Rora/Asxl1/Polr1e/Lpin1/Fos/Hdac4/Atoh8/Zfp292/Mafb/Mta1/Nolc1/Zfp703/Ppp1r13l/Trib1/Nr4a1/Atf4/Hnrnpd/Bhlhe40	41	BF	hypoxia > normoxia spalax FC>2	clusterProfiler
GO:0043565	sequence-specific DNA binding	43/327	257/5716	7.55463e-11	4.90211e-09	4.15283e-09	Relb/Skil/Klf4/Nfil3/Klf9/Cry2/Cebpb/Egr1/Jun/Junb/Jund/Myc/Mafk/Stat3/Zeb1/Ppara/Per1/Xbp1/Ddit3/Hif1a/Foxp1/Rora/Bcl6/Ets2/Klf2/Kdm3a/Fos/Creb3l3/Tead1/Mxd1/Csrnp1/Hdac4/Maff/Smad6/Mafb/Foxm1/Mta1/Jarid2/Foxf1/Nr4a1/Atf4/Hnrnpd/Klf10	43	BF	hypoxia > normoxia spalax FC>2	clusterProfiler
GO:0005488	binding	279/327	4030/5716	9.92925e-11	5.79868e-09	4.91237e-09	Relb/LOC100361444/Nt5c2/LOC100909544/LOC100909712/Kmt2b/Bbs2/Ccnl1/Skil/Rbm3/Cited2/Klf4/Nfil3/Strn3/Tdg/Mapre1/Dusp1/Usp2/Myo1b/Txnip/Klf9/Lama5/Fabp5/Ddit4/Lcn2/Samsn1/Cry2/Ppp1r15a/Ipmk/Acly/Adrb2/Agt/Cebpb/Egr1/Hmox1/Il1b/Jun/Junb/Jund/Ldha/Me1/Exoc8/Myc/Nos3/Nifk/Gpsm1/Pde4b/Trib3/Mafk/Prnp/Sdc4/Slc2a1/Bcl2l1/Dnajb9/Adm/Il4r/Gadd45a/Stat3/Vav1/Il6st/Dgat2/Mxd3/Il10/Thrsp/Timp3/Kcnj8/Nfkbia/I…	279	BF	hypoxia > normoxia spalax FC>2	clusterProfiler
GO:0000976	transcription regulatory region sequence-specific DNA binding	34/327	186/5716	7.88535e-10	4.16694e-08	3.53003e-08	Relb/Skil/Klf4/Nfil3/Klf9/Cry2/Cebpb/Egr1/Jun/Junb/Jund/Myc/Mafk/Stat3/Ppara/Per1/Xbp1/Ddit3/Foxp1/Rora/Bcl6/Ets2/Kdm3a/Fos/Creb3l3/Tead1/Mxd1/Smad6/Mafb/Mta1/Jarid2/Foxf1/Atf4/Klf10	34	BF	hypoxia > normoxia spalax FC>2	clusterProfiler
GO:0003677	DNA binding	70/327	590/5716	8.5622e-10	4.16694e-08	3.53003e-08	Relb/Kmt2b/Skil/Klf4/Nfil3/Tdg/Klf9/Cry2/Cebpb/Egr1/Jun/Junb/Jund/Myc/Mafk/Gadd45a/Stat3/Mxd3/Zeb1/Ppara/Per1/Eme1/Tfip11/Xbp1/Rbbp8/Bclaf1/Zfp36l1/Ddit3/Hif1a/Mcm6/Hivep2/Foxp1/Rora/Trim16/Bcl6/Ets2/Klf2/Tiparp/Kdm3a/Kdm5a/Polr1e/Klf11/Elmsan1/Fos/Creb3l3/Polh/Tead1/Ssbp2/Mxd1/Csrnp1/Hdac4/Maff/Smad6/Atoh8/Zfp292/Mafb/Foxm1/Mta1/Nolc1/Jarid2/Tlr8/Foxf1/Nr4a1/Atf4/Hnrnpd/Zfp36/Bhlhe40/Smad7/Klf10…	70	BF	hypoxia > normoxia spalax FC>2	clusterProfiler
GO:0001228	transcriptional activator activity, RNA polymerase II transcription regulatory region sequence-specific binding	21/327	91/5716	2.39246e-08	1.07477e-06	9.10492e-07	Relb/Klf4/Klf9/Cebpb/Egr1/Jun/Junb/Myc/Stat3/Ppara/Ddit3/Hif1a/Fos/Creb3l3/Tead1/Csrnp1/Zfp292/Mafb/Foxf1/Nr4a1/Atf4	21	BF	hypoxia > normoxia spalax FC>2	clusterProfiler
GO:0000982	transcription factor activity, RNA polymerase II core promoter proximal region sequence-specific binding	22/327	101/5716	3.40022e-08	1.41838e-06	1.20158e-06	Relb/Skil/Klf4/Nfil3/Cebpb/Egr1/Jun/Junb/Myc/Stat3/Ppara/Ddit3/Hif1a/Ets2/Fos/Tead1/Mxd1/Zfp292/Mafb/Nr4a1/Atf4/Bhlhe40	22	BF	hypoxia > normoxia spalax FC>2	clusterProfiler
GO:0000977	RNA polymerase II regulatory region sequence-specific DNA binding	28/327	158/5716	5.42949e-08	2.11388e-06	1.79078e-06	Relb/Skil/Nfil3/Klf9/Cebpb/Egr1/Jun/Junb/Jund/Myc/Stat3/Ppara/Per1/Xbp1/Ddit3/Foxp1/Rora/Bcl6/Ets2/Fos/Creb3l3/Tead1/Mxd1/Smad6/Mafb/Jarid2/Foxf1/Atf4	28	BF	hypoxia > normoxia spalax FC>2	clusterProfiler
GO:0005515	protein binding	179/327	2314/5716	5.91542e-08	2.15913e-06	1.82911e-06	LOC100361444/LOC100909544/LOC100909712/Bbs2/Ccnl1/Skil/Rbm3/Cited2/Klf4/Strn3/Tdg/Mapre1/Dusp1/Usp2/Myo1b/Txnip/Lama5/Ddit4/Lcn2/Samsn1/Cry2/Ppp1r15a/Adrb2/Agt/Cebpb/Egr1/Hmox1/Il1b/Jun/Junb/Jund/Ldha/Exoc8/Myc/Nos3/Gpsm1/Pde4b/Trib3/Mafk/Prnp/Sdc4/Slc2a1/Bcl2l1/Dnajb9/Adm/Il4r/Stat3/Il6st/Dgat2/Mxd3/Il10/Thrsp/Timp3/Kcnj8/Nfkbia/Id3/Id2/Asns/Il1r1/Igfbp1/Zeb1/Ppara/Per1/Xbp1/Col4a1/Rbbp8/Chka/Gc…	179	BF	hypoxia > normoxia spalax FC>2	clusterProfiler
GO:0001012	RNA polymerase II regulatory region DNA binding	28/327	162/5716	9.46829e-08	3.25264e-06	2.75548e-06	Relb/Skil/Nfil3/Klf9/Cebpb/Egr1/Jun/Junb/Jund/Myc/Stat3/Ppara/Per1/Xbp1/Ddit3/Foxp1/Rora/Bcl6/Ets2/Fos/Creb3l3/Tead1/Mxd1/Smad6/Mafb/Jarid2/Foxf1/Atf4	28	BF	hypoxia > normoxia spalax FC>2	clusterProfiler
GO:0001077	transcriptional activator activity, RNA polymerase II core promoter proximal region sequence-specific binding	17/327	68/5716	1.54356e-07	5.008e-06	4.24253e-06	Relb/Klf4/Cebpb/Egr1/Jun/Junb/Myc/Stat3/Ppara/Ddit3/Hif1a/Fos/Tead1/Zfp292/Mafb/Nr4a1/Atf4	17	BF	hypoxia > normoxia spalax FC>2	clusterProfiler
GO:0000987	core promoter proximal region sequence-specific DNA binding	20/327	100/5716	6.3456e-07	1.85292e-05	1.5697e-05	Relb/Skil/Klf4/Cebpb/Jun/Junb/Jund/Myc/Stat3/Ppara/Per1/Ddit3/Foxp1/Ets2/Fos/Tead1/Mxd1/Smad6/Mafb/Atf4	20	BF	hypoxia > normoxia spalax FC>2	clusterProfiler
GO:0001159	core promoter proximal region DNA binding	20/327	100/5716	6.3456e-07	1.85292e-05	1.5697e-05	Relb/Skil/Klf4/Cebpb/Jun/Junb/Jund/Myc/Stat3/Ppara/Per1/Ddit3/Foxp1/Ets2/Fos/Tead1/Mxd1/Smad6/Mafb/Atf4	20	BF	hypoxia > normoxia spalax FC>2	clusterProfiler
GO:0000978	RNA polymerase II core promoter proximal region sequence-specific DNA binding	19/327	96/5716	1.44071e-06	4.00655e-05	3.39415e-05	Relb/Skil/Cebpb/Jun/Junb/Jund/Myc/Stat3/Ppara/Per1/Ddit3/Foxp1/Ets2/Fos/Tead1/Mxd1/Smad6/Mafb/Atf4	19	BF	hypoxia > normoxia spalax FC>2	clusterProfiler
GO:0001085	RNA polymerase II transcription factor binding	13/327	49/5716	2.23217e-06	5.92538e-05	5.0197e-05	Bbs2/Cited2/Klf4/Jun/Stat3/Ppara/Xbp1/Rbbp8/Ifrd1/Lpin1/Mta1/Atf4/Bhlhe40	13	BF	hypoxia > normoxia spalax FC>2	clusterProfiler
GO:0003676	nucleic acid binding	112/327	1357/5716	6.24838e-06	0.000158655	0.000134405	Relb/Kmt2b/Skil/Rbm3/Klf4/Nfil3/Tdg/Mapre1/Klf9/Samsn1/Cry2/Cebpb/Egr1/Jun/Junb/Jund/Myc/Nifk/Mafk/Gadd45a/Stat3/Mxd3/Zeb1/Ppara/Per1/Eme1/Tfip11/Xbp1/Rnmt/Rbbp8/Dhx38/Bclaf1/Zfp36l1/Ccdc86/Pprc1/Ddit3/Fndc3b/Hif1a/Mcm6/Hivep2/Foxp1/Mkrn2/Rcc2/Ppan/Fcf1/Rora/Tns1/Trim16/Utp18/Usp36/Bcl6/Ets2/Urb1/Fbrsl1/Klf2/Cdkn2aip/Mtpap/Rrp8/Rrp1/Tiparp/Nmd3/Kdm3a/Kdm5a/Emg1/Polr1e/Exosc10/Klf11/Elmsan1/Fos/Cr…	112	BF	hypoxia > normoxia spalax FC>2	clusterProfiler
GO:1901363	heterocyclic compound binding	153/327	2030/5716	1.02932e-05	0.000250467	0.000212184	Relb/Kmt2b/Skil/Rbm3/Klf4/Nfil3/Tdg/Mapre1/Myo1b/Klf9/Samsn1/Cry2/Ipmk/Acly/Cebpb/Egr1/Hmox1/Jun/Junb/Jund/Ldha/Me1/Myc/Nos3/Nifk/Pde4b/Trib3/Mafk/Gadd45a/Stat3/Mxd3/Kcnj8/Asns/Zeb1/Ppara/Per1/Eme1/Tfip11/Xbp1/Riok1/Rnmt/Rbbp8/Chka/Dhx38/Ak4/Gch1/Bclaf1/Zfp36l1/Ccdc86/Stk10/Pprc1/Ddit3/Fndc3b/Sgk1/Hif1a/Mcm6/Hivep2/Foxp1/Mkrn2/Rcc2/Ppan/Fcf1/Rab21/Rora/Tns1/Trim16/Utp18/Usp36/Bcl6/Ripk4/Ets2/Urb1…	153	BF	hypoxia > normoxia spalax FC>2	clusterProfiler
GO:0001047	core promoter binding	13/327	56/5716	1.11512e-05	0.000260493	0.000220677	Relb/Klf4/Nfil3/Egr1/Gadd45a/Xbp1/Rora/Kdm3a/Fos/Hdac4/Mta1/Atf4/Klf10	13	BF	hypoxia > normoxia spalax FC>2	clusterProfiler
GO:0097159	organic cyclic compound binding	154/327	2053/5716	1.25445e-05	0.000281769	0.000238701	Relb/Kmt2b/Skil/Rbm3/Klf4/Nfil3/Tdg/Mapre1/Myo1b/Klf9/Samsn1/Cry2/Ipmk/Acly/Adrb2/Cebpb/Egr1/Hmox1/Jun/Junb/Jund/Ldha/Me1/Myc/Nos3/Nifk/Pde4b/Trib3/Mafk/Gadd45a/Stat3/Mxd3/Kcnj8/Asns/Zeb1/Ppara/Per1/Eme1/Tfip11/Xbp1/Riok1/Rnmt/Rbbp8/Chka/Dhx38/Ak4/Gch1/Bclaf1/Zfp36l1/Ccdc86/Stk10/Pprc1/Ddit3/Fndc3b/Sgk1/Hif1a/Mcm6/Hivep2/Foxp1/Mkrn2/Rcc2/Ppan/Fcf1/Rab21/Rora/Tns1/Trim16/Utp18/Usp36/Bcl6/Ripk4/Ets…	154	BF	hypoxia > normoxia spalax FC>2	clusterProfiler
GO:0070888	E-box binding	5/327	5716-08-01	2.88578e-05	0.000624183	0.000528778	Myc/Zeb1/Per1/Atoh8/Bhlhe40	5	BF	hypoxia > normoxia spalax FC>2	clusterProfiler
GO:0019900	kinase binding	33/327	274/5716	3.02264e-05	0.000630436	0.000534075	LOC100909712/Ccnl1/Tdg/Cry2/Ppp1r15a/Cebpb/Ldha/Trib3/Sdc4/Slc2a1/Bcl2l1/Stat3/Per1/Xbp1/Irs2/Sgk1/Hif1a/Rcc2/Mapk8ip3/Ptpn14/Sfn/Errfi1/Midn/Cnppd1/Nek6/Ulk1/Tbc1d14/Ccne2/Hdac4/Sash1/Foxm1/Trib1/Zfp36	33	BF	hypoxia > normoxia spalax FC>2	clusterProfiler
GO:0019899	enzyme binding	69/327	758/5716	3.48456e-05	0.000701718	0.000594462	LOC100909712/Ccnl1/Cited2/Klf4/Strn3/Tdg/Usp2/Txnip/Lcn2/Cry2/Ppp1r15a/Adrb2/Cebpb/Egr1/Hmox1/Jun/Jund/Ldha/Exoc8/Myc/Nos3/Trib3/Sdc4/Slc2a1/Bcl2l1/Stat3/Timp3/Nfkbia/Il1r1/Ppara/Per1/Xbp1/Rnf152/Irs2/Sgk1/Hif1a/Rcc2/Moap1/Ndrg1/Mapk8ip3/Iqcb1/Ptpn14/Ell/Ppp1r3c/Sfn/Errfi1/Lpin1/Midn/Cnppd1/Nek6/Ulk1/Smg7/Tbc1d14/Cotl1/Srsf3/Ccne2/Hdac4/Sash1/Smad6/Ern1/Foxm1/Rabggta/Calu/Mta1/Trib1/Hnrnpd/Zfp36/…	69	BF	hypoxia > normoxia spalax FC>2	clusterProfiler
GO:0000988	transcription factor activity, protein binding	23/327	177/5716	0.000163126	0.00307308	0.00260336	Skil/Cited2/Klf4/Tdg/Cry2/Jun/Junb/Jund/Trib3/Ppara/Per1/Rbbp8/Pprc1/Hif1a/Nfkbiz/Ptpn14/Asxl1/Kdm5a/Lpin1/Lpin2/Hdac4/Mta1/Bhlhe40	23	BF	hypoxia > normoxia spalax FC>2	clusterProfiler
GO:0000989	transcription factor activity, transcription factor binding	23/327	177/5716	0.000163126	0.00307308	0.00260336	Skil/Cited2/Klf4/Tdg/Cry2/Jun/Junb/Jund/Trib3/Ppara/Per1/Rbbp8/Pprc1/Hif1a/Nfkbiz/Ptpn14/Asxl1/Kdm5a/Lpin1/Lpin2/Hdac4/Mta1/Bhlhe40	23	BF	hypoxia > normoxia spalax FC>2	clusterProfiler
GO:0019901	protein kinase binding	28/327	244/5716	0.000283818	0.00517968	0.00438797	LOC100909712/Ccnl1/Tdg/Cry2/Ppp1r15a/Trib3/Sdc4/Bcl2l1/Stat3/Xbp1/Irs2/Sgk1/Hif1a/Rcc2/Mapk8ip3/Ptpn14/Sfn/Errfi1/Cnppd1/Nek6/Ulk1/Tbc1d14/Ccne2/Hdac4/Sash1/Foxm1/Trib1/Zfp36	28	BF	hypoxia > normoxia spalax FC>2	clusterProfiler
GO:0043566	structure-specific DNA binding	16/327	108/5716	0.000374209	0.00662237	0.00561016	Klf4/Tdg/Cry2/Egr1/Jun/Junb/Jund/Myc/Zeb1/Per1/Xbp1/Mcm6/Bcl6/Kdm5a/Fos/Ssbp2	16	BF	hypoxia > normoxia spalax FC>2	clusterProfiler
GO:0046983	protein dimerization activity	41/327	419/5716	0.000395587	0.00679479	0.00575622	Tdg/Lcn2/Adrb2/Cebpb/Hmox1/Jun/Myc/Bcl2l1/Il4r/Stat3/Il6st/Dgat2/Mxd3/Thrsp/Id3/Id2/Asns/Xbp1/Chka/Gch1/Stk10/Ddit3/Tpd52/Hif1a/Foxp1/Ext1/Mtpap/Fos/Creb3l3/Mthfd1l/Mxd1/Ripk2/Gpd1l/Ern1/Slc8b1/Atoh8/Adssl1/Nr4a1/Bhlhe40/Bnip3/Abcg1	41	BF	hypoxia > normoxia spalax FC>2	clusterProfiler
rno04010	MAPK signaling pathway	18/168	95/2419	5.73356e-05	0.0112378	0.0099583	Dusp1/Myc/Il1b/Gadd45a/Nr4a1/Fos/Jun/Map3k6/Dusp7/Rras2/Dusp5/Il1r1/Jund/Gadd45b/Mapk8ip3/Relb/Atf4/Ddit3	18	KEGG	hypoxia > normoxia spalax FC>2	clusterProfiler
rno04931	Insulin resistance	11/168	51/2419	0.000540794	0.04051	0.0358977	Socs3/Trib3/Nfkbia/Nos3/Ppp1r3c/Stat3/Ppara/Irs2/Creb3l3/Slc2a1/Gys2	11	KEGG	hypoxia > normoxia spalax FC>2	clusterProfiler
rno05206	MicroRNAs in cancer	11/168	52/2419	0.000645159	0.04051	0.0358977	Notch4/Timp3/Myc/Ccne2/Plau/Zeb1/Stat3/Irs2/Rassf1/Thbs1/Ddit4	11	KEGG	hypoxia > normoxia spalax FC>2	clusterProfiler
rno04024	cAMP signaling pathway	10/168	46/2419	0.000910228	0.04051	0.0358977	Pde4b/Nfkbia/Fos/Jun/Rras2/Adrb2/Ppara/Ppp1r1b/Creb3l3/Vav1	10	KEGG	hypoxia > normoxia spalax FC>2	clusterProfiler
rno04068	FoxO signaling pathway	11/168	55/2419	0.00106371	0.04051	0.0358977	Bcl6/Ccng2/Il10/Gadd45a/Plk2/Klf2/Bnip3/Stat3/Gadd45b/Irs2/Sgk1	11	KEGG	hypoxia > normoxia spalax FC>2	clusterProfiler
rno05030	Cocaine addiction	5/168	13/2419	0.0012401	0.04051	0.0358977	Jun/Ppp1r1b/Creb3l3/Atf4/Gpsm1	5	KEGG	hypoxia > normoxia spalax FC>2	clusterProfiler
rno05321	Inflammatory bowel disease (IBD)	6/168	20/2419	0.00175358	0.0491003	0.0435099	Il10/Il1b/Jun/Rora/Il4r/Stat3	6	KEGG	hypoxia > normoxia spalax FC>2	clusterProfiler

## Sheet: response in rat
ID	Description	GeneRatio	BgRatio	pvalue	p.adjust	qvalue	geneID	Count	category	EdgeR significance category	enrichment tool
GO:0050794	regulation of cellular process	319/449	2813/5423	4.76592e-18	9.16487e-15	6.99337e-15	LOC100360552/LOC100361444/Otulin/LOC100909712/Mtfr2/Csnk1a1/Ccnl1/Rbm3/Cited2/Ccna2/Klf4/Nfil3/Phb2/Dusp1/Ptpru/Il1r2/Apbb3/Txnip/Klf9/Lama5/Ddit4/Palm/Stk17b/Cry2/Dnph1/Ppp1r15a/Trak2/Dusp5/Jmjd1c/Cblb/Eif2b3/Kif11/Ero1a/Agt/Cebpb/Dbp/Egr1/B4galt1/Gja1/Got1/Hmox1/Jun/Junb/Jund/Ldha/Me1/Myc/Magi3/Egfl7/Nifk/Odc1/Serpine1/Trib3/Mafk/Sdc4/Agxt/Bcl2l1/Glul/Vars/Adm/Apoa4/Gadd45a/Stat3/Ccnb1/Il6st/St…	319	BP	hypoxia < normoxia rat FC>2	clusterProfiler
GO:0065007	biological regulation	340/449	3134/5423	1.01477e-16	9.75705e-14	7.44523e-14	LOC100360552/LOC100361444/Otulin/LOC100909712/Mtfr2/Csnk1a1/Ccnl1/Rbm3/Cited2/Ccna2/Klf4/Nfil3/Phb2/Dusp1/Ptpru/Il1r2/Apbb3/Txnip/C7/Klf9/Lama5/Ddit4/Slc16a10/Palm/Stk17b/Cry2/Dnph1/Ppp1r15a/Trak2/Dusp5/Jmjd1c/Cblb/Eif2b3/Kif11/Ero1a/Agt/Cebpb/Dbp/Egr1/B4galt1/Gja1/Got1/Hmox1/Jun/Junb/Jund/Ldha/Me1/Myc/Magi3/Egfl7/Nifk/Odc1/Serpine1/Trib3/Mafk/Sdc4/Agxt/Bcl2l1/Glul/Vars/Adm/PVR/Apoa4/Gadd45a/Stat…	340	BP	hypoxia < normoxia rat FC>2	clusterProfiler
GO:0044699	single-organism process	393/449	3904/5423	1.67341e-16	1.28719e-13	9.82206e-14	LOC100360552/LOC100361444/Otulin/Nt5c2/LOC100909712/Mtfr2/Csnk1a1/Ccnl1/Rbm3/Cited2/Ccna2/Klf4/Phb2/Dusp1/Dars/Ptpru/Il1r2/Lamc1/Myo1b/Txnip/C7/Klf9/Lama5/Fabp5/Ddit4/Slc16a10/Palm/Stk17b/Cry2/Dnph1/Ppp1r15a/Trak2/Cdc25a/Dusp5/Jmjd1c/Cblb/Eif2b3/Kif11/Ppp3cc/Ero1a/Agt/Cebpb/Dbp/Egr1/B4galt1/Gja1/Got1/Hmox1/Jun/Junb/Jund/Ldha/Ldhb/Me1/Exoc8/Myc/Magi3/Egfl7/Odc1/Serpine1/Trib3/Mafk/Slc25a25/Sdc4/Sl…	393	BP	hypoxia < normoxia rat FC>2	clusterProfiler
GO:0050789	regulation of biological process	327/449	2977/5423	2.81322e-16	1.80327e-13	1.37601e-13	LOC100360552/LOC100361444/Otulin/LOC100909712/Mtfr2/Csnk1a1/Ccnl1/Rbm3/Cited2/Ccna2/Klf4/Nfil3/Phb2/Dusp1/Ptpru/Il1r2/Apbb3/Txnip/Klf9/Lama5/Ddit4/Palm/Stk17b/Cry2/Dnph1/Ppp1r15a/Trak2/Dusp5/Jmjd1c/Cblb/Eif2b3/Kif11/Ero1a/Agt/Cebpb/Dbp/Egr1/B4galt1/Gja1/Got1/Hmox1/Jun/Junb/Jund/Ldha/Me1/Myc/Magi3/Egfl7/Nifk/Odc1/Serpine1/Trib3/Mafk/Sdc4/Agxt/Bcl2l1/Glul/Vars/Adm/PVR/Apoa4/Gadd45a/Stat3/Ccnb1/Il6s…	327	BP	hypoxia < normoxia rat FC>2	clusterProfiler
GO:0044763	single-organism cellular process	366/449	3514/5423	3.78662e-16	2.08048e-13	1.58753e-13	LOC100360552/LOC100361444/Otulin/Nt5c2/LOC100909712/Mtfr2/Csnk1a1/Ccnl1/Rbm3/Cited2/Ccna2/Klf4/Phb2/Dusp1/Dars/Ptpru/Il1r2/Lamc1/Myo1b/Txnip/C7/Klf9/Lama5/Fabp5/Ddit4/Slc16a10/Palm/Stk17b/Cry2/Dnph1/Ppp1r15a/Trak2/Cdc25a/Dusp5/Cblb/Eif2b3/Kif11/Ero1a/Agt/Cebpb/Egr1/B4galt1/Gja1/Got1/Hmox1/Jun/Junb/Jund/Ldha/Ldhb/Me1/Exoc8/Myc/Magi3/Egfl7/Odc1/Serpine1/Trib3/Slc25a25/Sdc4/Slc2a1/Agxt/Bcl2l1/Glul/V…	366	BP	hypoxia < normoxia rat FC>2	clusterProfiler
GO:0050896	response to stimulus	268/449	2267/5423	1.2938e-15	6.21994e-13	4.7462e-13	LOC100360552/Otulin/Mtfr2/Csnk1a1/Rbm3/Cited2/Ccna2/Klf4/Nfil3/Phb2/Dusp1/Ptpru/Il1r2/Txnip/C7/Klf9/Lama5/Fabp5/Ddit4/Palm/Stk17b/Cry2/Ppp1r15a/Cdc25a/Dusp5/Cblb/Eif2b3/Ero1a/Agt/Cebpb/Egr1/B4galt1/Gja1/Got1/Hmox1/Jun/Junb/Jund/Ldha/Me1/Myc/Magi3/Egfl7/Odc1/Serpine1/Trib3/Slc25a25/Sdc4/Slc2a1/Agxt/Bcl2l1/Glul/Adm/PVR/Apoa4/Gadd45a/Stat3/Ccnb1/Il6st/St8sia1/Nr1d1/Ninj1/Timp3/Hbegf/Sparcl1/Ptgis/F3…	268	BP	hypoxia < normoxia rat FC>2	clusterProfiler
GO:0051716	cellular response to stimulus	230/449	1847/5423	4.07098e-15	1.73966e-12	1.32747e-12	LOC100360552/Otulin/Mtfr2/Csnk1a1/Rbm3/Cited2/Ccna2/Klf4/Nfil3/Phb2/Dusp1/Ptpru/Il1r2/Txnip/Klf9/Lama5/Ddit4/Palm/Stk17b/Cry2/Ppp1r15a/Cdc25a/Dusp5/Cblb/Eif2b3/Ero1a/Agt/Cebpb/Egr1/Gja1/Got1/Hmox1/Jun/Junb/Jund/Ldha/Myc/Magi3/Egfl7/Serpine1/Trib3/Sdc4/Slc2a1/Agxt/Bcl2l1/Glul/Adm/Apoa4/Gadd45a/Stat3/Ccnb1/Il6st/St8sia1/Nr1d1/Timp3/Hbegf/Sparcl1/Ptgis/F3/Id2/Asns/Atp1b1/Igfbp2/Hmgcr/Igfbp1/Vldlr/Ct…	230	BP	hypoxia < normoxia rat FC>2	clusterProfiler
GO:0007154	cell communication	197/449	1537/5423	1.48456e-13	5.70962e-11	4.3568e-11	LOC100360552/Otulin/Csnk1a1/Cited2/Ccna2/Klf4/Phb2/Dusp1/Ptpru/Il1r2/Txnip/Klf9/Lama5/Ddit4/Palm/Stk17b/Cry2/Ppp1r15a/Dusp5/Cblb/Ero1a/Agt/Cebpb/Egr1/Gja1/Got1/Hmox1/Jun/Ldha/Myc/Magi3/Egfl7/Serpine1/Trib3/Sdc4/Slc2a1/Agxt/Bcl2l1/Glul/Adm/Gadd45a/Stat3/Il6st/Nr1d1/Hbegf/Sparcl1/Ptgis/F3/Asns/Atp1b1/Gja4/Igfbp2/Hmgcr/Igfbp1/Vldlr/Ctsl/Tgfb3/Pfkl/Ppara/Impa2/Ppif/Per1/Emc6/Tnfaip1/Mapkapk2/Ptpdc1/V…	197	BP	hypoxia < normoxia rat FC>2	clusterProfiler
GO:0044700	single organism signaling	187/449	1433/5423	1.75588e-13	6.1392e-11	4.68459e-11	LOC100360552/Otulin/Csnk1a1/Cited2/Ccna2/Klf4/Phb2/Dusp1/Ptpru/Il1r2/Txnip/Klf9/Lama5/Ddit4/Palm/Stk17b/Cry2/Ppp1r15a/Dusp5/Cblb/Ero1a/Agt/Cebpb/Egr1/Gja1/Got1/Hmox1/Jun/Myc/Magi3/Egfl7/Serpine1/Trib3/Sdc4/Agxt/Bcl2l1/Glul/Adm/Gadd45a/Stat3/Il6st/Nr1d1/Hbegf/Sparcl1/Ptgis/F3/Atp1b1/Gja4/Igfbp2/Hmgcr/Igfbp1/Vldlr/Tgfb3/Pfkl/Ppara/Impa2/Ppif/Per1/Tnfaip1/Mapkapk2/Ptpdc1/Vnn1/Cidea/Spry4/Sipa1l3/Chs…	187	BP	hypoxia < normoxia rat FC>2	clusterProfiler
GO:0023052	signaling	187/449	1435/5423	2.03049e-13	6.50772e-11	4.96579e-11	LOC100360552/Otulin/Csnk1a1/Cited2/Ccna2/Klf4/Phb2/Dusp1/Ptpru/Il1r2/Txnip/Klf9/Lama5/Ddit4/Palm/Stk17b/Cry2/Ppp1r15a/Dusp5/Cblb/Ero1a/Agt/Cebpb/Egr1/Gja1/Got1/Hmox1/Jun/Myc/Magi3/Egfl7/Serpine1/Trib3/Sdc4/Agxt/Bcl2l1/Glul/Adm/Gadd45a/Stat3/Il6st/Nr1d1/Hbegf/Sparcl1/Ptgis/F3/Atp1b1/Gja4/Igfbp2/Hmgcr/Igfbp1/Vldlr/Tgfb3/Pfkl/Ppara/Impa2/Ppif/Per1/Tnfaip1/Mapkapk2/Ptpdc1/Vnn1/Cidea/Spry4/Sipa1l3/Chs…	187	BP	hypoxia < normoxia rat FC>2	clusterProfiler
GO:0044767	single-organism developmental process	210/449	1695/5423	4.77439e-13	1.41248e-10	1.07781e-10	LOC100360552/LOC100361444/Otulin/Csnk1a1/Cited2/Ccna2/Klf4/Phb2/Dusp1/Ptpru/Lamc1/Myo1b/Txnip/Klf9/Lama5/Ddit4/Palm/Dnph1/Ppp1r15a/Dusp5/Cblb/Eif2b3/Ppp3cc/Ero1a/Agt/Cebpb/Dbp/Egr1/B4galt1/Gja1/Hmox1/Jun/Junb/Jund/Ldha/Myc/Egfl7/Odc1/Serpine1/Trib3/Mafk/Slc25a25/Sdc4/Bcl2l1/Adm/Gpd2/Apoa4/Stat3/Ccnb1/Il6st/Nr1d1/Ninj1/Timp3/Hbegf/Pcsk6/Ptgis/F3/Id2/Asns/Atp1b1/Gja4/Igfbp2/Hmgcr/Igfbp1/Vldlr/Ctsl/…	210	BP	hypoxia < normoxia rat FC>2	clusterProfiler
GO:0032502	developmental process	211/449	1713/5423	7.60262e-13	1.9576e-10	1.49377e-10	LOC100360552/LOC100361444/Otulin/Csnk1a1/Cited2/Ccna2/Klf4/Phb2/Dusp1/Ptpru/Lamc1/Myo1b/Txnip/Klf9/Lama5/Ddit4/Palm/Dnph1/Ppp1r15a/Dusp5/Cblb/Eif2b3/Ppp3cc/Ero1a/Agt/Cebpb/Dbp/Egr1/B4galt1/Gja1/Hmox1/Jun/Junb/Jund/Ldha/Myc/Egfl7/Odc1/Serpine1/Trib3/Mafk/Slc25a25/Sdc4/Bcl2l1/Adm/Gpd2/Apoa4/Stat3/Ccnb1/Il6st/Nr1d1/Ninj1/Timp3/Hbegf/Pcsk6/Ptgis/F3/Id2/Asns/Atp1b1/Gja4/Igfbp2/Hmgcr/Igfbp1/Vldlr/Ctsl/…	211	BP	hypoxia < normoxia rat FC>2	clusterProfiler
GO:0042127	regulation of cell proliferation	84/449	465/5423	7.63493e-13	1.9576e-10	1.49377e-10	LOC100360552/Ccna2/Klf4/Phb2/Ptpru/Txnip/Klf9/Lama5/Ppp1r15a/Cblb/Agt/Cebpb/Egr1/B4galt1/Gja1/Hmox1/Jun/Junb/Jund/Myc/Egfl7/Odc1/Serpine1/Bcl2l1/Glul/Adm/Stat3/Ccnb1/Il6st/St8sia1/Nr1d1/Hbegf/F3/Id2/Igfbp2/Hmgcr/Ctsl/Tgfb3/Rpa1/P3h2/Aimp2/Gnl3/Irs2/Por/Tgfbr3/Gpam/Tp53inp1/Kdm4c/Shmt2/Ndrg1/Zap70/Sat1/Bcl6/Zfp503/Blm/Prc1/Kif20b/Rictor/Klf11/Tnfrsf21/Tgif1/Stat6/Mtss1/Thbs1/Xdh/Tsc22d1/Atoh8/Bmp1…	84	BP	hypoxia < normoxia rat FC>2	clusterProfiler
GO:0048518	positive regulation of biological process	214/449	1760/5423	1.87183e-12	4.29065e-10	3.27404e-10	LOC100360552/LOC100361444/Otulin/Mtfr2/Rbm3/Cited2/Ccna2/Klf4/Nfil3/Phb2/Dusp1/Txnip/Klf9/Ddit4/Palm/Stk17b/Dnph1/Ppp1r15a/Cblb/Eif2b3/Agt/Cebpb/Dbp/Egr1/B4galt1/Gja1/Hmox1/Jun/Junb/Jund/Ldha/Myc/Magi3/Egfl7/Odc1/Serpine1/Trib3/Sdc4/Bcl2l1/Glul/Adm/PVR/Apoa4/Gadd45a/Stat3/Ccnb1/Il6st/St8sia1/Nr1d1/Ninj1/Hbegf/Ptgis/F3/Id2/Asns/Atp1b1/Igfbp2/Hmgcr/Igfbp1/Vldlr/Tgfb3/Ppara/Aldh1a3/Ppif/Per1/Rpa1/Tn…	214	BP	hypoxia < normoxia rat FC>2	clusterProfiler
GO:0080090	regulation of primary metabolic process	211/449	1727/5423	1.89655e-12	4.29065e-10	3.27404e-10	LOC100360552/LOC100361444/Otulin/LOC100909712/Mtfr2/Ccnl1/Rbm3/Cited2/Ccna2/Klf4/Nfil3/Phb2/Dusp1/Apbb3/Txnip/Klf9/Ddit4/Palm/Cry2/Ppp1r15a/Trak2/Dusp5/Jmjd1c/Cblb/Eif2b3/Agt/Cebpb/Dbp/Egr1/Gja1/Hmox1/Jun/Junb/Jund/Me1/Myc/Magi3/Nifk/Odc1/Serpine1/Trib3/Mafk/Sdc4/Bcl2l1/Vars/Adm/Apoa4/Gadd45a/Stat3/Ccnb1/Il6st/Nr1d1/Thrsp/Timp3/Hbegf/Ptgis/F3/Id2/Hmgcr/Vldlr/Tgfb3/Ppara/Cenpf/Ppif/Per1/Tnfaip1/Ai…	211	BP	hypoxia < normoxia rat FC>2	clusterProfiler
GO:0007165	signal transduction	172/449	1333/5423	1.04937e-11	2.24216e-09	1.71091e-09	LOC100360552/Otulin/Csnk1a1/Cited2/Ccna2/Klf4/Phb2/Dusp1/Ptpru/Il1r2/Txnip/Klf9/Lama5/Ddit4/Palm/Stk17b/Cry2/Ppp1r15a/Dusp5/Cblb/Ero1a/Agt/Cebpb/Egr1/Gja1/Got1/Hmox1/Jun/Myc/Magi3/Egfl7/Serpine1/Trib3/Sdc4/Agxt/Bcl2l1/Adm/Gadd45a/Stat3/Il6st/Nr1d1/Hbegf/Sparcl1/Ptgis/F3/Atp1b1/Igfbp2/Hmgcr/Igfbp1/Vldlr/Tgfb3/Ppara/Impa2/Ppif/Per1/Tnfaip1/Mapkapk2/Ptpdc1/Vnn1/Cidea/Spry4/Sipa1l3/Chsy1/Bclaf1/Arl4a…	172	BP	hypoxia < normoxia rat FC>2	clusterProfiler
GO:0048856	anatomical structure development	191/449	1536/5423	1.11517e-11	2.25733e-09	1.72249e-09	LOC100360552/LOC100361444/Otulin/Csnk1a1/Cited2/Ccna2/Klf4/Phb2/Dusp1/Ptpru/Lamc1/Myo1b/Txnip/Lama5/Ddit4/Palm/Dnph1/Ppp1r15a/Dusp5/Cblb/Eif2b3/Ppp3cc/Agt/Cebpb/Dbp/Egr1/B4galt1/Gja1/Hmox1/Jun/Junb/Jund/Ldha/Myc/Egfl7/Odc1/Serpine1/Mafk/Slc25a25/Sdc4/Bcl2l1/Adm/Gpd2/Apoa4/Stat3/Ccnb1/Il6st/Ninj1/Timp3/Hbegf/Pcsk6/Ptgis/F3/Id2/Asns/Atp1b1/Gja4/Hmgcr/Igfbp1/Vldlr/Ctsl/Tgfb3/Ppara/Cenpf/Aldh1a3/Smim…	191	BP	hypoxia < normoxia rat FC>2	clusterProfiler
GO:0008283	cell proliferation	96/449	593/5423	1.19251e-11	2.29319e-09	1.74984e-09	LOC100360552/LOC100361444/Cited2/Ccna2/Klf4/Phb2/Ptpru/Txnip/Klf9/Lama5/Ddit4/Ppp1r15a/Cblb/Agt/Cebpb/Egr1/B4galt1/Gja1/Hmox1/Jun/Junb/Jund/Myc/Egfl7/Odc1/Serpine1/Bcl2l1/Glul/Adm/Stat3/Ccnb1/Il6st/St8sia1/Nr1d1/Hbegf/F3/Id2/Igfbp2/Hmgcr/Ctsl/Tgfb3/Rpa1/P3h2/Aimp2/Appl1/Gnl3/Mki67/Zfp36l1/Irs2/Por/Ifrd1/Tgfbr3/Gpam/Tp53inp1/Kdm4c/Shmt2/Ndrg1/Bop1/Rora/Zap70/Sat1/Bcl6/Zfp503/Blm/Prc1/Kif20b/Rictor…	96	BP	hypoxia < normoxia rat FC>2	clusterProfiler
GO:0007275	multicellular organismal development	178/449	1400/5423	1.3588e-11	2.48854e-09	1.89891e-09	LOC100360552/Otulin/Cited2/Ccna2/Klf4/Phb2/Dusp1/Ptpru/Lamc1/Myo1b/Txnip/Klf9/Lama5/Ddit4/Palm/Ppp1r15a/Dusp5/Cblb/Eif2b3/Ppp3cc/Agt/Cebpb/Dbp/Egr1/B4galt1/Gja1/Hmox1/Jun/Junb/Ldha/Myc/Egfl7/Odc1/Serpine1/Mafk/Slc25a25/Sdc4/Bcl2l1/Adm/Gpd2/Apoa4/Stat3/Ccnb1/Il6st/Ninj1/Timp3/Hbegf/Pcsk6/Ptgis/F3/Id2/Asns/Atp1b1/Gja4/Igfbp2/Hmgcr/Vldlr/Ctsl/Tgfb3/Ppara/Cenpf/Aldh1a3/Smim3/Rpa1/Umps/Gart/Aimp2/Mapk…	178	BP	hypoxia < normoxia rat FC>2	clusterProfiler
GO:0048522	positive regulation of cellular process	189/449	1529/5423	2.85516e-11	4.86993e-09	3.71606e-09	LOC100360552/LOC100361444/Mtfr2/Rbm3/Cited2/Ccna2/Klf4/Phb2/Dusp1/Txnip/Klf9/Ddit4/Palm/Stk17b/Dnph1/Ppp1r15a/Agt/Cebpb/Dbp/Egr1/B4galt1/Gja1/Hmox1/Jun/Junb/Jund/Ldha/Myc/Magi3/Egfl7/Odc1/Serpine1/Trib3/Sdc4/Bcl2l1/Glul/Adm/Apoa4/Gadd45a/Stat3/Ccnb1/Il6st/St8sia1/Nr1d1/Ninj1/Hbegf/Ptgis/F3/Id2/Asns/Atp1b1/Igfbp2/Hmgcr/Igfbp1/Vldlr/Tgfb3/Ppara/Aldh1a3/Ppif/Per1/Rpa1/Tnfaip1/Aimp2/Mapkapk2/Gnl3/Vnn…	189	BP	hypoxia < normoxia rat FC>2	clusterProfiler
GO:0019222	regulation of metabolic process	234/449	2031/5423	2.91233e-11	4.86993e-09	3.71606e-09	LOC100360552/LOC100361444/Otulin/LOC100909712/Mtfr2/Ccnl1/Rbm3/Cited2/Ccna2/Klf4/Nfil3/Phb2/Dusp1/Apbb3/Txnip/Klf9/Ddit4/Palm/Cry2/Ppp1r15a/Trak2/Dusp5/Jmjd1c/Cblb/Eif2b3/Agt/Cebpb/Dbp/Egr1/Gja1/Hmox1/Jun/Junb/Jund/Me1/Myc/Magi3/Nifk/Odc1/Serpine1/Trib3/Mafk/Sdc4/Bcl2l1/Vars/Adm/Apoa4/Gadd45a/Stat3/Ccnb1/Il6st/Nr1d1/Thrsp/Timp3/Hbegf/Ptgis/F3/Id2/Atp1b1/Hmgcr/Vldlr/Tgfb3/Ppara/Cenpf/Ppif/Per1/Tnf…	234	BP	hypoxia < normoxia rat FC>2	clusterProfiler
GO:0009888	tissue development	93/449	578/5423	3.91703e-11	6.27704e-09	4.78977e-09	LOC100360552/Cited2/Klf4/Phb2/Dusp1/Txnip/Lama5/Dnph1/Dusp5/Agt/Cebpb/Egr1/B4galt1/Gja1/Jun/Junb/Myc/Serpine1/Slc25a25/Sdc4/Adm/Ccnb1/Ninj1/Timp3/Hbegf/Ptgis/Id2/Gja4/Hmgcr/Igfbp1/Ctsl/Tgfb3/Ppara/Cenpf/Aldh1a3/Aimp2/Agtpbp1/Ctdp1/Erf/Gpi/Chsy1/Insc/Zfp36l1/Zfand5/Por/Ifrd1/Tgfbr3/Nle1/Gna13/Fam20a/Ets2/Epb4.1l5/Klf2/Col4a2/Dact2/Kif20b/Arrdc3/Tiparp/Paxip1/Msc/Chd7/Fos/Nab2/Fem1b/Tgif1/Jmjd6/Tol…	93	BP	hypoxia < normoxia rat FC>2	clusterProfiler
GO:0048731	system development	165/449	1282/5423	4.78863e-11	7.36683e-09	5.62135e-09	LOC100360552/Otulin/Cited2/Ccna2/Klf4/Phb2/Ptpru/Lamc1/Myo1b/Txnip/Lama5/Ddit4/Palm/Ppp1r15a/Cblb/Eif2b3/Ppp3cc/Agt/Cebpb/Dbp/Egr1/B4galt1/Gja1/Hmox1/Jun/Junb/Ldha/Myc/Egfl7/Odc1/Serpine1/Mafk/Slc25a25/Sdc4/Bcl2l1/Adm/Gpd2/Apoa4/Stat3/Ccnb1/Il6st/Ninj1/Timp3/Hbegf/Ptgis/F3/Id2/Asns/Gja4/Hmgcr/Vldlr/Ctsl/Tgfb3/Ppara/Cenpf/Aldh1a3/Smim3/Rpa1/Umps/Gart/Aimp2/Mapkapk2/Agtpbp1/Mki67/Ctdp1/Vnn1/Ak4/Erf…	165	BP	hypoxia < normoxia rat FC>2	clusterProfiler
GO:0060255	regulation of macromolecule metabolic process	206/449	1730/5423	7.12241e-11	1.04391e-08	7.96569e-09	LOC100360552/LOC100361444/Otulin/LOC100909712/Mtfr2/Ccnl1/Rbm3/Cited2/Ccna2/Klf4/Nfil3/Phb2/Dusp1/Apbb3/Txnip/Klf9/Ddit4/Cry2/Ppp1r15a/Trak2/Dusp5/Jmjd1c/Cblb/Eif2b3/Agt/Cebpb/Dbp/Egr1/Gja1/Hmox1/Jun/Junb/Jund/Myc/Magi3/Nifk/Odc1/Serpine1/Trib3/Mafk/Sdc4/Bcl2l1/Vars/Apoa4/Gadd45a/Stat3/Ccnb1/Il6st/Nr1d1/Thrsp/Timp3/Hbegf/Ptgis/F3/Id2/Atp1b1/Hmgcr/Vldlr/Tgfb3/Ppara/Cenpf/Per1/Tnfaip1/Aimp2/Mapkapk…	206	BP	hypoxia < normoxia rat FC>2	clusterProfiler
GO:0031323	regulation of cellular metabolic process	210/449	1775/5423	7.32855e-11	1.04391e-08	7.96569e-09	LOC100360552/LOC100361444/Otulin/LOC100909712/Mtfr2/Ccnl1/Rbm3/Cited2/Ccna2/Klf4/Nfil3/Phb2/Dusp1/Apbb3/Txnip/Klf9/Ddit4/Palm/Cry2/Ppp1r15a/Trak2/Dusp5/Jmjd1c/Eif2b3/Agt/Cebpb/Dbp/Egr1/Gja1/Hmox1/Jun/Junb/Jund/Me1/Myc/Magi3/Nifk/Serpine1/Trib3/Mafk/Sdc4/Bcl2l1/Vars/Adm/Apoa4/Gadd45a/Stat3/Ccnb1/Il6st/Nr1d1/Thrsp/Timp3/Hbegf/Ptgis/F3/Id2/Atp1b1/Hmgcr/Vldlr/Tgfb3/Ppara/Cenpf/Ppif/Per1/Tnfaip1/Aimp2…	210	BP	hypoxia < normoxia rat FC>2	clusterProfiler
GO:0070887	cellular response to chemical stimulus	113/449	770/5423	8.05462e-11	1.10636e-08	8.44221e-09	Rbm3/Cited2/Ccna2/Klf4/Nfil3/Dusp1/Il1r2/Klf9/Ddit4/Ppp1r15a/Ero1a/Agt/Cebpb/Egr1/Got1/Hmox1/Jun/Junb/Jund/Myc/Serpine1/Trib3/Bcl2l1/Apoa4/Stat3/Ccnb1/Il6st/Nr1d1/Timp3/Hbegf/Ptgis/F3/Id2/Asns/Igfbp2/Hmgcr/Igfbp1/Vldlr/Ctsl/Tgfb3/Ppara/Ppif/Umps/Mapkapk2/Vnn1/Cidea/Gch1/Irs2/Ube2g2/Por/Epas1/Tgfbr3/Gpam/Edem1/Tp53inp1/Ndrg1/Rora/Plod2/Cpeb4/Baiap2l1/Epb4.1l5/Atf6/Tbc1d4/Il17rb/Klf2/Col4a2/Dapk1/B…	113	BP	hypoxia < normoxia rat FC>2	clusterProfiler
GO:0044707	single-multicellular organism process	202/449	1696/5423	1.31567e-10	1.74485e-08	1.33143e-08	LOC100360552/Otulin/Cited2/Ccna2/Klf4/Phb2/Dusp1/Ptpru/Lamc1/Myo1b/Txnip/Klf9/Lama5/Ddit4/Palm/Cry2/Ppp1r15a/Dusp5/Cblb/Eif2b3/Ppp3cc/Agt/Cebpb/Dbp/Egr1/B4galt1/Gja1/Hmox1/Jun/Junb/Jund/Ldha/Myc/Egfl7/Odc1/Serpine1/Mafk/Slc25a25/Sdc4/Bcl2l1/Adm/Gpd2/Apoa4/Stat3/Ccnb1/Il6st/Nr1d1/Ninj1/Timp3/Hbegf/Pcsk6/Ptgis/F3/Id2/Asns/Atp1b1/Gja4/Igfbp2/Hmgcr/Vldlr/Ctsl/Tgfb3/Ppara/Cenpf/Aldh1a3/Smim3/Per1/Rpa1…	202	BP	hypoxia < normoxia rat FC>2	clusterProfiler
GO:1901700	response to oxygen-containing compound	92/449	582/5423	1.40731e-10	1.80417e-08	1.37669e-08	Ccna2/Klf4/Dusp1/Txnip/Klf9/Cry2/Ppp1r15a/Eif2b3/Cebpb/Egr1/Gja1/Got1/Hmox1/Jun/Junb/Jund/Ldha/Myc/Serpine1/Trib3/Agxt/Bcl2l1/Glul/Adm/Apoa4/Stat3/Ccnb1/Nr1d1/Timp3/F3/Asns/Gys2/Igfbp2/Hmgcr/Igfbp1/Vldlr/Ctsl/Tgfb3/Pfkl/Ppara/Ppif/Per1/Hid1/Mapkapk2/Gch1/Irs2/Por/Tgfbr3/Gpam/Edem1/Tp53inp1/Rora/Cpeb4/Baiap2l1/Tbc1d4/Klf2/Blm/Noct/Asxl1/Zc3h12a/Lpin1/Klf11/Fos/Sgms1/Stat6/Map3k5/Gjb2/Thbs1/Cps1/Cd…	92	BP	hypoxia < normoxia rat FC>2	clusterProfiler
GO:0030154	cell differentiation	139/449	1037/5423	2.15594e-10	2.67476e-08	2.04101e-08	LOC100360552/LOC100361444/Cited2/Klf4/Ptpru/Lamc1/Txnip/Lama5/Ddit4/Palm/Dnph1/Eif2b3/Ero1a/Agt/Cebpb/Egr1/B4galt1/Gja1/Jun/Junb/Jund/Myc/Egfl7/Trib3/Sdc4/Bcl2l1/Adm/Apoa4/Stat3/Ccnb1/Il6st/Nr1d1/Id2/Hmgcr/Vldlr/Ctsl/Tgfb3/Ppara/Aimp2/Lrrc8c/Agtpbp1/Ctdp1/Vnn1/Erf/Sipa1l3/Chsy1/Arl4a/Insc/Zfp36l1/Phlda1/Por/Epas1/Enc1/Slc1a3/Ifrd1/Tgfbr3/Rrs1/Kdm4c/Mfsd2a/Ndrg1/Rora/Zap70/Alkbh5/Nle1/Gna13/Bcl6/R…	139	BP	hypoxia < normoxia rat FC>2	clusterProfiler
GO:0032501	multicellular organismal process	205/449	1747/5423	3.68011e-10	4.39318e-08	3.35227e-08	LOC100360552/Otulin/Cited2/Ccna2/Klf4/Phb2/Dusp1/Ptpru/Lamc1/Myo1b/Txnip/Klf9/Lama5/Ddit4/Palm/Cry2/Ppp1r15a/Dusp5/Cblb/Eif2b3/Ppp3cc/Agt/Cebpb/Dbp/Egr1/B4galt1/Gja1/Hmox1/Jun/Junb/Jund/Ldha/Myc/Egfl7/Odc1/Serpine1/Mafk/Slc25a25/Sdc4/Bcl2l1/Adm/Gpd2/Apoa4/Stat3/Ccnb1/Il6st/Nr1d1/Ninj1/Timp3/Hbegf/Pcsk6/Ptgis/F3/Id2/Asns/Atp1b1/Gja4/Igfbp2/Hmgcr/Vldlr/Ctsl/Tgfb3/Ppara/Cenpf/Aldh1a3/Smim3/Per1/Rpa1…	205	BP	hypoxia < normoxia rat FC>2	clusterProfiler
GO:0009628	response to abiotic stimulus	73/449	425/5423	3.7695e-10	4.39318e-08	3.35227e-08	Rbm3/Cited2/Ccna2/Dusp1/Txnip/Ddit4/Palm/Cry2/Ppp1r15a/Cdc25a/Cblb/Eif2b3/Agt/Egr1/Gja1/Hmox1/Jun/Junb/Jund/Ldha/Myc/Serpine1/Slc2a1/Bcl2l1/Adm/Gadd45a/Ccnb1/St8sia1/Timp3/Ptgis/F3/Id2/Asns/Atp1b1/Igfbp2/Hmgcr/Vldlr/Tgfb3/Ppara/Per1/Mki67/Epas1/Slc1a3/Ino80/Tgfbr3/Tp53inp1/Ndrg1/Rora/Plod2/Cpeb4/Alkbh5/Blm/Paxip1/Kdm3a/Fos/Uaca/Apold1/Thbs1/Tsc22d2/Egln3/Cxcr4/Ctgf/Rhob/Hyal2/Tfrc/Hnrnpd/Bhlhe40/…	73	BP	hypoxia < normoxia rat FC>2	clusterProfiler
GO:0048514	blood vessel morphogenesis	43/449	189/5423	3.92855e-10	4.44389e-08	3.39096e-08	Otulin/Cited2/Klf4/Ppp1r15a/Agt/B4galt1/Gja1/Hmox1/Jun/Junb/Egfl7/Serpine1/Adm/Ptgis/F3/Gpi/Zfp36l1/Epas1/Tgfbr3/Rora/Sat1/Gna13/Col4a2/Tiparp/Paxip1/Chd7/Zc3h12a/Ptprb/Jmjd6/Notch4/Apold1/Thbs1/Xdh/Cxcr4/Ctgf/Rhob/Hpse/Foxf1/Mcam/Nr4a1/Cyr61/Ackr3/Efna1	43	BP	hypoxia < normoxia rat FC>2	clusterProfiler
GO:0012501	programmed cell death	93/449	603/5423	4.35021e-10	4.78025e-08	3.64763e-08	Mtfr2/Cited2/Klf4/Phb2/Dusp1/Txnip/Ddit4/Stk17b/Ppp1r15a/Ero1a/Agt/Cebpb/Egr1/B4galt1/Gja1/Hmox1/Jun/Ldha/Myc/Serpine1/Trib3/Bcl2l1/Adm/Gadd45a/Stat3/Ptgis/F3/Asns/Hmgcr/Ctsl/Tgfb3/Aldh1a3/Ppif/Aimp2/Vnn1/Cidea/Gpi/Bclaf1/Zfp36l1/Irs2/Phlda1/Ier3/Por/Tgfbr3/Gpam/Tp53inp1/Atad3a/Gadd45b/Cpeb4/Nle1/Bcl6/Sh3rf1/Dapk1/Ciapin1/Blm/Fnip2/Map3k6/Zc3h12a/Klf11/Uaca/Fem1b/Tnfrsf21/Sgms1/Alkbh1/Map3k5/Thbs…	93	BP	hypoxia < normoxia rat FC>2	clusterProfiler
GO:0001944	vasculature development	47/449	221/5423	6.50382e-10	6.94824e-08	5.30194e-08	Otulin/Cited2/Klf4/Ppp1r15a/Agt/Egr1/B4galt1/Gja1/Hmox1/Jun/Junb/Egfl7/Serpine1/Adm/Ptgis/F3/Gja4/Gpi/Zfp36l1/Zfand5/Epas1/Tgfbr3/Rora/Sat1/Gna13/Col4a2/Tiparp/Paxip1/Chd7/Zc3h12a/Ptprb/Jmjd6/Notch4/Apold1/Thbs1/Xdh/Cxcr4/Ctgf/Rhob/Hpse/Foxf1/Mcam/Nr4a1/Cyr61/Ackr3/Socs3/Efna1	47	BP	hypoxia < normoxia rat FC>2	clusterProfiler
GO:0001568	blood vessel development	46/449	214/5423	6.92093e-10	7.19403e-08	5.48949e-08	Otulin/Cited2/Klf4/Ppp1r15a/Agt/Egr1/B4galt1/Gja1/Hmox1/Jun/Junb/Egfl7/Serpine1/Adm/Ptgis/F3/Gja4/Gpi/Zfp36l1/Epas1/Tgfbr3/Rora/Sat1/Gna13/Col4a2/Tiparp/Paxip1/Chd7/Zc3h12a/Ptprb/Jmjd6/Notch4/Apold1/Thbs1/Xdh/Cxcr4/Ctgf/Rhob/Hpse/Foxf1/Mcam/Nr4a1/Cyr61/Ackr3/Socs3/Efna1	46	BP	hypoxia < normoxia rat FC>2	clusterProfiler
GO:0006915	apoptotic process	91/449	591/5423	7.7262e-10	7.81973e-08	5.96694e-08	Mtfr2/Cited2/Klf4/Phb2/Dusp1/Txnip/Ddit4/Stk17b/Ppp1r15a/Ero1a/Agt/Cebpb/Egr1/B4galt1/Gja1/Hmox1/Jun/Ldha/Myc/Serpine1/Trib3/Bcl2l1/Adm/Gadd45a/Stat3/Ptgis/F3/Asns/Hmgcr/Tgfb3/Aldh1a3/Ppif/Aimp2/Vnn1/Cidea/Gpi/Bclaf1/Zfp36l1/Irs2/Phlda1/Ier3/Por/Tgfbr3/Gpam/Tp53inp1/Atad3a/Gadd45b/Cpeb4/Nle1/Bcl6/Sh3rf1/Dapk1/Ciapin1/Blm/Fnip2/Map3k6/Zc3h12a/Klf11/Uaca/Fem1b/Tnfrsf21/Sgms1/Alkbh1/Map3k5/Thbs1/Xdh…	91	BP	hypoxia < normoxia rat FC>2	clusterProfiler
GO:0006950	response to stress	152/449	1191/5423	9.05835e-10	8.93292e-08	6.81637e-08	LOC100360552/Otulin/Mtfr2/Rbm3/Cited2/Ccna2/Klf4/Dusp1/Txnip/Fabp5/Ddit4/Cry2/Ppp1r15a/Eif2b3/Ero1a/Agt/Cebpb/Egr1/B4galt1/Gja1/Hmox1/Jun/Ldha/Myc/Magi3/Serpine1/Trib3/Sdc4/Slc2a1/Bcl2l1/Glul/Adm/PVR/Apoa4/Gadd45a/Stat3/Ccnb1/St8sia1/Ninj1/Timp3/Hbegf/Ptgis/F3/Id2/Asns/Atp1b1/Gja4/Hmgcr/Igfbp1/Vldlr/Ctsl/Tgfb3/Ppara/Tbkbp1/Ppif/Per1/Emc6/Rpa1/Tnfaip1/Get4/Mapkapk2/Mki67/Vnn1/Gch1/Bclaf1/Ier3/Ube2…	152	BP	hypoxia < normoxia rat FC>2	clusterProfiler
GO:0042221	response to chemical	149/449	1164/5423	1.18213e-09	1.13662e-07	8.6731e-08	Csnk1a1/Rbm3/Cited2/Ccna2/Klf4/Nfil3/Dusp1/Ptpru/Il1r2/Txnip/Klf9/Ddit4/Cry2/Ppp1r15a/Cblb/Eif2b3/Ero1a/Agt/Cebpb/Egr1/Gja1/Got1/Hmox1/Jun/Junb/Jund/Ldha/Me1/Myc/Serpine1/Trib3/Slc25a25/Agxt/Bcl2l1/Glul/Adm/Apoa4/Stat3/Ccnb1/Il6st/Nr1d1/Timp3/Hbegf/Ptgis/F3/Id2/Asns/Gys2/Igfbp2/Hmgcr/Igfbp1/Vldlr/Ctsl/Tgfb3/Pfkl/Ppara/Aldh1a3/Ppif/Per1/Hid1/Umps/Gart/Get4/Mapkapk2/Mki67/Vnn1/Cidea/Ak4/Gch1/Irs2/U…	149	BP	hypoxia < normoxia rat FC>2	clusterProfiler
GO:0008219	cell death	97/449	654/5423	1.51714e-09	1.37171e-07	1.0467e-07	Mtfr2/Cited2/Klf4/Phb2/Dusp1/Txnip/Ddit4/Stk17b/Ppp1r15a/Ero1a/Agt/Cebpb/Egr1/B4galt1/Gja1/Hmox1/Jun/Junb/Jund/Ldha/Myc/Serpine1/Trib3/Bcl2l1/Adm/Gadd45a/Stat3/Emp1/Ptgis/F3/Asns/Hmgcr/Ctsl/Tgfb3/Ppara/Aldh1a3/Ppif/Aimp2/Vnn1/Cidea/Gpi/Bclaf1/Zfp36l1/Irs2/Phlda1/Ier3/Por/Tgfbr3/Gpam/Tp53inp1/Atad3a/Gadd45b/Cpeb4/Nle1/Bcl6/Sh3rf1/Dapk1/Ciapin1/Blm/Fnip2/Map3k6/Zc3h12a/Klf11/Uaca/Fem1b/Tnfrsf21/Sgm…	97	BP	hypoxia < normoxia rat FC>2	clusterProfiler
GO:0016265	death	97/449	654/5423	1.51714e-09	1.37171e-07	1.0467e-07	Mtfr2/Cited2/Klf4/Phb2/Dusp1/Txnip/Ddit4/Stk17b/Ppp1r15a/Ero1a/Agt/Cebpb/Egr1/B4galt1/Gja1/Hmox1/Jun/Junb/Jund/Ldha/Myc/Serpine1/Trib3/Bcl2l1/Adm/Gadd45a/Stat3/Emp1/Ptgis/F3/Asns/Hmgcr/Ctsl/Tgfb3/Ppara/Aldh1a3/Ppif/Aimp2/Vnn1/Cidea/Gpi/Bclaf1/Zfp36l1/Irs2/Phlda1/Ier3/Por/Tgfbr3/Gpam/Tp53inp1/Atad3a/Gadd45b/Cpeb4/Nle1/Bcl6/Sh3rf1/Dapk1/Ciapin1/Blm/Fnip2/Map3k6/Zc3h12a/Klf11/Uaca/Fem1b/Tnfrsf21/Sgm…	97	BP	hypoxia < normoxia rat FC>2	clusterProfiler
GO:0048869	cellular developmental process	146/449	1137/5423	1.53363e-09	1.37171e-07	1.0467e-07	LOC100360552/LOC100361444/Csnk1a1/Cited2/Klf4/Ptpru/Lamc1/Txnip/Lama5/Ddit4/Palm/Dnph1/Eif2b3/Ero1a/Agt/Cebpb/Egr1/B4galt1/Gja1/Jun/Junb/Jund/Myc/Egfl7/Trib3/Sdc4/Bcl2l1/Adm/Apoa4/Stat3/Ccnb1/Il6st/Nr1d1/Id2/Hmgcr/Vldlr/Ctsl/Tgfb3/Ppara/Aimp2/Lrrc8c/Agtpbp1/Ptpdc1/Ctdp1/Vnn1/Erf/Sipa1l3/Chsy1/Arl4a/Insc/Zfp36l1/Phlda1/Por/Epas1/Enc1/Slc1a3/Ifrd1/Tgfbr3/Rrs1/Kdm4c/Mfsd2a/Ndrg1/Rora/Zap70/Alkbh5/Nl…	146	BP	hypoxia < normoxia rat FC>2	clusterProfiler
GO:0048523	negative regulation of cellular process	165/449	1338/5423	1.74318e-09	1.5237e-07	1.16268e-07	LOC100360552/Otulin/Mtfr2/Cited2/Klf4/Nfil3/Phb2/Dusp1/Ptpru/Txnip/Klf9/Ddit4/Palm/Cry2/Ppp1r15a/Dusp5/Cblb/Eif2b3/Ero1a/Agt/Cebpb/Egr1/B4galt1/Gja1/Hmox1/Jun/Junb/Jund/Myc/Egfl7/Nifk/Serpine1/Trib3/Bcl2l1/Adm/Apoa4/Gadd45a/Stat3/Ccnb1/Il6st/Nr1d1/Timp3/Hbegf/Ptgis/Id2/Asns/Hmgcr/Vldlr/Ctsl/Tgfb3/Pfkl/Ppara/Cenpf/Ppif/Per1/Tnfaip1/P3h2/Aimp2/Cdkn3/Ctdp1/Vnn1/Cidea/Spry4/Erf/Gpi/Bclaf1/Irs2/Ier3/U…	165	BP	hypoxia < normoxia rat FC>2	clusterProfiler
GO:1901698	response to nitrogen compound	63/449	355/5423	1.89648e-09	1.62086e-07	1.23682e-07	Csnk1a1/Rbm3/Ccna2/Klf4/Dusp1/Klf9/Cry2/Ppp1r15a/Eif2b3/Cebpb/Egr1/Gja1/Got1/Hmox1/Jun/Junb/Jund/Ldha/Myc/Serpine1/Trib3/Agxt/Bcl2l1/Adm/Stat3/Timp3/Asns/Igfbp1/Vldlr/Ppara/Per1/Irs2/Por/Gpam/Nnmt/Cpeb4/Baiap2l1/Tbc1d4/Klf2/Blm/Lpin1/Klf11/Fos/Stat6/Map3k5/Thbs1/Cps1/Cdk1/Capn10/Ctgf/Birc5/Dhodh/Slc25a33/Nr4a1/Hnrnpd/Pdk2/Serpina7/Klf10/Thbd/Eif2b2/Pdk4/Socs3/Dpep1	63	BP	hypoxia < normoxia rat FC>2	clusterProfiler
GO:0008284	positive regulation of cell proliferation	49/449	245/5423	2.52332e-09	2.10971e-07	1.60984e-07	LOC100360552/Ccna2/Agt/Egr1/B4galt1/Hmox1/Jun/Myc/Egfl7/Odc1/Serpine1/Bcl2l1/Glul/Adm/Stat3/Ccnb1/Il6st/St8sia1/Hbegf/F3/Id2/Igfbp2/Hmgcr/Rpa1/Irs2/Tgfbr3/Gpam/Kdm4c/Shmt2/Zap70/Bcl6/Blm/Prc1/Kif20b/Rictor/Tgif1/Tsc22d1/Bmp10/Cdk1/Ctgf/Cdc20/Hpse/Zfp703/Foxf1/Slc25a33/Nr4a1/Fabp4/Cyr61/Ltbp3	49	BP	hypoxia < normoxia rat FC>2	clusterProfiler
GO:0010941	regulation of cell death	83/449	532/5423	2.70758e-09	2.21561e-07	1.69065e-07	Cited2/Klf4/Phb2/Dusp1/Txnip/Ddit4/Stk17b/Ppp1r15a/Agt/Cebpb/Egr1/B4galt1/Hmox1/Jun/Junb/Jund/Ldha/Myc/Serpine1/Bcl2l1/Adm/Gadd45a/Stat3/Ptgis/F3/Asns/Hmgcr/Tgfb3/Ppara/Aldh1a3/Ppif/Aimp2/Vnn1/Cidea/Gpi/Bclaf1/Irs2/Phlda1/Ier3/Por/Tgfbr3/Gpam/Tp53inp1/Atad3a/Gadd45b/Cpeb4/Nle1/Bcl6/Sh3rf1/Dapk1/Ciapin1/Blm/Map3k6/Klf11/Uaca/Fem1b/Sgms1/Alkbh1/Map3k5/Thbs1/Xdh/Tsc22d1/Bmp10/Cdk1/Egln3/Adcy10/Mybbp…	83	BP	hypoxia < normoxia rat FC>2	clusterProfiler
GO:0043067	regulation of programmed cell death	78/449	488/5423	2.90197e-09	2.32521e-07	1.77428e-07	Cited2/Klf4/Phb2/Dusp1/Txnip/Stk17b/Ppp1r15a/Agt/Cebpb/Egr1/B4galt1/Hmox1/Jun/Ldha/Myc/Serpine1/Bcl2l1/Adm/Gadd45a/Stat3/Ptgis/F3/Asns/Hmgcr/Tgfb3/Aldh1a3/Ppif/Vnn1/Cidea/Gpi/Bclaf1/Irs2/Phlda1/Ier3/Por/Tgfbr3/Gpam/Tp53inp1/Atad3a/Gadd45b/Cpeb4/Nle1/Bcl6/Sh3rf1/Dapk1/Ciapin1/Blm/Map3k6/Klf11/Uaca/Fem1b/Sgms1/Alkbh1/Map3k5/Thbs1/Xdh/Tsc22d1/Bmp10/Cdk1/Egln3/Adcy10/Mybbp1a/Cxcr4/Capn10/Ctgf/Birc5/R…	78	BP	hypoxia < normoxia rat FC>2	clusterProfiler
GO:0044237	cellular metabolic process	328/449	3276/5423	3.386e-09	2.65767e-07	2.02796e-07	LOC100360552/LOC100361444/Otulin/Nt5c2/LOC100909712/Mtfr2/Csnk1a1/Ccnl1/Rbm3/Cited2/Ccna2/Klf4/Nfil3/Phb2/Dusp1/Dars/Ptpru/Apbb3/Txnip/Klf9/Fabp5/Ddit4/Palm/Stk17b/Cry2/Dnph1/Ppp1r15a/Trak2/Cdc25a/Dusp5/Jmjd1c/Cblb/Eif2b3/Ppp3cc/Ero1a/Agt/Cebpb/Dbp/Egr1/B4galt1/Gja1/Got1/Hmox1/Jun/Junb/Jund/Ldha/Ldhb/Me1/Myc/Magi3/Scaf8/Nifk/Odc1/Serpine1/Trib3/Mafk/Slc25a25/Sdc4/Agxt/Bcl2l1/Glul/Vars/Adm/Gpd2/Ap…	328	BP	hypoxia < normoxia rat FC>2	clusterProfiler
GO:0042981	regulation of apoptotic process	77/449	481/5423	3.48334e-09	2.67938e-07	2.04454e-07	Cited2/Klf4/Phb2/Dusp1/Txnip/Stk17b/Ppp1r15a/Agt/Cebpb/Egr1/B4galt1/Hmox1/Jun/Ldha/Myc/Serpine1/Bcl2l1/Adm/Gadd45a/Stat3/Ptgis/F3/Asns/Hmgcr/Tgfb3/Aldh1a3/Ppif/Vnn1/Cidea/Gpi/Bclaf1/Irs2/Phlda1/Ier3/Por/Tgfbr3/Gpam/Tp53inp1/Atad3a/Gadd45b/Cpeb4/Nle1/Bcl6/Sh3rf1/Dapk1/Ciapin1/Blm/Map3k6/Klf11/Uaca/Fem1b/Sgms1/Alkbh1/Map3k5/Thbs1/Xdh/Tsc22d1/Bmp10/Cdk1/Egln3/Adcy10/Mybbp1a/Capn10/Ctgf/Birc5/Rhob/Hy…	77	BP	hypoxia < normoxia rat FC>2	clusterProfiler
GO:0048519	negative regulation of biological process	174/449	1449/5423	4.11287e-09	3.10159e-07	2.3667e-07	LOC100360552/Otulin/Mtfr2/Rbm3/Cited2/Klf4/Nfil3/Phb2/Dusp1/Ptpru/Txnip/Klf9/Ddit4/Palm/Cry2/Ppp1r15a/Dusp5/Cblb/Eif2b3/Ero1a/Agt/Cebpb/Egr1/B4galt1/Gja1/Hmox1/Jun/Junb/Jund/Myc/Egfl7/Nifk/Serpine1/Trib3/Bcl2l1/Adm/Apoa4/Gadd45a/Stat3/Ccnb1/Il6st/Nr1d1/Timp3/Hbegf/Ptgis/Id2/Asns/Hmgcr/Vldlr/Ctsl/Tgfb3/Pfkl/Ppara/Cenpf/Ppif/Per1/Tnfaip1/P3h2/Aimp2/Cdkn3/Ctdp1/Vnn1/Cidea/Spry4/Erf/Gpi/Chsy1/Bclaf1/…	174	BP	hypoxia < normoxia rat FC>2	clusterProfiler
GO:0044238	primary metabolic process	325/449	3243/5423	4.55292e-09	3.36741e-07	2.56954e-07	LOC100360552/LOC100361444/Otulin/Nt5c2/LOC100909712/Mtfr2/Csnk1a1/Ccnl1/Rbm3/Cited2/Ccna2/Klf4/Nfil3/Phb2/Dusp1/Dars/Ptpru/Apbb3/Txnip/Klf9/Fabp5/Ddit4/Palm/Stk17b/Cry2/Dnph1/Ppp1r15a/Trak2/Cdc25a/Dusp5/Jmjd1c/Cblb/Eif2b3/Ppp3cc/Ero1a/Agt/Cebpb/Dbp/Egr1/B4galt1/Gja1/Got1/Hmox1/Jun/Junb/Jund/Ldha/Ldhb/Me1/Myc/Magi3/Scaf8/Nifk/Odc1/Serpine1/Trib3/Mafk/Slc25a25/Sdc4/Agxt/Bcl2l1/Glul/Vars/Adm/Gpd2/Ap…	325	BP	hypoxia < normoxia rat FC>2	clusterProfiler
GO:0071704	organic substance metabolic process	333/449	3353/5423	5.85372e-09	4.24781e-07	3.24134e-07	LOC100360552/LOC100361444/Otulin/Nt5c2/LOC100909712/Mtfr2/Csnk1a1/Ccnl1/Rbm3/Cited2/Ccna2/Klf4/Nfil3/Phb2/Dusp1/Dars/Ptpru/Apbb3/Txnip/Klf9/Fabp5/Ddit4/Palm/Stk17b/Cry2/Dnph1/Ppp1r15a/Trak2/Cdc25a/Dusp5/Jmjd1c/Cblb/Eif2b3/Ppp3cc/Ero1a/Agt/Cebpb/Dbp/Egr1/B4galt1/Gja1/Got1/Hmox1/Jun/Junb/Jund/Ldha/Ldhb/Me1/Myc/Magi3/Scaf8/Nifk/Odc1/Serpine1/Trib3/Mafk/Slc25a25/Sdc4/Agxt/Bcl2l1/Glul/Vars/Adm/Gpd2/Ap…	333	BP	hypoxia < normoxia rat FC>2	clusterProfiler
GO:0010033	response to organic substance	126/449	954/5423	6.08792e-09	4.33595e-07	3.3086e-07	Csnk1a1/Rbm3/Cited2/Ccna2/Klf4/Nfil3/Dusp1/Ptpru/Il1r2/Txnip/Klf9/Ddit4/Cry2/Ppp1r15a/Cblb/Eif2b3/Ero1a/Agt/Cebpb/Egr1/Gja1/Got1/Hmox1/Jun/Junb/Jund/Ldha/Me1/Myc/Serpine1/Trib3/Agxt/Bcl2l1/Glul/Adm/Apoa4/Stat3/Ccnb1/Il6st/Nr1d1/Timp3/Ptgis/F3/Asns/Gys2/Igfbp2/Hmgcr/Igfbp1/Vldlr/Ctsl/Tgfb3/Pfkl/Ppara/Per1/Hid1/Gart/Get4/Mapkapk2/Mki67/Cidea/Gch1/Irs2/Ube2g2/Por/Tgfbr3/Gpam/Edem1/Tp53inp1/Plin2/Nnm…	126	BP	hypoxia < normoxia rat FC>2	clusterProfiler
GO:0010605	negative regulation of macromolecule metabolic process	107/449	771/5423	8.58329e-09	5.90163e-07	4.50331e-07	Otulin/Mtfr2/Rbm3/Cited2/Klf4/Nfil3/Phb2/Dusp1/Txnip/Ddit4/Cry2/Ppp1r15a/Dusp5/Eif2b3/Agt/Cebpb/Egr1/Gja1/Hmox1/Jun/Junb/Jund/Myc/Nifk/Serpine1/Trib3/Bcl2l1/Apoa4/Gadd45a/Ccnb1/Nr1d1/Timp3/Hbegf/Ptgis/Id2/Hmgcr/Vldlr/Tgfb3/Ppara/Cenpf/Per1/Spry4/Erf/Gpi/Bclaf1/Ube2g2/Por/Epas1/Enc1/Dusp16/Gadd45b/Cpeb4/Nle1/Bcl6/Ets2/Zfp503/Samd4a/Pspc1/Ell/Sh3rf1/Dapk1/Cnksr3/Blm/Noct/Tiparp/Fnip2/Asxl1/Kdm3a/Ms…	107	BP	hypoxia < normoxia rat FC>2	clusterProfiler
GO:0009889	regulation of biosynthetic process	150/449	1206/5423	8.59312e-09	5.90163e-07	4.50331e-07	LOC100360552/Otulin/LOC100909712/Mtfr2/Ccnl1/Rbm3/Cited2/Ccna2/Klf4/Nfil3/Phb2/Dusp1/Apbb3/Txnip/Klf9/Palm/Cry2/Ppp1r15a/Trak2/Dusp5/Jmjd1c/Eif2b3/Agt/Cebpb/Dbp/Egr1/Gja1/Hmox1/Jun/Junb/Jund/Myc/Trib3/Mafk/Vars/Adm/Apoa4/Stat3/Nr1d1/Thrsp/Hbegf/Ptgis/Id2/Vldlr/Tgfb3/Ppara/Cenpf/Per1/Tnfaip1/Mapkapk2/Gnl3/Srfbp1/Erf/Bclaf1/Zfp36l1/Paox/Irs2/Pprc1/Por/Epas1/Enc1/Ifrd1/Ino80/Tgfbr3/Gpam/Hivep2/Tp53i…	150	BP	hypoxia < normoxia rat FC>2	clusterProfiler
GO:0072358	cardiovascular system development	59/449	335/5423	8.93576e-09	5.92533e-07	4.5214e-07	Otulin/Cited2/Klf4/Ppp1r15a/Agt/Egr1/B4galt1/Gja1/Hmox1/Jun/Junb/Egfl7/Serpine1/Adm/Ccnb1/Ptgis/F3/Id2/Gja4/Vldlr/Ppara/Ctdp1/Gpi/Zfp36l1/Zfand5/Epas1/Tgfbr3/Rora/Sat1/Gna13/Col4a2/Tiparp/Asxl1/Paxip1/Chd7/Zc3h12a/Ptprb/Jmjd6/Lmo4/Notch4/Apold1/Thbs1/Xdh/Bmp10/Cdk1/Cxcr4/Ctgf/Rhob/Hpse/Foxf1/Gys1/Mcam/Nr4a1/Adamts1/Cyr61/Ackr3/Socs3/Ece1/Efna1	59	BP	hypoxia < normoxia rat FC>2	clusterProfiler
GO:0072359	circulatory system development	59/449	335/5423	8.93576e-09	5.92533e-07	4.5214e-07	Otulin/Cited2/Klf4/Ppp1r15a/Agt/Egr1/B4galt1/Gja1/Hmox1/Jun/Junb/Egfl7/Serpine1/Adm/Ccnb1/Ptgis/F3/Id2/Gja4/Vldlr/Ppara/Ctdp1/Gpi/Zfp36l1/Zfand5/Epas1/Tgfbr3/Rora/Sat1/Gna13/Col4a2/Tiparp/Asxl1/Paxip1/Chd7/Zc3h12a/Ptprb/Jmjd6/Lmo4/Notch4/Apold1/Thbs1/Xdh/Bmp10/Cdk1/Cxcr4/Ctgf/Rhob/Hpse/Foxf1/Gys1/Mcam/Nr4a1/Adamts1/Cyr61/Ackr3/Socs3/Ece1/Efna1	59	BP	hypoxia < normoxia rat FC>2	clusterProfiler
GO:0006796	phosphate-containing compound metabolic process	132/449	1022/5423	9.84597e-09	6.41824e-07	4.89751e-07	LOC100360552/Nt5c2/LOC100909712/Csnk1a1/Ccnl1/Ccna2/Klf4/Phb2/Dusp1/Ptpru/Fabp5/Ddit4/Palm/Stk17b/Cry2/Dnph1/Ppp1r15a/Cdc25a/Dusp5/Ppp3cc/Agt/Hmox1/Jun/Ldha/Ldhb/Me1/Myc/Magi3/Nifk/Trib3/Slc25a25/Sdc4/Adm/Gpd2/Apoa4/Gadd45a/Stat3/Ccnb1/Il6st/Atp1b1/Hmgcr/Vldlr/Tgfb3/Pfkl/Ppara/Impa2/Ppif/Per1/Galk1/Umps/Gart/Mapkapk2/Cdkn3/Ptpdc1/Ctdp1/Spry4/Ak4/Gch1/Gpi/Irs2/Ier3/Nudt3/Gmps/Tgfbr3/Gpam/Dusp16/Pp…	132	BP	hypoxia < normoxia rat FC>2	clusterProfiler
GO:0044249	cellular biosynthetic process	199/449	1741/5423	1.03396e-08	6.62765e-07	5.05731e-07	LOC100360552/Otulin/LOC100909712/Mtfr2/Ccnl1/Rbm3/Cited2/Ccna2/Klf4/Nfil3/Phb2/Dusp1/Dars/Apbb3/Txnip/Klf9/Fabp5/Palm/Cry2/Ppp1r15a/Trak2/Dusp5/Jmjd1c/Eif2b3/Agt/Cebpb/Dbp/Egr1/B4galt1/Gja1/Got1/Hmox1/Jun/Junb/Jund/Myc/Scaf8/Odc1/Trib3/Mafk/Agxt/Glul/Vars/Adm/Apoa4/Stat3/St8sia1/Nr1d1/Mat1a/Thrsp/Hbegf/Ptgis/Id2/Asns/Gys2/Hmgcr/Vldlr/Tgfb3/Ppara/Cenpf/Aldh1a3/Impa2/Per1/Rpa1/Tnfaip1/Umps/Gart/Aim…	199	BP	hypoxia < normoxia rat FC>2	clusterProfiler
GO:0009892	negative regulation of metabolic process	116/449	863/5423	1.12031e-08	7.06347e-07	5.38987e-07	Otulin/Mtfr2/Rbm3/Cited2/Klf4/Nfil3/Phb2/Dusp1/Txnip/Ddit4/Palm/Cry2/Ppp1r15a/Dusp5/Eif2b3/Agt/Cebpb/Egr1/Gja1/Hmox1/Jun/Junb/Jund/Myc/Nifk/Serpine1/Trib3/Bcl2l1/Apoa4/Gadd45a/Stat3/Ccnb1/Nr1d1/Timp3/Hbegf/Ptgis/Id2/Hmgcr/Vldlr/Tgfb3/Ppara/Cenpf/Ppif/Per1/Cidea/Spry4/Erf/Gpi/Bclaf1/Irs2/Ier3/Ube2g2/Por/Epas1/Enc1/Dusp16/Gadd45b/Cpeb4/Nle1/Bcl6/Ets2/Zfp503/Samd4a/Pspc1/Ell/Sh3rf1/Dapk1/Cnksr3/Blm/…	116	BP	hypoxia < normoxia rat FC>2	clusterProfiler
GO:0031324	negative regulation of cellular metabolic process	106/449	767/5423	1.31116e-08	8.13344e-07	6.20632e-07	Otulin/Mtfr2/Cited2/Klf4/Nfil3/Phb2/Dusp1/Txnip/Ddit4/Palm/Cry2/Ppp1r15a/Dusp5/Eif2b3/Agt/Cebpb/Egr1/Gja1/Hmox1/Jun/Junb/Jund/Myc/Nifk/Serpine1/Trib3/Bcl2l1/Apoa4/Gadd45a/Stat3/Ccnb1/Nr1d1/Timp3/Hbegf/Ptgis/Id2/Hmgcr/Vldlr/Tgfb3/Ppara/Cenpf/Ppif/Per1/Spry4/Erf/Gpi/Bclaf1/Irs2/Ier3/Por/Epas1/Enc1/Dusp16/Gadd45b/Cpeb4/Nle1/Bcl6/Ets2/Samd4a/Pspc1/Ell/Sh3rf1/Dapk1/Cnksr3/Blm/Fnip2/Asxl1/Kdm3a/Msc/Zc3…	106	BP	hypoxia < normoxia rat FC>2	clusterProfiler
GO:0009605	response to external stimulus	99/449	700/5423	1.36582e-08	8.33801e-07	6.36242e-07	Otulin/Cited2/Klf4/Txnip/Ddit4/Cry2/Ppp1r15a/Agt/Cebpb/Egr1/Gja1/Hmox1/Jun/Junb/Jund/Ldha/Myc/Odc1/Serpine1/Slc25a25/Slc2a1/Bcl2l1/Glul/Adm/Apoa4/Gadd45a/Ccnb1/Il6st/Nr1d1/Timp3/Hbegf/Ptgis/F3/Id2/Asns/Atp1b1/Igfbp2/Hmgcr/Vldlr/Ctsl/Ppara/Aldh1a3/Per1/Emc6/Mapkapk2/Gch1/Chsy1/Ier3/Por/Slc1a3/Gpam/Stom/Tp53inp1/Rora/Plod2/Cpeb4/Alkbh5/Bcl6/Baiap2l1/Slc1a4/Rictor/Noct/Zc3h12a/Fos/Uaca/Gtf2f1/Myom1/…	99	BP	hypoxia < normoxia rat FC>2	clusterProfiler
GO:1901576	organic substance biosynthetic process	200/449	1758/5423	1.39603e-08	8.38928e-07	6.40154e-07	LOC100360552/Otulin/LOC100909712/Mtfr2/Ccnl1/Rbm3/Cited2/Ccna2/Klf4/Nfil3/Phb2/Dusp1/Dars/Apbb3/Txnip/Klf9/Fabp5/Palm/Cry2/Ppp1r15a/Trak2/Dusp5/Jmjd1c/Eif2b3/Agt/Cebpb/Dbp/Egr1/B4galt1/Gja1/Got1/Hmox1/Jun/Junb/Jund/Myc/Scaf8/Odc1/Trib3/Mafk/Agxt/Glul/Vars/Adm/Gpd2/Apoa4/Stat3/St8sia1/Nr1d1/Mat1a/Thrsp/Hbegf/Ptgis/Id2/Asns/Gys2/Hmgcr/Vldlr/Tgfb3/Ppara/Cenpf/Aldh1a3/Impa2/Per1/Rpa1/Tnfaip1/Umps/Gar…	200	BP	hypoxia < normoxia rat FC>2	clusterProfiler
GO:0009725	response to hormone	63/449	374/5423	1.6023e-08	9.48067e-07	7.23434e-07	Cited2/Ccna2/Dusp1/Ptpru/Txnip/Klf9/Cry2/Cblb/Eif2b3/Egr1/Gja1/Got1/Hmox1/Jun/Junb/Jund/Ldha/Me1/Myc/Serpine1/Trib3/Agxt/Bcl2l1/Adm/Stat3/Nr1d1/Timp3/F3/Asns/Igfbp2/Igfbp1/Vldlr/Ctsl/Tgfb3/Ppara/Irs2/Por/Tgfbr3/Gpam/Rora/Plod2/Baiap2l1/Tbc1d4/Kdm3a/Lpin1/Fos/Gjb2/Thbs1/Cps1/Capn10/Ctgf/Birc5/Zfp703/Slc25a33/Nr4a1/Adamts1/Hnrnpd/Fabp4/Pdk2/Serpina7/Eif2b2/Pdk4/Socs3	63	BP	hypoxia < normoxia rat FC>2	clusterProfiler
GO:0071310	cellular response to organic substance	92/449	636/5423	1.66334e-08	9.69276e-07	7.39618e-07	Rbm3/Cited2/Ccna2/Klf4/Nfil3/Dusp1/Il1r2/Klf9/Ddit4/Ppp1r15a/Ero1a/Agt/Cebpb/Egr1/Got1/Jun/Junb/Jund/Myc/Serpine1/Trib3/Bcl2l1/Stat3/Ccnb1/Il6st/Nr1d1/Timp3/Ptgis/F3/Asns/Igfbp2/Hmgcr/Igfbp1/Vldlr/Ctsl/Tgfb3/Ppara/Mapkapk2/Cidea/Irs2/Ube2g2/Por/Tgfbr3/Gpam/Edem1/Tp53inp1/Rora/Plod2/Cpeb4/Baiap2l1/Epb4.1l5/Atf6/Tbc1d4/Il17rb/Klf2/Col4a2/Dapk1/Blm/Tiparp/Kdm3a/Zc3h12a/Lpin1/Klf11/Fos/Tnfrsf21/Tgif1…	92	BP	hypoxia < normoxia rat FC>2	clusterProfiler
GO:0006793	phosphorus metabolic process	133/449	1041/5423	1.72711e-08	9.91412e-07	7.56509e-07	LOC100360552/Nt5c2/LOC100909712/Csnk1a1/Ccnl1/Ccna2/Klf4/Phb2/Dusp1/Ptpru/Fabp5/Ddit4/Palm/Stk17b/Cry2/Dnph1/Ppp1r15a/Cdc25a/Dusp5/Ppp3cc/Agt/Hmox1/Jun/Ldha/Ldhb/Me1/Myc/Magi3/Nifk/Trib3/Slc25a25/Sdc4/Adm/Gpd2/Apoa4/Gadd45a/Stat3/Ccnb1/Il6st/Atp1b1/Hmgcr/Vldlr/Tgfb3/Pfkl/Ppara/Impa2/Ppif/Per1/Galk1/Umps/Gart/Mapkapk2/Cdkn3/Ptpdc1/Ctdp1/Spry4/Ak4/Gch1/Gpi/Irs2/Ier3/Nudt3/Gmps/Tgfbr3/Gpam/Aass/Dusp…	133	BP	hypoxia < normoxia rat FC>2	clusterProfiler
GO:0031326	regulation of cellular biosynthetic process	147/449	1187/5423	1.81511e-08	1.0266e-06	7.83362e-07	LOC100360552/Otulin/LOC100909712/Mtfr2/Ccnl1/Rbm3/Cited2/Ccna2/Klf4/Nfil3/Phb2/Dusp1/Apbb3/Txnip/Klf9/Palm/Cry2/Ppp1r15a/Trak2/Dusp5/Jmjd1c/Eif2b3/Agt/Cebpb/Dbp/Egr1/Gja1/Hmox1/Jun/Junb/Jund/Myc/Trib3/Mafk/Vars/Adm/Apoa4/Stat3/Nr1d1/Thrsp/Hbegf/Ptgis/Id2/Vldlr/Tgfb3/Ppara/Cenpf/Per1/Tnfaip1/Mapkapk2/Gnl3/Srfbp1/Erf/Bclaf1/Zfp36l1/Paox/Irs2/Pprc1/Por/Epas1/Enc1/Ifrd1/Ino80/Tgfbr3/Gpam/Hivep2/Tp53i…	147	BP	hypoxia < normoxia rat FC>2	clusterProfiler
GO:0010243	response to organonitrogen compound	58/449	333/5423	1.85041e-08	1.0314e-06	7.87025e-07	Csnk1a1/Ccna2/Klf4/Dusp1/Klf9/Cry2/Ppp1r15a/Eif2b3/Cebpb/Egr1/Gja1/Got1/Hmox1/Jun/Junb/Jund/Ldha/Myc/Serpine1/Trib3/Agxt/Bcl2l1/Adm/Stat3/Timp3/Asns/Igfbp1/Vldlr/Ppara/Per1/Irs2/Por/Gpam/Nnmt/Cpeb4/Baiap2l1/Tbc1d4/Klf2/Blm/Lpin1/Klf11/Fos/Cps1/Cdk1/Capn10/Ctgf/Birc5/Dhodh/Slc25a33/Nr4a1/Hnrnpd/Pdk2/Serpina7/Klf10/Thbd/Eif2b2/Pdk4/Socs3	58	BP	hypoxia < normoxia rat FC>2	clusterProfiler
GO:0009058	biosynthetic process	203/449	1798/5423	1.92129e-08	1.05561e-06	8.05497e-07	LOC100360552/Otulin/LOC100909712/Mtfr2/Ccnl1/Rbm3/Cited2/Ccna2/Klf4/Nfil3/Phb2/Dusp1/Dars/Apbb3/Txnip/Klf9/Fabp5/Palm/Cry2/Ppp1r15a/Trak2/Dusp5/Jmjd1c/Eif2b3/Agt/Cebpb/Dbp/Egr1/B4galt1/Gja1/Got1/Hmox1/Jun/Junb/Jund/Myc/Scaf8/Odc1/Trib3/Mafk/Agxt/Glul/Vars/Adm/Gpd2/Apoa4/Stat3/St8sia1/Nr1d1/Mat1a/Thrsp/Hbegf/Ptgis/Id2/Asns/Gys2/Hmgcr/Vldlr/Tgfb3/Ppara/Cenpf/Aldh1a3/Impa2/Per1/Rpa1/Tnfaip1/Umps/Gar…	203	BP	hypoxia < normoxia rat FC>2	clusterProfiler
GO:0043065	positive regulation of apoptotic process	42/449	206/5423	2.10722e-08	1.11948e-06	8.54234e-07	Dusp1/Txnip/Stk17b/Ppp1r15a/Agt/Egr1/B4galt1/Jun/Ldha/Myc/Bcl2l1/Adm/Gadd45a/Ptgis/F3/Hmgcr/Tgfb3/Aldh1a3/Ppif/Bclaf1/Phlda1/Tp53inp1/Gadd45b/Bcl6/Dapk1/Klf11/Uaca/Map3k5/Thbs1/Xdh/Tsc22d1/Egln3/Adcy10/Mybbp1a/Capn10/Ctgf/Rhob/Hyal2/Dhodh/Nr4a1/Cyr61/Bnip3	42	BP	hypoxia < normoxia rat FC>2	clusterProfiler
GO:0043068	positive regulation of programmed cell death	42/449	206/5423	2.10722e-08	1.11948e-06	8.54234e-07	Dusp1/Txnip/Stk17b/Ppp1r15a/Agt/Egr1/B4galt1/Jun/Ldha/Myc/Bcl2l1/Adm/Gadd45a/Ptgis/F3/Hmgcr/Tgfb3/Aldh1a3/Ppif/Bclaf1/Phlda1/Tp53inp1/Gadd45b/Bcl6/Dapk1/Klf11/Uaca/Map3k5/Thbs1/Xdh/Tsc22d1/Egln3/Adcy10/Mybbp1a/Capn10/Ctgf/Rhob/Hyal2/Dhodh/Nr4a1/Cyr61/Bnip3	42	BP	hypoxia < normoxia rat FC>2	clusterProfiler
GO:0009653	anatomical structure morphogenesis	109/449	803/5423	2.12486e-08	1.11948e-06	8.54234e-07	LOC100360552/Otulin/Csnk1a1/Cited2/Klf4/Phb2/Dusp1/Lamc1/Lama5/Palm/Ppp1r15a/Dusp5/Agt/Cebpb/B4galt1/Gja1/Hmox1/Jun/Junb/Myc/Egfl7/Serpine1/Sdc4/Bcl2l1/Adm/Stat3/Ninj1/Hbegf/Ptgis/F3/Id2/Vldlr/Ctsl/Tgfb3/Ppara/Aldh1a3/Agtpbp1/Ptpdc1/Mki67/Erf/Gpi/Chsy1/Zfp36l1/Zfand5/Por/Epas1/Slc1a3/Ifrd1/Tgfbr3/Kdm4c/Rora/Sat1/Nle1/Gna13/Fam20a/Bcl6/Ets2/Dnaaf5/Epb4.1l5/Klf2/Col4a2/Ablim3/Dact2/Wee1/Cdc42ep2/Ki…	109	BP	hypoxia < normoxia rat FC>2	clusterProfiler
GO:0051246	regulation of protein metabolic process	120/449	913/5423	2.23028e-08	1.15914e-06	8.84497e-07	LOC100361444/LOC100909712/Ccnl1/Rbm3/Ccna2/Klf4/Phb2/Dusp1/Ddit4/Cry2/Ppp1r15a/Dusp5/Cblb/Eif2b3/Agt/Cebpb/Egr1/Gja1/Jun/Myc/Magi3/Nifk/Odc1/Serpine1/Trib3/Sdc4/Bcl2l1/Vars/Apoa4/Gadd45a/Ccnb1/Il6st/Timp3/Hbegf/F3/Hmgcr/Vldlr/Tgfb3/Per1/Aimp2/Mapkapk2/Spry4/Gpi/Arrdc4/Zfp36l1/Ier3/Ube2g2/Por/Enc1/Edem1/Dusp16/Gadd45b/Cpeb4/Nle1/Fam20a/Bcl6/Tnk2/Samd4a/Klf2/Ell/Sh3rf1/Dapk1/RGD1306091/Cnksr3/Blm/A…	120	BP	hypoxia < normoxia rat FC>2	clusterProfiler
GO:0010942	positive regulation of cell death	44/449	223/5423	2.69037e-08	1.37962e-06	1.05274e-06	Dusp1/Txnip/Ddit4/Stk17b/Ppp1r15a/Agt/Egr1/B4galt1/Jun/Ldha/Myc/Bcl2l1/Adm/Gadd45a/Ptgis/F3/Hmgcr/Tgfb3/Aldh1a3/Ppif/Aimp2/Bclaf1/Phlda1/Tp53inp1/Gadd45b/Bcl6/Dapk1/Klf11/Uaca/Map3k5/Thbs1/Xdh/Tsc22d1/Egln3/Adcy10/Mybbp1a/Capn10/Ctgf/Rhob/Hyal2/Dhodh/Nr4a1/Cyr61/Bnip3	44	BP	hypoxia < normoxia rat FC>2	clusterProfiler
GO:1901652	response to peptide	39/449	186/5423	3.10147e-08	1.54973e-06	1.18254e-06	Ccna2/Klf4/Klf9/Cry2/Eif2b3/Egr1/Gja1/Got1/Junb/Jund/Myc/Serpine1/Trib3/Bcl2l1/Adm/Stat3/Igfbp1/Vldlr/Ppara/Irs2/Por/Gpam/Baiap2l1/Tbc1d4/Klf2/Lpin1/Klf11/Cps1/Capn10/Ctgf/Birc5/Slc25a33/Nr4a1/Pdk2/Serpina7/Klf10/Eif2b2/Pdk4/Socs3	39	BP	hypoxia < normoxia rat FC>2	clusterProfiler
GO:0008152	metabolic process	352/449	3642/5423	3.10268e-08	1.54973e-06	1.18254e-06	LOC100360552/LOC100361444/Otulin/Nt5c2/LOC100909712/Mtfr2/Csnk1a1/Ccnl1/Rbm3/Cited2/Ccna2/Klf4/Nfil3/Phb2/Dusp1/Dars/Ptpru/Apbb3/Txnip/Klf9/Fabp5/Ddit4/Palm/Stk17b/Cry2/Dnph1/Ppp1r15a/Trak2/Cdc25a/Dusp5/Jmjd1c/Cblb/Eif2b3/Ppp3cc/Ero1a/Agt/Cebpb/Dbp/Egr1/B4galt1/Gja1/Got1/Hmox1/Jun/Junb/Jund/Ldha/Ldhb/Me1/Myc/Magi3/Scaf8/Nifk/Odc1/Serpine1/Trib3/Mafk/Slc25a25/Sdc4/Agxt/Bcl2l1/Glul/Vars/Adm/Gpd2/Ap…	352	BP	hypoxia < normoxia rat FC>2	clusterProfiler
GO:0044271	cellular nitrogen compound biosynthetic process	161/449	1351/5423	4.35929e-08	2.14947e-06	1.64018e-06	LOC100360552/Otulin/LOC100909712/Mtfr2/Ccnl1/Rbm3/Cited2/Ccna2/Klf4/Nfil3/Phb2/Dusp1/Dars/Apbb3/Txnip/Klf9/Palm/Cry2/Ppp1r15a/Trak2/Dusp5/Jmjd1c/Eif2b3/Agt/Cebpb/Dbp/Egr1/Gja1/Hmox1/Jun/Junb/Jund/Myc/Scaf8/Odc1/Trib3/Mafk/Vars/Adm/Stat3/Nr1d1/Mat1a/Thrsp/Ptgis/Id2/Asns/Vldlr/Tgfb3/Ppara/Cenpf/Per1/Tnfaip1/Umps/Gart/Aimp2/Gnl3/Srfbp1/Ak4/Gch1/Erf/Bclaf1/Zfp36l1/Paox/Eif1ad/Pprc1/Epas1/Enc1/Gmps/If…	161	BP	hypoxia < normoxia rat FC>2	clusterProfiler
GO:0051094	positive regulation of developmental process	61/449	367/5423	4.67446e-08	2.27569e-06	1.7365e-06	Cited2/Palm/Cblb/Agt/Cebpb/Egr1/B4galt1/Gja1/Hmox1/Jun/Junb/Jund/Myc/Serpine1/Adm/Ccnb1/Il6st/Ptgis/F3/Id2/Hmgcr/Vldlr/Tgfb3/Vnn1/Por/Enc1/Gpam/Kdm4c/Zap70/Bcl6/Epb4.1l5/Kif20b/Noct/Paxip1/Chd7/Zc3h12a/Fos/Tgif1/Suco/Stat6/Map3k5/Notch4/Thbs1/Fbxo31/Atoh8/Bmp10/Cdk1/Cxcr4/Ctgf/Rhob/Cdc20/Hpse/Zfp703/Trib1/Aspa/Adamts1/Klf10/Cyr61/Ltbp3/Bnip3/Socs3	61	BP	hypoxia < normoxia rat FC>2	clusterProfiler
GO:0009611	response to wounding	46/449	247/5423	8.13114e-08	3.90905e-06	2.98285e-06	LOC100360552/Otulin/Klf4/Fabp5/Agt/Egr1/B4galt1/Gja1/Hmox1/Jun/Myc/Serpine1/Sdc4/Adm/Apoa4/Ccnb1/Ninj1/Timp3/Hbegf/Ptgis/F3/Hmgcr/Igfbp1/Tgfb3/Ppara/Per1/Ier3/Slc1a3/Ifrd1/Rora/Gna13/Bcl6/Rictor/Uaca/Thbs1/Cdk1/Hyal2/Hpse/Slc7a2/Foxf1/Mcam/Zfp36/Fabp4/Cyr61/Thbd/Socs3	46	BP	hypoxia < normoxia rat FC>2	clusterProfiler
GO:0006807	nitrogen compound metabolic process	225/449	2081/5423	8.67307e-08	4.1181e-06	3.14237e-06	LOC100360552/Otulin/Nt5c2/LOC100909712/Mtfr2/Ccnl1/Rbm3/Cited2/Ccna2/Klf4/Nfil3/Phb2/Dusp1/Dars/Apbb3/Txnip/Klf9/Fabp5/Ddit4/Palm/Cry2/Dnph1/Ppp1r15a/Trak2/Dusp5/Jmjd1c/Eif2b3/Ero1a/Agt/Cebpb/Dbp/Egr1/Gja1/Got1/Hmox1/Jun/Junb/Jund/Ldha/Ldhb/Me1/Myc/Scaf8/Odc1/Trib3/Mafk/Slc25a25/Agxt/Glul/Vars/Adm/Gpd2/Apoa4/Stat3/Ccnb1/Nr1d1/Mat1a/Thrsp/Pcsk6/Ptgis/Id2/Asns/Atp1b1/Hmgcr/Vldlr/Tgfb3/Pfkl/Ppara/Ce…	225	BP	hypoxia < normoxia rat FC>2	clusterProfiler
GO:0050793	regulation of developmental process	94/449	677/5423	8.97574e-08	4.20984e-06	3.21237e-06	LOC100360552/Csnk1a1/Cited2/Klf4/Phb2/Lama5/Palm/Ppp1r15a/Cblb/Agt/Cebpb/Egr1/B4galt1/Gja1/Hmox1/Jun/Junb/Jund/Myc/Serpine1/Trib3/Adm/Stat3/Ccnb1/Il6st/Nr1d1/Ptgis/F3/Id2/Hmgcr/Vldlr/Tgfb3/Ppara/Cenpf/Ctdp1/Vnn1/Por/Enc1/Ifrd1/Tgfbr3/Gpam/Kdm4c/Rora/Zap70/Gna13/Bcl6/RGD1311458/Epb4.1l5/Col4a2/Cdc42ep2/Kif20b/Noct/Asxl1/Fitm2/Paxip1/Chd7/Zc3h12a/Trib2/Lpin1/Fos/Nab2/Tnfrsf21/Tgif1/Suco/Lmo4/Stat6/…	94	BP	hypoxia < normoxia rat FC>2	clusterProfiler
GO:1901564	organonitrogen compound metabolic process	95/449	691/5423	1.2301e-07	5.69995e-06	4.34942e-06	Nt5c2/Rbm3/Dars/Fabp5/Ddit4/Palm/Dnph1/Ppp1r15a/Eif2b3/Ero1a/Got1/Hmox1/Ldha/Ldhb/Me1/Myc/Odc1/Slc25a25/Agxt/Glul/Vars/Adm/Gpd2/Apoa4/Stat3/Mat1a/Pcsk6/Asns/Atp1b1/Hmgcr/Pfkl/Ppara/Ppif/Per1/Galk1/Umps/Gart/Aimp2/Mki67/Vnn1/Ak4/Gch1/Ethe1/Gpi/Chsy1/Lyve1/Zfp36l1/Paox/Eif1ad/Psat1/Ier3/Por/Epas1/Enc1/Slc1a3/Gmps/Aass/Ppcs/Shmt2/Rora/Sat1/Cpeb4/Samd4a/Dapk1/Gldc/Crat/Chpf/Sgms1/Rpia/Eif3d/Gpd1l/Cti…	95	BP	hypoxia < normoxia rat FC>2	clusterProfiler
GO:0010556	regulation of macromolecule biosynthetic process	138/449	1133/5423	1.88126e-07	8.61347e-06	6.57262e-06	LOC100360552/Otulin/LOC100909712/Mtfr2/Ccnl1/Rbm3/Cited2/Ccna2/Klf4/Nfil3/Phb2/Dusp1/Apbb3/Txnip/Klf9/Cry2/Ppp1r15a/Trak2/Dusp5/Jmjd1c/Eif2b3/Agt/Cebpb/Dbp/Egr1/Gja1/Hmox1/Jun/Junb/Jund/Myc/Trib3/Mafk/Vars/Stat3/Nr1d1/Thrsp/Hbegf/Ptgis/Id2/Vldlr/Tgfb3/Ppara/Cenpf/Per1/Tnfaip1/Mapkapk2/Gnl3/Srfbp1/Erf/Bclaf1/Zfp36l1/Irs2/Pprc1/Epas1/Enc1/Ifrd1/Ino80/Tgfbr3/Hivep2/Tp53inp1/Kdm4c/Rora/Cpeb4/Bcl6/Nfk…	138	BP	hypoxia < normoxia rat FC>2	clusterProfiler
GO:0036293	response to decreased oxygen levels	32/449	146/5423	1.94444e-07	8.79803e-06	6.71344e-06	Cited2/Ccna2/Ddit4/Ppp1r15a/Egr1/Hmox1/Ldha/Serpine1/Bcl2l1/Adm/Ccnb1/Ptgis/Atp1b1/Vldlr/Tgfb3/Ppara/Epas1/Tgfbr3/Ndrg1/Rora/Plod2/Cpeb4/Alkbh5/Kdm3a/Apold1/Egln3/Cxcr4/Ctgf/Tfrc/Bnip3/Socs3/Ece1	32	BP	hypoxia < normoxia rat FC>2	clusterProfiler
GO:0009719	response to endogenous stimulus	84/449	592/5423	1.98089e-07	8.85874e-06	6.75977e-06	Csnk1a1/Cited2/Ccna2/Klf4/Dusp1/Ptpru/Txnip/Klf9/Cry2/Ppp1r15a/Cblb/Eif2b3/Cebpb/Egr1/Gja1/Got1/Hmox1/Jun/Junb/Jund/Ldha/Me1/Myc/Serpine1/Trib3/Agxt/Bcl2l1/Adm/Stat3/Nr1d1/Timp3/F3/Asns/Igfbp2/Igfbp1/Vldlr/Ctsl/Tgfb3/Ppara/Per1/Cidea/Irs2/Por/Tgfbr3/Gpam/Nnmt/Rora/Plod2/Cpeb4/Baiap2l1/Epb4.1l5/Tbc1d4/Klf2/Col4a2/Blm/Kdm3a/Lpin1/Klf11/Fos/Gjb2/Thbs1/Cps1/Bmp10/Cdk1/Capn10/Ctgf/Birc5/Hyal2/Dhodh/Zf…	84	BP	hypoxia < normoxia rat FC>2	clusterProfiler
GO:1901701	cellular response to oxygen-containing compound	57/449	350/5423	2.7975e-07	1.23669e-05	9.43669e-06	Ccna2/Klf4/Klf9/Ppp1r15a/Cebpb/Egr1/Got1/Myc/Serpine1/Trib3/Bcl2l1/Apoa4/Stat3/Ccnb1/Nr1d1/F3/Hmgcr/Igfbp1/Vldlr/Ppif/Gch1/Irs2/Por/Gpam/Tp53inp1/Rora/Cpeb4/Baiap2l1/Tbc1d4/Klf2/Blm/Zc3h12a/Lpin1/Klf11/Fos/Sgms1/Stat6/Map3k5/Thbs1/Cps1/Cdk1/Capn10/Birc5/Rhob/Pim3/Zfp703/Slc25a33/Trib1/Nr4a1/Adamts1/Hnrnpd/Pdk2/Klf10/Bnip3/Pdk4/Socs3/Dpep1	57	BP	hypoxia < normoxia rat FC>2	clusterProfiler
GO:0000302	response to reactive oxygen species	25/449	100/5423	3.17677e-07	1.38839e-05	1.05943e-05	Ccna2/Klf4/Dusp1/Txnip/Hmox1/Jun/Ldha/Serpine1/Bcl2l1/Apoa4/F3/Ppif/Gch1/Klf2/Fos/Stat6/Map3k5/Thbs1/Cdk1/Rhob/Hyal2/Hnrnpd/Pdk2/Bnip3/Dpep1	25	BP	hypoxia < normoxia rat FC>2	clusterProfiler
GO:0048513	organ development	121/449	969/5423	3.90636e-07	1.68808e-05	1.28811e-05	LOC100360552/Cited2/Ccna2/Klf4/Phb2/Ptpru/Txnip/Lama5/Ddit4/Ppp3cc/Agt/Cebpb/Dbp/Egr1/B4galt1/Gja1/Jun/Junb/Ldha/Myc/Odc1/Serpine1/Slc25a25/Sdc4/Bcl2l1/Adm/Gpd2/Stat3/Ccnb1/Ninj1/Ptgis/Id2/Asns/Hmgcr/Vldlr/Ctsl/Tgfb3/Ppara/Cenpf/Aldh1a3/Rpa1/Umps/Gart/Aimp2/Mapkapk2/Agtpbp1/Mki67/Ctdp1/Vnn1/Ak4/Erf/Sipa1l3/Chsy1/Insc/Zfp36l1/Irs2/Phlda1/Zfand5/Por/Epas1/Tgfbr3/Rrs1/Nnmt/Rora/Zap70/Nle1/Fam20a/Bcl…	121	BP	hypoxia < normoxia rat FC>2	clusterProfiler
GO:0006954	inflammatory response	30/449	136/5423	4.09345e-07	1.74298e-05	1.33e-05	Otulin/Agt/Cebpb/B4galt1/Gja1/Hmox1/Serpine1/Stat3/Ptgis/F3/Per1/Mapkapk2/Vnn1/Ier3/Epas1/Rora/Bcl6/Nfkbiz/Rictor/Uaca/Sgms1/Tollip/Thbs1/Hyal2/Slc7a2/Tfrc/Foxf1/Zfp36/Fabp4/Socs3	30	BP	hypoxia < normoxia rat FC>2	clusterProfiler
GO:0001525	angiogenesis	33/449	158/5423	4.12405e-07	1.74298e-05	1.33e-05	Otulin/Klf4/Ppp1r15a/Agt/B4galt1/Hmox1/Jun/Egfl7/Serpine1/Adm/Ptgis/F3/Gpi/Epas1/Rora/Sat1/Gna13/Col4a2/Zc3h12a/Ptprb/Jmjd6/Notch4/Apold1/Thbs1/Cxcr4/Ctgf/Rhob/Hpse/Mcam/Nr4a1/Cyr61/Ackr3/Efna1	33	BP	hypoxia < normoxia rat FC>2	clusterProfiler
GO:2000112	regulation of cellular macromolecule biosynthetic process	134/449	1106/5423	4.32854e-07	1.80952e-05	1.38077e-05	LOC100360552/Otulin/LOC100909712/Mtfr2/Ccnl1/Rbm3/Cited2/Ccna2/Klf4/Nfil3/Phb2/Dusp1/Apbb3/Txnip/Klf9/Cry2/Ppp1r15a/Trak2/Dusp5/Jmjd1c/Eif2b3/Agt/Cebpb/Dbp/Egr1/Gja1/Hmox1/Jun/Junb/Jund/Myc/Trib3/Mafk/Vars/Stat3/Nr1d1/Thrsp/Hbegf/Ptgis/Id2/Vldlr/Tgfb3/Ppara/Cenpf/Per1/Tnfaip1/Gnl3/Srfbp1/Erf/Bclaf1/Zfp36l1/Irs2/Pprc1/Epas1/Enc1/Ifrd1/Ino80/Tgfbr3/Hivep2/Tp53inp1/Kdm4c/Rora/Cpeb4/Bcl6/Nfkbiz/Ets2/…	134	BP	hypoxia < normoxia rat FC>2	clusterProfiler
GO:0033554	cellular response to stress	98/449	741/5423	5.07615e-07	2.09923e-05	1.60184e-05	Mtfr2/Cited2/Ccna2/Klf4/Ddit4/Cry2/Ppp1r15a/Eif2b3/Ero1a/Agt/Cebpb/Egr1/Hmox1/Jun/Myc/Magi3/Serpine1/Trib3/Slc2a1/Bcl2l1/Glul/Adm/Apoa4/Gadd45a/Ccnb1/St8sia1/Ptgis/F3/Id2/Asns/Atp1b1/Hmgcr/Vldlr/Ctsl/Ppif/Per1/Emc6/Rpa1/Tnfaip1/Get4/Mapkapk2/Mki67/Vnn1/Gch1/Bclaf1/Ier3/Ube2g2/Epas1/Slc1a3/Ino80/Stom/Edem1/Tp53inp1/Gadd45b/Ndrg1/Rora/Plod2/Cpeb4/Bcl6/Atf6/Slc1a4/Klf2/Sh3rf1/Blm/Fnip2/Chd1l/Paxip1/…	98	BP	hypoxia < normoxia rat FC>2	clusterProfiler
GO:0006952	defense response	51/449	306/5423	6.12021e-07	2.50408e-05	1.91077e-05	Otulin/Ddit4/Agt/Cebpb/B4galt1/Gja1/Hmox1/Myc/Serpine1/Adm/PVR/Apoa4/Stat3/Ptgis/F3/Atp1b1/Tbkbp1/Per1/Mapkapk2/Vnn1/Gch1/Ier3/Epas1/Slc1a3/Gpam/Stom/Rora/Zap70/Alkbh5/Bcl6/Nfkbiz/Dapk1/Rictor/Uaca/Myom1/Sgms1/Tollip/Mtss1/Thbs1/Lmcd1/Hyal2/Slc7a2/Tfrc/Foxf1/Zfp36/Fabp4/Vdac1/Ackr3/Bnip3/Pdk4/Socs3	51	BP	hypoxia < normoxia rat FC>2	clusterProfiler
GO:0043434	response to peptide hormone	34/449	169/5423	6.9413e-07	2.81013e-05	2.1443e-05	Ccna2/Cry2/Eif2b3/Egr1/Gja1/Got1/Junb/Jund/Myc/Serpine1/Trib3/Bcl2l1/Adm/Stat3/Igfbp1/Vldlr/Ppara/Irs2/Por/Gpam/Baiap2l1/Tbc1d4/Lpin1/Cps1/Capn10/Ctgf/Birc5/Slc25a33/Nr4a1/Pdk2/Serpina7/Eif2b2/Pdk4/Socs3	34	BP	hypoxia < normoxia rat FC>2	clusterProfiler
GO:0010468	regulation of gene expression	144/449	1222/5423	7.37221e-07	2.95349e-05	2.2537e-05	LOC100360552/LOC100361444/Otulin/LOC100909712/Mtfr2/Ccnl1/Rbm3/Cited2/Ccna2/Klf4/Nfil3/Phb2/Apbb3/Txnip/Klf9/Cry2/Ppp1r15a/Trak2/Dusp5/Jmjd1c/Eif2b3/Agt/Cebpb/Dbp/Egr1/Gja1/Hmox1/Jun/Junb/Jund/Myc/Serpine1/Trib3/Mafk/Vars/Stat3/Ccnb1/Nr1d1/Thrsp/Ptgis/Id2/Atp1b1/Vldlr/Tgfb3/Ppara/Cenpf/Per1/Tnfaip1/Mapkapk2/Gnl3/Srfbp1/Erf/Bclaf1/Zfp36l1/Pprc1/Epas1/Enc1/Ifrd1/Ino80/Tgfbr3/Hivep2/Tp53inp1/Kdm4c/R…	144	BP	hypoxia < normoxia rat FC>2	clusterProfiler
GO:0014070	response to organic cyclic compound	58/449	369/5423	7.47906e-07	2.96541e-05	2.26279e-05	Csnk1a1/Rbm3/Cited2/Ccna2/Klf4/Dusp1/Ptpru/Txnip/Klf9/Ppp1r15a/Egr1/Got1/Hmox1/Jun/Junb/Jund/Ldha/Myc/Serpine1/Agxt/Bcl2l1/Adm/Stat3/Ccnb1/Nr1d1/Timp3/F3/Asns/Igfbp2/Ctsl/Tgfb3/Ppara/Per1/Hid1/Mki67/Cidea/Plin2/Rora/Klf2/Blm/Tiparp/Fos/Gjb2/Thbs1/Cps1/Cdk1/Ctgf/Birc5/Dhodh/Zfp703/Foxf1/Nr4a1/Adamts1/Hnrnpd/Fabp4/Serpina7/Thbd/Socs3	58	BP	hypoxia < normoxia rat FC>2	clusterProfiler
GO:0032870	cellular response to hormone stimulus	39/449	210/5423	9.04773e-07	3.55077e-05	2.70946e-05	Ccna2/Dusp1/Klf9/Egr1/Got1/Jun/Junb/Jund/Myc/Serpine1/Trib3/Stat3/Nr1d1/Asns/Igfbp2/Igfbp1/Vldlr/Ctsl/Ppara/Irs2/Por/Gpam/Rora/Plod2/Baiap2l1/Tbc1d4/Kdm3a/Lpin1/Fos/Cps1/Capn10/Zfp703/Slc25a33/Nr4a1/Adamts1/Hnrnpd/Pdk2/Pdk4/Socs3	39	BP	hypoxia < normoxia rat FC>2	clusterProfiler
GO:0051239	regulation of multicellular organismal process	98/449	751/5423	9.68677e-07	3.76316e-05	2.87153e-05	LOC100360552/Cited2/Klf4/Phb2/Lama5/Palm/Cry2/Ppp1r15a/Cblb/Agt/Cebpb/Egr1/B4galt1/Gja1/Hmox1/Jun/Jund/Myc/Serpine1/Adm/Apoa4/Stat3/Ccnb1/Il6st/Hbegf/Ptgis/F3/Id2/Atp1b1/Hmgcr/Vldlr/Tgfb3/Cenpf/Per1/Mapkapk2/Ctdp1/Vnn1/Cidea/Chsy1/Por/Epas1/Enc1/Ifrd1/Tgfbr3/Gpam/Kdm4c/Rora/Zap70/Bcl6/RGD1311458/Epb4.1l5/Klf2/Col4a2/Kif20b/Arrdc3/Noct/Paxip1/Chd7/Zc3h12a/Trib2/Fos/Nab2/Tnfrsf21/Tgif1/Suco/Stat6/G…	98	BP	hypoxia < normoxia rat FC>2	clusterProfiler
GO:1901699	cellular response to nitrogen compound	38/449	203/5423	1.02397e-06	3.93821e-05	3.0051e-05	Rbm3/Ccna2/Klf4/Klf9/Ppp1r15a/Cebpb/Egr1/Got1/Myc/Serpine1/Trib3/Bcl2l1/Stat3/Igfbp1/Vldlr/Irs2/Por/Gpam/Cpeb4/Baiap2l1/Tbc1d4/Klf2/Blm/Lpin1/Klf11/Stat6/Map3k5/Thbs1/Cps1/Capn10/Slc25a33/Nr4a1/Hnrnpd/Pdk2/Klf10/Pdk4/Socs3/Dpep1	38	BP	hypoxia < normoxia rat FC>2	clusterProfiler
GO:0065009	regulation of molecular function	110/449	873/5423	1.0368e-06	3.94804e-05	3.0126e-05	Otulin/LOC100909712/Ccnl1/Ccna2/Klf4/Phb2/Dusp1/Txnip/Palm/Cry2/Ppp1r15a/Dusp5/Eif2b3/Agt/Hmox1/Jun/Myc/Magi3/Nifk/Serpine1/Trib3/Sdc4/Bcl2l1/Apoa4/Gadd45a/Ccnb1/Timp3/Ptgis/F3/Id2/Atp1b1/Hmgcr/Vldlr/Tgfb3/Ppara/Ppif/Spry4/Gch1/Sipa1l3/Gpi/Arrdc4/Irs2/Pprc1/Por/Rgs4/Ifrd1/Tgfbr3/Stom/Dusp16/Gadd45b/Nle1/Gna13/Fam20a/Bcl6/Epb4.1l5/Spata13/Ell/Sh3rf1/Dapk1/RGD1306091/Cnksr3/Blm/Cdc42ep2/Ppp1r3c/Arr…	110	BP	hypoxia < normoxia rat FC>2	clusterProfiler
GO:0071495	cellular response to endogenous stimulus	60/449	391/5423	1.08986e-06	4.10942e-05	3.13574e-05	Cited2/Ccna2/Klf4/Dusp1/Klf9/Ppp1r15a/Cebpb/Egr1/Got1/Jun/Junb/Jund/Myc/Serpine1/Trib3/Bcl2l1/Stat3/Nr1d1/Asns/Igfbp2/Igfbp1/Vldlr/Ctsl/Tgfb3/Ppara/Cidea/Irs2/Por/Tgfbr3/Gpam/Rora/Plod2/Cpeb4/Baiap2l1/Epb4.1l5/Tbc1d4/Klf2/Col4a2/Blm/Kdm3a/Lpin1/Klf11/Fos/Thbs1/Cps1/Bmp10/Capn10/Ctgf/Hyal2/Zfp703/Slc25a33/Nr4a1/Adamts1/Hnrnpd/Pdk2/Klf10/Cyr61/Ltbp3/Pdk4/Socs3	60	BP	hypoxia < normoxia rat FC>2	clusterProfiler
GO:0070482	response to oxygen levels	32/449	157/5423	1.10343e-06	4.12019e-05	3.14396e-05	Cited2/Ccna2/Ddit4/Ppp1r15a/Egr1/Hmox1/Ldha/Serpine1/Bcl2l1/Adm/Ccnb1/Ptgis/Atp1b1/Vldlr/Tgfb3/Ppara/Epas1/Tgfbr3/Ndrg1/Rora/Plod2/Cpeb4/Alkbh5/Kdm3a/Apold1/Egln3/Cxcr4/Ctgf/Tfrc/Bnip3/Socs3/Ece1	32	BP	hypoxia < normoxia rat FC>2	clusterProfiler
GO:0033993	response to lipid	55/449	347/5423	1.13882e-06	4.21146e-05	3.2136e-05	Cited2/Ccna2/Klf4/Dusp1/Ptpru/Txnip/Klf9/Cebpb/Egr1/Got1/Hmox1/Jun/Junb/Jund/Ldha/Myc/Serpine1/Agxt/Adm/Apoa4/Stat3/Ccnb1/Nr1d1/Timp3/F3/Igfbp2/Vldlr/Ctsl/Tgfb3/Ppara/Mapkapk2/Gch1/Tgfbr3/Rora/Noct/Asxl1/Zc3h12a/Fos/Sgms1/Gjb2/Thbs1/Cps1/Ctgf/Birc5/Tfrc/Zfp703/Trib1/Nr4a1/Adamts1/Hnrnpd/Fabp4/Serpina7/Thbd/Pdk4/Socs3	55	BP	hypoxia < normoxia rat FC>2	clusterProfiler
GO:2000026	regulation of multicellular organismal development	72/449	502/5423	1.16462e-06	4.26585e-05	3.25511e-05	LOC100360552/Cited2/Klf4/Phb2/Lama5/Palm/Ppp1r15a/Cblb/Agt/Cebpb/Egr1/B4galt1/Gja1/Hmox1/Jun/Myc/Serpine1/Adm/Stat3/Ccnb1/Il6st/Ptgis/F3/Id2/Hmgcr/Vldlr/Tgfb3/Cenpf/Ctdp1/Vnn1/Por/Enc1/Ifrd1/Tgfbr3/Kdm4c/Zap70/Bcl6/RGD1311458/Epb4.1l5/Col4a2/Kif20b/Noct/Paxip1/Chd7/Fos/Nab2/Tnfrsf21/Tgif1/Stat6/Maff/Notch4/Apold1/Thbs1/Xdh/Fbxo31/Atoh8/Bmp10/Cdk1/Cxcr4/Ctgf/Rhob/Cdc20/Hpse/Zfp703/Trib1/Aspa/Adamt…	72	BP	hypoxia < normoxia rat FC>2	clusterProfiler
GO:0043066	negative regulation of apoptotic process	48/449	287/5423	1.2163e-06	4.38375e-05	3.34507e-05	Cited2/Klf4/Phb2/Dusp1/Agt/Cebpb/Egr1/Hmox1/Jun/Myc/Serpine1/Bcl2l1/Stat3/Asns/Hmgcr/Tgfb3/Ppif/Vnn1/Cidea/Gpi/Irs2/Ier3/Por/Tgfbr3/Gpam/Atad3a/Cpeb4/Nle1/Bcl6/Sh3rf1/Dapk1/Ciapin1/Blm/Sgms1/Alkbh1/Thbs1/Tsc22d1/Cdk1/Birc5/Pim3/Nr4a1/Cyr61/Hipk3/Ackr3/Bnip3/Pdk4/Socs3/Dpep1	48	BP	hypoxia < normoxia rat FC>2	clusterProfiler
GO:0044281	small molecule metabolic process	93/449	705/5423	1.21961e-06	4.38375e-05	3.34507e-05	Nt5c2/Dars/Fabp5/Ddit4/Palm/Dnph1/Ero1a/Agt/B4galt1/Got1/Ldha/Ldhb/Me1/Myc/Odc1/Trib3/Slc25a25/Agxt/Glul/Vars/Adm/Gpd2/Apoa4/Stat3/Nr1d1/Mat1a/Ptgis/Asns/Atp1b1/Hmgcr/Igfbp1/Vldlr/Pfkl/Ppara/Aldh1a3/Impa2/Ppif/Galk1/Umps/Gart/Vnn1/Ak4/Gch1/Gpi/Chsy1/Irs2/Psat1/Ier3/Nudt3/Por/Slc1a3/Gmps/Gpam/Aass/Ppcs/Shmt2/Pmm1/Rora/Gldc/Ppp1r3c/Crat/Kdm3a/Lpin1/Midn/Chpf/Lpin2/Sgms1/Rpia/Car12/Gpd1l/Azin2/Thbs1…	93	BP	hypoxia < normoxia rat FC>2	clusterProfiler
GO:0055086	nucleobase-containing small molecule metabolic process	39/449	213/5423	1.31522e-06	4.68365e-05	3.57392e-05	Nt5c2/Ddit4/Palm/Dnph1/Ldha/Ldhb/Me1/Myc/Slc25a25/Adm/Gpd2/Stat3/Mat1a/Atp1b1/Hmgcr/Pfkl/Ppara/Ppif/Galk1/Umps/Gart/Ak4/Gpi/Ier3/Gmps/Ppcs/Pmm1/Rora/Rpia/Gpd1l/Thbs1/Xdh/Cps1/Adcy10/Qtrt1/Dhodh/Slc25a33/Akap12/Ece1	39	BP	hypoxia < normoxia rat FC>2	clusterProfiler
GO:0031099	regeneration	22/449	87/5423	1.33308e-06	4.7037e-05	3.58921e-05	LOC100360552/Ccna2/Klf4/Ptpru/Cebpb/Gja1/Jun/Myc/Serpine1/Adm/Apoa4/Ccnb1/Ninj1/Timp3/Igfbp1/Mki67/Ifrd1/Tgfbr3/Nnmt/Lpin1/Cdk1/Socs3	22	BP	hypoxia < normoxia rat FC>2	clusterProfiler
GO:0034641	cellular nitrogen compound metabolic process	210/449	1970/5423	1.38043e-06	4.82649e-05	3.68291e-05	LOC100360552/Otulin/Nt5c2/LOC100909712/Mtfr2/Ccnl1/Rbm3/Cited2/Ccna2/Klf4/Nfil3/Phb2/Dusp1/Dars/Apbb3/Txnip/Klf9/Fabp5/Ddit4/Palm/Cry2/Dnph1/Ppp1r15a/Trak2/Dusp5/Jmjd1c/Eif2b3/Agt/Cebpb/Dbp/Egr1/Gja1/Hmox1/Jun/Junb/Jund/Ldha/Ldhb/Me1/Myc/Scaf8/Odc1/Trib3/Mafk/Slc25a25/Vars/Adm/Gpd2/Apoa4/Stat3/Ccnb1/Nr1d1/Mat1a/Thrsp/Pcsk6/Ptgis/Id2/Asns/Atp1b1/Hmgcr/Vldlr/Tgfb3/Pfkl/Ppara/Cenpf/Ppif/Per1/Rpa1/Tn…	210	BP	hypoxia < normoxia rat FC>2	clusterProfiler
GO:0035556	intracellular signal transduction	99/449	767/5423	1.41252e-06	4.89419e-05	3.73457e-05	Otulin/Ccna2/Klf4/Phb2/Dusp1/Ddit4/Stk17b/Dusp5/Cblb/Ero1a/Agt/Cebpb/Gja1/Hmox1/Jun/Myc/Magi3/Trib3/Bcl2l1/Adm/Gadd45a/Stat3/Il6st/Hbegf/F3/Atp1b1/Hmgcr/Igfbp1/Tgfb3/Ppif/Per1/Tnfaip1/Mapkapk2/Vnn1/Spry4/Sipa1l3/Bclaf1/Arl4a/Ier3/Tgfbr3/Dusp16/Gadd45b/Ndrg1/Rora/Irak1bp1/Zap70/Gna13/Bcl6/Gpat3/Spata13/Sh3rf1/Dapk1/RGD1306091/Cnksr3/Rab30/Cdc42ep2/Rictor/Fnip2/Bcar3/Psd4/Paxip1/Map3k6/Trib2/Uaca/S…	99	BP	hypoxia < normoxia rat FC>2	clusterProfiler
GO:1901362	organic cyclic compound biosynthetic process	138/449	1172/5423	1.51264e-06	5.1943e-05	3.96358e-05	LOC100360552/Otulin/LOC100909712/Mtfr2/Ccnl1/Cited2/Ccna2/Klf4/Nfil3/Phb2/Dusp1/Apbb3/Txnip/Klf9/Palm/Cry2/Ppp1r15a/Trak2/Dusp5/Jmjd1c/Agt/Cebpb/Dbp/Egr1/Gja1/Hmox1/Jun/Junb/Jund/Myc/Scaf8/Trib3/Mafk/Adm/Apoa4/Stat3/Nr1d1/Mat1a/Thrsp/Ptgis/Id2/Hmgcr/Vldlr/Tgfb3/Ppara/Cenpf/Per1/Tnfaip1/Umps/Gart/Gnl3/Srfbp1/Ak4/Gch1/Erf/Bclaf1/Pprc1/Por/Epas1/Gmps/Ifrd1/Ino80/Tgfbr3/Hivep2/Tp53inp1/Kdm4c/Ppcs/Pmm…	138	BP	hypoxia < normoxia rat FC>2	clusterProfiler
GO:0023051	regulation of signaling	111/449	890/5423	1.53905e-06	5.2382e-05	3.99707e-05	Cited2/Klf4/Phb2/Dusp1/Ddit4/Palm/Cry2/Dusp5/Cblb/Agt/Egr1/Gja1/Hmox1/Jun/Myc/Magi3/Egfl7/Serpine1/Trib3/Bcl2l1/Glul/Adm/Gadd45a/Stat3/Il6st/Nr1d1/Hbegf/Ptgis/F3/Igfbp2/Hmgcr/Igfbp1/Tgfb3/Pfkl/Ppif/Per1/Tnfaip1/Vnn1/Cidea/Spry4/Sipa1l3/Chsy1/Bclaf1/Irs2/Ier3/Por/Rgs4/Slc1a3/Tgfbr3/Dusp16/Tp53inp1/Gadd45b/Rora/Zap70/Nle1/Bcl6/RGD1311458/Baiap2l1/Gpat3/Spata13/Sh3rf1/Dapk1/RGD1306091/Cnksr3/Dact2/A…	111	BP	hypoxia < normoxia rat FC>2	clusterProfiler
GO:0051174	regulation of phosphorus metabolic process	75/449	535/5423	1.66048e-06	5.60192e-05	4.27462e-05	LOC100360552/LOC100909712/Ccnl1/Ccna2/Klf4/Phb2/Dusp1/Ddit4/Palm/Cry2/Ppp1r15a/Dusp5/Agt/Jun/Me1/Myc/Magi3/Nifk/Trib3/Sdc4/Adm/Gadd45a/Stat3/Ccnb1/Il6st/Hmgcr/Vldlr/Tgfb3/Ppara/Ppif/Per1/Spry4/Irs2/Ier3/Dusp16/Gadd45b/Fam20a/Tnk2/Ell/Sh3rf1/RGD1306091/Cnksr3/Blm/Rictor/Fnip2/Bcar3/Map3k6/Trib2/Midn/Sppl3/Ppil4/Ppme1/Gpd1l/Map3k5/Thbs1/Xdh/Fbxo31/Bmp10/Cxcr4/Ctgf/Hyal2/Prkab2/Slc25a33/Trib1/Fabp4/…	75	BP	hypoxia < normoxia rat FC>2	clusterProfiler
GO:0019438	aromatic compound biosynthetic process	134/449	1132/5423	1.72206e-06	5.75454e-05	4.39107e-05	LOC100360552/Otulin/LOC100909712/Mtfr2/Ccnl1/Cited2/Ccna2/Klf4/Nfil3/Phb2/Dusp1/Apbb3/Txnip/Klf9/Palm/Cry2/Ppp1r15a/Trak2/Dusp5/Jmjd1c/Agt/Cebpb/Dbp/Egr1/Gja1/Hmox1/Jun/Junb/Jund/Myc/Scaf8/Trib3/Mafk/Adm/Stat3/Nr1d1/Mat1a/Thrsp/Ptgis/Id2/Vldlr/Tgfb3/Ppara/Cenpf/Per1/Tnfaip1/Umps/Gart/Gnl3/Srfbp1/Ak4/Gch1/Erf/Bclaf1/Pprc1/Epas1/Gmps/Ifrd1/Ino80/Tgfbr3/Hivep2/Tp53inp1/Kdm4c/Ppcs/Pmm1/Rora/Bcl6/Nfkb…	134	BP	hypoxia < normoxia rat FC>2	clusterProfiler
GO:2000113	negative regulation of cellular macromolecule biosynthetic process	65/449	442/5423	1.73564e-06	5.75454e-05	4.39107e-05	Otulin/Mtfr2/Cited2/Klf4/Nfil3/Phb2/Dusp1/Txnip/Cry2/Ppp1r15a/Dusp5/Eif2b3/Cebpb/Egr1/Gja1/Hmox1/Jun/Junb/Jund/Myc/Trib3/Nr1d1/Hbegf/Ptgis/Id2/Vldlr/Tgfb3/Ppara/Cenpf/Per1/Erf/Bclaf1/Epas1/Enc1/Cpeb4/Bcl6/Ets2/Samd4a/Pspc1/Dapk1/Fnip2/Asxl1/Msc/Zc3h12a/Lpin1/Klf11/Foxn3/Nab2/Tgif1/Stat6/Lmcd1/Yeats2/Atoh8/Mybbp1a/Birc5/Zfp703/Foxf1/Trib1/Hnrnpd/Zfp36/Bhlhe40/Fabp4/Klf10/Cirbp/Efna1	65	BP	hypoxia < normoxia rat FC>2	clusterProfiler
GO:0034654	nucleobase-containing compound biosynthetic process	132/449	1112/5423	1.83156e-06	6.02065e-05	4.59413e-05	LOC100360552/Otulin/LOC100909712/Mtfr2/Ccnl1/Cited2/Ccna2/Klf4/Nfil3/Phb2/Dusp1/Apbb3/Txnip/Klf9/Palm/Cry2/Ppp1r15a/Trak2/Dusp5/Jmjd1c/Agt/Cebpb/Dbp/Egr1/Gja1/Hmox1/Jun/Junb/Jund/Myc/Scaf8/Trib3/Mafk/Adm/Stat3/Nr1d1/Mat1a/Thrsp/Ptgis/Id2/Vldlr/Tgfb3/Ppara/Cenpf/Per1/Tnfaip1/Umps/Gart/Gnl3/Srfbp1/Ak4/Erf/Bclaf1/Pprc1/Epas1/Gmps/Ifrd1/Ino80/Tgfbr3/Hivep2/Tp53inp1/Kdm4c/Ppcs/Pmm1/Rora/Bcl6/Nfkbiz/Et…	132	BP	hypoxia < normoxia rat FC>2	clusterProfiler
GO:0018130	heterocycle biosynthetic process	135/449	1144/5423	1.84795e-06	6.02307e-05	4.59598e-05	LOC100360552/Otulin/LOC100909712/Mtfr2/Ccnl1/Cited2/Ccna2/Klf4/Nfil3/Phb2/Dusp1/Apbb3/Txnip/Klf9/Palm/Cry2/Ppp1r15a/Trak2/Dusp5/Jmjd1c/Agt/Cebpb/Dbp/Egr1/Gja1/Hmox1/Jun/Junb/Jund/Myc/Scaf8/Trib3/Mafk/Adm/Stat3/Nr1d1/Mat1a/Thrsp/Ptgis/Id2/Vldlr/Tgfb3/Ppara/Cenpf/Per1/Tnfaip1/Umps/Gart/Gnl3/Srfbp1/Ak4/Gch1/Erf/Bclaf1/Pprc1/Epas1/Gmps/Ifrd1/Ino80/Tgfbr3/Hivep2/Tp53inp1/Kdm4c/Ppcs/Pmm1/Rora/Bcl6/Nfkb…	135	BP	hypoxia < normoxia rat FC>2	clusterProfiler
GO:0060429	epithelium development	53/449	335/5423	1.92947e-06	6.23593e-05	4.7584e-05	LOC100360552/Cited2/Klf4/Phb2/Txnip/Lama5/Dnph1/Agt/Cebpb/B4galt1/Gja1/Jun/Myc/Sdc4/Adm/Hbegf/Id2/Gja4/Ctsl/Tgfb3/Ppara/Aldh1a3/Aimp2/Insc/Zfp36l1/Nle1/Gna13/Epb4.1l5/Klf2/Dact2/Kif20b/Chd7/Nab2/Fem1b/Tgif1/Tollip/Lmo4/Stat6/Mtss1/Maff/Notch4/Apold1/Xdh/Cps1/Atoh8/Cdk1/Cxcr4/Hpse/Zfp703/Foxf1/Cyr61/Vdac1/Socs3	53	BP	hypoxia < normoxia rat FC>2	clusterProfiler
GO:0048583	regulation of response to stimulus	128/449	1073/5423	2.16829e-06	6.94937e-05	5.3028e-05	Otulin/Mtfr2/Cited2/Klf4/Phb2/Dusp1/Ddit4/Palm/Cry2/Ppp1r15a/Dusp5/Cblb/Agt/Egr1/Gja1/Hmox1/Jun/Myc/Magi3/Egfl7/Serpine1/Trib3/Bcl2l1/Adm/PVR/Gadd45a/Stat3/Il6st/Nr1d1/Hbegf/Ptgis/F3/Atp1b1/Igfbp2/Hmgcr/Igfbp1/Tgfb3/Ppara/Ppif/Per1/Tnfaip1/Mapkapk2/Ctdp1/Vnn1/Cidea/Spry4/Gch1/Sipa1l3/Chsy1/Bclaf1/Ier3/Ube2g2/Por/Rgs4/Slc1a3/Tgfbr3/Stom/Edem1/Dusp16/Tp53inp1/Gadd45b/Rora/Plod2/Zap70/Alkbh5/Nle1/Bc…	128	BP	hypoxia < normoxia rat FC>2	clusterProfiler
GO:0010646	regulation of cell communication	115/449	938/5423	2.26034e-06	7.18453e-05	5.48224e-05	Cited2/Klf4/Phb2/Dusp1/Ddit4/Palm/Cry2/Dusp5/Cblb/Agt/Egr1/Gja1/Hmox1/Jun/Myc/Magi3/Egfl7/Serpine1/Trib3/Bcl2l1/Glul/Adm/Gadd45a/Stat3/Il6st/Nr1d1/Hbegf/Ptgis/F3/Atp1b1/Igfbp2/Hmgcr/Igfbp1/Tgfb3/Pfkl/Ppif/Per1/Tnfaip1/Vnn1/Cidea/Spry4/Sipa1l3/Chsy1/Bclaf1/Irs2/Ier3/Por/Rgs4/Slc1a3/Tgfbr3/Stom/Dusp16/Tp53inp1/Gadd45b/Rora/Plod2/Zap70/Nle1/Bcl6/RGD1311458/Baiap2l1/Gpat3/Slc1a4/Spata13/Sh3rf1/Dapk1/…	115	BP	hypoxia < normoxia rat FC>2	clusterProfiler
GO:0051240	positive regulation of multicellular organismal process	63/449	428/5423	2.48285e-06	7.8271e-05	5.97256e-05	Cited2/Palm/Cblb/Agt/Cebpb/Egr1/B4galt1/Gja1/Hmox1/Jun/Jund/Myc/Serpine1/Adm/Ccnb1/Il6st/Hbegf/Ptgis/F3/Id2/Hmgcr/Vldlr/Tgfb3/Mapkapk2/Vnn1/Por/Enc1/Gpam/Kdm4c/Rora/Zap70/Bcl6/Epb4.1l5/Kif20b/Paxip1/Chd7/Fos/Tgif1/Suco/Stat6/Notch4/Thbs1/Cps1/Fbxo31/Atoh8/Bmp10/Cdk1/Cxcr4/Ctgf/Rhob/Hyal2/Cdc20/Hpse/Tfrc/Zfp703/Trib1/Aspa/Adamts1/Klf10/Cyr61/Ltbp3/Rgs2/Ece1	63	BP	hypoxia < normoxia rat FC>2	clusterProfiler
GO:0001666	response to hypoxia	29/449	140/5423	2.53089e-06	7.84984e-05	5.98991e-05	Cited2/Ccna2/Ddit4/Egr1/Hmox1/Ldha/Serpine1/Bcl2l1/Adm/Ccnb1/Ptgis/Atp1b1/Vldlr/Tgfb3/Ppara/Epas1/Tgfbr3/Ndrg1/Rora/Plod2/Alkbh5/Kdm3a/Apold1/Egln3/Cxcr4/Tfrc/Bnip3/Socs3/Ece1	29	BP	hypoxia < normoxia rat FC>2	clusterProfiler
GO:0019693	ribose phosphate metabolic process	29/449	140/5423	2.53089e-06	7.84984e-05	5.98991e-05	Nt5c2/Ddit4/Palm/Ldha/Myc/Slc25a25/Adm/Stat3/Atp1b1/Hmgcr/Pfkl/Ppara/Ppif/Galk1/Umps/Gart/Ak4/Gpi/Ier3/Gmps/Ppcs/Rora/Rpia/Thbs1/Adcy10/Dhodh/Slc25a33/Akap12/Ece1	29	BP	hypoxia < normoxia rat FC>2	clusterProfiler
GO:0034599	cellular response to oxidative stress	24/449	104/5423	2.60369e-06	8.01103e-05	6.11292e-05	Ccna2/Klf4/Hmox1/Serpine1/Apoa4/F3/Ppif/Vnn1/Gch1/Epas1/Tp53inp1/Klf2/Fos/Uaca/Stat6/Map3k5/Gjb2/Thbs1/Cdk1/Rhob/Hnrnpd/Pdk2/Bnip3/Dpep1	24	BP	hypoxia < normoxia rat FC>2	clusterProfiler
GO:0043069	negative regulation of programmed cell death	48/449	295/5423	2.74068e-06	8.3656e-05	6.38347e-05	Cited2/Klf4/Phb2/Dusp1/Agt/Cebpb/Egr1/Hmox1/Jun/Myc/Serpine1/Bcl2l1/Stat3/Asns/Hmgcr/Tgfb3/Ppif/Vnn1/Cidea/Gpi/Irs2/Ier3/Por/Tgfbr3/Gpam/Atad3a/Cpeb4/Nle1/Bcl6/Sh3rf1/Dapk1/Ciapin1/Blm/Sgms1/Alkbh1/Thbs1/Tsc22d1/Cdk1/Birc5/Pim3/Nr4a1/Cyr61/Hipk3/Ackr3/Bnip3/Pdk4/Socs3/Dpep1	48	BP	hypoxia < normoxia rat FC>2	clusterProfiler
GO:1901653	cellular response to peptide	27/449	126/5423	2.85972e-06	8.66021e-05	6.60828e-05	Ccna2/Klf4/Klf9/Egr1/Got1/Myc/Serpine1/Trib3/Stat3/Igfbp1/Vldlr/Irs2/Por/Gpam/Baiap2l1/Tbc1d4/Klf2/Lpin1/Klf11/Cps1/Capn10/Slc25a33/Nr4a1/Pdk2/Klf10/Pdk4/Socs3	27	BP	hypoxia < normoxia rat FC>2	clusterProfiler
GO:0031327	negative regulation of cellular biosynthetic process	68/449	477/5423	3.03175e-06	9.0296e-05	6.89014e-05	Otulin/Mtfr2/Cited2/Klf4/Nfil3/Phb2/Dusp1/Txnip/Palm/Cry2/Ppp1r15a/Dusp5/Eif2b3/Cebpb/Egr1/Gja1/Hmox1/Jun/Junb/Jund/Myc/Trib3/Stat3/Nr1d1/Hbegf/Ptgis/Id2/Vldlr/Tgfb3/Ppara/Cenpf/Per1/Erf/Bclaf1/Epas1/Enc1/Cpeb4/Bcl6/Ets2/Samd4a/Pspc1/Dapk1/Fnip2/Asxl1/Msc/Zc3h12a/Trib2/Lpin1/Klf11/Foxn3/Nab2/Tgif1/Stat6/Lmcd1/Yeats2/Atoh8/Mybbp1a/Birc5/Zfp703/Foxf1/Trib1/Hnrnpd/Zfp36/Bhlhe40/Fabp4/Klf10/Cirbp/Efn…	68	BP	hypoxia < normoxia rat FC>2	clusterProfiler
GO:0034614	cellular response to reactive oxygen species	18/449	65/5423	3.0451e-06	9.0296e-05	6.89014e-05	Ccna2/Klf4/Serpine1/Apoa4/F3/Ppif/Gch1/Klf2/Fos/Stat6/Map3k5/Thbs1/Cdk1/Rhob/Hnrnpd/Pdk2/Bnip3/Dpep1	18	BP	hypoxia < normoxia rat FC>2	clusterProfiler
GO:0051171	regulation of nitrogen compound metabolic process	142/449	1229/5423	3.05213e-06	9.0296e-05	6.89014e-05	LOC100360552/Otulin/LOC100909712/Mtfr2/Ccnl1/Rbm3/Cited2/Ccna2/Klf4/Nfil3/Phb2/Dusp1/Apbb3/Txnip/Klf9/Ddit4/Palm/Cry2/Ppp1r15a/Trak2/Dusp5/Jmjd1c/Eif2b3/Agt/Cebpb/Dbp/Egr1/Gja1/Hmox1/Jun/Junb/Jund/Me1/Myc/Trib3/Mafk/Vars/Adm/Stat3/Ccnb1/Nr1d1/Thrsp/Ptgis/Id2/Vldlr/Tgfb3/Ppara/Cenpf/Ppif/Per1/Tnfaip1/Gnl3/Srfbp1/Cidea/Erf/Bclaf1/Zfp36l1/Paox/Pprc1/Ier3/Epas1/Enc1/Ifrd1/Ino80/Tgfbr3/Hivep2/Tp53inp1…	142	BP	hypoxia < normoxia rat FC>2	clusterProfiler
GO:0051248	negative regulation of protein metabolic process	56/449	367/5423	3.11367e-06	9.14136e-05	6.97543e-05	Klf4/Dusp1/Ddit4/Cry2/Ppp1r15a/Dusp5/Eif2b3/Agt/Jun/Nifk/Serpine1/Trib3/Bcl2l1/Apoa4/Gadd45a/Ccnb1/Timp3/Hbegf/Hmgcr/Per1/Spry4/Gpi/Ube2g2/Por/Enc1/Dusp16/Gadd45b/Cpeb4/Nle1/Samd4a/Ell/Sh3rf1/Dapk1/Cnksr3/Kdm3a/Trib2/Gpd1l/Azin2/Thbs1/Xdh/Fbxo31/Azin1/Birc5/Pttg1/Hyal2/Trib1/Nr4a1/Hnrnpd/Zfp36/Fabp4/Serpina7/Cirbp/Hipk3/Rgs2/Socs3/Dpep1	56	BP	hypoxia < normoxia rat FC>2	clusterProfiler
GO:0009893	positive regulation of metabolic process	137/449	1176/5423	3.1526e-06	9.18554e-05	7.00914e-05	LOC100360552/LOC100361444/Rbm3/Cited2/Ccna2/Klf4/Nfil3/Phb2/Klf9/Ppp1r15a/Cblb/Eif2b3/Agt/Cebpb/Dbp/Egr1/Gja1/Jun/Junb/Jund/Myc/Magi3/Serpine1/Trib3/Sdc4/Adm/Apoa4/Gadd45a/Stat3/Ccnb1/Il6st/Nr1d1/F3/Id2/Atp1b1/Hmgcr/Vldlr/Tgfb3/Ppara/Per1/Tnfaip1/Aimp2/Mapkapk2/Gnl3/Gch1/Sipa1l3/Bclaf1/Arrdc4/Paox/Irs2/Pprc1/Ier3/Por/Epas1/Rgs4/Ifrd1/Ino80/Tgfbr3/Gpam/Edem1/Tp53inp1/Kdm4c/Gadd45b/Rora/Gna13/Fam20…	137	BP	hypoxia < normoxia rat FC>2	clusterProfiler
GO:0043170	macromolecule metabolic process	282/449	2851/5423	3.19954e-06	9.18565e-05	7.00922e-05	LOC100360552/LOC100361444/Otulin/Nt5c2/LOC100909712/Mtfr2/Csnk1a1/Ccnl1/Rbm3/Cited2/Ccna2/Klf4/Nfil3/Phb2/Dusp1/Dars/Ptpru/Apbb3/Txnip/Klf9/Ddit4/Stk17b/Cry2/Ppp1r15a/Trak2/Cdc25a/Dusp5/Jmjd1c/Cblb/Eif2b3/Ppp3cc/Ero1a/Agt/Cebpb/Dbp/Egr1/B4galt1/Gja1/Hmox1/Jun/Junb/Jund/Myc/Magi3/Scaf8/Nifk/Odc1/Serpine1/Trib3/Mafk/Sdc4/Bcl2l1/Vars/Adm/Apoa4/Gadd45a/Stat3/Ccnb1/Il6st/St8sia1/Nr1d1/Thrsp/Timp3/Hbeg…	282	BP	hypoxia < normoxia rat FC>2	clusterProfiler
GO:0010558	negative regulation of macromolecule biosynthetic process	66/449	459/5423	3.20041e-06	9.18565e-05	7.00922e-05	Otulin/Mtfr2/Cited2/Klf4/Nfil3/Phb2/Dusp1/Txnip/Cry2/Ppp1r15a/Dusp5/Eif2b3/Cebpb/Egr1/Gja1/Hmox1/Jun/Junb/Jund/Myc/Trib3/Nr1d1/Hbegf/Ptgis/Id2/Vldlr/Tgfb3/Ppara/Cenpf/Per1/Erf/Bclaf1/Epas1/Enc1/Cpeb4/Bcl6/Ets2/Samd4a/Pspc1/Dapk1/Fnip2/Asxl1/Msc/Zc3h12a/Trib2/Lpin1/Klf11/Foxn3/Nab2/Tgif1/Stat6/Lmcd1/Yeats2/Atoh8/Mybbp1a/Birc5/Zfp703/Foxf1/Trib1/Hnrnpd/Zfp36/Bhlhe40/Fabp4/Klf10/Cirbp/Efna1	66	BP	hypoxia < normoxia rat FC>2	clusterProfiler
GO:0060548	negative regulation of cell death	51/449	323/5423	3.26062e-06	9.28916e-05	7.0882e-05	Cited2/Klf4/Phb2/Dusp1/Ppp1r15a/Agt/Cebpb/Egr1/Hmox1/Jun/Myc/Serpine1/Bcl2l1/Stat3/Asns/Hmgcr/Tgfb3/Ppara/Ppif/Vnn1/Cidea/Gpi/Irs2/Ier3/Por/Tgfbr3/Gpam/Atad3a/Cpeb4/Nle1/Bcl6/Sh3rf1/Dapk1/Ciapin1/Blm/Sgms1/Alkbh1/Thbs1/Tsc22d1/Cdk1/Ctgf/Birc5/Pim3/Nr4a1/Cyr61/Hipk3/Ackr3/Bnip3/Pdk4/Socs3/Dpep1	51	BP	hypoxia < normoxia rat FC>2	clusterProfiler
GO:0051172	negative regulation of nitrogen compound metabolic process	70/449	497/5423	3.31043e-06	9.3617e-05	7.14356e-05	Otulin/Mtfr2/Cited2/Klf4/Nfil3/Phb2/Dusp1/Txnip/Ddit4/Palm/Cry2/Ppp1r15a/Dusp5/Eif2b3/Cebpb/Egr1/Gja1/Hmox1/Jun/Junb/Jund/Myc/Trib3/Stat3/Nr1d1/Ptgis/Id2/Vldlr/Tgfb3/Ppara/Cenpf/Ppif/Per1/Erf/Bclaf1/Ier3/Epas1/Enc1/Cpeb4/Bcl6/Ets2/Samd4a/Pspc1/Dapk1/Blm/Fnip2/Asxl1/Msc/Zc3h12a/Lpin1/Klf11/Foxn3/Nab2/Tgif1/Stat6/Lmcd1/Yeats2/Atoh8/Mybbp1a/Birc5/Zfp703/Foxf1/Trib1/Hnrnpd/Zfp36/Bhlhe40/Fabp4/Klf10/C…	70	BP	hypoxia < normoxia rat FC>2	clusterProfiler
GO:0010629	negative regulation of gene expression	71/449	508/5423	3.70417e-06	0.000103987	7.93485e-05	Otulin/Mtfr2/Rbm3/Cited2/Klf4/Nfil3/Phb2/Txnip/Cry2/Ppp1r15a/Dusp5/Eif2b3/Cebpb/Egr1/Gja1/Hmox1/Jun/Junb/Jund/Myc/Serpine1/Trib3/Ccnb1/Nr1d1/Ptgis/Id2/Vldlr/Ppara/Cenpf/Per1/Erf/Bclaf1/Epas1/Enc1/Cpeb4/Bcl6/Ets2/Zfp503/Samd4a/Pspc1/Dapk1/Noct/Tiparp/Fnip2/Asxl1/Msc/Zc3h12a/Lpin1/Klf11/Foxn3/Nab2/Tgif1/Stat6/Thbs1/Lmcd1/Xdh/Yeats2/Atoh8/Mybbp1a/Ctgf/Birc5/Zfp703/Foxf1/Trib1/Hnrnpd/Zfp36/Bhlhe40/Fa…	71	BP	hypoxia < normoxia rat FC>2	clusterProfiler
GO:0009890	negative regulation of biosynthetic process	68/449	481/5423	4.09582e-06	0.000114149	8.71027e-05	Otulin/Mtfr2/Cited2/Klf4/Nfil3/Phb2/Dusp1/Txnip/Palm/Cry2/Ppp1r15a/Dusp5/Eif2b3/Cebpb/Egr1/Gja1/Hmox1/Jun/Junb/Jund/Myc/Trib3/Stat3/Nr1d1/Hbegf/Ptgis/Id2/Vldlr/Tgfb3/Ppara/Cenpf/Per1/Erf/Bclaf1/Epas1/Enc1/Cpeb4/Bcl6/Ets2/Samd4a/Pspc1/Dapk1/Fnip2/Asxl1/Msc/Zc3h12a/Trib2/Lpin1/Klf11/Foxn3/Nab2/Tgif1/Stat6/Lmcd1/Yeats2/Atoh8/Mybbp1a/Birc5/Zfp703/Foxf1/Trib1/Hnrnpd/Zfp36/Bhlhe40/Fabp4/Klf10/Cirbp/Efn…	68	BP	hypoxia < normoxia rat FC>2	clusterProfiler
GO:0045595	regulation of cell differentiation	65/449	453/5423	4.13671e-06	0.000114459	8.73393e-05	LOC100360552/Klf4/Palm/Cebpb/B4galt1/Gja1/Jun/Junb/Jund/Myc/Trib3/Adm/Stat3/Il6st/Nr1d1/Id2/Vldlr/Tgfb3/Ppara/Ctdp1/Vnn1/Por/Enc1/Ifrd1/Tgfbr3/Kdm4c/Rora/Zap70/Bcl6/RGD1311458/Epb4.1l5/Kif20b/Noct/Asxl1/Chd7/Zc3h12a/Trib2/Lpin1/Fos/Tnfrsf21/Tgif1/Suco/Lmo4/Map3k5/Maff/Notch4/Apold1/Xdh/Fbxo31/Atoh8/Bmp10/Cxcr4/Ctgf/Cdc20/Zfp703/Foxf1/Trib1/Aspa/Adamts1/Zfp36/Klf10/Cyr61/Ltbp3/Socs3/Efna1	65	BP	hypoxia < normoxia rat FC>2	clusterProfiler
GO:0009259	ribonucleotide metabolic process	28/449	136/5423	4.28926e-06	0.000117832	8.99132e-05	Nt5c2/Ddit4/Palm/Ldha/Myc/Slc25a25/Adm/Stat3/Atp1b1/Hmgcr/Pfkl/Ppara/Ppif/Galk1/Umps/Gart/Ak4/Gpi/Ier3/Gmps/Ppcs/Rora/Thbs1/Adcy10/Dhodh/Slc25a33/Akap12/Ece1	28	BP	hypoxia < normoxia rat FC>2	clusterProfiler
GO:0044092	negative regulation of molecular function	52/449	335/5423	4.35137e-06	0.000118691	9.05683e-05	Otulin/Klf4/Phb2/Dusp1/Txnip/Palm/Cry2/Ppp1r15a/Dusp5/Agt/Hmox1/Jun/Myc/Nifk/Serpine1/Trib3/Bcl2l1/Gadd45a/Ccnb1/Timp3/Ptgis/Id2/Hmgcr/Ppara/Ppif/Spry4/Gpi/Irs2/Por/Dusp16/Gadd45b/Nle1/Epb4.1l5/Ell/Sh3rf1/Cttnbp2nl/Zc3h12a/Midn/Thbs1/Fbxo31/Birc5/Pttg1/Hyal2/Trib1/Nr4a1/Bhlhe40/Fabp4/Serpina7/Hipk3/Rgs2/Socs3/Dpep1	52	BP	hypoxia < normoxia rat FC>2	clusterProfiler
GO:0043281	regulation of cysteine-type endopeptidase activity involved in apoptotic process	19/449	73/5423	4.46447e-06	0.000120918	9.22679e-05	Klf4/Myc/Bcl2l1/F3/Gpi/Por/Nle1/Sh3rf1/Dapk1/Uaca/Map3k5/Thbs1/Xdh/Egln3/Ctgf/Birc5/Nr4a1/Cyr61/Dpep1	19	BP	hypoxia < normoxia rat FC>2	clusterProfiler
GO:0050673	epithelial cell proliferation	27/449	129/5423	4.59713e-06	0.00012364	9.43452e-05	LOC100360552/LOC100361444/Phb2/Klf9/Cebpb/B4galt1/Gja1/Jun/Myc/Egfl7/Glul/Nr1d1/F3/Id2/Ctsl/Tgfb3/Mki67/Tgfbr3/Rictor/Stat6/Mtss1/Thbs1/Xdh/Atoh8/Birc5/Zfp703/Nr4a1	27	BP	hypoxia < normoxia rat FC>2	clusterProfiler
GO:1901135	carbohydrate derivative metabolic process	52/449	336/5423	4.76022e-06	0.000127138	9.70138e-05	Nt5c2/Ddit4/Palm/Dnph1/Trak2/B4galt1/Ldha/Myc/Slc25a25/Adm/Gpd2/Stat3/St8sia1/Mat1a/Hbegf/Pcsk6/Atp1b1/Hmgcr/Pfkl/Ppara/Ppif/Galk1/Umps/Gart/Mki67/Ak4/Gpi/Chsy1/Lyve1/Phlda1/Ier3/Ube2g2/Gmps/Edem1/Ppcs/Pmm1/Rora/Tiparp/Chpf/Rpia/Gpd1l/Thbs1/Adcy10/Qtrt1/Hyal2/Hpse/B4galnt1/Dhodh/Slc25a33/Soat1/Akap12/Ece1	52	BP	hypoxia < normoxia rat FC>2	clusterProfiler
GO:0050790	regulation of catalytic activity	91/449	707/5423	4.82155e-06	0.000127887	9.7586e-05	LOC100909712/Ccnl1/Ccna2/Klf4/Dusp1/Txnip/Palm/Cry2/Ppp1r15a/Dusp5/Eif2b3/Agt/Jun/Myc/Magi3/Nifk/Serpine1/Trib3/Sdc4/Bcl2l1/Apoa4/Gadd45a/Ccnb1/Timp3/F3/Atp1b1/Hmgcr/Vldlr/Tgfb3/Ppif/Spry4/Gch1/Sipa1l3/Gpi/Arrdc4/Irs2/Por/Rgs4/Dusp16/Gadd45b/Nle1/Gna13/Fam20a/Bcl6/Spata13/Ell/Sh3rf1/Dapk1/RGD1306091/Blm/Cdc42ep2/Ppp1r3c/Arrdc3/Rictor/Bcar3/Psd4/Map3k6/Tbc1d2/Trib2/Midn/Uaca/Fem1b/Gtf2f1/Ppme1/Wdr…	91	BP	hypoxia < normoxia rat FC>2	clusterProfiler
GO:0044260	cellular macromolecule metabolic process	266/449	2666/5423	4.90781e-06	0.000129284	9.86516e-05	LOC100360552/LOC100361444/Otulin/Nt5c2/LOC100909712/Mtfr2/Csnk1a1/Ccnl1/Rbm3/Cited2/Ccna2/Klf4/Nfil3/Phb2/Dusp1/Dars/Ptpru/Apbb3/Txnip/Klf9/Ddit4/Stk17b/Cry2/Ppp1r15a/Trak2/Cdc25a/Dusp5/Jmjd1c/Cblb/Eif2b3/Ppp3cc/Ero1a/Agt/Cebpb/Dbp/Egr1/B4galt1/Gja1/Hmox1/Jun/Junb/Jund/Myc/Magi3/Scaf8/Nifk/Serpine1/Trib3/Mafk/Sdc4/Bcl2l1/Vars/Adm/Gadd45a/Stat3/Ccnb1/Il6st/St8sia1/Nr1d1/Thrsp/Timp3/Hbegf/Pcsk6/Ptg…	266	BP	hypoxia < normoxia rat FC>2	clusterProfiler
GO:0048545	response to steroid hormone	36/449	200/5423	5.15765e-06	0.000134941	0.000102968	Cited2/Ccna2/Dusp1/Ptpru/Txnip/Klf9/Egr1/Got1/Hmox1/Junb/Ldha/Myc/Serpine1/Agxt/Adm/Stat3/Nr1d1/Timp3/F3/Igfbp2/Ctsl/Tgfb3/Ppara/Rora/Fos/Gjb2/Thbs1/Cps1/Ctgf/Birc5/Zfp703/Nr4a1/Hnrnpd/Fabp4/Serpina7/Socs3	36	BP	hypoxia < normoxia rat FC>2	clusterProfiler
GO:0019220	regulation of phosphate metabolic process	73/449	532/5423	5.26066e-06	0.000136706	0.000104315	LOC100360552/LOC100909712/Ccnl1/Ccna2/Klf4/Phb2/Dusp1/Ddit4/Palm/Cry2/Ppp1r15a/Dusp5/Agt/Jun/Me1/Myc/Magi3/Nifk/Trib3/Sdc4/Adm/Gadd45a/Stat3/Ccnb1/Il6st/Hmgcr/Vldlr/Tgfb3/Ppara/Ppif/Per1/Spry4/Irs2/Ier3/Dusp16/Gadd45b/Fam20a/Tnk2/Ell/Sh3rf1/RGD1306091/Cnksr3/Blm/Rictor/Fnip2/Bcar3/Map3k6/Trib2/Midn/Sppl3/Ppil4/Ppme1/Gpd1l/Map3k5/Thbs1/Xdh/Fbxo31/Bmp10/Cxcr4/Ctgf/Hyal2/Prkab2/Slc25a33/Trib1/Fabp4/…	73	BP	hypoxia < normoxia rat FC>2	clusterProfiler
GO:0048646	anatomical structure formation involved in morphogenesis	59/449	401/5423	5.47621e-06	0.000141352	0.000107861	LOC100360552/Otulin/Cited2/Klf4/Dusp1/Lama5/Ppp1r15a/Dusp5/Agt/B4galt1/Hmox1/Jun/Junb/Egfl7/Serpine1/Sdc4/Adm/Ptgis/F3/Ppara/Aldh1a3/Agtpbp1/Gpi/Epas1/Tgfbr3/Kdm4c/Rora/Sat1/Nle1/Gna13/Fam20a/Bcl6/Ets2/Dnaaf5/Epb4.1l5/Col4a2/Ablim3/Kif20b/Zc3h12a/Ptprb/Tgif1/Jmjd6/Lmo4/Notch4/Apold1/Thbs1/Atoh8/Bmp10/Cxcr4/Ctgf/Rhob/Hpse/Foxf1/Mcam/Nr4a1/Adamts1/Cyr61/Ackr3/Efna1	59	BP	hypoxia < normoxia rat FC>2	clusterProfiler
GO:0006732	coenzyme metabolic process	26/449	123/5423	5.71553e-06	0.000146537	0.000111817	Ddit4/Ldha/Ldhb/Me1/Myc/Gpd2/Stat3/Mat1a/Hmgcr/Pfkl/Ppara/Galk1/Gart/Vnn1/Gch1/Gpi/Ier3/Gpam/Aass/Ppcs/Shmt2/Rpia/Gpd1l/Mthfd2/Pdk2/Pdk4	26	BP	hypoxia < normoxia rat FC>2	clusterProfiler
GO:0010035	response to inorganic substance	40/449	234/5423	5.75328e-06	0.000146537	0.000111817	Ccna2/Klf4/Dusp1/Txnip/Ppp1r15a/Hmox1/Jun/Junb/Jund/Ldha/Myc/Serpine1/Bcl2l1/Apoa4/Ccnb1/F3/Id2/Igfbp2/Ppif/Gart/Gch1/Slc1a3/Gpam/Klf2/Blm/Fos/Stat6/Map3k5/Thbs1/Xdh/Cps1/Cdk1/Adcy10/Rhob/Tfrc/Hnrnpd/Fabp4/Bnip3/Dpep1/Ece1	40	BP	hypoxia < normoxia rat FC>2	clusterProfiler
GO:0009117	nucleotide metabolic process	35/449	193/5423	5.89178e-06	0.000149077	0.000113755	Nt5c2/Ddit4/Palm/Dnph1/Ldha/Ldhb/Me1/Myc/Slc25a25/Adm/Gpd2/Stat3/Atp1b1/Hmgcr/Pfkl/Ppara/Ppif/Galk1/Umps/Gart/Ak4/Gpi/Ier3/Gmps/Ppcs/Pmm1/Rora/Rpia/Gpd1l/Thbs1/Adcy10/Dhodh/Slc25a33/Akap12/Ece1	35	BP	hypoxia < normoxia rat FC>2	clusterProfiler
GO:0002376	immune system process	79/449	592/5423	6.00869e-06	0.00015051	0.000114848	LOC100360552/Otulin/Cited2/Klf4/Nfil3/C7/Ddit4/Cblb/Cebpb/Egr1/B4galt1/Hmox1/Jun/Junb/Myc/Serpine1/Adm/PVR/Apoa4/Il6st/Nr1d1/Id2/Atp1b1/Igfbp2/Ctsl/Tgfb3/Tbkbp1/Rpa1/Tnfaip1/Mapkapk2/Vnn1/Gch1/Sipa1l3/Gpi/Zfp36l1/Irs2/Epas1/Slc1a3/Tgfbr3/Gpam/Stom/Rrs1/Ndrg1/Rora/Irak1bp1/Zap70/Alkbh5/Bcl6/Klf2/Dapk1/Ciapin1/Dact2/Blm/Tiparp/Paxip1/Chd7/Fos/Tnfrsf21/Myom1/Jmjd6/Sppl3/Tollip/Lmo4/Stat6/Mtss1/Thbs1…	79	BP	hypoxia < normoxia rat FC>2	clusterProfiler
GO:0045444	fat cell differentiation	20/449	81/5423	6.02665e-06	0.00015051	0.000114848	LOC100361444/Klf4/Ero1a/Cebpb/Trib3/Nr1d1/Id2/Lrrc8c/Arl4a/Rora/Noct/Asxl1/Zc3h12a/Trib2/Lpin1/Nr4a1/Fabp4/Bnip3/Rgs2/Pex11a	20	BP	hypoxia < normoxia rat FC>2	clusterProfiler
GO:0006753	nucleoside phosphate metabolic process	35/449	194/5423	6.64448e-06	0.000164869	0.000125805	Nt5c2/Ddit4/Palm/Dnph1/Ldha/Ldhb/Me1/Myc/Slc25a25/Adm/Gpd2/Stat3/Atp1b1/Hmgcr/Pfkl/Ppara/Ppif/Galk1/Umps/Gart/Ak4/Gpi/Ier3/Gmps/Ppcs/Pmm1/Rora/Rpia/Gpd1l/Thbs1/Adcy10/Dhodh/Slc25a33/Akap12/Ece1	35	BP	hypoxia < normoxia rat FC>2	clusterProfiler
GO:0033002	muscle cell proliferation	16/449	56/5423	6.95983e-06	0.000171587	0.000130931	Klf4/Agt/Egr1/Gja1/Hmox1/Jun/Myc/Stat3/Ccnb1/Hbegf/Id2/Hmgcr/Tgfbr3/Bmp10/Cdk1/Trib1	16	BP	hypoxia < normoxia rat FC>2	clusterProfiler
GO:0010604	positive regulation of macromolecule metabolic process	115/449	960/5423	7.31473e-06	0.000179188	0.000136731	LOC100360552/LOC100361444/Rbm3/Cited2/Ccna2/Klf4/Nfil3/Phb2/Klf9/Ppp1r15a/Cblb/Agt/Cebpb/Dbp/Egr1/Gja1/Jun/Junb/Jund/Myc/Magi3/Serpine1/Trib3/Sdc4/Gadd45a/Stat3/Ccnb1/Il6st/Nr1d1/F3/Id2/Hmgcr/Vldlr/Tgfb3/Ppara/Per1/Tnfaip1/Aimp2/Mapkapk2/Gnl3/Bclaf1/Arrdc4/Irs2/Pprc1/Ier3/Epas1/Ifrd1/Ino80/Tgfbr3/Edem1/Tp53inp1/Kdm4c/Gadd45b/Rora/Fam20a/Bcl6/Tnk2/Ets2/Atf6/Samd4a/Klf2/Ell/Dapk1/Ablim3/RGD1306091/…	115	BP	hypoxia < normoxia rat FC>2	clusterProfiler
GO:0032268	regulation of cellular protein metabolic process	104/449	849/5423	8.62015e-06	0.00020983	0.000160113	LOC100361444/LOC100909712/Ccnl1/Rbm3/Ccna2/Klf4/Phb2/Dusp1/Ddit4/Cry2/Ppp1r15a/Dusp5/Eif2b3/Agt/Egr1/Jun/Myc/Magi3/Nifk/Serpine1/Trib3/Sdc4/Bcl2l1/Vars/Gadd45a/Ccnb1/Il6st/Timp3/F3/Hmgcr/Vldlr/Tgfb3/Per1/Aimp2/Spry4/Gpi/Arrdc4/Zfp36l1/Por/Enc1/Dusp16/Gadd45b/Cpeb4/Nle1/Fam20a/Bcl6/Tnk2/Samd4a/Ell/Sh3rf1/Dapk1/RGD1306091/Cnksr3/Blm/Arrdc3/Rictor/Fnip2/Bcar3/Paxip1/Kdm3a/Map3k6/Trib2/Lpin1/Uaca/Fem…	104	BP	hypoxia < normoxia rat FC>2	clusterProfiler
GO:1903034	regulation of response to wounding	24/449	111/5423	8.73033e-06	0.000211175	0.00016114	Otulin/Klf4/Agt/Gja1/Myc/Serpine1/Hbegf/Ptgis/Hmgcr/Per1/Ier3/Rora/Bcl6/Rictor/Uaca/Thbs1/Hyal2/Hpse/Slc7a2/Foxf1/Zfp36/Fabp4/Thbd/Socs3	24	BP	hypoxia < normoxia rat FC>2	clusterProfiler
GO:0006090	pyruvate metabolic process	12/449	34/5423	9.09088e-06	0.000218522	0.000166746	Ddit4/Ldha/Myc/Agxt/Stat3/Pfkl/Ppara/Galk1/Gpi/Ier3/Pdk2/Pdk4	12	BP	hypoxia < normoxia rat FC>2	clusterProfiler
GO:0009612	response to mechanical stimulus	21/449	90/5423	9.215e-06	0.000218771	0.000166936	Cited2/Txnip/Agt/Egr1/Gja1/Jun/Junb/Jund/Myc/Serpine1/Gadd45a/Ccnb1/Timp3/F3/Asns/Igfbp2/Slc1a3/Fos/Thbs1/Bnip3/Ece1	21	BP	hypoxia < normoxia rat FC>2	clusterProfiler
GO:0072593	reactive oxygen species metabolic process	21/449	90/5423	9.215e-06	0.000218771	0.000166936	Klf4/Ddit4/Agt/Apoa4/Gadd45a/Stat3/Ptgis/Gch1/Ier3/Por/Rora/Zc3h12a/Thbs1/Xdh/Cps1/Ctgf/Slc7a2/Slc25a33/Cyr61/Bnip3/Pdk4	21	BP	hypoxia < normoxia rat FC>2	clusterProfiler
GO:0031347	regulation of defense response	29/449	150/5423	1.06479e-05	0.000251238	0.00019171	Otulin/Agt/Gja1/Serpine1/PVR/Nr1d1/Ptgis/Atp1b1/Per1/Mapkapk2/Ier3/Slc1a3/Stom/Rora/Alkbh5/Bcl6/Rictor/Uaca/Myom1/Mtss1/Lmcd1/Hyal2/Slc7a2/Foxf1/Zfp36/Fabp4/Ackr3/Pdk4/Socs3	29	BP	hypoxia < normoxia rat FC>2	clusterProfiler
GO:0009966	regulation of signal transduction	99/449	802/5423	1.0902e-05	0.000255666	0.000195089	Cited2/Klf4/Phb2/Dusp1/Ddit4/Palm/Cry2/Dusp5/Cblb/Agt/Egr1/Gja1/Hmox1/Jun/Myc/Magi3/Egfl7/Serpine1/Trib3/Bcl2l1/Adm/Gadd45a/Stat3/Il6st/Nr1d1/Hbegf/Ptgis/F3/Igfbp2/Hmgcr/Igfbp1/Tgfb3/Ppif/Per1/Tnfaip1/Vnn1/Cidea/Spry4/Sipa1l3/Chsy1/Bclaf1/Ier3/Por/Rgs4/Tgfbr3/Dusp16/Tp53inp1/Gadd45b/Rora/Zap70/Nle1/Bcl6/RGD1311458/Baiap2l1/Gpat3/Spata13/Sh3rf1/Dapk1/RGD1306091/Cnksr3/Dact2/Arrdc3/Rictor/Lrig2/Asx…	99	BP	hypoxia < normoxia rat FC>2	clusterProfiler
GO:0009150	purine ribonucleotide metabolic process	26/449	128/5423	1.22521e-05	0.000285586	0.00021792	Nt5c2/Ddit4/Palm/Ldha/Myc/Slc25a25/Adm/Stat3/Atp1b1/Hmgcr/Pfkl/Ppara/Ppif/Galk1/Gart/Ak4/Gpi/Ier3/Gmps/Ppcs/Rora/Thbs1/Adcy10/Slc25a33/Akap12/Ece1	26	BP	hypoxia < normoxia rat FC>2	clusterProfiler
GO:0007166	cell surface receptor signaling pathway	80/449	614/5423	1.3081e-05	0.00030307	0.000231261	LOC100360552/Otulin/Csnk1a1/Cited2/Klf4/Ptpru/Il1r2/Txnip/Lama5/Ddit4/Cblb/Agt/Egr1/Got1/Hmox1/Jun/Myc/Egfl7/Serpine1/Agxt/Bcl2l1/Stat3/Il6st/Hbegf/F3/Igfbp2/Igfbp1/Vldlr/Tgfb3/Mapkapk2/Ptpdc1/Cidea/Chsy1/Irs2/Zfand5/Por/Tgfbr3/Rora/Zap70/Cpeb4/Nle1/Bcl6/RGD1311458/Baiap2l1/Il17rb/Sh3rf1/Dapk1/Dact2/Tiparp/Lrig2/Fos/Fem1b/Tnfrsf21/Tgif1/Sgms1/Jmjd6/Sppl3/Stat6/Csrnp1/Notch4/Thbs1/Mib2/Xdh/Atoh8/B…	80	BP	hypoxia < normoxia rat FC>2	clusterProfiler
GO:0071241	cellular response to inorganic substance	17/449	65/5423	1.33038e-05	0.000306385	0.000233791	Ccna2/Hmox1/Jun/Junb/Jund/Serpine1/Ccnb1/Id2/Ppif/Blm/Fos/Thbs1/Adcy10/Hnrnpd/Fabp4/Bnip3/Dpep1	17	BP	hypoxia < normoxia rat FC>2	clusterProfiler
GO:0071417	cellular response to organonitrogen compound	33/449	184/5423	1.39768e-05	0.000319968	0.000244155	Ccna2/Klf4/Klf9/Ppp1r15a/Cebpb/Egr1/Got1/Myc/Serpine1/Trib3/Bcl2l1/Stat3/Igfbp1/Vldlr/Irs2/Por/Gpam/Cpeb4/Baiap2l1/Tbc1d4/Klf2/Blm/Lpin1/Klf11/Cps1/Capn10/Slc25a33/Nr4a1/Hnrnpd/Pdk2/Klf10/Pdk4/Socs3	33	BP	hypoxia < normoxia rat FC>2	clusterProfiler
GO:0043620	regulation of DNA-templated transcription in response to stress	10/449	25/5423	1.43622e-05	0.000326847	0.000249405	Cited2/Ppp1r15a/Cebpb/Egr1/Hmox1/Jun/Bclaf1/Epas1/Atf6/Klf2	10	BP	hypoxia < normoxia rat FC>2	clusterProfiler
GO:0051196	regulation of coenzyme metabolic process	8/449	16/5423	1.47351e-05	0.00033336	0.000254374	Ddit4/Me1/Myc/Stat3/Ppara/Ier3/Pdk2/Pdk4	8	BP	hypoxia < normoxia rat FC>2	clusterProfiler
GO:2000116	regulation of cysteine-type endopeptidase activity	19/449	79/5423	1.55032e-05	0.000348685	0.000266068	Klf4/Myc/Bcl2l1/F3/Gpi/Por/Nle1/Sh3rf1/Dapk1/Uaca/Map3k5/Thbs1/Xdh/Egln3/Ctgf/Birc5/Nr4a1/Cyr61/Dpep1	19	BP	hypoxia < normoxia rat FC>2	clusterProfiler
GO:0052548	regulation of endopeptidase activity	24/449	115/5423	1.64931e-05	0.000368793	0.000281412	Klf4/Agt/Myc/Serpine1/Bcl2l1/Timp3/F3/Gpi/Por/Nle1/Sh3rf1/Dapk1/Uaca/Map3k5/Thbs1/Xdh/Egln3/Ctgf/Birc5/Pttg1/Nr4a1/Serpina7/Cyr61/Dpep1	24	BP	hypoxia < normoxia rat FC>2	clusterProfiler
GO:0044710	single-organism metabolic process	186/449	1761/5423	2.00163e-05	0.000444896	0.000339483	LOC100361444/Nt5c2/Mtfr2/Rbm3/Klf4/Phb2/Dusp1/Dars/Fabp5/Ddit4/Palm/Cry2/Dnph1/Ppp1r15a/Trak2/Dusp5/Jmjd1c/Ero1a/Agt/B4galt1/Got1/Hmox1/Jun/Ldha/Ldhb/Me1/Myc/Magi3/Odc1/Trib3/Slc25a25/Agxt/Glul/Vars/Adm/Gpd2/Apoa4/Gadd45a/Stat3/Ccnb1/Il6st/St8sia1/Nr1d1/Mat1a/Thrsp/Ptgis/Id2/Asns/Gys2/Atp1b1/Hmgcr/Igfbp1/Vldlr/Ctsl/Tgfb3/Pfkl/Ppara/Aldh1a3/Impa2/Ppif/Per1/Emc6/Rpa1/Tnfaip1/Galk1/P3h2/Umps/Gart/Ge…	186	BP	hypoxia < normoxia rat FC>2	clusterProfiler
GO:0034698	response to gonadotropin	9/449	21/5423	2.01279e-05	0.000444896	0.000339483	Ccna2/Egr1/Myc/Serpine1/Asns/Ctsl/Por/Tgfbr3/Gjb2	9	BP	hypoxia < normoxia rat FC>2	clusterProfiler
GO:0046898	response to cycloheximide	5/449	5423-06-01	2.13089e-05	0.000466091	0.000355657	Klf4/Myc/Serpine1/Bcl2l1/Klf2	5	BP	hypoxia < normoxia rat FC>2	clusterProfiler
GO:0042325	regulation of phosphorylation	64/449	466/5423	2.13292e-05	0.000466091	0.000355657	LOC100360552/LOC100909712/Ccnl1/Ccna2/Klf4/Phb2/Dusp1/Ddit4/Ppp1r15a/Dusp5/Agt/Jun/Myc/Magi3/Trib3/Sdc4/Gadd45a/Stat3/Ccnb1/Il6st/Hmgcr/Vldlr/Tgfb3/Ppara/Ppif/Per1/Spry4/Irs2/Ier3/Dusp16/Gadd45b/Fam20a/Tnk2/Sh3rf1/RGD1306091/Cnksr3/Blm/Rictor/Fnip2/Bcar3/Map3k6/Trib2/Midn/Ppil4/Gpd1l/Map3k5/Thbs1/Xdh/Fbxo31/Bmp10/Cxcr4/Ctgf/Hyal2/Prkab2/Slc25a33/Trib1/Fabp4/Cyr61/Hipk3/Ackr3/Rgs2/Socs3/Ece1/Efna1	64	BP	hypoxia < normoxia rat FC>2	clusterProfiler
GO:0050678	regulation of epithelial cell proliferation	22/449	102/5423	2.15941e-05	0.000469214	0.000358039	LOC100360552/Phb2/Klf9/B4galt1/Gja1/Jun/Myc/Egfl7/Glul/Nr1d1/F3/Ctsl/Tgfb3/Tgfbr3/Rictor/Mtss1/Thbs1/Xdh/Atoh8/Birc5/Zfp703/Nr4a1	22	BP	hypoxia < normoxia rat FC>2	clusterProfiler
GO:0006163	purine nucleotide metabolic process	26/449	132/5423	2.17585e-05	0.00047013	0.000358738	Nt5c2/Ddit4/Palm/Ldha/Myc/Slc25a25/Adm/Stat3/Atp1b1/Hmgcr/Pfkl/Ppara/Ppif/Galk1/Gart/Ak4/Gpi/Ier3/Gmps/Ppcs/Rora/Thbs1/Adcy10/Slc25a33/Akap12/Ece1	26	BP	hypoxia < normoxia rat FC>2	clusterProfiler
GO:0009059	macromolecule biosynthetic process	156/449	1427/5423	2.27992e-05	0.000487457	0.00037196	LOC100360552/Otulin/LOC100909712/Mtfr2/Ccnl1/Rbm3/Cited2/Ccna2/Klf4/Nfil3/Phb2/Dusp1/Dars/Apbb3/Txnip/Klf9/Cry2/Ppp1r15a/Trak2/Dusp5/Jmjd1c/Eif2b3/Agt/Cebpb/Dbp/Egr1/B4galt1/Gja1/Hmox1/Jun/Junb/Jund/Myc/Scaf8/Trib3/Mafk/Vars/Stat3/St8sia1/Nr1d1/Thrsp/Hbegf/Ptgis/Id2/Gys2/Vldlr/Tgfb3/Ppara/Cenpf/Per1/Rpa1/Tnfaip1/Aimp2/Mapkapk2/Gnl3/Srfbp1/Erf/Chsy1/Bclaf1/Zfp36l1/Eif1ad/Irs2/Phlda1/Pprc1/Ube2g2/E…	156	BP	hypoxia < normoxia rat FC>2	clusterProfiler
GO:0009123	nucleoside monophosphate metabolic process	20/449	88/5423	2.28139e-05	0.000487457	0.00037196	Nt5c2/Ddit4/Dnph1/Ldha/Myc/Slc25a25/Stat3/Atp1b1/Pfkl/Ppara/Ppif/Galk1/Umps/Gart/Ak4/Gpi/Ier3/Gmps/Dhodh/Slc25a33	20	BP	hypoxia < normoxia rat FC>2	clusterProfiler
GO:0006351	transcription, DNA-templated	115/449	983/5423	2.30378e-05	0.00048769	0.000372138	LOC100360552/Otulin/LOC100909712/Mtfr2/Ccnl1/Cited2/Ccna2/Klf4/Nfil3/Phb2/Apbb3/Txnip/Klf9/Cry2/Ppp1r15a/Trak2/Dusp5/Jmjd1c/Agt/Cebpb/Dbp/Egr1/Hmox1/Jun/Junb/Jund/Myc/Scaf8/Trib3/Mafk/Stat3/Nr1d1/Thrsp/Ptgis/Id2/Vldlr/Tgfb3/Ppara/Cenpf/Per1/Tnfaip1/Gnl3/Srfbp1/Erf/Bclaf1/Pprc1/Epas1/Ifrd1/Ino80/Tgfbr3/Hivep2/Tp53inp1/Kdm4c/Rora/Bcl6/Nfkbiz/Ets2/Snapc2/Atf6/Hnrnpdl/Pspc1/Zmym5/Klf2/Ell/Col4a2/Zfp3…	115	BP	hypoxia < normoxia rat FC>2	clusterProfiler
GO:0072521	purine-containing compound metabolic process	28/449	148/5423	2.30793e-05	0.00048769	0.000372138	Nt5c2/Ddit4/Palm/Ldha/Myc/Slc25a25/Adm/Stat3/Mat1a/Atp1b1/Hmgcr/Pfkl/Ppara/Ppif/Galk1/Gart/Ak4/Gpi/Ier3/Gmps/Ppcs/Rora/Thbs1/Xdh/Adcy10/Slc25a33/Akap12/Ece1	28	BP	hypoxia < normoxia rat FC>2	clusterProfiler
GO:0008285	negative regulation of cell proliferation	35/449	205/5423	2.32052e-05	0.00048769	0.000372138	Klf4/Phb2/Ptpru/Klf9/Ppp1r15a/Cblb/Agt/Cebpb/B4galt1/Gja1/Hmox1/Jun/Myc/Adm/Stat3/Id2/Ctsl/Tgfb3/P3h2/Aimp2/Tgfbr3/Tp53inp1/Ndrg1/Bcl6/Zfp503/Klf11/Tnfrsf21/Tgif1/Mtss1/Thbs1/Xdh/Atoh8/Rassf5/Pttg1/Trib1	35	BP	hypoxia < normoxia rat FC>2	clusterProfiler
GO:0043436	oxoacid metabolic process	56/449	392/5423	2.37217e-05	0.000493805	0.000376804	Dars/Ddit4/Ero1a/Agt/Got1/Ldha/Ldhb/Me1/Myc/Odc1/Trib3/Agxt/Glul/Vars/Apoa4/Stat3/Nr1d1/Ptgis/Asns/Pfkl/Ppara/Aldh1a3/Galk1/Gart/Vnn1/Gch1/Gpi/Chsy1/Irs2/Psat1/Ier3/Por/Slc1a3/Gmps/Gpam/Aass/Shmt2/Gldc/Crat/Lpin1/Chpf/Lpin2/Azin2/Cps1/Egln3/Azin1/Ech1/Hpse/Prkab2/Mthfd2/Aco2/Fabp4/Pdk2/Gpt/Pdk4/Dpep1	56	BP	hypoxia < normoxia rat FC>2	clusterProfiler
GO:0006355	regulation of transcription, DNA-templated	112/449	952/5423	2.3753e-05	0.000493805	0.000376804	LOC100360552/Otulin/LOC100909712/Mtfr2/Ccnl1/Cited2/Ccna2/Klf4/Nfil3/Phb2/Apbb3/Txnip/Klf9/Cry2/Ppp1r15a/Trak2/Dusp5/Jmjd1c/Agt/Cebpb/Dbp/Egr1/Hmox1/Jun/Junb/Jund/Myc/Trib3/Mafk/Stat3/Nr1d1/Thrsp/Ptgis/Id2/Vldlr/Tgfb3/Ppara/Cenpf/Per1/Tnfaip1/Gnl3/Srfbp1/Erf/Bclaf1/Pprc1/Epas1/Ifrd1/Ino80/Tgfbr3/Hivep2/Tp53inp1/Kdm4c/Rora/Bcl6/Nfkbiz/Ets2/Snapc2/Atf6/Hnrnpdl/Pspc1/Zmym5/Klf2/Ell/Zfp367/Ablim3/Blm…	112	BP	hypoxia < normoxia rat FC>2	clusterProfiler
GO:0009116	nucleoside metabolic process	23/449	110/5423	2.39684e-05	0.000495604	0.000378177	Nt5c2/Ddit4/Dnph1/Ldha/Myc/Slc25a25/Stat3/Mat1a/Atp1b1/Hmgcr/Pfkl/Ppara/Ppif/Galk1/Umps/Ak4/Gpi/Ier3/Gmps/Ppcs/Qtrt1/Dhodh/Slc25a33	23	BP	hypoxia < normoxia rat FC>2	clusterProfiler
GO:0048585	negative regulation of response to stimulus	64/449	468/5423	2.449e-05	0.000503682	0.000384341	Otulin/Klf4/Phb2/Dusp1/Ddit4/Palm/Cry2/Ppp1r15a/Dusp5/Cblb/Agt/Egr1/Gja1/Hmox1/Egfl7/Serpine1/Bcl2l1/Adm/Il6st/Nr1d1/Ptgis/Hmgcr/Tgfb3/Ppara/Ppif/Per1/Tnfaip1/Vnn1/Cidea/Spry4/Ier3/Ube2g2/Rgs4/Tgfbr3/Dusp16/Rora/Nle1/Bcl6/Sh3rf1/Dapk1/Cnksr3/Dact2/Arrdc3/Asxl1/Uaca/Tgif1/Sgms1/Stat6/Gpd1l/Notch4/Thbs1/Xdh/Rgs1/Hyal2/Pim3/Trip6/Foxf1/Trib1/Zfp36/Thbd/Hipk3/Ackr3/Rgs2/Socs3	64	BP	hypoxia < normoxia rat FC>2	clusterProfiler
GO:0034645	cellular macromolecule biosynthetic process	153/449	1396/5423	2.49815e-05	0.000511058	0.000389969	LOC100360552/Otulin/LOC100909712/Mtfr2/Ccnl1/Rbm3/Cited2/Ccna2/Klf4/Nfil3/Phb2/Dusp1/Dars/Apbb3/Txnip/Klf9/Cry2/Ppp1r15a/Trak2/Dusp5/Jmjd1c/Eif2b3/Agt/Cebpb/Dbp/Egr1/B4galt1/Gja1/Hmox1/Jun/Junb/Jund/Myc/Scaf8/Trib3/Mafk/Vars/Stat3/St8sia1/Nr1d1/Thrsp/Hbegf/Ptgis/Id2/Gys2/Vldlr/Tgfb3/Ppara/Cenpf/Per1/Rpa1/Tnfaip1/Aimp2/Gnl3/Srfbp1/Erf/Chsy1/Bclaf1/Zfp36l1/Eif1ad/Irs2/Phlda1/Pprc1/Ube2g2/Epas1/Enc1…	153	BP	hypoxia < normoxia rat FC>2	clusterProfiler
GO:0045934	negative regulation of nucleobase-containing compound metabolic process	63/449	459/5423	2.54457e-05	0.000517801	0.000395114	Otulin/Mtfr2/Cited2/Klf4/Nfil3/Phb2/Dusp1/Txnip/Ddit4/Palm/Cry2/Ppp1r15a/Dusp5/Cebpb/Egr1/Gja1/Hmox1/Jun/Junb/Jund/Myc/Trib3/Stat3/Nr1d1/Ptgis/Id2/Vldlr/Tgfb3/Ppara/Cenpf/Ppif/Per1/Erf/Bclaf1/Ier3/Epas1/Bcl6/Ets2/Pspc1/Blm/Fnip2/Asxl1/Msc/Zc3h12a/Lpin1/Klf11/Foxn3/Nab2/Tgif1/Stat6/Lmcd1/Yeats2/Atoh8/Mybbp1a/Birc5/Zfp703/Foxf1/Trib1/Zfp36/Bhlhe40/Fabp4/Klf10/Efna1	63	BP	hypoxia < normoxia rat FC>2	clusterProfiler
GO:0051193	regulation of cofactor metabolic process	8/449	17/5423	2.58319e-05	0.000522892	0.000398999	Ddit4/Me1/Myc/Stat3/Ppara/Ier3/Pdk2/Pdk4	8	BP	hypoxia < normoxia rat FC>2	clusterProfiler
GO:0019362	pyridine nucleotide metabolic process	14/449	49/5423	2.62292e-05	0.000525404	0.000400916	Ddit4/Ldha/Ldhb/Me1/Myc/Gpd2/Stat3/Pfkl/Ppara/Galk1/Gpi/Ier3/Rpia/Gpd1l	14	BP	hypoxia < normoxia rat FC>2	clusterProfiler
GO:0046496	nicotinamide nucleotide metabolic process	14/449	49/5423	2.62292e-05	0.000525404	0.000400916	Ddit4/Ldha/Ldhb/Me1/Myc/Gpd2/Stat3/Pfkl/Ppara/Galk1/Gpi/Ier3/Rpia/Gpd1l	14	BP	hypoxia < normoxia rat FC>2	clusterProfiler
GO:0044711	single-organism biosynthetic process	67/449	498/5423	2.64853e-05	0.000527113	0.00040222	Fabp5/Palm/Agt/B4galt1/Got1/Myc/Odc1/Trib3/Agxt/Glul/Adm/Gpd2/Apoa4/Stat3/Nr1d1/Mat1a/Thrsp/Ptgis/Asns/Gys2/Hmgcr/Tgfb3/Ppara/Aldh1a3/Impa2/Umps/Gart/Ak4/Gch1/Gpi/Chsy1/Irs2/Psat1/Por/Slc1a3/Gmps/Ino80/Gpam/Ppcs/Shmt2/Pmm1/Gpat3/Ppp1r3c/Fitm2/Kdm3a/Lpin1/Chpf/Lpin2/Sgms1/Suco/Pnpla3/Cps1/Azin1/Adcy10/Qtrt1/Ctgf/Prkab2/B4galnt1/Dhodh/Mthfd2/Gys1/Slc25a33/Pdk2/Akap12/Cyr61/Pdk4/Ece1	67	BP	hypoxia < normoxia rat FC>2	clusterProfiler
GO:0043086	negative regulation of catalytic activity	40/449	249/5423	2.65886e-05	0.000527113	0.00040222	Klf4/Dusp1/Txnip/Palm/Cry2/Ppp1r15a/Dusp5/Agt/Nifk/Serpine1/Trib3/Bcl2l1/Gadd45a/Ccnb1/Timp3/Hmgcr/Ppif/Spry4/Gpi/Irs2/Por/Dusp16/Gadd45b/Nle1/Ell/Sh3rf1/Midn/Thbs1/Fbxo31/Birc5/Pttg1/Hyal2/Trib1/Nr4a1/Fabp4/Serpina7/Hipk3/Rgs2/Socs3/Dpep1	40	BP	hypoxia < normoxia rat FC>2	clusterProfiler
GO:0006091	generation of precursor metabolites and energy	25/449	126/5423	2.75151e-05	0.000542683	0.000414101	Mtfr2/Ddit4/Ldha/Myc/Slc25a25/Stat3/Il6st/Nr1d1/Gys2/Pfkl/Ppara/Ppif/Galk1/Gpi/Irs2/Ier3/Slc1a3/Ppp1r3c/Tbrg4/Cps1/Mybbp1a/Gys1/Slc25a33/Aco2/Bnip3	25	BP	hypoxia < normoxia rat FC>2	clusterProfiler
GO:0050873	brown fat cell differentiation	7/449	13/5423	2.814e-05	0.000552177	0.000421345	Ero1a/Cebpb/Arl4a/Fabp4/Bnip3/Rgs2/Pex11a	7	BP	hypoxia < normoxia rat FC>2	clusterProfiler
GO:0001570	vasculogenesis	11/449	32/5423	2.88197e-05	0.000562643	0.000429332	Cited2/Junb/Egfl7/Adm/Zfp36l1/Tgfbr3/Tiparp/Paxip1/Xdh/Foxf1/Ackr3	11	BP	hypoxia < normoxia rat FC>2	clusterProfiler
GO:0006082	organic acid metabolic process	56/449	395/5423	2.97e-05	0.000575383	0.000439053	Dars/Ddit4/Ero1a/Agt/Got1/Ldha/Ldhb/Me1/Myc/Odc1/Trib3/Agxt/Glul/Vars/Apoa4/Stat3/Nr1d1/Ptgis/Asns/Pfkl/Ppara/Aldh1a3/Galk1/Gart/Vnn1/Gch1/Gpi/Chsy1/Irs2/Psat1/Ier3/Por/Slc1a3/Gmps/Gpam/Aass/Shmt2/Gldc/Crat/Lpin1/Chpf/Lpin2/Azin2/Cps1/Egln3/Azin1/Ech1/Hpse/Prkab2/Mthfd2/Aco2/Fabp4/Pdk2/Gpt/Pdk4/Dpep1	56	BP	hypoxia < normoxia rat FC>2	clusterProfiler
GO:0009119	ribonucleoside metabolic process	22/449	104/5423	2.97715e-05	0.000575383	0.000439053	Nt5c2/Ddit4/Ldha/Myc/Slc25a25/Stat3/Mat1a/Atp1b1/Hmgcr/Pfkl/Ppara/Ppif/Galk1/Umps/Ak4/Gpi/Ier3/Gmps/Ppcs/Qtrt1/Dhodh/Slc25a33	22	BP	hypoxia < normoxia rat FC>2	clusterProfiler
GO:0032269	negative regulation of cellular protein metabolic process	50/449	340/5423	3.09285e-05	0.000594755	0.000453835	Klf4/Dusp1/Ddit4/Cry2/Ppp1r15a/Dusp5/Eif2b3/Agt/Jun/Nifk/Serpine1/Trib3/Bcl2l1/Gadd45a/Ccnb1/Timp3/Hmgcr/Per1/Spry4/Gpi/Por/Enc1/Dusp16/Gadd45b/Cpeb4/Nle1/Samd4a/Ell/Sh3rf1/Dapk1/Cnksr3/Kdm3a/Gpd1l/Thbs1/Xdh/Fbxo31/Birc5/Pttg1/Hyal2/Trib1/Nr4a1/Hnrnpd/Zfp36/Fabp4/Serpina7/Cirbp/Hipk3/Rgs2/Socs3/Dpep1	50	BP	hypoxia < normoxia rat FC>2	clusterProfiler
GO:0046031	ADP metabolic process	10/449	27/5423	3.18466e-05	0.000609363	0.000464981	Ddit4/Ldha/Myc/Stat3/Pfkl/Ppara/Galk1/Ak4/Gpi/Ier3	10	BP	hypoxia < normoxia rat FC>2	clusterProfiler
GO:0009161	ribonucleoside monophosphate metabolic process	19/449	83/5423	3.28006e-05	0.000621434	0.000474193	Nt5c2/Ddit4/Ldha/Myc/Slc25a25/Stat3/Atp1b1/Pfkl/Ppara/Ppif/Galk1/Umps/Gart/Ak4/Gpi/Ier3/Gmps/Dhodh/Slc25a33	19	BP	hypoxia < normoxia rat FC>2	clusterProfiler
GO:1901654	response to ketone	19/449	83/5423	3.28006e-05	0.000621434	0.000474193	Klf4/Dusp1/Txnip/Klf9/Junb/Myc/Serpine1/Bcl2l1/Tgfb3/Tgfbr3/Klf2/Fos/Gjb2/Thbs1/Cps1/Adamts1/Hnrnpd/Serpina7/Socs3	19	BP	hypoxia < normoxia rat FC>2	clusterProfiler
GO:0097659	nucleic acid-templated transcription	115/449	991/5423	3.37027e-05	0.000635395	0.000484846	LOC100360552/Otulin/LOC100909712/Mtfr2/Ccnl1/Cited2/Ccna2/Klf4/Nfil3/Phb2/Apbb3/Txnip/Klf9/Cry2/Ppp1r15a/Trak2/Dusp5/Jmjd1c/Agt/Cebpb/Dbp/Egr1/Hmox1/Jun/Junb/Jund/Myc/Scaf8/Trib3/Mafk/Stat3/Nr1d1/Thrsp/Ptgis/Id2/Vldlr/Tgfb3/Ppara/Cenpf/Per1/Tnfaip1/Gnl3/Srfbp1/Erf/Bclaf1/Pprc1/Epas1/Ifrd1/Ino80/Tgfbr3/Hivep2/Tp53inp1/Kdm4c/Rora/Bcl6/Nfkbiz/Ets2/Snapc2/Atf6/Hnrnpdl/Pspc1/Zmym5/Klf2/Ell/Col4a2/Zfp3…	115	BP	hypoxia < normoxia rat FC>2	clusterProfiler
GO:1903506	regulation of nucleic acid-templated transcription	112/449	960/5423	3.49136e-05	0.000655013	0.000499816	LOC100360552/Otulin/LOC100909712/Mtfr2/Ccnl1/Cited2/Ccna2/Klf4/Nfil3/Phb2/Apbb3/Txnip/Klf9/Cry2/Ppp1r15a/Trak2/Dusp5/Jmjd1c/Agt/Cebpb/Dbp/Egr1/Hmox1/Jun/Junb/Jund/Myc/Trib3/Mafk/Stat3/Nr1d1/Thrsp/Ptgis/Id2/Vldlr/Tgfb3/Ppara/Cenpf/Per1/Tnfaip1/Gnl3/Srfbp1/Erf/Bclaf1/Pprc1/Epas1/Ifrd1/Ino80/Tgfbr3/Hivep2/Tp53inp1/Kdm4c/Rora/Bcl6/Nfkbiz/Ets2/Snapc2/Atf6/Hnrnpdl/Pspc1/Zmym5/Klf2/Ell/Zfp367/Ablim3/Blm…	112	BP	hypoxia < normoxia rat FC>2	clusterProfiler
GO:0006139	nucleobase-containing compound metabolic process	180/449	1708/5423	3.59218e-05	0.000670656	0.000511752	LOC100360552/Otulin/Nt5c2/LOC100909712/Mtfr2/Ccnl1/Rbm3/Cited2/Ccna2/Klf4/Nfil3/Phb2/Dusp1/Dars/Apbb3/Txnip/Klf9/Ddit4/Palm/Cry2/Dnph1/Ppp1r15a/Trak2/Dusp5/Jmjd1c/Agt/Cebpb/Dbp/Egr1/Gja1/Hmox1/Jun/Junb/Jund/Ldha/Ldhb/Me1/Myc/Scaf8/Trib3/Mafk/Slc25a25/Vars/Adm/Gpd2/Stat3/Ccnb1/Nr1d1/Mat1a/Thrsp/Ptgis/Id2/Atp1b1/Hmgcr/Vldlr/Tgfb3/Pfkl/Ppara/Cenpf/Ppif/Per1/Rpa1/Tnfaip1/Galk1/Umps/Gart/Pop7/Fip1l1/G…	180	BP	hypoxia < normoxia rat FC>2	clusterProfiler
GO:0051186	cofactor metabolic process	27/449	144/5423	3.8172e-05	0.000709224	0.000541182	Ddit4/Hmox1/Ldha/Ldhb/Me1/Myc/Gpd2/Stat3/Mat1a/Hmgcr/Pfkl/Ppara/Galk1/Gart/Vnn1/Gch1/Gpi/Ier3/Gpam/Aass/Ppcs/Shmt2/Rpia/Gpd1l/Mthfd2/Pdk2/Pdk4	27	BP	hypoxia < normoxia rat FC>2	clusterProfiler
GO:0007623	circadian rhythm	18/449	77/5423	3.91668e-05	0.00072421	0.000552617	Nfil3/Klf9/Cry2/Dbp/Egr1/Jun/Jund/Nr1d1/Id2/Ppara/Per1/Rora/Pspc1/Noct/Mybbp1a/Hnrnpd/Bhlhe40/Klf10	18	BP	hypoxia < normoxia rat FC>2	clusterProfiler
GO:0048511	rhythmic process	24/449	121/5423	4.00448e-05	0.000736902	0.000562302	Nfil3/Klf9/Cry2/Agt/Cebpb/Dbp/Egr1/Jun/Jund/Myc/Bcl2l1/Nr1d1/Id2/Ppara/Per1/Rora/Pspc1/Noct/Mybbp1a/Adamts1/Hnrnpd/Bhlhe40/Klf10/Eif2b2	24	BP	hypoxia < normoxia rat FC>2	clusterProfiler
GO:2001141	regulation of RNA biosynthetic process	112/449	963/5423	4.02381e-05	0.000736932	0.000562325	LOC100360552/Otulin/LOC100909712/Mtfr2/Ccnl1/Cited2/Ccna2/Klf4/Nfil3/Phb2/Apbb3/Txnip/Klf9/Cry2/Ppp1r15a/Trak2/Dusp5/Jmjd1c/Agt/Cebpb/Dbp/Egr1/Hmox1/Jun/Junb/Jund/Myc/Trib3/Mafk/Stat3/Nr1d1/Thrsp/Ptgis/Id2/Vldlr/Tgfb3/Ppara/Cenpf/Per1/Tnfaip1/Gnl3/Srfbp1/Erf/Bclaf1/Pprc1/Epas1/Ifrd1/Ino80/Tgfbr3/Hivep2/Tp53inp1/Kdm4c/Rora/Bcl6/Nfkbiz/Ets2/Snapc2/Atf6/Hnrnpdl/Pspc1/Zmym5/Klf2/Ell/Zfp367/Ablim3/Blm…	112	BP	hypoxia < normoxia rat FC>2	clusterProfiler
GO:0019219	regulation of nucleobase-containing compound metabolic process	127/449	1124/5423	4.16381e-05	0.000758958	0.000579132	LOC100360552/Otulin/LOC100909712/Mtfr2/Ccnl1/Cited2/Ccna2/Klf4/Nfil3/Phb2/Dusp1/Apbb3/Txnip/Klf9/Ddit4/Palm/Cry2/Ppp1r15a/Trak2/Dusp5/Jmjd1c/Agt/Cebpb/Dbp/Egr1/Gja1/Hmox1/Jun/Junb/Jund/Me1/Myc/Trib3/Mafk/Adm/Stat3/Ccnb1/Nr1d1/Thrsp/Ptgis/Id2/Vldlr/Tgfb3/Ppara/Cenpf/Ppif/Per1/Tnfaip1/Gnl3/Srfbp1/Cidea/Erf/Bclaf1/Pprc1/Ier3/Epas1/Ifrd1/Ino80/Tgfbr3/Hivep2/Tp53inp1/Kdm4c/Rora/Bcl6/Nfkbiz/Ets2/Snapc2…	127	BP	hypoxia < normoxia rat FC>2	clusterProfiler
GO:0072524	pyridine-containing compound metabolic process	14/449	51/5423	4.30226e-05	0.000780496	0.000595567	Ddit4/Ldha/Ldhb/Me1/Myc/Gpd2/Stat3/Pfkl/Ppara/Galk1/Gpi/Ier3/Rpia/Gpd1l	14	BP	hypoxia < normoxia rat FC>2	clusterProfiler
GO:0050727	regulation of inflammatory response	16/449	64/5423	4.38272e-05	0.000791359	0.000603856	Otulin/Agt/Serpine1/Ptgis/Per1/Ier3/Rora/Bcl6/Rictor/Uaca/Hyal2/Slc7a2/Foxf1/Zfp36/Fabp4/Socs3	16	BP	hypoxia < normoxia rat FC>2	clusterProfiler
GO:0045892	negative regulation of transcription, DNA-templated	54/449	382/5423	4.53282e-05	0.000814636	0.000621618	Otulin/Mtfr2/Cited2/Klf4/Nfil3/Phb2/Txnip/Cry2/Ppp1r15a/Dusp5/Cebpb/Egr1/Hmox1/Jun/Junb/Jund/Myc/Trib3/Nr1d1/Ptgis/Id2/Vldlr/Ppara/Cenpf/Per1/Erf/Bclaf1/Epas1/Bcl6/Ets2/Pspc1/Fnip2/Asxl1/Msc/Zc3h12a/Lpin1/Klf11/Foxn3/Nab2/Tgif1/Stat6/Lmcd1/Yeats2/Atoh8/Mybbp1a/Birc5/Zfp703/Foxf1/Trib1/Zfp36/Bhlhe40/Fabp4/Klf10/Efna1	54	BP	hypoxia < normoxia rat FC>2	clusterProfiler
GO:0052547	regulation of peptidase activity	24/449	122/5423	4.60877e-05	0.000824435	0.000629095	Klf4/Agt/Myc/Serpine1/Bcl2l1/Timp3/F3/Gpi/Por/Nle1/Sh3rf1/Dapk1/Uaca/Map3k5/Thbs1/Xdh/Egln3/Ctgf/Birc5/Pttg1/Nr4a1/Serpina7/Cyr61/Dpep1	24	BP	hypoxia < normoxia rat FC>2	clusterProfiler
GO:0046483	heterocycle metabolic process	185/449	1772/5423	4.66535e-05	0.000830691	0.000633869	LOC100360552/Otulin/Nt5c2/LOC100909712/Mtfr2/Ccnl1/Rbm3/Cited2/Ccna2/Klf4/Nfil3/Phb2/Dusp1/Dars/Apbb3/Txnip/Klf9/Ddit4/Palm/Cry2/Dnph1/Ppp1r15a/Trak2/Dusp5/Jmjd1c/Ero1a/Agt/Cebpb/Dbp/Egr1/Gja1/Hmox1/Jun/Junb/Jund/Ldha/Ldhb/Me1/Myc/Scaf8/Trib3/Mafk/Slc25a25/Vars/Adm/Gpd2/Stat3/Ccnb1/Nr1d1/Mat1a/Thrsp/Ptgis/Id2/Atp1b1/Hmgcr/Vldlr/Tgfb3/Pfkl/Ppara/Cenpf/Ppif/Per1/Rpa1/Tnfaip1/Galk1/Umps/Gart/Pop7/Fi…	185	BP	hypoxia < normoxia rat FC>2	clusterProfiler
GO:0030334	regulation of cell migration	37/449	229/5423	4.73929e-05	0.000839968	0.000640947	Cited2/Klf4/Ptpru/Lama5/Agt/Egr1/Jun/Myc/Egfl7/Serpine1/Sdc4/Stat3/Il6st/Hbegf/F3/Irs2/Tgfbr3/Tp53inp1/Gna13/Epb4.1l5/Spata13/Kif20b/Sun2/Thbs1/Fbxo31/Atoh8/Bmp10/Cxcr4/Hyal2/Zfp703/Trip6/Foxf1/Mcam/Trib1/Cyr61/Dpep1/Efna1	37	BP	hypoxia < normoxia rat FC>2	clusterProfiler
GO:1902170	cellular response to reactive nitrogen species	6/449	5423-10-01	4.90822e-05	0.000865918	0.000660749	Ccna2/Stat6/Map3k5/Thbs1/Hnrnpd/Dpep1	6	BP	hypoxia < normoxia rat FC>2	clusterProfiler
GO:1901657	glycosyl compound metabolic process	23/449	115/5423	5.05297e-05	0.000887384	0.000677129	Nt5c2/Ddit4/Dnph1/Ldha/Myc/Slc25a25/Stat3/Mat1a/Atp1b1/Hmgcr/Pfkl/Ppara/Ppif/Galk1/Umps/Ak4/Gpi/Ier3/Gmps/Ppcs/Qtrt1/Dhodh/Slc25a33	23	BP	hypoxia < normoxia rat FC>2	clusterProfiler
GO:0032774	RNA biosynthetic process	115/449	1000/5423	5.11315e-05	0.000893872	0.00068208	LOC100360552/Otulin/LOC100909712/Mtfr2/Ccnl1/Cited2/Ccna2/Klf4/Nfil3/Phb2/Apbb3/Txnip/Klf9/Cry2/Ppp1r15a/Trak2/Dusp5/Jmjd1c/Agt/Cebpb/Dbp/Egr1/Hmox1/Jun/Junb/Jund/Myc/Scaf8/Trib3/Mafk/Stat3/Nr1d1/Thrsp/Ptgis/Id2/Vldlr/Tgfb3/Ppara/Cenpf/Per1/Tnfaip1/Gnl3/Srfbp1/Erf/Bclaf1/Pprc1/Epas1/Ifrd1/Ino80/Tgfbr3/Hivep2/Tp53inp1/Kdm4c/Rora/Bcl6/Nfkbiz/Ets2/Snapc2/Atf6/Hnrnpdl/Pspc1/Zmym5/Klf2/Ell/Col4a2/Zfp3…	115	BP	hypoxia < normoxia rat FC>2	clusterProfiler
GO:0031325	positive regulation of cellular metabolic process	111/449	958/5423	5.22493e-05	0.000909279	0.000693836	LOC100360552/LOC100361444/Rbm3/Cited2/Ccna2/Klf4/Phb2/Klf9/Ppp1r15a/Agt/Cebpb/Dbp/Egr1/Jun/Junb/Jund/Myc/Magi3/Trib3/Sdc4/Adm/Apoa4/Gadd45a/Stat3/Ccnb1/Il6st/Nr1d1/F3/Id2/Hmgcr/Vldlr/Tgfb3/Ppara/Per1/Tnfaip1/Aimp2/Mapkapk2/Gnl3/Bclaf1/Arrdc4/Paox/Irs2/Pprc1/Por/Epas1/Ifrd1/Ino80/Tgfbr3/Gpam/Tp53inp1/Gadd45b/Rora/Fam20a/Bcl6/Tnk2/Ets2/Atf6/Samd4a/Klf2/Ell/Dapk1/Ablim3/RGD1306091/Blm/Arrdc3/Rictor/…	111	BP	hypoxia < normoxia rat FC>2	clusterProfiler
GO:0019752	carboxylic acid metabolic process	53/449	375/5423	5.39292e-05	0.000934286	0.000712919	Dars/Ddit4/Ero1a/Agt/Got1/Ldha/Ldhb/Me1/Myc/Odc1/Trib3/Agxt/Glul/Vars/Apoa4/Stat3/Nr1d1/Ptgis/Asns/Pfkl/Ppara/Aldh1a3/Galk1/Gart/Vnn1/Gch1/Gpi/Irs2/Psat1/Ier3/Por/Slc1a3/Gmps/Gpam/Aass/Shmt2/Gldc/Crat/Lpin1/Lpin2/Azin2/Cps1/Egln3/Azin1/Ech1/Prkab2/Mthfd2/Aco2/Fabp4/Pdk2/Gpt/Pdk4/Dpep1	53	BP	hypoxia < normoxia rat FC>2	clusterProfiler
GO:0044724	single-organism carbohydrate catabolic process	12/449	40/5423	5.84472e-05	0.00100802	0.000769181	Ddit4/Ldha/Myc/Gpd2/Stat3/Pfkl/Ppara/Galk1/Gpi/Ier3/Ppp1r3c/Cps1	12	BP	hypoxia < normoxia rat FC>2	clusterProfiler
GO:0009607	response to biotic stimulus	39/449	249/5423	6.02598e-05	0.00103464	0.000789493	Txnip/Ddit4/Cebpb/Jun/Junb/Jund/Odc1/Serpine1/Bcl2l1/Adm/PVR/Nr1d1/F3/Atp1b1/Vldlr/Mapkapk2/Gch1/Ier3/Slc1a3/Gpam/Stom/Alkbh5/Baiap2l1/Noct/Zc3h12a/Fos/Gtf2f1/Myom1/Sgms1/Mtss1/Lmcd1/Cps1/Hyal2/Trib1/Thbd/Ackr3/Bnip3/Pdk4/Socs3	39	BP	hypoxia < normoxia rat FC>2	clusterProfiler
GO:0009135	purine nucleoside diphosphate metabolic process	10/449	29/5423	6.49759e-05	0.00110574	0.000843749	Ddit4/Ldha/Myc/Stat3/Pfkl/Ppara/Galk1/Ak4/Gpi/Ier3	10	BP	hypoxia < normoxia rat FC>2	clusterProfiler
GO:0009179	purine ribonucleoside diphosphate metabolic process	10/449	29/5423	6.49759e-05	0.00110574	0.000843749	Ddit4/Ldha/Myc/Stat3/Pfkl/Ppara/Galk1/Ak4/Gpi/Ier3	10	BP	hypoxia < normoxia rat FC>2	clusterProfiler
GO:0045597	positive regulation of cell differentiation	40/449	259/5423	6.69032e-05	0.00113352	0.000864948	Palm/Cebpb/B4galt1/Gja1/Jun/Junb/Jund/Myc/Adm/Il6st/Id2/Vldlr/Tgfb3/Vnn1/Por/Enc1/Kdm4c/Zap70/Bcl6/Epb4.1l5/Kif20b/Noct/Zc3h12a/Fos/Tgif1/Suco/Map3k5/Fbxo31/Atoh8/Bmp10/Cxcr4/Ctgf/Zfp703/Trib1/Aspa/Adamts1/Klf10/Cyr61/Ltbp3/Socs3	40	BP	hypoxia < normoxia rat FC>2	clusterProfiler
GO:0036294	cellular response to decreased oxygen levels	14/449	53/5423	6.85572e-05	0.00115342	0.000880135	Cited2/Ccna2/Ppp1r15a/Egr1/Hmox1/Serpine1/Ccnb1/Ptgis/Vldlr/Epas1/Ndrg1/Rora/Cpeb4/Bnip3	14	BP	hypoxia < normoxia rat FC>2	clusterProfiler
GO:0042326	negative regulation of phosphorylation	29/449	165/5423	6.86777e-05	0.00115342	0.000880135	Klf4/Dusp1/Ddit4/Ppp1r15a/Dusp5/Jun/Trib3/Gadd45a/Stat3/Ccnb1/Hmgcr/Ppif/Per1/Spry4/Irs2/Ier3/Dusp16/Gadd45b/Cnksr3/Midn/Gpd1l/Xdh/Fbxo31/Hyal2/Trib1/Fabp4/Hipk3/Rgs2/Socs3	29	BP	hypoxia < normoxia rat FC>2	clusterProfiler
GO:1903507	negative regulation of nucleic acid-templated transcription	54/449	388/5423	6.99887e-05	0.00117033	0.000893037	Otulin/Mtfr2/Cited2/Klf4/Nfil3/Phb2/Txnip/Cry2/Ppp1r15a/Dusp5/Cebpb/Egr1/Hmox1/Jun/Junb/Jund/Myc/Trib3/Nr1d1/Ptgis/Id2/Vldlr/Ppara/Cenpf/Per1/Erf/Bclaf1/Epas1/Bcl6/Ets2/Pspc1/Fnip2/Asxl1/Msc/Zc3h12a/Lpin1/Klf11/Foxn3/Nab2/Tgif1/Stat6/Lmcd1/Yeats2/Atoh8/Mybbp1a/Birc5/Zfp703/Foxf1/Trib1/Zfp36/Bhlhe40/Fabp4/Klf10/Efna1	54	BP	hypoxia < normoxia rat FC>2	clusterProfiler
GO:0043618	regulation of transcription from RNA polymerase II promoter in response to stress	9/449	24/5423	7.14434e-05	0.00118949	0.000907652	Cited2/Ppp1r15a/Cebpb/Egr1/Hmox1/Jun/Epas1/Atf6/Klf2	9	BP	hypoxia < normoxia rat FC>2	clusterProfiler
GO:0023057	negative regulation of signaling	55/449	398/5423	7.27213e-05	0.00120554	0.000919905	Klf4/Phb2/Dusp1/Ddit4/Palm/Cry2/Dusp5/Cblb/Agt/Egr1/Hmox1/Egfl7/Serpine1/Bcl2l1/Adm/Il6st/Nr1d1/Hmgcr/Tgfb3/Pfkl/Ppif/Per1/Tnfaip1/Vnn1/Cidea/Spry4/Ier3/Rgs4/Tgfbr3/Dusp16/Rora/Nle1/Bcl6/Sh3rf1/Dapk1/Cnksr3/Dact2/Asxl1/Midn/Uaca/Tgif1/Sgms1/Gpd1l/Notch4/Thbs1/Xdh/Rgs1/Hyal2/Pim3/Trip6/Trib1/Hipk3/Ackr3/Rgs2/Socs3	55	BP	hypoxia < normoxia rat FC>2	clusterProfiler
GO:0010467	gene expression	170/449	1614/5423	7.41814e-05	0.00122447	0.000934347	LOC100360552/LOC100361444/Otulin/LOC100909712/Mtfr2/Ccnl1/Rbm3/Cited2/Ccna2/Klf4/Nfil3/Phb2/Dars/Apbb3/Txnip/Klf9/Cry2/Ppp1r15a/Trak2/Dusp5/Jmjd1c/Eif2b3/Ero1a/Agt/Cebpb/Dbp/Egr1/Gja1/Hmox1/Jun/Junb/Jund/Myc/Scaf8/Serpine1/Trib3/Mafk/Vars/Stat3/Ccnb1/Nr1d1/Thrsp/Pcsk6/Ptgis/F3/Id2/Atp1b1/Vldlr/Ctsl/Tgfb3/Ppara/Cenpf/Per1/Tnfaip1/Aimp2/Pop7/Mapkapk2/Fip1l1/Gnl3/Srfbp1/Ctu2/Erf/Bclaf1/Zfp36l1/Eif1a…	170	BP	hypoxia < normoxia rat FC>2	clusterProfiler
GO:0034097	response to cytokine	34/449	208/5423	7.61572e-05	0.00124784	0.00095218	Klf4/Nfil3/Il1r2/Egr1/Jun/Junb/Jund/Myc/Serpine1/Bcl2l1/Stat3/Il6st/Timp3/Ptgis/F3/Vldlr/Mapkapk2/Gch1/Ube2g2/Rora/Il17rb/Klf2/Dapk1/Fos/Tnfrsf21/Sgms1/Stat6/Thbs1/Cxcr4/Birc5/Hyal2/Foxf1/Ackr3/Socs3	34	BP	hypoxia < normoxia rat FC>2	clusterProfiler
GO:0016477	cell migration	51/449	361/5423	7.62461e-05	0.00124784	0.00095218	Cited2/Klf4/Ptpru/Lamc1/Lama5/Ddit4/Agt/Egr1/B4galt1/Gja1/Jun/Myc/Egfl7/Serpine1/Sdc4/PVR/Stat3/Il6st/Hbegf/F3/Tnfaip1/Irs2/Zfand5/Tgfbr3/Tp53inp1/Zap70/Gna13/Epb4.1l5/Spata13/Kif20b/Paxip1/Sun2/Peak1/Alkbh1/Thbs1/Fbxo31/Atoh8/Bmp10/Cxcr4/Ctgf/Hyal2/Zfp703/Asap3/Trip6/Foxf1/Mcam/Trib1/Nr4a1/Cyr61/Dpep1/Efna1	51	BP	hypoxia < normoxia rat FC>2	clusterProfiler
GO:0009887	organ morphogenesis	40/449	261/5423	7.97692e-05	0.0012936	0.000987096	Cited2/Phb2/Lama5/Agt/Cebpb/B4galt1/Gja1/Jun/Myc/Adm/Stat3/Id2/Tgfb3/Ppara/Aldh1a3/Agtpbp1/Mki67/Chsy1/Zfand5/Por/Tgfbr3/Nle1/Fam20a/Tiparp/Bcar3/Asxl1/Chd7/Nab2/Fem1b/Stat6/Csrnp1/Thbs1/Bmp10/Ctgf/Hyal2/Foxf1/Adamts1/Cyr61/Ltbp3/Efna1	40	BP	hypoxia < normoxia rat FC>2	clusterProfiler
GO:0042542	response to hydrogen peroxide	16/449	67/5423	7.98707e-05	0.0012936	0.000987096	Klf4/Dusp1/Txnip/Hmox1/Jun/Ldha/Serpine1/Bcl2l1/F3/Ppif/Klf2/Stat6/Map3k5/Cdk1/Rhob/Bnip3	16	BP	hypoxia < normoxia rat FC>2	clusterProfiler
GO:0006725	cellular aromatic compound metabolic process	183/449	1764/5423	8.00511e-05	0.0012936	0.000987096	LOC100360552/Otulin/Nt5c2/LOC100909712/Mtfr2/Ccnl1/Rbm3/Cited2/Ccna2/Klf4/Nfil3/Phb2/Dusp1/Dars/Apbb3/Txnip/Klf9/Ddit4/Palm/Cry2/Dnph1/Ppp1r15a/Trak2/Dusp5/Jmjd1c/Agt/Cebpb/Dbp/Egr1/Gja1/Hmox1/Jun/Junb/Jund/Ldha/Ldhb/Me1/Myc/Scaf8/Trib3/Mafk/Slc25a25/Vars/Adm/Gpd2/Stat3/Ccnb1/Nr1d1/Mat1a/Thrsp/Ptgis/Id2/Atp1b1/Hmgcr/Vldlr/Tgfb3/Pfkl/Ppara/Cenpf/Ppif/Per1/Rpa1/Tnfaip1/Galk1/Umps/Gart/Pop7/Fip1l1/G…	183	BP	hypoxia < normoxia rat FC>2	clusterProfiler
GO:0016310	phosphorylation	87/449	717/5423	8.23488e-05	0.00132516	0.00101118	LOC100360552/LOC100909712/Csnk1a1/Ccnl1/Ccna2/Klf4/Phb2/Dusp1/Ddit4/Stk17b/Ppp1r15a/Dusp5/Agt/Jun/Myc/Magi3/Trib3/Sdc4/Gadd45a/Stat3/Ccnb1/Il6st/Hmgcr/Vldlr/Tgfb3/Pfkl/Ppara/Impa2/Ppif/Per1/Galk1/Mapkapk2/Spry4/Ak4/Gpi/Irs2/Ier3/Tgfbr3/Dusp16/Gadd45b/Zap70/Fam20a/Tnk2/Sh3rf1/Dapk1/RGD1306091/Cnksr3/Blm/Wee1/Rictor/Fnip2/Bcar3/Map3k6/Trib2/Midn/Peak1/Sgms1/Tbrg4/Ppil4/Tollip/Gpd1l/Map3k5/Thbs1/Xdh…	87	BP	hypoxia < normoxia rat FC>2	clusterProfiler
GO:0009968	negative regulation of signal transduction	52/449	372/5423	8.5764e-05	0.00136957	0.00104507	Klf4/Phb2/Dusp1/Ddit4/Palm/Cry2/Dusp5/Cblb/Agt/Egr1/Hmox1/Egfl7/Serpine1/Bcl2l1/Adm/Il6st/Nr1d1/Hmgcr/Tgfb3/Ppif/Per1/Tnfaip1/Vnn1/Cidea/Spry4/Ier3/Rgs4/Tgfbr3/Dusp16/Rora/Nle1/Bcl6/Sh3rf1/Dapk1/Cnksr3/Dact2/Asxl1/Uaca/Tgif1/Sgms1/Gpd1l/Notch4/Thbs1/Xdh/Rgs1/Hyal2/Trip6/Trib1/Hipk3/Ackr3/Rgs2/Socs3	52	BP	hypoxia < normoxia rat FC>2	clusterProfiler
GO:0009749	response to glucose	20/449	96/5423	8.58208e-05	0.00136957	0.00104507	Txnip/Eif2b3/Egr1/Gja1/Ldha/Serpine1/Glul/Nr1d1/Gys2/Hmgcr/Ctsl/Pfkl/Irs2/Gpam/Thbs1/Capn10/Ctgf/Birc5/Pim3/Eif2b2	20	BP	hypoxia < normoxia rat FC>2	clusterProfiler
GO:0030855	epithelial cell differentiation	31/449	184/5423	8.88494e-05	0.00141205	0.00107748	LOC100360552/Klf4/Txnip/Dnph1/Agt/Cebpb/B4galt1/Gja1/Jun/Id2/Ctsl/Tgfb3/Aimp2/Insc/Epb4.1l5/Klf2/Dact2/Fem1b/Tollip/Mtss1/Maff/Notch4/Apold1/Xdh/Cps1/Atoh8/Cdk1/Cxcr4/Zfp703/Foxf1/Vdac1	31	BP	hypoxia < normoxia rat FC>2	clusterProfiler
GO:0009185	ribonucleoside diphosphate metabolic process	10/449	30/5423	9.03561e-05	0.00142422	0.00108677	Ddit4/Ldha/Myc/Stat3/Pfkl/Ppara/Galk1/Ak4/Gpi/Ier3	10	BP	hypoxia < normoxia rat FC>2	clusterProfiler
GO:0043154	negative regulation of cysteine-type endopeptidase activity involved in apoptotic process	10/449	30/5423	9.03561e-05	0.00142422	0.00108677	Klf4/Bcl2l1/Gpi/Por/Nle1/Sh3rf1/Thbs1/Birc5/Nr4a1/Dpep1	10	BP	hypoxia < normoxia rat FC>2	clusterProfiler
GO:0019637	organophosphate metabolic process	49/449	345/5423	9.28635e-05	0.00145519	0.0011104	Nt5c2/Klf4/Fabp5/Ddit4/Palm/Dnph1/Hmox1/Ldha/Ldhb/Me1/Myc/Slc25a25/Adm/Gpd2/Apoa4/Stat3/Atp1b1/Hmgcr/Pfkl/Ppara/Impa2/Ppif/Galk1/Umps/Gart/Ak4/Gch1/Gpi/Ier3/Nudt3/Gmps/Gpam/Ppcs/Pmm1/Rora/Gpat3/Fitm2/Sgms1/Pla2g12a/Rpia/Gpd1l/Thbs1/Cps1/Adcy10/Pi4ka/Dhodh/Slc25a33/Akap12/Ece1	49	BP	hypoxia < normoxia rat FC>2	clusterProfiler
GO:0006733	oxidoreduction coenzyme metabolic process	15/449	61/5423	9.30776e-05	0.00145519	0.0011104	Ddit4/Ldha/Ldhb/Me1/Myc/Gpd2/Stat3/Hmgcr/Pfkl/Ppara/Galk1/Gpi/Ier3/Rpia/Gpd1l	15	BP	hypoxia < normoxia rat FC>2	clusterProfiler
GO:0006140	regulation of nucleotide metabolic process	13/449	48/5423	9.40609e-05	0.00146461	0.00111759	Ddit4/Palm/Me1/Myc/Adm/Stat3/Ppara/Ppif/Ier3/Thbs1/Slc25a33/Akap12/Ece1	13	BP	hypoxia < normoxia rat FC>2	clusterProfiler
GO:1901360	organic cyclic compound metabolic process	189/449	1838/5423	9.60142e-05	0.00148899	0.00113619	LOC100360552/Otulin/Nt5c2/LOC100909712/Mtfr2/Ccnl1/Rbm3/Cited2/Ccna2/Klf4/Nfil3/Phb2/Dusp1/Dars/Apbb3/Txnip/Klf9/Ddit4/Palm/Cry2/Dnph1/Ppp1r15a/Trak2/Dusp5/Jmjd1c/Ero1a/Agt/Cebpb/Dbp/Egr1/Gja1/Hmox1/Jun/Junb/Jund/Ldha/Ldhb/Me1/Myc/Scaf8/Trib3/Mafk/Slc25a25/Vars/Adm/Gpd2/Apoa4/Stat3/Ccnb1/Nr1d1/Mat1a/Thrsp/Ptgis/Id2/Atp1b1/Hmgcr/Vldlr/Tgfb3/Pfkl/Ppara/Cenpf/Ppif/Per1/Rpa1/Tnfaip1/Galk1/Umps/Gart/P…	189	BP	hypoxia < normoxia rat FC>2	clusterProfiler
GO:0032879	regulation of localization	90/449	751/5423	9.64895e-05	0.00149036	0.00113723	LOC100360552/Cited2/Klf4/Ptpru/Lama5/Cry2/Ero1a/Agt/Egr1/B4galt1/Gja1/Hmox1/Jun/Myc/Egfl7/Serpine1/Trib3/Sdc4/Bcl2l1/Glul/Apoa4/Stat3/Ccnb1/Il6st/Nr1d1/Hbegf/F3/Atp1b1/Hmgcr/Tgfb3/Pfkl/Ppara/Ppif/Per1/Appl1/Cidea/Irs2/Ier3/Ube2g2/Tgfbr3/Gpam/Stom/Edem1/Tp53inp1/Gna13/Bcl6/Tnk2/Epb4.1l5/Spata13/Tbc1d4/Dapk1/Ablim3/Cnksr3/Kif20b/Cttnbp2nl/Fitm2/Chd7/Zc3h12a/Midn/Sun2/Uaca/Tnfrsf21/Sppl3/Ppme1/Gpd1l…	90	BP	hypoxia < normoxia rat FC>2	clusterProfiler
GO:0010563	negative regulation of phosphorus metabolic process	33/449	202/5423	9.83497e-05	0.00150698	0.00114992	Klf4/Dusp1/Ddit4/Palm/Cry2/Ppp1r15a/Dusp5/Jun/Nifk/Trib3/Gadd45a/Stat3/Ccnb1/Hmgcr/Ppif/Per1/Spry4/Irs2/Ier3/Dusp16/Gadd45b/Ell/Cnksr3/Midn/Gpd1l/Xdh/Fbxo31/Hyal2/Trib1/Fabp4/Hipk3/Rgs2/Socs3	33	BP	hypoxia < normoxia rat FC>2	clusterProfiler
GO:0045936	negative regulation of phosphate metabolic process	33/449	202/5423	9.83497e-05	0.00150698	0.00114992	Klf4/Dusp1/Ddit4/Palm/Cry2/Ppp1r15a/Dusp5/Jun/Nifk/Trib3/Gadd45a/Stat3/Ccnb1/Hmgcr/Ppif/Per1/Spry4/Irs2/Ier3/Dusp16/Gadd45b/Ell/Cnksr3/Midn/Gpd1l/Xdh/Fbxo31/Hyal2/Trib1/Fabp4/Hipk3/Rgs2/Socs3	33	BP	hypoxia < normoxia rat FC>2	clusterProfiler
GO:1901607	alpha-amino acid biosynthetic process	11/449	36/5423	9.8924e-05	0.00150977	0.00115205	Got1/Agxt/Glul/Asns/Gart/Gch1/Psat1/Slc1a3/Shmt2/Cps1/Mthfd2	11	BP	hypoxia < normoxia rat FC>2	clusterProfiler
GO:1902679	negative regulation of RNA biosynthetic process	54/449	393/5423	9.93546e-05	0.00151035	0.00115249	Otulin/Mtfr2/Cited2/Klf4/Nfil3/Phb2/Txnip/Cry2/Ppp1r15a/Dusp5/Cebpb/Egr1/Hmox1/Jun/Junb/Jund/Myc/Trib3/Nr1d1/Ptgis/Id2/Vldlr/Ppara/Cenpf/Per1/Erf/Bclaf1/Epas1/Bcl6/Ets2/Pspc1/Fnip2/Asxl1/Msc/Zc3h12a/Lpin1/Klf11/Foxn3/Nab2/Tgif1/Stat6/Lmcd1/Yeats2/Atoh8/Mybbp1a/Birc5/Zfp703/Foxf1/Trib1/Zfp36/Bhlhe40/Fabp4/Klf10/Efna1	54	BP	hypoxia < normoxia rat FC>2	clusterProfiler
GO:0042312	regulation of vasodilation	6/449	5423-11-01	0.000100456	0.00151511	0.00115612	Agt/Gja1/Adm/Hmgcr/Cps1/Ece1	6	BP	hypoxia < normoxia rat FC>2	clusterProfiler
GO:0046697	decidualization	6/449	5423-11-01	0.000100456	0.00151511	0.00115612	Cited2/Junb/Serpine1/Ptgis/Ctsl/Gjb2	6	BP	hypoxia < normoxia rat FC>2	clusterProfiler
GO:0051270	regulation of cellular component movement	40/449	264/5423	0.000103315	0.00154965	0.00118248	Cited2/Klf4/Ptpru/Lama5/Agt/Egr1/B4galt1/Jun/Myc/Egfl7/Serpine1/Sdc4/Stat3/Il6st/Hbegf/F3/Irs2/Tgfbr3/Tp53inp1/Gna13/Bcl6/Epb4.1l5/Spata13/Kif20b/Sun2/Gpd1l/Thbs1/Fbxo31/Atoh8/Bmp10/Cxcr4/Hyal2/Zfp703/Trip6/Foxf1/Mcam/Trib1/Cyr61/Dpep1/Efna1	40	BP	hypoxia < normoxia rat FC>2	clusterProfiler
GO:0006165	nucleoside diphosphate phosphorylation	9/449	25/5423	0.000103552	0.00154965	0.00118248	Ddit4/Myc/Stat3/Pfkl/Ppara/Galk1/Ak4/Gpi/Ier3	9	BP	hypoxia < normoxia rat FC>2	clusterProfiler
GO:0009314	response to radiation	28/449	161/5423	0.000110863	0.00165263	0.00126106	Dusp1/Cry2/Ppp1r15a/Cdc25a/Egr1/Jun/Junb/Jund/Myc/Bcl2l1/Gadd45a/Id2/Asns/Hmgcr/Per1/Slc1a3/Ino80/Tp53inp1/Blm/Paxip1/Fos/Uaca/Rhob/Hyal2/Bhlhe40/Cirbp/Thbd/Socs3	28	BP	hypoxia < normoxia rat FC>2	clusterProfiler
GO:0010951	negative regulation of endopeptidase activity	15/449	62/5423	0.000113641	0.00168751	0.00128767	Klf4/Agt/Serpine1/Bcl2l1/Timp3/Gpi/Por/Nle1/Sh3rf1/Thbs1/Birc5/Pttg1/Nr4a1/Serpina7/Dpep1	15	BP	hypoxia < normoxia rat FC>2	clusterProfiler
GO:0009746	response to hexose	20/449	98/5423	0.000116181	0.00171858	0.00131139	Txnip/Eif2b3/Egr1/Gja1/Ldha/Serpine1/Glul/Nr1d1/Gys2/Hmgcr/Ctsl/Pfkl/Irs2/Gpam/Thbs1/Capn10/Ctgf/Birc5/Pim3/Eif2b2	20	BP	hypoxia < normoxia rat FC>2	clusterProfiler
GO:0000165	MAPK cascade	36/449	230/5423	0.000118187	0.00174156	0.00132892	Klf4/Phb2/Dusp1/Dusp5/Agt/Jun/Myc/Magi3/Trib3/Gadd45a/Hmgcr/Tgfb3/Per1/Mapkapk2/Spry4/Dusp16/Gadd45b/Sh3rf1/RGD1306091/Cnksr3/Map3k6/Trib2/Map3k5/Thbs1/Xdh/Bmp10/Mapk6/Ctgf/Hyal2/Trib1/Cyr61/Hipk3/Ackr3/Rgs2/Ece1/Efna1	36	BP	hypoxia < normoxia rat FC>2	clusterProfiler
GO:0043207	response to external biotic stimulus	37/449	239/5423	0.000120089	0.00175613	0.00134004	Ddit4/Cebpb/Jun/Junb/Jund/Odc1/Serpine1/Bcl2l1/Adm/Nr1d1/F3/Atp1b1/Vldlr/Mapkapk2/Gch1/Ier3/Slc1a3/Gpam/Stom/Alkbh5/Baiap2l1/Noct/Zc3h12a/Fos/Gtf2f1/Myom1/Sgms1/Mtss1/Lmcd1/Cps1/Hyal2/Trib1/Thbd/Ackr3/Bnip3/Pdk4/Socs3	37	BP	hypoxia < normoxia rat FC>2	clusterProfiler
GO:0051707	response to other organism	37/449	239/5423	0.000120089	0.00175613	0.00134004	Ddit4/Cebpb/Jun/Junb/Jund/Odc1/Serpine1/Bcl2l1/Adm/Nr1d1/F3/Atp1b1/Vldlr/Mapkapk2/Gch1/Ier3/Slc1a3/Gpam/Stom/Alkbh5/Baiap2l1/Noct/Zc3h12a/Fos/Gtf2f1/Myom1/Sgms1/Mtss1/Lmcd1/Cps1/Hyal2/Trib1/Thbd/Ackr3/Bnip3/Pdk4/Socs3	37	BP	hypoxia < normoxia rat FC>2	clusterProfiler
GO:0042493	response to drug	34/449	213/5423	0.000123666	0.00180158	0.00137472	Txnip/Ppp1r15a/Egr1/Jun/Junb/Jund/Ldha/Myc/Serpine1/Stat3/Ccnb1/Igfbp2/Vldlr/Aldh1a3/Umps/Ak4/Por/Slc1a3/Gmps/Plin2/Nnmt/Fos/Tgif1/Thbs1/Cps1/Cdk1/Birc5/Tfrc/Dhodh/Fabp4/Serpina7/Socs3/Dpep1/Ece1	34	BP	hypoxia < normoxia rat FC>2	clusterProfiler
GO:0006979	response to oxidative stress	30/449	179/5423	0.000127321	0.00184784	0.00141002	Ccna2/Klf4/Dusp1/Txnip/Hmox1/Jun/Ldha/Serpine1/Bcl2l1/Apoa4/F3/Ppif/Vnn1/Gch1/Epas1/Tp53inp1/Klf2/Fos/Uaca/Stat6/Map3k5/Gjb2/Thbs1/Cdk1/Rhob/Hyal2/Hnrnpd/Pdk2/Bnip3/Dpep1	30	BP	hypoxia < normoxia rat FC>2	clusterProfiler
GO:0071375	cellular response to peptide hormone stimulus	22/449	114/5423	0.000128359	0.0018559	0.00141617	Ccna2/Egr1/Got1/Myc/Serpine1/Trib3/Stat3/Igfbp1/Vldlr/Irs2/Por/Gpam/Baiap2l1/Tbc1d4/Lpin1/Cps1/Capn10/Slc25a33/Nr4a1/Pdk2/Pdk4/Socs3	22	BP	hypoxia < normoxia rat FC>2	clusterProfiler
GO:0008652	cellular amino acid biosynthetic process	11/449	37/5423	0.000130457	0.00186392	0.00142229	Got1/Agxt/Glul/Asns/Gart/Gch1/Psat1/Slc1a3/Shmt2/Cps1/Mthfd2	11	BP	hypoxia < normoxia rat FC>2	clusterProfiler
GO:0007155	cell adhesion	52/449	378/5423	0.000130878	0.00186392	0.00142229	LOC100360552/Cited2/Klf4/Ptpru/Lamc1/Lama5/Cblb/Agt/Cebpb/Egr1/B4galt1/Egfl7/Serpine1/Sdc4/PVR/Apoa4/Il6st/Ninj1/Atp1b1/Igfbp2/Vnn1/Erf/Lyve1/Zfp36l1/Gpam/Esam/Rora/Zap70/Nid2/Bcl6/Epb4.1l5/Dact2/Blm/Chd7/Peak1/Tnfrsf21/Jmjd6/Stat6/Rnd1/Thbs1/Bmp10/Cxcr4/Ctgf/Rhob/Hpse/Zfp703/Foxf1/Mcam/Cyr61/Ackr3/Tinagl1/Efna1	52	BP	hypoxia < normoxia rat FC>2	clusterProfiler
GO:0022610	biological adhesion	52/449	378/5423	0.000130878	0.00186392	0.00142229	LOC100360552/Cited2/Klf4/Ptpru/Lamc1/Lama5/Cblb/Agt/Cebpb/Egr1/B4galt1/Egfl7/Serpine1/Sdc4/PVR/Apoa4/Il6st/Ninj1/Atp1b1/Igfbp2/Vnn1/Erf/Lyve1/Zfp36l1/Gpam/Esam/Rora/Zap70/Nid2/Bcl6/Epb4.1l5/Dact2/Blm/Chd7/Peak1/Tnfrsf21/Jmjd6/Stat6/Rnd1/Thbs1/Bmp10/Cxcr4/Ctgf/Rhob/Hpse/Zfp703/Foxf1/Mcam/Cyr61/Ackr3/Tinagl1/Efna1	52	BP	hypoxia < normoxia rat FC>2	clusterProfiler
GO:0048705	skeletal system morphogenesis	14/449	56/5423	0.000131337	0.00186392	0.00142229	Cited2/Myc/Tgfb3/Chsy1/Zfand5/Por/Nle1/Tiparp/Nab2/Csrnp1/Thbs1/Ctgf/Hyal2/Ltbp3	14	BP	hypoxia < normoxia rat FC>2	clusterProfiler
GO:0071453	cellular response to oxygen levels	14/449	56/5423	0.000131337	0.00186392	0.00142229	Cited2/Ccna2/Ppp1r15a/Egr1/Hmox1/Serpine1/Ccnb1/Ptgis/Vldlr/Epas1/Ndrg1/Rora/Cpeb4/Bnip3	14	BP	hypoxia < normoxia rat FC>2	clusterProfiler
GO:0010648	negative regulation of cell communication	55/449	407/5423	0.000134338	0.00189949	0.00144943	Klf4/Phb2/Dusp1/Ddit4/Palm/Cry2/Dusp5/Cblb/Agt/Egr1/Hmox1/Egfl7/Serpine1/Bcl2l1/Adm/Il6st/Nr1d1/Hmgcr/Tgfb3/Pfkl/Ppif/Per1/Tnfaip1/Vnn1/Cidea/Spry4/Ier3/Rgs4/Tgfbr3/Dusp16/Rora/Nle1/Bcl6/Sh3rf1/Dapk1/Cnksr3/Dact2/Asxl1/Midn/Uaca/Tgif1/Sgms1/Gpd1l/Notch4/Thbs1/Xdh/Rgs1/Hyal2/Pim3/Trip6/Trib1/Hipk3/Ackr3/Rgs2/Socs3	55	BP	hypoxia < normoxia rat FC>2	clusterProfiler
GO:0001701	in utero embryonic development	30/449	181/5423	0.000156472	0.00220436	0.00168206	Cited2/Cebpb/Gja1/Junb/Myc/Bcl2l1/Adm/Ccnb1/Atp1b1/Tgfb3/Rpa1/Erf/Gpi/Zfp36l1/Zfand5/Epas1/Tgfbr3/Kdm4c/Nle1/Gna13/Epb4.1l5/Klf2/Ell/Chd7/Alkbh1/Mtss1/Maff/Foxf1/Cyr61/Socs3	30	BP	hypoxia < normoxia rat FC>2	clusterProfiler
GO:0006096	glycolytic process	8/449	21/5423	0.000160553	0.00224541	0.00171339	Ddit4/Myc/Stat3/Pfkl/Ppara/Galk1/Gpi/Ier3	8	BP	hypoxia < normoxia rat FC>2	clusterProfiler
GO:0006757	ATP generation from ADP	8/449	21/5423	0.000160553	0.00224541	0.00171339	Ddit4/Myc/Stat3/Pfkl/Ppara/Galk1/Gpi/Ier3	8	BP	hypoxia < normoxia rat FC>2	clusterProfiler
GO:0016052	carbohydrate catabolic process	12/449	44/5423	0.000162449	0.00226369	0.00172733	Ddit4/Ldha/Myc/Gpd2/Stat3/Pfkl/Ppara/Galk1/Gpi/Ier3/Ppp1r3c/Cps1	12	BP	hypoxia < normoxia rat FC>2	clusterProfiler
GO:2000117	negative regulation of cysteine-type endopeptidase activity	10/449	32/5423	0.000166772	0.00231554	0.0017669	Klf4/Bcl2l1/Gpi/Por/Nle1/Sh3rf1/Thbs1/Birc5/Nr4a1/Dpep1	10	BP	hypoxia < normoxia rat FC>2	clusterProfiler
GO:0009743	response to carbohydrate	22/449	116/5423	0.000167483	0.00231705	0.00176806	Txnip/Ppp1r15a/Eif2b3/Egr1/Gja1/Ldha/Myc/Serpine1/Glul/Nr1d1/Gys2/Hmgcr/Ctsl/Pfkl/Irs2/Gpam/Thbs1/Capn10/Ctgf/Birc5/Pim3/Eif2b2	22	BP	hypoxia < normoxia rat FC>2	clusterProfiler
GO:2000145	regulation of cell motility	37/449	243/5423	0.000170431	0.00234938	0.00179272	Cited2/Klf4/Ptpru/Lama5/Agt/Egr1/Jun/Myc/Egfl7/Serpine1/Sdc4/Stat3/Il6st/Hbegf/F3/Irs2/Tgfbr3/Tp53inp1/Gna13/Epb4.1l5/Spata13/Kif20b/Sun2/Thbs1/Fbxo31/Atoh8/Bmp10/Cxcr4/Hyal2/Zfp703/Trip6/Foxf1/Mcam/Trib1/Cyr61/Dpep1/Efna1	37	BP	hypoxia < normoxia rat FC>2	clusterProfiler
GO:0032354	response to follicle-stimulating hormone	5/449	5423-08-01	0.000172721	0.00237245	0.00181032	Egr1/Serpine1/Asns/Por/Tgfbr3	5	BP	hypoxia < normoxia rat FC>2	clusterProfiler
GO:0031399	regulation of protein modification process	73/449	590/5423	0.000186512	0.00255276	0.00194792	LOC100909712/Ccnl1/Ccna2/Klf4/Phb2/Dusp1/Ddit4/Cry2/Ppp1r15a/Dusp5/Agt/Egr1/Jun/Magi3/Nifk/Trib3/Sdc4/Gadd45a/Ccnb1/Il6st/Hmgcr/Vldlr/Tgfb3/Per1/Aimp2/Spry4/Arrdc4/Dusp16/Gadd45b/Fam20a/Bcl6/Tnk2/Ell/Sh3rf1/RGD1306091/Cnksr3/Blm/Arrdc3/Rictor/Fnip2/Bcar3/Paxip1/Kdm3a/Map3k6/Trib2/Lpin1/Fem1b/Sppl3/Ppil4/Ppme1/Tollip/Rassf1/Gpd1l/Map3k5/Thbs1/Xdh/Fbxo31/Bmp10/Rassf5/Cxcr4/Ctgf/Hyal2/Cdc20/Prkab2/T…	73	BP	hypoxia < normoxia rat FC>2	clusterProfiler
GO:0009126	purine nucleoside monophosphate metabolic process	17/449	79/5423	0.000191517	0.00259358	0.00197906	Nt5c2/Ddit4/Ldha/Myc/Slc25a25/Stat3/Atp1b1/Pfkl/Ppara/Ppif/Galk1/Gart/Ak4/Gpi/Ier3/Gmps/Slc25a33	17	BP	hypoxia < normoxia rat FC>2	clusterProfiler
GO:0009167	purine ribonucleoside monophosphate metabolic process	17/449	79/5423	0.000191517	0.00259358	0.00197906	Nt5c2/Ddit4/Ldha/Myc/Slc25a25/Stat3/Atp1b1/Pfkl/Ppara/Ppif/Galk1/Gart/Ak4/Gpi/Ier3/Gmps/Slc25a33	17	BP	hypoxia < normoxia rat FC>2	clusterProfiler
GO:0031960	response to corticosteroid	17/449	79/5423	0.000191517	0.00259358	0.00197906	Dusp1/Ptpru/Klf9/Got1/Junb/Serpine1/Agxt/Adm/Igfbp2/Ctsl/Fos/Cps1/Ctgf/Birc5/Fabp4/Serpina7/Socs3	17	BP	hypoxia < normoxia rat FC>2	clusterProfiler
GO:0010466	negative regulation of peptidase activity	15/449	65/5423	0.000200828	0.00271012	0.00206799	Klf4/Agt/Serpine1/Bcl2l1/Timp3/Gpi/Por/Nle1/Sh3rf1/Thbs1/Birc5/Pttg1/Nr4a1/Serpina7/Dpep1	15	BP	hypoxia < normoxia rat FC>2	clusterProfiler
GO:0009132	nucleoside diphosphate metabolic process	10/449	33/5423	0.000221867	0.00298357	0.00227665	Ddit4/Ldha/Myc/Stat3/Pfkl/Ppara/Galk1/Ak4/Gpi/Ier3	10	BP	hypoxia < normoxia rat FC>2	clusterProfiler
GO:0009991	response to extracellular stimulus	46/449	329/5423	0.000223686	0.00299754	0.00228731	Ppp1r15a/Egr1/Hmox1/Jun/Ldha/Serpine1/Slc25a25/Slc2a1/Glul/Adm/Apoa4/Il6st/Timp3/Asns/Atp1b1/Igfbp2/Hmgcr/Vldlr/Ctsl/Ppara/Emc6/Chsy1/Por/Slc1a3/Gpam/Stom/Tp53inp1/Plod2/Cpeb4/Slc1a4/Noct/Fos/Myom1/Lmcd1/Cps1/Mybbp1a/Capn10/Tfrc/Dhodh/Adamts1/Zfp36/Pdk2/Serpina7/Klf10/Pdk4/Socs3	46	BP	hypoxia < normoxia rat FC>2	clusterProfiler
GO:0034284	response to monosaccharide	20/449	103/5423	0.000237066	0.00316582	0.00241572	Txnip/Eif2b3/Egr1/Gja1/Ldha/Serpine1/Glul/Nr1d1/Gys2/Hmgcr/Ctsl/Pfkl/Irs2/Gpam/Thbs1/Capn10/Ctgf/Birc5/Pim3/Eif2b2	20	BP	hypoxia < normoxia rat FC>2	clusterProfiler
GO:0023014	signal transduction by protein phosphorylation	36/449	238/5423	0.000238776	0.00317762	0.00242472	Klf4/Phb2/Dusp1/Dusp5/Agt/Jun/Myc/Magi3/Trib3/Gadd45a/Hmgcr/Tgfb3/Per1/Mapkapk2/Spry4/Dusp16/Gadd45b/Sh3rf1/RGD1306091/Cnksr3/Map3k6/Trib2/Map3k5/Thbs1/Xdh/Bmp10/Mapk6/Ctgf/Hyal2/Trib1/Cyr61/Hipk3/Ackr3/Rgs2/Ece1/Efna1	36	BP	hypoxia < normoxia rat FC>2	clusterProfiler
GO:0043408	regulation of MAPK cascade	33/449	212/5423	0.000253036	0.00335578	0.00256067	Klf4/Phb2/Dusp1/Dusp5/Agt/Jun/Magi3/Trib3/Gadd45a/Hmgcr/Tgfb3/Per1/Spry4/Dusp16/Gadd45b/Sh3rf1/RGD1306091/Cnksr3/Map3k6/Trib2/Map3k5/Thbs1/Xdh/Bmp10/Ctgf/Hyal2/Trib1/Cyr61/Hipk3/Ackr3/Rgs2/Ece1/Efna1	33	BP	hypoxia < normoxia rat FC>2	clusterProfiler
GO:0051252	regulation of RNA metabolic process	113/449	1016/5423	0.000257926	0.00340888	0.00260119	LOC100360552/Otulin/LOC100909712/Mtfr2/Ccnl1/Cited2/Ccna2/Klf4/Nfil3/Phb2/Apbb3/Txnip/Klf9/Cry2/Ppp1r15a/Trak2/Dusp5/Jmjd1c/Agt/Cebpb/Dbp/Egr1/Hmox1/Jun/Junb/Jund/Myc/Trib3/Mafk/Stat3/Ccnb1/Nr1d1/Thrsp/Ptgis/Id2/Vldlr/Tgfb3/Ppara/Cenpf/Per1/Tnfaip1/Gnl3/Srfbp1/Erf/Bclaf1/Pprc1/Epas1/Ifrd1/Ino80/Tgfbr3/Hivep2/Tp53inp1/Kdm4c/Rora/Bcl6/Nfkbiz/Ets2/Snapc2/Atf6/Hnrnpdl/Pspc1/Zmym5/Klf2/Ell/Zfp367/Abli…	113	BP	hypoxia < normoxia rat FC>2	clusterProfiler
GO:0046128	purine ribonucleoside metabolic process	19/449	96/5423	0.000261294	0.00344157	0.00262613	Nt5c2/Ddit4/Ldha/Myc/Slc25a25/Stat3/Mat1a/Atp1b1/Hmgcr/Pfkl/Ppara/Ppif/Galk1/Ak4/Gpi/Ier3/Gmps/Ppcs/Slc25a33	19	BP	hypoxia < normoxia rat FC>2	clusterProfiler
GO:0042752	regulation of circadian rhythm	11/449	40/5423	0.000280792	0.00368575	0.00281246	Cry2/Nr1d1/Id2/Ppara/Per1/Rora/Pspc1/Noct/Hnrnpd/Bhlhe40/Klf10	11	BP	hypoxia < normoxia rat FC>2	clusterProfiler
GO:0048870	cell motility	51/449	380/5423	0.000284228	0.00370556	0.00282757	Cited2/Klf4/Ptpru/Lamc1/Lama5/Ddit4/Agt/Egr1/B4galt1/Gja1/Jun/Myc/Egfl7/Serpine1/Sdc4/PVR/Stat3/Il6st/Hbegf/F3/Tnfaip1/Irs2/Zfand5/Tgfbr3/Tp53inp1/Zap70/Gna13/Epb4.1l5/Spata13/Kif20b/Paxip1/Sun2/Peak1/Alkbh1/Thbs1/Fbxo31/Atoh8/Bmp10/Cxcr4/Ctgf/Hyal2/Zfp703/Asap3/Trip6/Foxf1/Mcam/Trib1/Nr4a1/Cyr61/Dpep1/Efna1	51	BP	hypoxia < normoxia rat FC>2	clusterProfiler
GO:0051674	localization of cell	51/449	380/5423	0.000284228	0.00370556	0.00282757	Cited2/Klf4/Ptpru/Lamc1/Lama5/Ddit4/Agt/Egr1/B4galt1/Gja1/Jun/Myc/Egfl7/Serpine1/Sdc4/PVR/Stat3/Il6st/Hbegf/F3/Tnfaip1/Irs2/Zfand5/Tgfbr3/Tp53inp1/Zap70/Gna13/Epb4.1l5/Spata13/Kif20b/Paxip1/Sun2/Peak1/Alkbh1/Thbs1/Fbxo31/Atoh8/Bmp10/Cxcr4/Ctgf/Hyal2/Zfp703/Asap3/Trip6/Foxf1/Mcam/Trib1/Nr4a1/Cyr61/Dpep1/Efna1	51	BP	hypoxia < normoxia rat FC>2	clusterProfiler
GO:0048598	embryonic morphogenesis	29/449	179/5423	0.000300903	0.00389654	0.0029733	LOC100360552/Cited2/Klf4/Dusp1/Lama5/Dusp5/Gja1/Myc/Sdc4/Adm/Id2/Tgfb3/Aldh1a3/Erf/Gpi/Zfp36l1/Ets2/Epb4.1l5/Col4a2/Kif20b/Chd7/Tgif1/Lmo4/Atoh8/Foxf1/Cyr61/Socs3/Ece1/Efna1	29	BP	hypoxia < normoxia rat FC>2	clusterProfiler
GO:0097305	response to alcohol	29/449	179/5423	0.000300903	0.00389654	0.0029733	Ccna2/Klf4/Dusp1/Txnip/Klf9/Egr1/Junb/Myc/Serpine1/Bcl2l1/Stat3/F3/Igfbp2/Hmgcr/Tp53inp1/Rora/Klf2/Fos/Gjb2/Thbs1/Cps1/Cdk1/Ctgf/Birc5/Zfp703/Adamts1/Hnrnpd/Serpina7/Socs3	29	BP	hypoxia < normoxia rat FC>2	clusterProfiler
GO:0009790	embryo development	48/449	353/5423	0.000318224	0.00410267	0.00313059	LOC100360552/Cited2/Klf4/Dusp1/Lama5/Dusp5/Cebpb/Gja1/Junb/Myc/Sdc4/Bcl2l1/Adm/Ccnb1/Pcsk6/Id2/Atp1b1/Tgfb3/Aldh1a3/Rpa1/Erf/Gpi/Zfp36l1/Zfand5/Epas1/Tgfbr3/Kdm4c/Nle1/Gna13/Ets2/Epb4.1l5/Klf2/Ell/Col4a2/Kif20b/Noct/Chd7/Tgif1/Lmo4/Alkbh1/Mtss1/Maff/Atoh8/Foxf1/Cyr61/Socs3/Ece1/Efna1	48	BP	hypoxia < normoxia rat FC>2	clusterProfiler
GO:0051591	response to cAMP	12/449	47/5423	0.000320021	0.00410267	0.00313059	Dusp1/Egr1/Jun/Junb/Jund/Ldha/Serpine1/Agxt/Per1/Fos/Cps1/Thbd	12	BP	hypoxia < normoxia rat FC>2	clusterProfiler
GO:1900542	regulation of purine nucleotide metabolic process	12/449	47/5423	0.000320021	0.00410267	0.00313059	Ddit4/Palm/Myc/Adm/Stat3/Ppara/Ppif/Ier3/Thbs1/Slc25a33/Akap12/Ece1	12	BP	hypoxia < normoxia rat FC>2	clusterProfiler
GO:0071277	cellular response to calcium ion	6/449	13/5423	0.000323037	0.00412757	0.00314959	Jun/Junb/Jund/Ppif/Fos/Dpep1	6	BP	hypoxia < normoxia rat FC>2	clusterProfiler
GO:0051384	response to glucocorticoid	16/449	75/5423	0.000326871	0.00416273	0.00317642	Dusp1/Ptpru/Klf9/Got1/Junb/Serpine1/Agxt/Adm/Igfbp2/Ctsl/Fos/Cps1/Birc5/Fabp4/Serpina7/Socs3	16	BP	hypoxia < normoxia rat FC>2	clusterProfiler
GO:0040012	regulation of locomotion	38/449	260/5423	0.000328482	0.00416944	0.00318154	Cited2/Klf4/Ptpru/Lama5/Agt/Egr1/Jun/Myc/Egfl7/Serpine1/Sdc4/Stat3/Il6st/Hbegf/F3/Irs2/Tgfbr3/Tp53inp1/Gna13/Epb4.1l5/Spata13/Kif20b/Arrdc3/Sun2/Thbs1/Fbxo31/Atoh8/Bmp10/Cxcr4/Hyal2/Zfp703/Trip6/Foxf1/Mcam/Trib1/Cyr61/Dpep1/Efna1	38	BP	hypoxia < normoxia rat FC>2	clusterProfiler
GO:1903035	negative regulation of response to wounding	13/449	54/5423	0.000340855	0.00431226	0.00329052	Otulin/Gja1/Serpine1/Ptgis/Hmgcr/Ier3/Rora/Uaca/Thbs1/Foxf1/Zfp36/Thbd/Socs3	13	BP	hypoxia < normoxia rat FC>2	clusterProfiler
GO:0042278	purine nucleoside metabolic process	19/449	98/5423	0.000344939	0.00434962	0.00331903	Nt5c2/Ddit4/Ldha/Myc/Slc25a25/Stat3/Mat1a/Atp1b1/Hmgcr/Pfkl/Ppara/Ppif/Galk1/Ak4/Gpi/Ier3/Gmps/Ppcs/Slc25a33	19	BP	hypoxia < normoxia rat FC>2	clusterProfiler
GO:0044262	cellular carbohydrate metabolic process	22/449	122/5423	0.000355144	0.00446368	0.00340606	Ddit4/B4galt1/Got1/Myc/Gpd2/Stat3/Il6st/Nr1d1/Gys2/Pfkl/Ppara/Impa2/Galk1/Irs2/Ier3/Rora/Ppp1r3c/Midn/Cps1/Gys1/Pdk2/Pdk4	22	BP	hypoxia < normoxia rat FC>2	clusterProfiler
GO:0006595	polyamine metabolic process	5/449	5423-09-01	0.00036224	0.00453802	0.00346279	Odc1/Paox/Sat1/Azin2/Azin1	5	BP	hypoxia < normoxia rat FC>2	clusterProfiler
GO:0046939	nucleotide phosphorylation	9/449	29/5423	0.000376114	0.00469653	0.00358375	Ddit4/Myc/Stat3/Pfkl/Ppara/Galk1/Ak4/Gpi/Ier3	9	BP	hypoxia < normoxia rat FC>2	clusterProfiler
GO:0045598	regulation of fat cell differentiation	10/449	35/5423	0.00037838	0.00470955	0.00359368	Cebpb/Trib3/Nr1d1/Id2/Rora/Noct/Asxl1/Zc3h12a/Trib2/Lpin1	10	BP	hypoxia < normoxia rat FC>2	clusterProfiler
GO:0032787	monocarboxylic acid metabolic process	32/449	208/5423	0.000389188	0.00482845	0.0036844	Ddit4/Ero1a/Agt/Ldha/Ldhb/Myc/Trib3/Agxt/Apoa4/Stat3/Nr1d1/Ptgis/Pfkl/Ppara/Aldh1a3/Galk1/Vnn1/Gpi/Irs2/Ier3/Por/Slc1a3/Gpam/Crat/Lpin1/Lpin2/Egln3/Ech1/Prkab2/Fabp4/Pdk2/Pdk4	32	BP	hypoxia < normoxia rat FC>2	clusterProfiler
GO:0006357	regulation of transcription from RNA polymerase II promoter	71/449	584/5423	0.000394491	0.00487334	0.00371866	Cited2/Klf4/Nfil3/Txnip/Klf9/Cry2/Ppp1r15a/Trak2/Cebpb/Dbp/Egr1/Hmox1/Jun/Junb/Jund/Myc/Trib3/Stat3/Nr1d1/Id2/Vldlr/Tgfb3/Ppara/Per1/Gnl3/Erf/Pprc1/Epas1/Ifrd1/Ino80/Tgfbr3/Kdm4c/Rora/Bcl6/Nfkbiz/Ets2/Atf6/Zmym5/Klf2/Ell/Zfp367/Ablim3/Fnip2/Asxl1/Paxip1/Kdm3a/Msc/Foxj3/Lpin1/Klf11/Fos/Gtf2f1/Lpin2/Tgif1/Med13l/Ppil4/Lmo4/Stat6/Csrnp1/Lmcd1/Yeats2/Bmp10/Zfp292/Hyal2/Foxf1/Zfp770/Nr4a1/Zfp36/Bhlhe4…	71	BP	hypoxia < normoxia rat FC>2	clusterProfiler
GO:0071456	cellular response to hypoxia	12/449	48/5423	0.000395341	0.00487334	0.00371866	Cited2/Ccna2/Egr1/Hmox1/Serpine1/Ccnb1/Ptgis/Vldlr/Epas1/Ndrg1/Rora/Bnip3	12	BP	hypoxia < normoxia rat FC>2	clusterProfiler
GO:1901566	organonitrogen compound biosynthetic process	56/449	434/5423	0.000397863	0.00488875	0.00373042	Rbm3/Dars/Fabp5/Palm/Ppp1r15a/Eif2b3/Got1/Myc/Odc1/Agxt/Glul/Vars/Adm/Stat3/Mat1a/Asns/Per1/Umps/Gart/Aimp2/Ak4/Gch1/Chsy1/Zfp36l1/Paox/Eif1ad/Psat1/Enc1/Slc1a3/Gmps/Ppcs/Shmt2/Cpeb4/Samd4a/Dapk1/Chpf/Sgms1/Eif3d/Ctif/Azin2/Thbs1/Cps1/Azin1/Adcy10/Qtrt1/B4galnt1/Dhodh/Mthfd2/Hnrnpd/Zfp36/Cirbp/Akap12/Cyr61/Eif2b2/Rgs2/Ece1	56	BP	hypoxia < normoxia rat FC>2	clusterProfiler
GO:0001890	placenta development	14/449	62/5423	0.000414488	0.00505463	0.00385699	Cited2/Cebpb/Junb/Serpine1/Adm/Ptgis/Ctsl/Erf/Zfp36l1/Epas1/Alkbh1/Gjb2/Cyr61/Socs3	14	BP	hypoxia < normoxia rat FC>2	clusterProfiler
GO:0007167	enzyme linked receptor protein signaling pathway	38/449	263/5423	0.000414965	0.00505463	0.00385699	Cited2/Txnip/Ddit4/Agt/Egr1/Jun/Stat3/Il6st/Hbegf/F3/Igfbp2/Igfbp1/Tgfb3/Mapkapk2/Cidea/Irs2/Zfand5/Tgfbr3/Zap70/Baiap2l1/Dact2/Tiparp/Lrig2/Fos/Tgif1/Csrnp1/Thbs1/Xdh/Atoh8/Bmp10/Ctgf/Zfp703/Pdk2/Cyr61/Ltbp3/Pdk4/Socs3/Efna1	38	BP	hypoxia < normoxia rat FC>2	clusterProfiler
GO:0019318	hexose metabolic process	17/449	84/5423	0.000415305	0.00505463	0.00385699	Fabp5/B4galt1/Ldha/Myc/Gpd2/Nr1d1/Igfbp1/Ppara/Galk1/Gpi/Irs2/Pmm1/Rora/Ppp1r3c/Midn/Pdk2/Pdk4	17	BP	hypoxia < normoxia rat FC>2	clusterProfiler
GO:0031667	response to nutrient levels	44/449	319/5423	0.000416773	0.00505649	0.00385842	Ppp1r15a/Egr1/Hmox1/Jun/Ldha/Serpine1/Slc25a25/Slc2a1/Glul/Adm/Apoa4/Il6st/Timp3/Asns/Atp1b1/Igfbp2/Hmgcr/Vldlr/Ctsl/Ppara/Emc6/Chsy1/Por/Slc1a3/Gpam/Stom/Tp53inp1/Plod2/Cpeb4/Slc1a4/Myom1/Lmcd1/Cps1/Mybbp1a/Capn10/Tfrc/Dhodh/Adamts1/Zfp36/Pdk2/Serpina7/Klf10/Pdk4/Socs3	44	BP	hypoxia < normoxia rat FC>2	clusterProfiler
GO:0035295	tube development	34/449	227/5423	0.000428574	0.00518333	0.0039552	Cited2/Phb2/Lama5/Agt/B4galt1/Gja1/Myc/Sdc4/Adm/Ccnb1/Id2/Tgfb3/Aimp2/Insc/Zfp36l1/Epas1/Gna13/Epb4.1l5/Klf2/Dact2/Kif20b/Asxl1/Chd7/Tgif1/Jmjd6/Lmo4/Mtss1/Notch4/Cps1/Atoh8/Cxcr4/Ctgf/Foxf1/Ltbp3	34	BP	hypoxia < normoxia rat FC>2	clusterProfiler
GO:1902531	regulation of intracellular signal transduction	62/449	495/5423	0.000434266	0.0052357	0.00399516	Klf4/Phb2/Dusp1/Ddit4/Dusp5/Agt/Gja1/Hmox1/Jun/Magi3/Trib3/Bcl2l1/Gadd45a/Il6st/Hbegf/F3/Hmgcr/Tgfb3/Ppif/Per1/Tnfaip1/Vnn1/Spry4/Sipa1l3/Bclaf1/Dusp16/Gadd45b/Rora/Zap70/Bcl6/Gpat3/Spata13/Sh3rf1/RGD1306091/Cnksr3/Rictor/Psd4/Map3k6/Trib2/Uaca/Sppl3/Gpd1l/Map3k5/Thbs1/Mib2/Lmcd1/Xdh/Bmp10/Ctgf/Hyal2/Hpse/Trip6/Trib1/Slc20a1/Akap12/Cyr61/Hipk3/Ackr3/Rgs2/Socs3/Ece1/Efna1	62	BP	hypoxia < normoxia rat FC>2	clusterProfiler
GO:0051253	negative regulation of RNA metabolic process	54/449	416/5423	0.000437991	0.00526411	0.00401684	Otulin/Mtfr2/Cited2/Klf4/Nfil3/Phb2/Txnip/Cry2/Ppp1r15a/Dusp5/Cebpb/Egr1/Hmox1/Jun/Junb/Jund/Myc/Trib3/Nr1d1/Ptgis/Id2/Vldlr/Ppara/Cenpf/Per1/Erf/Bclaf1/Epas1/Bcl6/Ets2/Pspc1/Fnip2/Asxl1/Msc/Zc3h12a/Lpin1/Klf11/Foxn3/Nab2/Tgif1/Stat6/Lmcd1/Yeats2/Atoh8/Mybbp1a/Birc5/Zfp703/Foxf1/Trib1/Zfp36/Bhlhe40/Fabp4/Klf10/Efna1	54	BP	hypoxia < normoxia rat FC>2	clusterProfiler
GO:0080134	regulation of response to stress	56/449	436/5423	0.000447657	0.00536351	0.00409269	Otulin/Mtfr2/Klf4/Ppp1r15a/Agt/Gja1/Myc/Magi3/Serpine1/Bcl2l1/PVR/Gadd45a/Nr1d1/Hbegf/Ptgis/Atp1b1/Hmgcr/Per1/Mapkapk2/Vnn1/Gch1/Bclaf1/Ier3/Ube2g2/Slc1a3/Stom/Edem1/Gadd45b/Rora/Plod2/Alkbh5/Bcl6/Slc1a4/Sh3rf1/Rictor/Uaca/Fem1b/Myom1/Mtss1/Map3k5/Thbs1/Lmcd1/Xdh/Bmp10/Ctgf/Hyal2/Hpse/Slc7a2/Foxf1/Zfp36/Fabp4/Thbd/Hipk3/Ackr3/Pdk4/Socs3	56	BP	hypoxia < normoxia rat FC>2	clusterProfiler
GO:0044275	cellular carbohydrate catabolic process	8/449	24/5423	0.000464532	0.00554841	0.00423378	Ddit4/Myc/Gpd2/Stat3/Ppara/Ier3/Ppp1r3c/Cps1	8	BP	hypoxia < normoxia rat FC>2	clusterProfiler
GO:0001932	regulation of protein phosphorylation	55/449	427/5423	0.000470253	0.00559936	0.00427266	LOC100909712/Ccnl1/Ccna2/Klf4/Phb2/Dusp1/Ddit4/Ppp1r15a/Dusp5/Agt/Jun/Magi3/Trib3/Sdc4/Gadd45a/Ccnb1/Il6st/Hmgcr/Vldlr/Tgfb3/Per1/Spry4/Dusp16/Gadd45b/Fam20a/Tnk2/Sh3rf1/RGD1306091/Cnksr3/Blm/Rictor/Fnip2/Bcar3/Map3k6/Trib2/Ppil4/Gpd1l/Map3k5/Thbs1/Xdh/Fbxo31/Bmp10/Cxcr4/Ctgf/Hyal2/Prkab2/Trib1/Fabp4/Cyr61/Hipk3/Ackr3/Rgs2/Socs3/Ece1/Efna1	55	BP	hypoxia < normoxia rat FC>2	clusterProfiler
GO:0008016	regulation of heart contraction	10/449	36/5423	0.000485863	0.00576737	0.00440086	Agt/Gja1/Adm/Hbegf/Atp1b1/Epas1/Gpd1l/Bmp10/Ctgf/Rgs2	10	BP	hypoxia < normoxia rat FC>2	clusterProfiler
GO:1903522	regulation of blood circulation	13/449	56/5423	0.000498706	0.00590161	0.00450329	Agt/Gja1/Adm/Hbegf/Atp1b1/Hmgcr/Epas1/Gpd1l/Cps1/Bmp10/Ctgf/Rgs2/Ece1	13	BP	hypoxia < normoxia rat FC>2	clusterProfiler
GO:0051346	negative regulation of hydrolase activity	21/449	117/5423	0.000513842	0.00602571	0.00459799	Klf4/Cry2/Ppp1r15a/Agt/Nifk/Serpine1/Bcl2l1/Timp3/Ppif/Gpi/Por/Nle1/Ell/Sh3rf1/Thbs1/Birc5/Pttg1/Nr4a1/Serpina7/Rgs2/Dpep1	21	BP	hypoxia < normoxia rat FC>2	clusterProfiler
GO:1901605	alpha-amino acid metabolic process	21/449	117/5423	0.000513842	0.00602571	0.00459799	Ero1a/Got1/Odc1/Agxt/Glul/Asns/Gart/Gch1/Psat1/Slc1a3/Gmps/Aass/Shmt2/Gldc/Azin2/Cps1/Egln3/Azin1/Mthfd2/Gpt/Dpep1	21	BP	hypoxia < normoxia rat FC>2	clusterProfiler
GO:0009416	response to light stimulus	19/449	101/5423	0.000513893	0.00602571	0.00459799	Dusp1/Cry2/Ppp1r15a/Cdc25a/Junb/Jund/Myc/Id2/Asns/Hmgcr/Per1/Slc1a3/Ino80/Tp53inp1/Fos/Uaca/Hyal2/Bhlhe40/Cirbp	19	BP	hypoxia < normoxia rat FC>2	clusterProfiler
GO:0034103	regulation of tissue remodeling	7/449	19/5423	0.000532109	0.00622034	0.00474651	Agt/B4galt1/Gja1/Suco/Tfrc/Ltbp3/Pdk4	7	BP	hypoxia < normoxia rat FC>2	clusterProfiler
GO:0006468	protein phosphorylation	70/449	580/5423	0.000539754	0.00629059	0.00480011	LOC100909712/Csnk1a1/Ccnl1/Ccna2/Klf4/Phb2/Dusp1/Ddit4/Stk17b/Ppp1r15a/Dusp5/Agt/Jun/Myc/Magi3/Trib3/Sdc4/Gadd45a/Ccnb1/Il6st/Hmgcr/Vldlr/Tgfb3/Per1/Mapkapk2/Spry4/Tgfbr3/Dusp16/Gadd45b/Zap70/Fam20a/Tnk2/Sh3rf1/Dapk1/RGD1306091/Cnksr3/Blm/Wee1/Rictor/Fnip2/Bcar3/Map3k6/Trib2/Peak1/Tbrg4/Ppil4/Gpd1l/Map3k5/Thbs1/Xdh/Bmp10/Cdk1/Mapk6/Cxcr4/Ctgf/Birc5/Hyal2/Pim3/Prkab2/Trib1/Fabp4/Pdk2/Cyr61/Hipk3/A…	70	BP	hypoxia < normoxia rat FC>2	clusterProfiler
GO:0006366	transcription from RNA polymerase II promoter	72/449	602/5423	0.000581933	0.00676167	0.00515958	Cited2/Klf4/Nfil3/Txnip/Klf9/Cry2/Ppp1r15a/Trak2/Cebpb/Dbp/Egr1/Hmox1/Jun/Junb/Jund/Myc/Scaf8/Trib3/Stat3/Nr1d1/Id2/Vldlr/Tgfb3/Ppara/Per1/Gnl3/Erf/Pprc1/Epas1/Ifrd1/Ino80/Tgfbr3/Kdm4c/Rora/Bcl6/Nfkbiz/Ets2/Atf6/Zmym5/Klf2/Ell/Zfp367/Ablim3/Ell2/Fnip2/Asxl1/Paxip1/Kdm3a/Msc/Foxj3/Lpin1/Klf11/Fos/Gtf2f1/Lpin2/Tgif1/Med13l/Lmo4/Stat6/Csrnp1/Lmcd1/Yeats2/Bmp10/Zfp292/Hyal2/Foxf1/Zfp770/Nr4a1/Zfp36/B…	72	BP	hypoxia < normoxia rat FC>2	clusterProfiler
GO:0030879	mammary gland development	13/449	57/5423	0.000598429	0.00683637	0.00521658	Phb2/Cebpb/B4galt1/Id2/Tgfb3/Umps/Irs2/Stat6/Notch4/Xdh/Dhodh/Zfp703/Foxf1	13	BP	hypoxia < normoxia rat FC>2	clusterProfiler
GO:1901342	regulation of vasculature development	16/449	79/5423	0.000605065	0.00683637	0.00521658	Klf4/Ppp1r15a/Agt/Egr1/Hmox1/Serpine1/Adm/Ptgis/F3/Col4a2/Notch4/Thbs1/Xdh/Rhob/Cyr61/Efna1	16	BP	hypoxia < normoxia rat FC>2	clusterProfiler
GO:0048732	gland development	27/449	169/5423	0.000606448	0.00683637	0.00521658	Cited2/Phb2/Lama5/Cebpb/Dbp/B4galt1/Jun/Myc/Id2/Asns/Tgfb3/Aldh1a3/Umps/Mki67/Ak4/Irs2/Tgfbr3/Fem1b/Lmo4/Stat6/Notch4/Xdh/Cps1/Dhodh/Zfp703/Foxf1/Hnrnpd	27	BP	hypoxia < normoxia rat FC>2	clusterProfiler
GO:0002544	chronic inflammatory response	4/449	5423-06-01	0.000607915	0.00683637	0.00521658	Cebpb/Gja1/Vnn1/Thbs1	4	BP	hypoxia < normoxia rat FC>2	clusterProfiler
GO:0006596	polyamine biosynthetic process	4/449	5423-06-01	0.000607915	0.00683637	0.00521658	Odc1/Paox/Azin2/Azin1	4	BP	hypoxia < normoxia rat FC>2	clusterProfiler
GO:0009309	amine biosynthetic process	4/449	5423-06-01	0.000607915	0.00683637	0.00521658	Odc1/Paox/Azin2/Azin1	4	BP	hypoxia < normoxia rat FC>2	clusterProfiler
GO:0042401	cellular biogenic amine biosynthetic process	4/449	5423-06-01	0.000607915	0.00683637	0.00521658	Odc1/Paox/Azin2/Azin1	4	BP	hypoxia < normoxia rat FC>2	clusterProfiler
GO:0045978	negative regulation of nucleoside metabolic process	4/449	5423-06-01	0.000607915	0.00683637	0.00521658	Ddit4/Stat3/Ppif/Ier3	4	BP	hypoxia < normoxia rat FC>2	clusterProfiler
GO:0048265	response to pain	4/449	5423-06-01	0.000607915	0.00683637	0.00521658	Gja4/Gch1/Vwa1/Thbs1	4	BP	hypoxia < normoxia rat FC>2	clusterProfiler
GO:0060644	mammary gland epithelial cell differentiation	4/449	5423-06-01	0.000607915	0.00683637	0.00521658	Cebpb/Id2/Zfp703/Foxf1	4	BP	hypoxia < normoxia rat FC>2	clusterProfiler
GO:1903579	negative regulation of ATP metabolic process	4/449	5423-06-01	0.000607915	0.00683637	0.00521658	Ddit4/Stat3/Ppif/Ier3	4	BP	hypoxia < normoxia rat FC>2	clusterProfiler
GO:0042311	vasodilation	8/449	25/5423	0.000634404	0.00711347	0.00542802	Agt/Gja1/Adm/Hmgcr/Gch1/Cps1/Rgs2/Ece1	8	BP	hypoxia < normoxia rat FC>2	clusterProfiler
GO:0043009	chordate embryonic development	35/449	241/5423	0.000636498	0.0071162	0.0054301	Cited2/Cebpb/Gja1/Junb/Myc/Sdc4/Bcl2l1/Adm/Ccnb1/Atp1b1/Tgfb3/Rpa1/Erf/Gpi/Zfp36l1/Zfand5/Epas1/Tgfbr3/Kdm4c/Nle1/Gna13/Epb4.1l5/Klf2/Ell/Kif20b/Chd7/Tgif1/Lmo4/Alkbh1/Mtss1/Maff/Foxf1/Cyr61/Socs3/Ece1	35	BP	hypoxia < normoxia rat FC>2	clusterProfiler
GO:0032922	circadian regulation of gene expression	9/449	31/5423	0.000651957	0.0072679	0.00554586	Cry2/Nr1d1/Id2/Ppara/Per1/Rora/Noct/Mybbp1a/Bhlhe40	9	BP	hypoxia < normoxia rat FC>2	clusterProfiler
GO:0005975	carbohydrate metabolic process	37/449	260/5423	0.000664876	0.00737587	0.00562825	Fabp5/Ddit4/Trak2/B4galt1/Got1/Ldha/Ldhb/Myc/Gpd2/Stat3/Il6st/St8sia1/Nr1d1/Gys2/Igfbp1/Pfkl/Ppara/Impa2/Galk1/Gpi/Irs2/Ier3/Ube2g2/Edem1/Pmm1/Rora/Ppp1r3c/Tiparp/Midn/Gpd1l/Cps1/Hyal2/Hpse/B4galnt1/Gys1/Pdk2/Pdk4	37	BP	hypoxia < normoxia rat FC>2	clusterProfiler
GO:0051247	positive regulation of protein metabolic process	63/449	513/5423	0.000665478	0.00737587	0.00562825	LOC100361444/Rbm3/Klf4/Phb2/Ppp1r15a/Cblb/Agt/Gja1/Jun/Myc/Magi3/Trib3/Sdc4/Gadd45a/Ccnb1/Il6st/F3/Hmgcr/Vldlr/Tgfb3/Aimp2/Mapkapk2/Arrdc4/Ier3/Edem1/Gadd45b/Fam20a/Bcl6/Tnk2/Samd4a/Klf2/Dapk1/RGD1306091/Arrdc3/Rictor/Tiparp/Fnip2/Bcar3/Paxip1/Map3k6/Trib2/Lpin1/Uaca/Zfand2a/Sppl3/Tollip/Rassf1/Map3k5/Thbs1/Xdh/Bmp10/Rassf5/Egln3/Cxcr4/Ctgf/Cdc20/Trib1/Hnrnpd/Soat1/Cirbp/Cyr61/Ackr3/Efna1	63	BP	hypoxia < normoxia rat FC>2	clusterProfiler
GO:0010817	regulation of hormone levels	23/449	136/5423	0.000680093	0.00751037	0.00573088	Slc16a10/Cry2/Agt/Gja1/Glul/Adm/Il6st/Nr1d1/Pcsk6/Hmgcr/Pfkl/Aldh1a3/Irs2/Por/Tiparp/Chd7/Midn/Capn10/Birc5/Pim3/Ica1/Serpina7/Ece1	23	BP	hypoxia < normoxia rat FC>2	clusterProfiler
GO:0071345	cellular response to cytokine stimulus	25/449	153/5423	0.000683471	0.00751037	0.00573088	Nfil3/Il1r2/Egr1/Myc/Serpine1/Stat3/Il6st/Ptgis/F3/Vldlr/Ube2g2/Rora/Il17rb/Klf2/Dapk1/Tnfrsf21/Sgms1/Stat6/Thbs1/Cxcr4/Birc5/Hyal2/Foxf1/Ackr3/Socs3	25	BP	hypoxia < normoxia rat FC>2	clusterProfiler
GO:0071900	regulation of protein serine/threonine kinase activity	25/449	153/5423	0.000683471	0.00751037	0.00573088	LOC100909712/Ccnl1/Ccna2/Dusp1/Dusp5/Agt/Magi3/Trib3/Gadd45a/Hmgcr/Tgfb3/Spry4/Dusp16/Gadd45b/Fam20a/Blm/Trib2/Map3k5/Thbs1/Fbxo31/Hyal2/Trib1/Hipk3/Rgs2/Efna1	25	BP	hypoxia < normoxia rat FC>2	clusterProfiler
GO:0002274	myeloid leukocyte activation	11/449	44/5423	0.000687689	0.00751379	0.00573349	Hmox1/Jun/Serpine1/Ndrg1/Rora/Jmjd6/Thbs1/Cxcr4/Hyal2/Slc7a2/Foxf1	11	BP	hypoxia < normoxia rat FC>2	clusterProfiler
GO:0031100	organ regeneration	11/449	44/5423	0.000687689	0.00751379	0.00573349	Ccna2/Ptpru/Cebpb/Myc/Adm/Mki67/Tgfbr3/Nnmt/Lpin1/Cdk1/Socs3	11	BP	hypoxia < normoxia rat FC>2	clusterProfiler
GO:0014074	response to purine-containing compound	14/449	65/5423	0.000690344	0.00752142	0.00573931	Dusp1/Ppp1r15a/Egr1/Jun/Junb/Jund/Ldha/Serpine1/Agxt/Per1/Fos/Cps1/Dhodh/Thbd	14	BP	hypoxia < normoxia rat FC>2	clusterProfiler
GO:0005996	monosaccharide metabolic process	17/449	88/5423	0.000731013	0.00794202	0.00606026	Fabp5/B4galt1/Ldha/Myc/Gpd2/Nr1d1/Igfbp1/Ppara/Galk1/Gpi/Irs2/Pmm1/Rora/Ppp1r3c/Midn/Pdk2/Pdk4	17	BP	hypoxia < normoxia rat FC>2	clusterProfiler
GO:0009118	regulation of nucleoside metabolic process	7/449	20/5423	0.000760983	0.00822119	0.00627328	Ddit4/Myc/Stat3/Ppara/Ppif/Ier3/Slc25a33	7	BP	hypoxia < normoxia rat FC>2	clusterProfiler
GO:1903578	regulation of ATP metabolic process	7/449	20/5423	0.000760983	0.00822119	0.00627328	Ddit4/Myc/Stat3/Ppara/Ppif/Ier3/Slc25a33	7	BP	hypoxia < normoxia rat FC>2	clusterProfiler
GO:0043467	regulation of generation of precursor metabolites and energy	10/449	38/5423	0.00077726	0.0083735	0.0063895	Ddit4/Myc/Stat3/Ppara/Ppif/Irs2/Ier3/Ppp1r3c/Slc25a33/Bnip3	10	BP	hypoxia < normoxia rat FC>2	clusterProfiler
GO:0038066	p38MAPK cascade	6/449	15/5423	0.000816101	0.00876739	0.00669006	Gadd45a/Per1/Mapkapk2/Gadd45b/Map3k5/Xdh	6	BP	hypoxia < normoxia rat FC>2	clusterProfiler
GO:0001936	regulation of endothelial cell proliferation	9/449	32/5423	0.000841812	0.00901441	0.00687856	Gja1/Jun/Egfl7/F3/Rictor/Thbs1/Xdh/Atoh8/Nr4a1	9	BP	hypoxia < normoxia rat FC>2	clusterProfiler
GO:0060047	heart contraction	11/449	45/5423	0.000843783	0.00901441	0.00687856	Agt/Gja1/Adm/Hbegf/Atp1b1/Epas1/Gpd1l/Bmp10/Cxcr4/Ctgf/Rgs2	11	BP	hypoxia < normoxia rat FC>2	clusterProfiler
GO:0034405	response to fluid shear stress	8/449	26/5423	0.000851064	0.00906701	0.00691869	Cited2/Klf4/Gja1/Serpine1/F3/Tgfb3/Klf2/Mtss1	8	BP	hypoxia < normoxia rat FC>2	clusterProfiler
GO:0009792	embryo development ending in birth or egg hatching	35/449	245/5423	0.000864112	0.00918059	0.00700536	Cited2/Cebpb/Gja1/Junb/Myc/Sdc4/Bcl2l1/Adm/Ccnb1/Atp1b1/Tgfb3/Rpa1/Erf/Gpi/Zfp36l1/Zfand5/Epas1/Tgfbr3/Kdm4c/Nle1/Gna13/Epb4.1l5/Klf2/Ell/Kif20b/Chd7/Tgif1/Lmo4/Alkbh1/Mtss1/Maff/Foxf1/Cyr61/Socs3/Ece1	35	BP	hypoxia < normoxia rat FC>2	clusterProfiler
GO:0006928	movement of cell or subcellular component	58/449	469/5423	0.000930322	0.0098568	0.00752135	Cited2/Klf4/Ptpru/Lamc1/Myo1b/Lama5/Ddit4/Kif11/Agt/Egr1/B4galt1/Gja1/Jun/Myc/Egfl7/Serpine1/Sdc4/PVR/Stat3/Il6st/Hbegf/F3/Tnfaip1/Irs2/Zfand5/Tgfbr3/Tp53inp1/Zap70/Gna13/Bcl6/Dnaaf5/Epb4.1l5/Spata13/Kif20b/Paxip1/Sun2/Peak1/Kif15/Wdr43/Alkbh1/Thbs1/Fbxo31/Atoh8/Bmp10/Adcy10/Cxcr4/Ctgf/Hyal2/Zfp703/Asap3/Trip6/Foxf1/Mcam/Trib1/Nr4a1/Cyr61/Dpep1/Efna1	58	BP	hypoxia < normoxia rat FC>2	clusterProfiler
GO:0060537	muscle tissue development	20/449	114/5423	0.000937231	0.00990273	0.00755639	Cited2/Agt/Egr1/Gja1/Myc/Ccnb1/Id2/Hmgcr/Cenpf/Ctdp1/Zfand5/Ifrd1/Tgfbr3/Tiparp/Msc/Fos/Maff/Bmp10/Cdk1/Nr4a1	20	BP	hypoxia < normoxia rat FC>2	clusterProfiler
GO:0001775	cell activation	34/449	237/5423	0.000948049	0.00998265	0.00761738	LOC100360552/Cblb/Agt/Cebpb/Egr1/Hmox1/Jun/Serpine1/Il6st/Id2/Igfbp2/Vnn1/Zfp36l1/Irs2/Gpam/Ndrg1/Rora/Zap70/Gna13/Bcl6/Blm/Paxip1/Chd7/Tnfrsf21/Jmjd6/Lmo4/Stat6/Apold1/Thbs1/Cxcr4/Ctgf/Hyal2/Slc7a2/Foxf1	34	BP	hypoxia < normoxia rat FC>2	clusterProfiler
GO:0046034	ATP metabolic process	14/449	67/5423	0.000949987	0.00998265	0.00761738	Ddit4/Ldha/Myc/Slc25a25/Stat3/Atp1b1/Pfkl/Ppara/Ppif/Galk1/Ak4/Gpi/Ier3/Slc25a33	14	BP	hypoxia < normoxia rat FC>2	clusterProfiler
GO:0032869	cellular response to insulin stimulus	17/449	90/5423	0.000954208	0.00999969	0.00763038	Egr1/Got1/Myc/Serpine1/Trib3/Igfbp1/Vldlr/Irs2/Gpam/Baiap2l1/Tbc1d4/Lpin1/Capn10/Slc25a33/Pdk2/Pdk4/Socs3	17	BP	hypoxia < normoxia rat FC>2	clusterProfiler
GO:0005488	binding	357/438	3834/5423	4.81571e-08	1.56029e-05	1.33826e-05	LOC100360552/LOC100361444/Nt5c2/LOC100909712/Hspb8/Csnk1a1/Ccnl1/Rbm3/Cited2/Ccna2/Klf4/Nfil3/Phb2/Dusp1/Ifngr1/Dars/Ptpru/Apbb3/Lamc1/Myo1b/Txnip/Klf9/Lama5/Fabp5/Ddit4/Palm/Stk17b/Cry2/Dnph1/Ppp1r15a/Trak2/Cdc25a/Jmjd1c/Cblb/Eif2b3/Kif11/Ppp3cc/Agt/Cebpb/Dbp/Egr1/B4galt1/Gja1/Got1/Hmox1/Jun/Junb/Jund/Ldha/Ldhb/Me1/Exoc8/Myc/Magi3/Scaf8/Egfl7/Nifk/Odc1/Serpine1/Trib3/Mafk/Slc25a25/Sdc4/Slc2a1/Ag…	357	MF	hypoxia < normoxia rat FC>2	clusterProfiler
GO:0005515	protein binding	228/438	2203/5423	3.08034e-07	6.65354e-05	5.70674e-05	LOC100360552/LOC100361444/LOC100909712/Hspb8/Csnk1a1/Ccnl1/Rbm3/Cited2/Ccna2/Klf4/Phb2/Dusp1/Ifngr1/Ptpru/Apbb3/Myo1b/Txnip/Lama5/Ddit4/Palm/Stk17b/Cry2/Dnph1/Ppp1r15a/Trak2/Cdc25a/Cblb/Kif11/Ppp3cc/Agt/Cebpb/Egr1/B4galt1/Gja1/Got1/Hmox1/Jun/Junb/Jund/Ldha/Ldhb/Exoc8/Myc/Magi3/Scaf8/Egfl7/Odc1/Serpine1/Trib3/Mafk/Sdc4/Slc2a1/Agxt/Bcl2l1/Glul/Adm/PVR/Apoa4/Stat3/Ccnb1/Il6st/Nr1d1/Hdgfrp3/Mat1a/Thr…	228	MF	hypoxia < normoxia rat FC>2	clusterProfiler
GO:0001071	nucleic acid binding transcription factor activity	42/438	245/5423	1.59915e-06	0.00020725	0.000177758	Cited2/Klf4/Nfil3/Klf9/Cebpb/Dbp/Egr1/Jun/Junb/Jund/Myc/Mafk/Stat3/Nr1d1/Ppara/Erf/Epas1/Rora/Bcl6/Ets2/Atf6/Zmym5/Klf2/Zfp367/Kdm3a/Msc/Foxj3/Klf11/Fos/Foxn3/Tgif1/Stat6/Csrnp1/Maff/Tsc22d1/Tsc22d2/Atoh8/Zfp292/Foxf1/Zfp770/Nr4a1/Bhlhe40	42	MF	hypoxia < normoxia rat FC>2	clusterProfiler
GO:0003700	transcription factor activity, sequence-specific DNA binding	42/438	245/5423	1.59915e-06	0.00020725	0.000177758	Cited2/Klf4/Nfil3/Klf9/Cebpb/Dbp/Egr1/Jun/Junb/Jund/Myc/Mafk/Stat3/Nr1d1/Ppara/Erf/Epas1/Rora/Bcl6/Ets2/Atf6/Zmym5/Klf2/Zfp367/Kdm3a/Msc/Foxj3/Klf11/Fos/Foxn3/Tgif1/Stat6/Csrnp1/Maff/Tsc22d1/Tsc22d2/Atoh8/Zfp292/Foxf1/Zfp770/Nr4a1/Bhlhe40	42	MF	hypoxia < normoxia rat FC>2	clusterProfiler
GO:0019955	cytokine binding	10/438	24/5423	7.43956e-06	0.000803473	0.000689138	Ifngr1/Il6st/Tgfb3/Tgfbr3/Thbs1/Cxcr4/Hyal2/Zfp36/Ltbp3/Ackr3	10	MF	hypoxia < normoxia rat FC>2	clusterProfiler
GO:0000981	RNA polymerase II transcription factor activity, sequence-specific DNA binding	30/438	163/5423	1.26717e-05	0.00117303	0.00100611	Klf4/Nfil3/Klf9/Cebpb/Dbp/Egr1/Jun/Junb/Jund/Myc/Stat3/Nr1d1/Ppara/Erf/Epas1/Rora/Bcl6/Ets2/Zmym5/Msc/Foxj3/Klf11/Fos/Tgif1/Csrnp1/Zfp292/Foxf1/Zfp770/Nr4a1/Bhlhe40	30	MF	hypoxia < normoxia rat FC>2	clusterProfiler
GO:0043565	sequence-specific DNA binding	39/438	243/5423	1.94061e-05	0.00157189	0.00134821	Klf4/Nfil3/Klf9/Cry2/Cebpb/Dbp/Egr1/Jun/Junb/Jund/Myc/Mafk/Stat3/Nr1d1/Ppara/Per1/Erf/Epas1/Rora/Bcl6/Ets2/Atf6/Klf2/Kdm3a/Msc/Chd7/Foxj3/Fos/Foxn3/Tgif1/Lmo4/Stat6/Csrnp1/Maff/Mybbp1a/Foxf1/Nr4a1/Hnrnpd/Klf10	39	MF	hypoxia < normoxia rat FC>2	clusterProfiler
GO:0044212	transcription regulatory region DNA binding	36/438	222/5423	3.26481e-05	0.00233672	0.0020042	Klf4/Nfil3/Klf9/Cry2/Cebpb/Dbp/Egr1/Jun/Junb/Jund/Myc/Mafk/Gadd45a/Stat3/Nr1d1/Ppara/Per1/Rora/Bcl6/Ets2/Atf6/Pspc1/Tiparp/Kdm3a/Msc/Chd7/Klf11/Fos/Tgif1/Lmo4/Stat6/Atoh8/Mybbp1a/Foxf1/Bhlhe40/Klf10	36	MF	hypoxia < normoxia rat FC>2	clusterProfiler
GO:0000975	regulatory region DNA binding	36/438	223/5423	3.60605e-05	0.00233672	0.0020042	Klf4/Nfil3/Klf9/Cry2/Cebpb/Dbp/Egr1/Jun/Junb/Jund/Myc/Mafk/Gadd45a/Stat3/Nr1d1/Ppara/Per1/Rora/Bcl6/Ets2/Atf6/Pspc1/Tiparp/Kdm3a/Msc/Chd7/Klf11/Fos/Tgif1/Lmo4/Stat6/Atoh8/Mybbp1a/Foxf1/Bhlhe40/Klf10	36	MF	hypoxia < normoxia rat FC>2	clusterProfiler
GO:0001067	regulatory region nucleic acid binding	36/438	225/5423	4.38792e-05	0.00258489	0.00221706	Klf4/Nfil3/Klf9/Cry2/Cebpb/Dbp/Egr1/Jun/Junb/Jund/Myc/Mafk/Gadd45a/Stat3/Nr1d1/Ppara/Per1/Rora/Bcl6/Ets2/Atf6/Pspc1/Tiparp/Kdm3a/Msc/Chd7/Klf11/Fos/Tgif1/Lmo4/Stat6/Atoh8/Mybbp1a/Foxf1/Bhlhe40/Klf10	36	MF	hypoxia < normoxia rat FC>2	clusterProfiler
GO:0008134	transcription factor binding	35/438	226/5423	0.000111165	0.00586885	0.00503371	Cited2/Klf4/Apbb3/Cebpb/Egr1/Jun/Junb/Jund/Myc/Mafk/Stat3/Nr1d1/Ppara/Cenpf/Per1/Pprc1/Epas1/Ifrd1/Rora/Dact2/Asxl1/Trib2/Lpin1/Fos/Nab2/Gtf2f1/Lmo4/Yeats2/Atoh8/Zfp292/Zfp703/Trib1/Nr4a1/Hnrnpd/Bhlhe40	35	MF	hypoxia < normoxia rat FC>2	clusterProfiler
GO:0000976	transcription regulatory region sequence-specific DNA binding	29/438	174/5423	0.000117739	0.00586885	0.00503371	Klf4/Nfil3/Klf9/Cry2/Cebpb/Dbp/Egr1/Jun/Junb/Jund/Myc/Mafk/Stat3/Nr1d1/Ppara/Per1/Rora/Bcl6/Ets2/Atf6/Kdm3a/Msc/Chd7/Fos/Tgif1/Lmo4/Stat6/Foxf1/Klf10	29	MF	hypoxia < normoxia rat FC>2	clusterProfiler
GO:0060089	molecular transducer activity	38/438	256/5423	0.000142221	0.0065828	0.00564607	LOC100360552/Il1r2/Cry2/Cblb/Gja1/Hmox1/Sdc4/PVR/Stat3/Il6st/Nr1d1/F3/Vldlr/Ppara/Lyve1/Irs2/Tgfbr3/Rora/Gna13/Il17rb/RGD1306091/Map3k6/Ogfrl1/Jmjd6/Stat6/Map3k5/Notch4/Mib2/Mapk6/Cxcr4/Adgrl4/Hyal2/Tfrc/Nr4a1/Slc20a1/Thbd/Ackr3/Tinagl1	38	MF	hypoxia < normoxia rat FC>2	clusterProfiler
GO:0007154	cell communication	155/401	1537/5423	2.31174e-06	0.00159094	0.00156906	Pnkd/Dgkq/Tyk2/Kank2/Ift140/LOC100912286/Sorbs2/Mapk8ip1/Dusp6/Ptpn6/Lcp2/Rbm14/Sgk2/Dab2ip/Hyou1/Sez6/Afp/Il1b/Npr1/Bmf/Arhgap4/Tradd/Prlr/Rb1/Cxcl12/Ptger3/Gcgr/Fgfr2/Foxa1/Avpr1a/Stx2/Gucy1b3/P2ry1/Arrb2/Vamp1/Selp/Ptgfr/Hck/Camk2n1/Nlrp3/Mtmr4/Gprc5c/Hsph1/Rita1/Nuak2/Inhba/Plcb3/Mpdz/Chrne/Aif1/Cd180/S100a13/Depdc7/Srms/Tle2/Nuak1/Rhpn1/Sh3bp1/Srebf2/Stoml1/Stk36/Dock10/Slc9a6/Telo2/Wwc1/Tra…	155	BP	hypoxia < normoxia spalax FC>2	clusterProfiler
GO:0044700	single organism signaling	146/401	1433/5423	3.10236e-06	0.00166109	0.00163825	Pnkd/Dgkq/Tyk2/Kank2/Ift140/Sorbs2/Mapk8ip1/Dusp6/Ptpn6/Lcp2/Rbm14/Sgk2/Dab2ip/Hyou1/Sez6/Afp/Il1b/Npr1/Bmf/Arhgap4/Tradd/Prlr/Rb1/Cxcl12/Ptger3/Gcgr/Fgfr2/Foxa1/Avpr1a/Stx2/Gucy1b3/P2ry1/Arrb2/Vamp1/Selp/Ptgfr/Hck/Camk2n1/Nlrp3/Mtmr4/Gprc5c/Hsph1/Rita1/Nuak2/Inhba/Plcb3/Mpdz/Chrne/Aif1/Cd180/S100a13/Depdc7/Srms/Tle2/Nuak1/Rhpn1/Sh3bp1/Stoml1/Stk36/Dock10/Slc9a6/Telo2/Wwc1/Traf4/Tmem101/Etv5/Tctn…	146	BP	hypoxia < normoxia spalax FC>2	clusterProfiler
GO:0023052	signaling	146/401	1435/5423	3.37914e-06	0.00166109	0.00163825	Pnkd/Dgkq/Tyk2/Kank2/Ift140/Sorbs2/Mapk8ip1/Dusp6/Ptpn6/Lcp2/Rbm14/Sgk2/Dab2ip/Hyou1/Sez6/Afp/Il1b/Npr1/Bmf/Arhgap4/Tradd/Prlr/Rb1/Cxcl12/Ptger3/Gcgr/Fgfr2/Foxa1/Avpr1a/Stx2/Gucy1b3/P2ry1/Arrb2/Vamp1/Selp/Ptgfr/Hck/Camk2n1/Nlrp3/Mtmr4/Gprc5c/Hsph1/Rita1/Nuak2/Inhba/Plcb3/Mpdz/Chrne/Aif1/Cd180/S100a13/Depdc7/Srms/Tle2/Nuak1/Rhpn1/Sh3bp1/Stoml1/Stk36/Dock10/Slc9a6/Telo2/Wwc1/Traf4/Tmem101/Etv5/Tctn…	146	BP	hypoxia < normoxia spalax FC>2	clusterProfiler
GO:0050794	regulation of cellular process	250/401	2813/5423	7.34418e-06	0.00315892	0.00311548	Pnkd/Dgkq/Tyk2/Kank2/Ift140/Zfp182/Sorbs2/Mapk8ip1/Pdia4/Dusp6/Ptpn6/Lcp2/Rbm14/Sgk2/Dab2ip/Pvrl1/Hyou1/Sez6/Ppp1r3b/Afp/Il1b/Npr1/Bmf/Arhgap4/Pla2g4a/Tradd/Prlr/Rb1/Cxcl12/Ptger3/Gcgr/Fgfr2/Foxa1/Avpr1a/Stx2/Gucy1b3/P2ry1/Nfyb/Arrb2/Eef2k/Sirpa/Ttpa/Selp/Ptgfr/Hck/Zscan26/Camk2n1/Zfp213/Nlrp3/Tnfsf13/Mtmr4/Fmnl1/Gprc5c/Hsph1/Rita1/Dpt/Nuak2/Fam175a/Ldb2/Mycbp2/Lig4/Inhba/Banp/Zfp444/Clip2/Plcb3/…	250	BP	hypoxia < normoxia spalax FC>2	clusterProfiler
GO:0004888	transmembrane signaling receptor activity	21/399	101/5423	9.89014e-06	0.00277913	0.00275362	Ptpn6/Ptprh/Prlr/Ptger3/Gcgr/Fgfr2/Avpr1a/P2ry1/Ptgfr/Gprc5c/Chrne/Adgra3/Ephb6/Plxnd1/Il17ra/Plxnb2/Adgre5/Pth1r/Fzd1/Lpar6/Lrp4	21	MF	hypoxia < normoxia spalax FC>2	clusterProfiler
GO:0004930	G-protein coupled receptor activity	11/399	34/5423	1.81282e-05	0.00339602	0.00336485	Ptger3/Gcgr/Avpr1a/P2ry1/Ptgfr/Gprc5c/Adgra3/Adgre5/Pth1r/Fzd1/Lpar6	11	MF	hypoxia < normoxia spalax FC>2	clusterProfiler
GO:0017046	peptide hormone binding	6/399	5423-11-01	5.13787e-05	0.00585308	0.00579936	Npr1/Prlr/Gcgr/Avpr1a/Inhba/Pth1r	6	MF	hypoxia < normoxia spalax FC>2	clusterProfiler
GO:0038023	signaling receptor activity	23/399	129/5423	5.20737e-05	0.00585308	0.00579936	Ptpn6/Ptprh/Npr1/Prlr/Ptger3/Gcgr/Fgfr2/Avpr1a/P2ry1/Ptgfr/Gprc5c/Chrne/Adgra3/Ephb6/Plxnd1/Il17ra/Plxnb2/Adgre5/Pth1r/Nr1h3/Fzd1/Lpar6/Lrp4	23	MF	hypoxia < normoxia spalax FC>2	clusterProfiler
GO:0004871	signal transducer activity	31/399	207/5423	9.33273e-05	0.00874166	0.00866143	Ptpn6/Ptprh/Npr1/Tradd/Prlr/Ptger3/Gcgr/Fgfr2/Avpr1a/P2ry1/Ptgfr/Gprc5c/Plcb3/Chrne/Tmem101/Taok3/Adgra3/Mavs/Ephb6/Plxnd1/Il17ra/Plxnb2/Adgre5/Lsp1/Ikbke/Pth1r/Nr1h3/Fzd1/Mapk12/Lpar6/Lrp4	31	MF	hypoxia < normoxia spalax FC>2	clusterProfiler
rno04080	Neuroactive ligand-receptor interaction	9/185	19/2316	5.01206e-06	0.00107759	0.00107759	Chrne/Avpr1a/Ptger3/P2ry1/Lpar6/Pth1r/Gcgr/Ptgfr/Prlr	9	KEGG	hypoxia < normoxia spalax FC>2	clusterProfiler
