# Supplementary material for: Hypoxia tolerance, longevity and cancer-resistance in the mole rat Spalax – a liver transcriptomics approach
Source: Sci Rep. 2017 Oct 30;7:14348. doi: 10.1038/s41598-017-13905-z (PMC5662568; doi:10.1038/s41598-017-13905-z)
Supplement: Supplementary file 12 — Supplementary dataset 11 [file 41598_2017_13905_MOESM12_ESM.xls]

## Sheet: Tabelle1
Additional file 15
Transcriptome data was downloaded from the NCBI sequence read archive.
Reads were trimmed and filtered for Illumina adapter and low quality sequences (below 0.05) with the CLC Genomics Workbench 9.5.
Up to 3 ambiguous nucleotides were allowed and the minimum sequence length was set to 15.
Reads were mapped to respective genomes (hg19, mm10 or rn6) with the CLC Genomics Workbench 9.5, including intergenic regions and allowing up to 10 hits per read.
Gene	Spalax Nx/Rno Nx	Referring gene list	Rno	Rno	Rno	Rno	Rno	Rno	Rno	Rno	Rno	Rno	Rno f/m	Mmu_f2	Mmu_f1	Mmu	Mmu	Mmu	Mmu_m1	Mmu_m2	Mmu	Mmu	Mmu	Mmu f/m	Hsa	Hsa	Hsa	Hsa	Hsa	Hsa	Hsa	Hsa	Hsa	Hsa	Hsa	Hsa	Hsa	Hsa	Hsa f/m
			Brown Norway	Fischer 344	Fischer 344	Fischer 344	Fischer 344	Brown Norway	Fischer 344	Fischer 344	Fischer 344	Fischer 344		n/a	n/a	CD-1	CD-1	CD-1	n/a	n/a	CD-1	CD-1	CD-1
			11 weeks	104 weeks	104 weeks	104 weeks	104 weeks	13 weeks	104 weeks	104 weeks	104 weeks	104 weeks		3 months	3 months	7-11 weeks	7-11 weeks	7-11 weeks	3 months	3 months	7-9 weeks	7-9 weeks	7-9 weeks		53 years	n/a	n/a	n/a	4 years	6 years	n/a	n/a	n/a	n/a	n/a	n/a	n/a	n/a
			female	female	female	female	female	male	male	male	male	male		female	female	female	female	female	male	male	male	male	male		female	female	female	female	female	female	male	male	male	male	male	male	male	male
			SRR1041774	SRR1170249,250	SRR1170247,248	SRR1170251,252	SRR1170253,254	SRR1041775	SRR1170279,280	SRR1170284,285,286	SRR1170281,282,283	SRR1170287,288		ERS1422718	ERS1422717	SRR5164502	SRR5164501	SRR5164500	ERS1422719	ERS1422720	SRR5164497	SRR5164498	SRR5164499		SRR4421874	SRR032116,117	SRR032118,119	SRR032120,121	SRR4421735,736	SRR3192419	SRR306856	SRR306854,855	SRR032122,123	SRR032126,127	SRR032124,125	ERR1138635	ERR1138636	ERR1138637
PFDN4	∞	S6 Oncogenes	2.52551	3.80868	3.02941	3.40309	5.58742	2.26714	3.23849	2.69736	2.69736	3.29119	1.29331	1.0672	1.21583	2.43483	1.8754	1.90841	1.2312	1.215	1.84721	1.98534	2.05751	1.01984	2.68457	0.645166	1.2071	0.798323	3.09335	0.975389	0.690683	1.26854	0.395498	0.777122	1.0162	2.16413	2.95565	1.13747	1.20501
PFN2	∞	S6 Oncogenes	#N/A	#N/A	#N/A	#N/A	#N/A	#N/A	#N/A	#N/A	#N/A	#N/A	#N/A	0.536107	0.590255	1.09561	0.831229	1.06862	0.884465	0.537693	1.14846	1.32812	1.3352	0.787517	0.452487	3.93202	2.54111	2.95629	1.90325	0.955291	2.20741	2.75489	0.810952	2.07468	0.842734	1.47432	1.33002	1.48889	1.30833
PKM	∞	S6 Oncogenes	2.56218	9.68291	8.59004	5.53703	1.31978	3.59501	3.72442	3.97571	3.97571	5.8148	1.31331	4.78829	4.8617	5.47328	6.71528	6.36882	4.02054	3.75199	4.33005	5.18977	4.44981	1.29736	2.28969	3.43032	3.46488	7.96437	1.68079	1.52288	1.62317	1.74728	6.53484	3.53624	2.7229	1.52638	3.62746	0.896609	1.22158
MCM3	11.3604	S6 Oncogenes	0.258753	3.52283	0.62076	0.554695	0.399072	0.354874	0.29982	0.718536	0.718536	0.494175	2.07124	0.987384	1.1666	1.39626	1.11375	1.11791	0.794302	0.865791	1.0897	1.02097	1.05409	1.19836	6.32351	2.92704	2.0139	2.24624	2.86781	2.58301	2.65345	3.14103	3.82147	2.41786	2.38274	1.83332	3.78407	1.33298	1.18323
CCT7	5.41198	S6 Oncogenes	12.1376	14.7529	12.9587	13.8942	27.8019	13.926	15.9949	13.8525	13.8525	14.1251	1.1365	20.7381	17.9537	26.1403	25.8083	26.8214	18.1	16.2875	25.2617	23.5175	24.0727	1.09532	16.5262	18.2361	14.5192	12.1165	17.7409	12.8458	28.7406	16.4381	13.322	14.1066	16.6291	11.7103	17.201	8.18719	0.970803
ALDOA	5.09795	S6 Oncogenes	11.8447	24.2801	30.2968	21.1654	22.3541	15.4125	16.2346	14.6959	14.6959	20.9106	1.34157	12.1247	11.7556	11.2048	12.1823	11.8125	11.5228	13.2614	12.4893	13.8894	12.7592	0.924248	26.9537	13.5721	16.4185	28.2	13.5935	5.39974	20.8912	9.92717	22.0526	11.7238	13.0956	3.48741	4.8601	1.75609	1.58154
NUP205	4.76655	S6 Oncogenes	2.35249	4.51978	2.42481	2.4738	1.19165	2.80885	2.8738	2.84836	2.84836	3.05079	0.898293	1.48641	1.70416	1.53437	1.48473	1.46484	1.5144	1.63261	1.40134	1.32601	1.45413	1.04722	3.94346	1.8001	1.3943	1.01348	0.921524	3.69846	1.19893	0.739482	1.43454	0.926165	1.1994	2.97837	3.56258	2.36321	1.18231
CS	3.71827	S6 Oncogenes	10.9117	12.1142	14.5192	13.5453	21.0896	10.1452	10.7586	8.43825	8.43825	11.7491	1.45732	23.8115	18.9807	37.9348	38.0772	39.9567	18.4749	20.9165	34.8289	34.3561	36.5008	1.09432	5.3034	7.9919	5.67891	5.43049	5.64803	5.08352	10.1068	3.89639	9.04618	5.07051	5.32944	3.19411	3.29551	2.43155	1.10568
ACTL6A	3.4494	S6 Oncogenes	2.32697	3.28315	2.34235	2.77459	3.1436	2.5882	2.76207	2.95931	2.95931	2.51986	1.00594	4.19847	3.91137	5.12096	3.51933	3.91326	3.5853	3.77317	4.96046	4.82771	4.48521	0.955229	1.71406	2.72043	1.78396	1.48016	2.88079	1.90558	2.75913	1.8303	1.63965	1.56614	1.90132	1.85815	3.04023	1.50332	1.03407
MCM2	3.25999	S6 Oncogenes	0.867141	4.0348	0.837198	1.02121	1.05169	0.870193	0.799729	1.0933	1.0933	1.03239	1.59791	0.547505	0.653644	0.832942	0.627494	0.760162	0.65907	0.650154	0.812673	0.620843	0.716762	0.989087	4.25956	0.480175	0.62857	0.563218	0.215291	0.319204	0.389822	1.11175	1.77665	0.344621	0.606928	0.371366	0.736302	0.163239	1.56733
SLC1A5	2.63694	S6 Oncogenes	0.212946	0.519491	0.462785	0.478235	0.117247	0.206153	0.308671	0.618091	0.618091	0.340551	0.856159	0.36014	0.330113	0.487918	0.337768	0.397552	0.301608	0.517916	0.288068	0.273351	0.22744	1.1897	0.875913	2.17682	2.56385	4.44804	0.674887	1.31954	0.941605	0.931715	2.07635	2.18799	1.76241	0.699348	1.53455	0.436045	1.52117
FBL	2.34704	S6 Oncogenes	1.57678	3.36382	1.92641	1.63942	12.8115	1.60186	1.2902	1.50943	1.50943	1.29903	2.95673	7.88894	7.90866	11.485	11.529	11.1448	7.3677	6.82948	12.9706	11.8383	10.0355	1.01865	5.45072	15.6067	14.4453	15.3823	3.69981	3.47305	27.8093	19.0362	15.046	17.6931	17.1039	3.39484	4.66644	2.37387	0.722628
SAE1	2.28394	S6 Oncogenes	3.9345	5.54574	5.30892	4.3181	7.47795	4.57405	5.15856	4.47604	4.47604	5.41216	1.10327	4.62954	4.87459	7.95668	8.01346	8.81412	4.47447	4.27997	7.25842	7.05859	7.28896	1.12938	5.2532	5.23483	4.42594	3.25666	5.32591	3.27681	6.07787	5.13467	5.76209	3.87214	4.34288	3.39748	5.45727	2.29487	0.982347
CLIC1	2.21486	S6 Oncogenes	2.26563	10.4943	3.02827	3.63441	4.54427	3.71258	3.92533	5.87666	5.87666	4.50878	1.0028	5.36407	5.0301	9.52841	9.70151	6.97327	3.88857	3.81864	7.99009	7.51987	6.85847	1.21684	13.2752	19.2801	18.4654	32.3944	19.0804	8.07575	12.5031	16.8834	31.0858	15.8856	14.8131	11.9863	16.4585	5.39106	1.17936
MSH2	2.0553	S6 Oncogenes	1.57991	2.49609	1.66145	1.70739	3.18278	1.40109	1.59483	1.92593	1.92593	1.77625	1.23232	1.82049	1.73463	1.95963	1.91203	1.64851	1.24655	1.28693	1.56205	1.44706	1.54165	1.28105	0.97242	0.645973	0.894708	0.277098	0.52461	0.980822	0.419538	0.53244	0.441249	0.337174	0.538885	1.06763	1.7361	1.19357	0.913976
ASPRV1	∞	S6 Tumorsupp	#N/A	#N/A	#N/A	#N/A	#N/A	#N/A	#N/A	#N/A	#N/A	#N/A	#N/A	0	0.015353	0.0355716	0.0267977	0.0481973	0	0.0166318	0.099199	0	0.0454455	0.780769	0.156766	0.58665	0.365873	0.326662	0.109946	0.114778	0.376823	0.488976	0.10275	0.600642	0.547576	0.0975317	0.132067	0.132098	0.893389
GZMB	∞	S6 Tumorsupp	0.207068	9.55642	0.126102	0	0	0.451469	0.406038	0.935667	0.935667	0.944819	2.69202	0.167344	0.251245	0.446288	1.09634	0.394364	0.0619253	0.0725793	0.306633	0.197582	0.12395	3.0886	0	0.835954	1.2002	3.24975	0.410168	0	0.290853	1.87742	1.18963	0.327253	0.528312	0.141704	0.800205	0.13884	1.43454
DLGAP3	∞	S6 Tumorsupp	0	0.03447	0.0987022	0.0209995	0.0218805	0.00854935	0.023836	0	0	0.0231102	3.17236	0.0116638	0.021014	0	0	0.00824609	0.0129485	0.0113821	0	0.00885299	0	1.23326	0	0.147874	0.0999089	0.257694	0.0900689	0.0341918	0.0800326	0.116406	0.112232	0.135073	0.149527	0.00313329	0.00180318	0.00613994	1.38935
ACAA1	∞	S6 Tumorsupp	43.278	22.9206	39.98	41.5187	122.034	34.4118	38.5523	25.3293	25.3293	34.0071	1.71117	42.5596	22.1745	37.9495	29.8805	25.4435	38.8123	25.7585	44.2814	43.0484	33.9576	0.850152	19.8273	58.1804	50.2963	36.4884	39.4896	24.5197	68.1281	61.1288	27.8575	51.4593	66.6135	18.9652	11.5834	18.9754	0.939508
CCM2L	∞	S6 Tumorsupp	0.215081	0.330367	0.126131	0.16101	0.195726	0.174803	0.162453	0.112306	0.112306	0.265792	1.24244	0.810588	0.582182	0.845901	0.93005	0.704722	0.595858	0.673431	1.03072	0.964443	0.788623	0.955679	0.29043	1.2082	1.03314	0.668088	0.153314	0.305555	1.06844	0.555974	0.386858	0.50254	0.74448	0.120003	0.303867	0.134039	1.27832
PBLD	∞	S6 Tumorsupp	#N/A	#N/A	#N/A	#N/A	#N/A	#N/A	#N/A	#N/A	#N/A	#N/A	#N/A	55.3907	46.7345	63.7525	73.0421	69.6809	39.6034	42.7489	58.6713	58.6244	55.899	1.20761	8.07885	29.5639	22.4712	14.1146	23.3554	22.4444	25.8648	37.052	19.8276	19.0517	26.9624	26.3534	36.3153	26.9869	0.732727
SCGB1A1	∞	S6 Tumorsupp	0.0610349	0.675002	3.86563	2.19316	0	0.167416	0.103725	0.573655	0.573655	0.301701	3.95013	0	0	0	0	0	0	0	0	0	0	#DIV/0!	0	0.168412	0	0	0	0	0	0.0467908	0	0	0	0.0214108	0	0	3.29243
SLC17A7	∞	S6 Tumorsupp	0.0214858	0.0297022	0.708749	0.289518	0.0502774	0.0589346	0.0273855	0.0252426	0.0252426	0.132758	4.07968	0	0	0	0	0.0095055	0	0	0	0	0	#DIV/0!	0.00808953	0.0815031	0.0660798	0.183549	0.0099286	0.00753815	0.0302478	0.0362311	0.0371153	0.140387	0.148345	0.00414472	0.00477051	0.00203048	1.17931
ZNF821	∞	S6 Tumorsupp	0.445539	0.804799	0.470302	0.560333	1.20939	0.423659	0.530018	0.544379	0.544379	0.638679	1.30183	0.768544	0.770485	0.750281	0.760126	0.981529	0.908237	0.580634	0.901862	0.865595	0.834594	0.985344	0.328858	0.950769	0.642374	0.579324	0.649302	0.306443	1.26974	0.70442	0.524807	0.654169	0.830297	0.179481	0.200256	0.0843379	1.03641
PPP1R1A	11843.1	S6 Tumorsupp	0.0222626	0.061552	0.1175	0.249987	0	0.0203551	0.018917	0	0	0	11.4917	0	0.0183406	0.0424936	0	0	0.0226023	0.0596047	0	0	0	0.740013	2.19269	29.513	11.1259	15.8382	27.2516	1.50255	81.2339	48.1659	18.7753	11.5246	33.5639	4.67526	3.57303	3.81884	0.567695
A1BG	1207.43	S6 Tumorsupp	476.436	478.413	735.58	483.382	0	17.0798	26.786	31.7826	31.7826	36.7385	15.0782	61.4388	3.73919	2317.46	1714.38	2120.12	0.112392	0.0282275	11.0697	3.08471	4.80136	325.566	100.727	186.342	368.995	174.14	148.025	84.278	231.708	394.16	280.695	304.013	369.775	37.4082	93.1298	41.8577	0.808261
UPRT	952.551	S6 Tumorsupp	1.31806	2.18156	0.922812	1.51026	0.0944171	0.737832	1.27998	1.07448	1.07448	1.59558	1.04594	0.274646	0.463888	0.597106	0.503807	0.501605	0.482752	0.368519	0.521749	0.538522	0.488224	0.975533	1.12781	1.52662	1.01972	1.14415	1.1764	1.74087	1.23936	0.935053	1.1455	1.0051	1.18407	1.55268	2.21611	1.38732	0.96708
MBL2	397.804	S6 Tumorsupp	2.1497	1.78856	1.81219	2.88327	1.25759	2.26579	2.18183	1.82402	1.82402	1.36517	1.0455	297.905	284.84	404.972	399.594	376.09	109.397	124.464	241.76	230.458	230.021	1.88377	22.2836	24.0851	22.5444	10.5142	63.4476	63.0881	19.7346	36.8463	38.8944	22.2331	24.3682	58.238	45.0691	28.3663	1.00317
CCDC103	62.9887	S6 Tumorsupp	0	0	0.0951919	0	0.0422046	0.0659624	0.0613022	0.169516	0.169516	0.0445767	0.268944	0.0837016	0.0251334	0.131022	0.0548361	0.0493129	0	0.0544536	0.0270654	0.0211769	0.018599	2.83611	0.00624421	0.0251645	0.0510061	0.0202399	0	0.0465488	0	0.0209748	0	0	0	0.0159963	0.0460287	0.0188076	1.95406
C1QTNF4	34.0132	S6 Tumorsupp	0	0.0465661	0.266677	0.056737	0.147793	0.0230989	0.021467	0.118724	0.118724	0.06244	1.50318	0.0817551	0.128882	0.170633	0.128546	0.245647	0.11345	0.0797809	0.158616	0.18616	0.231622	0.981594	0.0292322	0.353422	0.0596962	0.284259	0.107633	0.163438	0.0819771	0.261848	0.0670595	0.322828	0.134015	0.0224659	0.00861931	0.0146746	1.45622
AP3B2	30.36	S6 Tumorsupp	0.0380731	0.0263163	0.226064	0.106881	0	0.0261082	0.00808789	0.0223651	0.0223651	0	5.03425	0	0	0	0	0	0.0046512	0	0	0	0	0	0	0.0130444	0.0396597	0.0734417	0.00529684	0.00904849	0.00605136	0.0108726	0.0148505	0.0612783	0.029678	0	0.00477193	0	1.46916
TREM2	16.0909	S6 Tumorsupp	0.119221	0.357094	0.0786546	0.0669369	0	0.136258	0.253262	0.210101	0.210101	0.14733	0.649815	0.0426462	0.0432186	0.0667561	0.0167635	0.0188438	0.0650971	0.0468185	0.0620545	0.0364152	0.0213215	0.812355	0.888445	0.179024	0.181433	0.14399	0.0545211	0.0206972	0	0.223826	3.87243	0.981161	0.475191	0.21622	0.0196473	0.0501751	0.335263
GNMT	16.0749	S6 Tumorsupp	144.484	61.695	117.656	115.124	841.236	113.453	126.61	79.5456	79.5456	85.1485	2.64337	436.111	578.69	942.228	1141.88	1031.15	376.093	452.312	846.961	845.125	839.483	1.22919	4.17453	96.6441	131.952	181.643	77.7631	30.2743	59.1703	285.329	30.6032	91.4877	128.697	29.3859	6.9572	32.1632	1.04942
NNMT	14.2754	S6 Tumorsupp	16.2943	10.2482	12.4674	12.4866	76.7093	12.0772	14.4191	17.0666	17.0666	13.5034	1.7294	46.9268	63.5973	13.897	17.7425	12.8329	27.0042	31.7535	6.00471	3.91101	7.21555	2.04241	185.421	159.733	197.035	192.346	409.642	138.325	2.4612	49.8558	310.295	379.997	95.1132	272.407	289.268	113.656	1.13017
SLITRK6	11.808	S6 Tumorsupp	0.0243536	0.0224444	0.128536	0.109387	0.00949802	0.0371116	0.0689794	0.0190746	0.0190746	0.0902866	1.25452	0	0	0	0	0	0	0.00606538	0	0.00471763	0.00414334	0	0.011265	0.0907972	0.0690142	0.164314	0.331824	0.178452	0.210607	0.3784	0.0516846	0.106634	0.137718	0.0721463	0.0465019	0.450991	0.775122
PCSK6	9.82304	S6 Tumorsupp	8.09742	7.83041	9.06085	8.2151	3.50172	5.99739	6.73222	5.84079	5.84079	5.14712	1.2418	9.42877	8.41126	18.5551	18.6752	21.079	8.31855	8.90364	18.2389	19.1523	20.5596	1.01299	28.242	18.9572	24.2067	11.3681	20.7198	35.8814	26.8792	17.3857	31.9792	23.6429	20.9769	14.322	22.6584	12.4888	1.091
MRM1	8.61962	S6 Tumorsupp	0.555426	0.767826	0.987782	0.921976	0.73462	0.596156	0.646377	0.652543	0.652543	0.760987	1.19919	0.542397	0.82814	0.959366	0.795009	1.0919	0.734812	0.574156	0.989897	0.879197	0.802812	1.05927	2.00385	1.21398	1.65825	1.44339	1.42527	1.83065	5.23994	1.9504	0.660989	1.85963	1.48106	0.483145	0.841861	0.345173	0.992612
MUT	7.84652	S6 Tumorsupp	27.6187	20.1467	18.6993	24.291	26.4346	24.5672	26.5134	23.8838	23.8838	27.4674	0.927759	41.748	41.511	45.3411	49.2115	45.6446	37.163	36.4692	40.0112	38.7937	40.5899	1.15764	8.64119	34.0924	30.2057	14.3832	26.9017	11.4073	20.376	28.6559	13.9595	22.5576	27.8973	45.6564	23.4917	27.3463	0.797885
COX19	7.27245	S6 Tumorsupp	2.2139	2.10035	1.99328	2.36901	7.31376	2.41714	2.39023	2.0502	2.0502	2.54276	1.39647	2.8287	3.01721	4.44992	5.09489	4.45735	3.92142	4.26419	5.46075	5.44233	5.00967	0.823628	0.684609	0.725125	0.645261	0.739695	1.16701	1.18593	1.57529	0.741982	0.624179	0.87237	0.751114	0.465437	0.614643	0.47806	1.12093
SNCG	6.90732	S6 Tumorsupp	0.223927	0.495293	0.472745	0.502896	0.523995	0.286636	0.304441	0.631393	0.631393	0.0553445	1.16219	0.15473	0.0836304	0.0645883	0.19463	0.240661	0.103063	0.0301988	0.150099	0.234885	0.206292	1.01891	1.17023	1.49342	1.3542	2.33911	0.590464	0.145395	1.20329	0.982718	0.626391	1.23081	1.66908	0.079943	0.500321	0.132177	1.47198
SLC22A1	6.69241	S6 Tumorsupp	50.5085	44.5542	37.7261	38.3962	70.8637	32.428	32.007	17.0519	17.0519	33.6247	1.83143	131.843	108.631	114.612	118.817	113.394	82.0852	104.995	110.85	104.126	112.102	1.14225	44.5397	332.117	248.637	187.164	254.063	82.4099	441.857	317.234	138.519	218.672	292.575	73.4839	72.1097	80.794	0.936806
SEC14L2	6.50071	S6 Tumorsupp	26.3464	19.1621	22.8124	27.4905	33.8801	28.254	31.2605	23.8486	23.8486	29.3649	0.949588	105.991	68.0411	140.949	142.849	155.031	85.5971	79.493	145.244	132.971	140.734	1.04935	4.02779	17.0839	19.4884	12.5155	4.51613	10.2599	35.9413	52.8807	15.4215	15.7996	37.5021	4.13982	7.57872	7.01155	0.513527
BAG3	4.71592	S6 Tumorsupp	1.08076	0.878082	1.27592	1.11778	8.50211	0.715114	1.05126	1.33656	1.33656	1.12469	2.31025	1.07028	1.70577	11.255	14.2637	13.1472	1.61088	1.97841	7.8767	9.53742	9.76905	1.34672	5.98512	6.13713	6.11122	36.9635	3.14405	1.65005	11.7854	3.24169	28.3537	8.40881	2.59775	8.72323	2.11979	1.34893	1.20139
GSTZ1	4.71491	S6 Tumorsupp	124.865	60.5504	98.369	108.787	241.205	87.6897	113.559	62.6485	62.6485	90.6085	1.51929	188.014	178.796	390.278	411.287	374.507	151.888	174.589	340.072	324.173	319.589	1.17749	1.44315	8.86847	8.71827	7.85833	3.8899	5.74273	11.5324	15.4103	5.21275	5.83002	12.7762	2.85619	1.63102	2.82511	0.83849
SDS	4.44664	S6 Tumorsupp	6.53138	0.336905	1.35058	5.9658	15.141	1.53751	6.64741	3.14953	3.14953	2.13829	1.76424	60.95	51.0493	79.4578	87.1459	93.2675	31.3953	28.6304	63.0663	62.4347	65.5419	1.48115	49.0712	167.435	120.252	136.61	17.0204	8.30843	12.4642	223.837	39.2002	347.146	198.148	9.19453	30.1427	28.6528	0.748132
GADD45B	4.03482	S6 Tumorsupp	0.477481	1.36904	0.420016	0.536165	1.33457	0.582092	0.856533	0.747958	0.747958	0.393372	1.2432	1.22875	0.5253	1.04321	2.06298	1.08956	0.531762	0.30485	0.404057	0.55326	0.458144	2.64192	22.6108	68.8821	93.9788	213.515	24.9756	9.61577	6.1394	11.7968	156.996	137.256	52.6572	20.307	10.92	18.7947	1.39347
ANGPTL3	4.01714	S6 Tumorsupp	192.58	130.446	161.871	164.222	236.084	189.839	235.014	151.848	151.848	157.496	0.99905	41.486	46.8519	155.204	169.513	158.474	40.1359	41.7419	100.643	103.208	107.027	1.45517	53.3195	69.0332	80.9652	27.3374	95.7843	21.9313	40.4613	101.714	50.1627	49.4211	75.7744	165.058	188.964	118.073	0.588244
PPP1R13L	3.51644	S6 Tumorsupp	0.0278327	0.0256508	0.0734491	0	0.455905	0.0763438	0.0354751	0.0980978	0.0980978	0.0859873	1.47928	0.139	0.118623	0.671833	0.569389	0.7603	0.186795	0.0785302	0.830324	0.727413	0.677878	0.903319	1.04399	1.11027	1.61872	2.20899	0.363835	0.608022	1.18374	0.71977	2.23972	2.05883	1.10791	0.208015	0.16104	0.208664	1.17548
ACAA2	3.50249	S6 Tumorsupp	213.958	175.256	212.062	206.998	160.226	195.548	244.241	145.941	145.941	236.752	1.00008	364.182	317.308	359.906	390.946	386.574	344.362	339.339	404.924	385.132	372.427	0.98523	58.8456	110.097	98.8298	49.5561	285.414	89.351	83.0252	78.0269	54.9879	71.1186	74.6912	81.3104	61.8205	79.3504	1.57923
DMGDH	3.30491	S6 Tumorsupp	43.1382	28.6429	34.9226	37.5371	142.314	41.7378	49.8599	41.5273	41.5273	48.6613	1.28319	58.914	56.3008	132.477	165.016	149.423	52.8353	52.0243	98.7016	94.8878	101.804	1.40444	10.3266	27.1529	26.2872	9.16854	9.55742	17.6771	28.4783	22.5334	18.2964	17.1332	28.798	43.1803	26.6574	26.7521	0.630506
CYP2E1	3.25395	S6 Tumorsupp	654.203	450.37	402.189	443.494	1593.67	413.112	367.344	201.789	201.789	370.144	2.28026	1609.48	1614.74	1680.89	1978.14	1838.62	1306.84	1514.56	1692.96	1820.8	1707.9	1.08439	224.523	398.083	392.774	341.378	303.689	103.157	591.818	629.743	578.302	164.72	525.217	205.544	107.28	146.519	0.797341
BHMT	2.7965	S6 Tumorsupp	834.959	160.987	591.083	500.034	4750.99	494.602	532.647	505.995	505.995	366.597	2.84228	257.39	160.832	630.111	675.076	643.507	126.624	203.421	491.977	471.46	488.98	1.32789	36.8555	144.011	105.242	106.967	45.2597	17.2652	97.3321	93.6078	78.2125	69.3157	154.336	119.391	64.5883	171.385	0.716211
HGFAC	2.73269	S6 Tumorsupp	60.1159	38.0878	64.0279	54.1097	86.3292	66.0724	59.093	66.2999	66.2999	66.6895	0.932859	35.2037	41.5887	36.9632	38.508	38.8932	23.5963	26.1217	27.5044	27.0429	25.9208	1.46833	21.7484	92.3821	100.7	55.5955	34.9938	13.1617	102.323	88.0822	107.456	115.896	92.6547	6.81934	2.81186	6.39523	0.813064
VAMP5	2.67182	S6 Tumorsupp	2.70468	1.97335	1.78438	2.02473	9.3617	3.19422	2.96855	2.648	2.648	2.36752	1.29094	1.92851	2.04433	2.50041	2.44265	2.97473	1.65435	1.8059	2.89121	2.9571	2.51272	1.00587	4.48413	11.9677	16.7377	17.0375	27.1897	1.24524	21.3192	19.8838	25.6146	28.6724	14.5218	1.39978	5.70899	2.04978	0.880105
CYTH3	2.58762	S6 Tumorsupp	0.817923	2.68289	1.29972	1.1851	0.740889	0.892586	1.06867	1.09526	1.09526	1.34769	1.22312	1.32337	1.29865	1.54557	1.54509	1.25012	1.07528	1.27493	1.2182	1.24382	1.21628	1.15498	1.60046	0.928658	0.770034	1.29014	0.41823	1.14	0.861618	0.501955	0.961129	0.806407	0.88355	0.416444	1.37125	0.311278	1.34073
GNE	2.52864	S6 Tumorsupp	25.288	17.8654	23.7712	24.472	22.0454	25.1938	26.2428	20.5831	20.5831	25.3562	0.961707	14.1119	13.2988	17.2713	18.5274	14.6149	10.5147	11.938	16.9761	16.7891	18.5685	1.04062	13.2818	25.8774	15.8333	7.26883	14.9079	35.04	12.7851	20.3061	11.1852	19.0556	21.6608	17.239	18.7524	21.8572	1.0474
ACP2	2.43373	S6 Tumorsupp	13.236	11.139	11.0632	11.6549	34.2361	14.4822	13.5739	13.7828	13.7828	11.949	1.20362	5.70942	5.84845	10.5952	11.691	11.0598	4.62247	5.47232	9.33608	9.08768	10.3877	1.15416	15.295	13.5039	13.4575	8.73424	11.8636	10.0177	23.4397	17.876	14.1886	13.1279	15.2337	2.74688	5.57811	3.4413	1.016
GRB14	2.36454	S6 Tumorsupp	9.34094	7.13458	8.32932	8.23792	23.0558	7.62414	9.55002	8.31835	8.31835	9.19773	1.30436	3.07512	2.67427	4.8366	5.53325	5.28725	3.43011	3.60247	5.4571	5.11376	5.14439	0.941034	4.72662	11.6206	10.0372	7.32849	22.588	9.70964	5.63589	12.2907	10.0725	9.38259	10.8659	8.15491	8.04805	10.6281	1.17229
ALDOB	2.30829	S6 Tumorsupp	1053.41	593.535	832.577	1065.23	1431.52	946.301	1189.51	690.807	690.807	829.778	1.14471	818.085	819.729	920.417	958.508	928.484	649.312	674.556	802.109	790.607	796.919	1.19704	509.643	2435.19	2005.21	1107.48	701.444	247.708	3381.9	2936.8	895.883	1334.5	3092.01	1175.43	1015.05	714.857	0.642236
NGEF	2.20801	S6 Tumorsupp	1.94661	0.926708	1.63296	2.57671	6.50086	1.81519	1.8403	1.84776	1.84776	1.32227	1.56617	6.367	7.56627	7.36307	10.3985	9.35117	5.03699	4.36839	8.26579	8.6096	7.8856	1.20136	4.61309	3.61782	5.53153	2.82573	2.92538	3.48631	6.35435	3.36408	6.54714	4.42074	4.9323	2.86071	2.80149	2.40174	0.910456
BTD	2.19491	S6 Tumorsupp	11.0203	6.1878	10.0187	9.19721	20.6673	8.79048	9.18502	7.59903	7.59903	9.01394	1.35328	18.3767	16.4329	26.7896	27.4319	26.3166	13.8451	13.1435	18.7614	19.0766	18.6592	1.38164	7.33444	11.8286	9.03771	4.25672	7.55392	7.6483	11.2325	11.2046	7.07963	9.30255	9.87367	5.74274	6.47427	5.16026	0.961798
HRG	2.11826	S6 Tumorsupp	955.416	583.578	741.957	774.419	1079.43	889.554	935.397	521.494	521.494	618.057	1.18612	109.235	162.628	463.163	473.195	481.337	117.57	135.888	401.662	451.267	418.734	1.10782	43.856	290.483	410.056	151.516	62.3194	14.0298	359.312	461.554	371.67	392.438	408.856	252.307	146.747	133.835	0.513056
HABP2	2.11448	S6 Tumorsupp	47.8768	39.9507	44.2606	39.1706	80.2475	38.5853	37.092	29.5195	29.5195	37.9853	1.4563	24.5742	22.2633	50.0485	52.3752	50.7777	21.5056	21.9259	40.8764	40.6135	39.4842	1.21674	39.9934	87.192	67.064	49.7036	42.7376	48.0174	97.6267	91.9779	109.349	90.0781	91.1877	56.2049	63.2145	37.3737	0.700578
OTC	2.10224	S6 Tumorsupp	147.668	77.7083	98.1264	127.704	205.391	108.329	151.116	82.212	82.212	102.431	1.24757	75.629	75.039	116.884	124.319	111.024	71.5221	70.5995	103.055	102.887	103.496	1.11368	24.5053	43.2258	53.0201	19.8951	34.9164	16.7152	42.4577	47.7809	41.6779	36.0222	44.4125	49.1683	45.5522	36.4699	0.746258
THRSP	2.01767	S6 Tumorsupp	575.771	249.143	510.786	675.641	462.262	415.7	367.66	190.931	259.6	259.6	1.65626	133.895	200.945	115.574	174.054	160.041	40.0887	66.6908	146.391	160.803	197.824	1.2823	1.24299	68.2937	78.3507	65.2029	44.9874	7.10405	2278.88	154.068	25.1879	34.1869	114.539	26.9177	13.4935	16.156	0.132752
GH1	∞	S7 Age related	0	0	0	0	0	0	0	0	0	0	#DIV/0!	0	0	0	0	0	0	0	0	0	0	#DIV/0!	0	0	0	0.0669791	0	0	0	0.023137	0	0	0	0	0.0243713	0	1.87979
AGTR1	∞	S7 Age related	22.4001	19.1445	22.803	17.3837	26.7813	22.5318	26.5105	21.5656	22.4692	22.4692	0.939127	15.5075	14.5086	28.4515	27.3153	28.1002	10.0375	10.2521	19.0245	20.6287	19.0579	1.44155	8.99982	10.4836	10.2819	9.33864	12.502	7.36986	2.91541	6.13077	12.1918	8.78173	7.28801	22.3426	10.2455	8.52507	1.00272
SLC13A1	∞	S7 Age related	0.046601	0.0214739	0.245955	0.31397	0.0136309	0	0.0395979	0.0273746	0.0863823	0.0863823	2.67639	0.013647	0.024587	0.00712076	0	0.00241205	0.0303002	0.0099881	0.00330963	0.00776871	0	0.929919	0	0	0	0.0535681	0.0360593	0	0.010299	0.0370087	0	0	0.0168366	0.0056449	0	0.00691351	1.55801
CETP	∞	S7 Age related	#N/A	#N/A	#N/A	#N/A	#N/A	#N/A	#N/A	#N/A	#N/A	#N/A	#N/A	#N/A	#N/A	#N/A	#N/A	#N/A	#N/A	#N/A	#N/A	#N/A	#N/A	#N/A	0.233297	11.7995	5.86002	5.67154	1.60347	0.565228	4.0345	5.8644	5.51245	2.90769	14.0111	1.38656	2.92698	0.641206	0.920232
A2M	63475	S7 Age related	0.603275	1.54285	0.497504	1.93065	2.11752	0	1.02523	1.18717	0	0	3.02467	0.010707	0.00482255	0.106148	0.0378787	0.0719118	0.0237726	0.0365696	0.643964	1.04835	0.278362	0.113966	558.705	175.611	300.991	206.162	321.938	441.188	203.668	131.29	226.215	192.201	265.966	294.458	328.02	89.1005	1.54415
BUB3	28.4802	S7 Age related	3.83726	5.41555	3.67623	4.03868	5.52686	3.82112	4.7564	3.86843	4.16293	4.16293	1.08294	2.115	2.4646	2.72162	2.64204	2.43979	2.03461	2.0015	2.86215	2.62221	2.7044	1.01294	6.75799	3.94755	4.99308	4.18416	8.40618	5.05912	5.63583	4.96523	4.4593	4.91161	4.6647	6.34532	9.52661	4.74	0.982663
ATR	20.4588	S7 Age related	1.4764	2.40564	1.91171	1.71532	0.515919	1.67387	1.73627	1.79468	2.11155	2.11155	0.851195	1.45851	1.54677	0.763873	0.798774	0.835466	1.45542	1.49436	0.957364	0.956384	0.947991	0.929773	2.71706	0.658876	0.715437	0.738126	1.19121	3.29179	0.454845	0.433676	1.03586	1.12385	0.374761	5.80674	4.82924	2.56477	0.746924
HELLS	17.4981	S7 Age related	0.0812999	1.27375	0	0	1.17317	1.32562	1.26651	1.56008	2.9973	2.9973	0.249164	0.193948	0.207677	0.240586	0.181245	0.225081	0.235623	0.157126	0.138445	0.155542	0.209791	1.16956	0.885632	0.0969876	0.12778	0.0858083	0.149655	0.21753	0.0224965	0.0916184	0.242917	0.0987167	0.110331	0.278667	0.491756	0.240416	1.3219
WRN	14.9084	S7 Age related	3.00192	5.03078	2.68005	3.90752	0.436851	3.65961	3.41375	3.63208	4.18032	4.18032	0.789733	2.01641	2.06966	1.87608	1.9754	2.1224	1.73763	1.77467	1.38708	1.65429	1.61486	1.23155	1.06626	0.956844	0.952087	0.573697	0.745287	2.39748	0.484238	0.348016	0.613986	0.653809	0.686074	2.96156	2.8461	2.25592	0.822347
CISD2	12.2701	S7 Age related	3.72516	4.13963	3.91956	3.63154	4.51265	4.20546	3.95924	4.78461	5.46198	5.46198	0.834764	2.18794	0.674395	6.3216	6.16329	6.36625	2.22993	3.77631	6.60261	6.8388	7.57728	0.803461	6.63305	6.12833	5.67734	3.29611	20.9994	5.08559	14.1625	7.45831	3.16741	4.00336	5.0468	6.32854	9.03904	6.08356	1.1532
RAE1	5.75597	S7 Age related	1.95451	2.02904	1.12643	2.01814	6.5187	1.52001	1.6417	1.42526	1.94337	1.94337	1.61049	3.77837	3.79422	4.85869	5.28346	5.2622	3.14017	3.7778	5.03725	4.97562	5.4366	1.02725	1.35833	1.38946	1.30636	1.07716	1.60085	1.16898	1.5532	1.29766	1.41032	1.55972	1.14261	1.1812	1.55918	0.837236	0.999404
SOD2	5.40049	S7 Age related	27.6312	35.5711	23.203	29.6945	30.8817	24.0105	28.2798	30.7147	30.5516	30.5516	1.01994	35.7086	32.6825	51.0503	50.8824	46.6592	33.2732	32.4712	41.9569	45.3467	45.2593	1.09418	97.4385	15.1993	23.6079	20.9284	9.15085	30.3345	7.99466	7.76875	45.5929	40.9675	10.9748	64.4742	92.7172	17.8695	0.909325
MTOR	5.27402	S7 Age related	5.79645	4.63173	5.37843	5.32664	2.30558	5.71391	5.07729	4.3595	5.23854	5.23854	0.914587	4.04006	4.10222	3.93844	3.97993	4.32955	3.88279	4.43372	4.28599	4.46409	4.2145	0.958137	6.99392	3.28363	3.1147	1.63927	2.97378	6.99035	5.64294	2.25381	3.60938	2.91918	2.95641	2.81118	6.08898	2.92916	1.14092
HTT	5.16321	S7 Age related	2.52053	3.4097	2.71168	2.37229	1.04318	2.45518	2.34837	2.66021	3.11803	3.11803	0.880113	1.49555	1.38643	1.35151	1.36549	1.4424	1.50654	1.49419	1.37914	1.44946	1.33632	0.982658	5.42589	2.15312	2.18757	1.57077	1.91445	4.71457	2.55985	1.35124	2.48204	2.38889	2.59293	1.84805	2.58067	1.58192	1.37787
NUDT1	4.97952	S7 Age related	0.960131	1.47477	0.739007	0.718756	2.10631	0.951021	0.611884	0.846008	0.64269	0.64269	1.62385	6.31854	4.75666	6.23889	6.09318	6.31467	5.04724	5.36246	7.03232	6.793	7.35021	0.941007	0.400099	0.830641	0.693261	0.707388	0.357132	0.112978	0.884012	1.09961	0.50064	0.841624	0.778167	0.260901	0.579135	0.331707	0.783832
JUND	4.6685	S7 Age related	9.13978	12.4551	8.29275	6.45768	21.0509	12.8824	10.3667	10.9551	12.7668	12.7668	0.960803	14.0682	13.1713	26.261	34.2734	31.4248	20.5487	19.0502	30.8823	30.2102	27.8393	0.927394	26.5582	108.499	127.594	135.283	8.71566	6.31426	51.6704	16.951	127.34	130.993	97.4682	22.6566	4.52902	11.7783	1.18825
POU1F1	4.34805	S7 Age related	0.0585479	0.0269791	0.0772525	0	0	0.0669143	0.0248747	0.0687851	0.0904399	0.0904399	0.476724	0	0.0061041	0.0212141	0	0.00479062	0	0.00661253	0.00657332	0.0051432	0	1.7518	0.186013	0	0.0633106	0	0	0.028889	0	0.0347128	0	0	0	0.0476524	0.0411354	0.0233447	2.52613
MIF	4.18027	S7 Age related	21.2061	16.5299	16.2133	13.5753	208.347	16.3992	15.8301	13.272	12.7356	12.7356	3.88702	43.5468	65.2082	43.3082	75.4292	79.0362	49.6639	67.4815	51.7538	55.5573	75.888	1.02059	79.1919	21.6536	143.403	7.96164	86.958	16.2261	64.8634	188.121	113.499	170.158	33.1786	2.21356	17.7827	2.2569	0.80034
EEF1E1	4.1213	S7 Age related	2.80259	3.44822	2.44027	2.68377	3.14591	2.34134	3.01003	2.97507	2.70741	2.70741	1.05673	5.0586	5.33938	7.35856	7.59225	8.12803	3.65875	5.58466	6.69161	7.79544	6.99977	1.08938	2.96656	0.372152	0.518594	0.336739	3.78737	1.1079	0.388448	1.00812	1.53584	1.20192	0.881982	2.01081	2.80792	0.918447	1.12699
SIRT6	3.79317	S7 Age related	1.01426	0.896592	1.63872	1.58053	2.32495	0.98413	0.932191	1.07001	1.40687	1.40687	1.28534	0.435489	0.537277	0.810126	0.744275	0.997272	0.462435	0.461927	0.679599	0.855099	0.795183	1.08303	1.89368	1.82878	2.10288	2.06491	1.76367	0.83758	2.67566	1.90538	3.36323	2.45064	1.81366	0.160962	0.385967	0.216849	1.07835
XRCC5	3.64507	S7 Age related	2.35092	3.42946	2.37524	3.07732	6.34999	3.11984	3.42452	3.59847	3.93448	3.93448	0.97619	6.37738	6.8046	7.7644	8.06406	7.24454	5.76236	5.41776	7.93832	7.44876	7.00979	1.07976	16.2453	22.0324	14.5283	14.6471	15.059	16.2083	15.6477	25.9511	11.1117	10.4232	14.9266	17.9332	30.6489	22.2138	0.884258
TOPORS	3.39156	S7 Age related	3.40363	4.11918	2.81294	3.51652	4.0167	3.50856	3.29192	3.45465	3.56112	3.56112	1.02829	8.25989	8.06279	5.38019	5.98834	5.36102	8.83566	7.78686	5.99622	5.92685	6.52265	0.942512	2.84281	2.36787	2.71485	3.28958	3.00591	3.78277	1.94174	1.62809	3.07695	2.05991	2.57573	5.45516	6.82828	4.9278	0.842471
STUB1	3.19612	S7 Age related	8.84019	10.0311	8.40678	9.59877	11.4924	8.17984	9.94794	9.66856	8.89049	8.89049	1.06126	9.88726	14.333	15.732	19.2032	17.5923	9.99592	13.1571	16.3985	17.3551	20.3302	0.99367	10.8269	8.54886	14.5399	6.39934	12.0037	4.77537	15.4315	20.9063	16.4779	15.2753	15.3738	2.63104	4.87373	3.08658	0.809362
ARHGAP1	2.98104	S7 Age related	2.41748	3.23274	1.90763	2.15571	4.18728	3.02298	2.72885	2.53389	2.81173	2.81173	0.999401	1.91192	1.73897	3.63644	3.84014	3.10017	1.698	1.62501	3.0393	2.79937	2.86973	1.18254	3.99806	4.75866	6.81326	4.02007	4.93129	2.4517	3.66693	3.72236	7.3446	7.78911	7.0119	1.46983	1.83429	1.38145	1.05095
HTRA2	2.39734	S7 Age related	2.13307	1.89305	2.03272	2.30652	7.46407	2.40177	2.58452	1.6707	1.87937	1.87937	1.51976	2.29114	2.15259	4.03473	4.41157	3.93559	1.86788	1.80787	4.14994	3.7905	3.57368	1.10769	3.08274	4.1194	2.35248	2.86623	3.01358	2.08643	5.96054	3.83322	2.53099	3.27646	2.33067	1.14719	1.57395	0.983501	1.07971
CDK7	2.348	S7 Age related	7.17907	7.26629	6.71391	7.24112	6.95547	7.85371	8.09081	7.81286	7.43978	7.43978	0.915079	1.93362	1.84504	2.42723	2.24611	2.42729	1.88453	2.09697	2.42466	2.20279	2.28176	0.998951	1.27627	1.11994	1.47131	1.20103	2.07171	1.08378	1.59712	1.63647	2.45558	1.29904	1.66723	1.51875	2.48855	1.33046	0.783623
NCOR2	2.30381	S7 Age related	0.635317	0.727345	0.833079	0.496278	1.50975	0.555627	0.566668	0.686135	0.74122	0.74122	1.27679	0.653495	0.790192	2.92195	2.98571	3.65876	0.90126	0.897706	4.10838	3.64187	3.70957	0.8304	2.60702	4.53081	5.08933	4.27032	0.968311	2.03039	12.7544	2.09284	7.68134	5.00806	5.62753	0.770404	1.10994	0.662227	0.728012
ATM	2.21697	S7 Age related	3.38979	6.22234	3.2596	4.23003	0.791257	3.75601	3.86583	4.31409	4.74155	4.74155	0.835379	2.08112	2.41692	0.79579	0.727828	0.638292	2.16312	2.20011	0.856024	0.774316	0.805867	0.979486	2.85747	0.904746	0.974783	0.5546	0.912216	4.31902	0.539926	0.54789	0.680012	0.784017	0.699468	3.01296	5.70468	4.79409	0.836987
NEIL3	∞	S8 Damage repair	0	0.321836	0	0	0	0	0	0.0410272	0	0	7.84445	0.0284781	0.0213781	0.0544844	0.0522399	0.0268447	0.0474222	0.0463175	0.0506471	0.032423	0.0316401	0.879949	0.534261	0.0662492	0	0	0.0269013	0.00765916	0	0.0368127	0	0.0518694	0.0251211	0.0463238	0.186613	0.0412615	2.18236
MSH4	∞	S8 Damage repair	0	0	0.0997845	0	0	0.0230483	0	0.0296158	0	0	1.89474	0.0267675	0.0206681	0.0159621	0.00901873	0.00270345	0.0127353	0.0261212	0.00370947	0	0.0050982	1.57602	0.00744678	0.0300109	0	0.0482758	0.0182794	0.0555137	0	0.0166762	0.0341663	0.0234969	0.0227598	0.0305232	0.0548933	0.0560744	0.891496
DMC1	∞	S8 Damage repair	0	0	0.1406	0	0	0	0	0	0	0	#DIV/0!	0.0120283	0	0	0	0	0.0133531	0	0	0	0	0.900786	0.160801	0	0	0.0781829	0.0394715	0.0374603	0.0150314	0.0450119	0.0368883	0.0507377	0.0491461	0.0164775	0.042672	0.0181625	1.53659
BRIP1	∞	S8 Damage repair	0.165716	1.03271	0.0624737	0.106333	0.0276986	0.194808	0.147518	0.222505	0.117021	0.117021	1.74613	0.541186	0.468393	0.313757	0.411558	0.31759	0.400529	0.514311	0.356854	0.314117	0.313606	1.08059	0.319575	0.196252	0.174031	0.207173	0.0647485	0.164495	0	0.132907	0.251354	0.124844	0.204647	0.18089	0.30243	0.328494	0.984357
TOP1	∞	S8 Damage repair	4.94118	6.46261	6.48072	6.14651	3.68685	5.53229	5.05345	5.10992	5.44803	5.44803	1.04235	4.08666	4.14835	4.60249	4.32613	4.72175	3.24536	4.00772	4.08454	3.94831	4.45049	1.10888	7.49545	10.8032	11.7192	14.531	7.33082	5.65071	11.3006	4.95396	9.82133	8.80734	8.47139	12.5245	13.4639	10.2266	0.964028
FANCA	61.0365	S8 Damage repair	0.160465	0.436615	0.181483	0.308892	0.160925	0.167676	0.142844	0.125682	0.23607	0.23607	1.37435	0.0403672	0.0615384	0.0680494	0.0732354	0.0504919	0.037919	0.0454529	0.0963912	0.0659924	0.0765886	0.911083	0.557069	0.4933	0.591762	0.242916	0.314773	0.30727	0.424996	0.475501	1.02005	0.417755	0.38938	0.13311	0.173094	0.220083	1.02729
XPA	59.5473	S8 Damage repair	1.34616	1.31982	0.831427	2.12269	1.54152	1.51889	1.14387	1.48059	1.3804	1.3804	1.03729	3.88391	3.82475	3.995	3.43644	3.32651	3.52353	3.2739	3.75415	2.70492	2.73756	1.15459	1.57895	3.31531	3.90184	2.92457	6.57912	2.36155	4.3411	3.43188	2.25244	2.09331	3.89308	4.05173	5.20728	3.42033	0.960173
NEIL2	56.3958	S8 Damage repair	0.0992842	0.305003	0.0873353	0	0.387213	0.242073	0.309335	0.155526	0.122693	0.122693	0.922838	0.204705	0.233577	0.18514	0.257491	0.289445	0.363603	0.186445	0.476586	0.466122	0.363894	0.63036	2.0081	2.32885	2.00616	2.57552	1.8795	2.00585	5.36132	2.57198	1.9222	2.71225	1.9207	0.951145	0.954181	0.814072	0.992105
PALB2	47.3097	S8 Damage repair	0.578008	0.893555	0.246022	0.544362	0.272693	0.51996	0.530755	0.240962	0.633642	0.633642	0.990496	0.111803	0.179534	0.162328	0.133754	0.144339	0.097135	0.0901286	0.127318	0.0922391	0.113415	1.40659	1.67785	0.930528	0.649655	0.615374	1.23852	1.11405	0.690683	0.677933	0.729789	0.679982	0.627286	1.24085	2.07422	0.945316	1.08286
TOP2B	38.9099	S8 Damage repair	3.65673	6.60465	3.62074	4.81458	2.96695	4.08826	4.86119	4.63433	5.45748	5.45748	0.884276	11.5836	10.6104	8.35613	7.21812	7.14227	10.3677	9.18645	6.99488	7.19557	7.43698	1.09055	5.85502	6.29338	6.02834	4.09701	2.44874	7.63301	4.10868	3.61118	7.44537	4.0654	4.92233	19.3152	17.3361	10.5739	0.604396
LIG1	38.4468	S8 Damage repair	0.711607	3.01886	0.83462	1.04005	1.99557	1.07407	1.50687	1.4332	1.60523	1.60523	1.05206	0.426255	0.439628	0.805841	0.655644	0.834183	0.301753	0.313478	0.419488	0.450134	0.444755	1.63844	1.0251	1.44667	1.99515	1.28352	0.620746	0.737976	0.864842	1.471	2.25823	1.41291	1.65135	0.420932	0.719091	0.57498	1.01126
BRCA2	31.3209	S8 Damage repair	0.386719	1.36416	0.439885	0.426762	0.101415	0.365777	0.487241	0.524838	0.498497	0.498497	1.14489	0.619037	0.643432	0.343528	0.2767	0.320551	0.565404	0.355584	0.327367	0.221572	0.267747	1.26793	0.841713	0.0956759	0.0264445	0.0419741	0.144806	0.209158	0.0161398	0.038665	0.158434	0.0544793	0.0527702	0.350534	0.7541	0.336949	1.02892
EME1	30.136	S8 Damage repair	0.135864	0.307341	0.162972	0.0554771	0.0867069	0.0677579	0.0839612	0.0870653	0.152634	0.152634	1.37553	0.792317	0.120389	1.28508	0.0675425	0.0539907	1.14452	0.0931548	0.675998	0.905693	0.0254541	0.815278	0.243655	0.654628	0.0603123	0.598318	1.20223	0.385293	0.60737	0.0496033	0.101628	0	0.0451326	0.453957	0.102322	0.0815433	2.90837
FANCB	27.702	S8 Damage repair	0.11028	0.711447	0.0582049	0.0495337	0.141933	0.131081	0.149933	0.155476	0.177166	0.177166	1.35479	0.194453	0.127394	0.184476	0.159821	0.312442	0.313993	0.198382	0.171484	0.362272	0.159086	0.811958	0.113474	0	0.0308972	0	0.0247592	0.0775421	0.0141431	0.0169407	0	0.0238696	0	0.0852704	0.19852	0.0493687	0.847424
FANCI	27.0052	S8 Damage repair	0.198188	0.99267	0.477529	0.309629	0.0806549	0.378171	0.307522	0.3442	0.404643	0.404643	1.11934	0.100459	0.0534748	0.0953053	0.125646	0.0484247	0.147009	0.0311925	0.0708744	0.0866478	0.042616	1.11886	0.529062	0.580347	0.140646	0.547955	0.717217	0.204202	0.479925	0.182273	0.272899	0.217312	0.153087	0.436275	0.710757	0.212943	1.36032
SMUG1	25.3782	S8 Damage repair	0.567983	1.0843	0.508549	0.592234	0.450944	0.843891	0.672233	0.667296	0.852306	0.852306	0.824071	1.9206	2.2296	2.97705	2.96296	2.69293	1.76637	2.28984	3.11038	2.98261	2.60346	1.00239	1.71158	2.55651	1.93096	1.26089	4.52456	1.7176	3.45724	3.93339	1.40033	1.64283	3.146	0.726694	0.884056	0.602352	1.15682
XRCC2	22.1513	S8 Damage repair	0.214676	0.458644	0.334761	0.328718	0.22834	0.151672	0.323372	0.160498	0.313525	0.313525	1.23962	0.232522	0.232228	0.379803	0.385472	0.571788	0.134678	0.23184	0.264791	0.406689	0.350443	1.29772	0.596378	0.0605907	0.102343	0.113711	0.0533078	0.10274	0.0468473	0.0505028	0.229934	0.221383	0.168487	0.0333803	0.156636	0.0943432	1.37002
APTX	21.6023	S8 Damage repair	1.56194	1.7094	1.54571	1.26062	2.31292	2.29837	2.09451	2.00708	2.17148	2.17148	0.781034	1.06163	1.10967	1.48184	1.60584	1.4441	1.30288	1.09719	1.35141	1.33279	1.57366	1.00678	2.04121	2.8714	2.35949	2.91286	2.6313	1.36974	4.20018	2.63769	1.67866	2.28866	2.80541	1.75949	2.04217	1.9076	0.979027
MDC1	20.6228	S8 Damage repair	0.711483	0.894768	1.07569	0.96537	0.312167	0.819929	0.547886	1.04486	0.888391	0.888391	0.945106	0.625309	0.704114	1.71294	1.60886	1.75828	0.524581	0.499262	1.22008	1.51015	1.53237	1.21244	1.31197	3.25746	2.25424	1.86723	0.979711	1.46986	1.54499	1.12117	3.63931	3.31173	3.3922	1.09097	0.720328	1.13478	0.930965
ATR	20.4588	S8 Damage repair	1.4764	2.40564	1.91171	1.71532	0.515919	1.67387	1.73627	1.79468	2.11155	2.11155	0.851195	1.45851	1.54677	0.763873	0.798774	0.835466	1.45542	1.49436	0.957364	0.956384	0.947991	0.929773	2.71706	0.658876	0.715437	0.738126	1.19121	3.29179	0.454845	0.433676	1.03586	1.12385	0.374761	5.80674	4.82924	2.56477	0.746924
FANCD2	15.9307	S8 Damage repair	0.245077	1.18761	0.37553	0.213056	0.258994	0.0795117	0.134353	0.297217	0.28332	0.28332	2.11582	0.0298972	0.0897734	0.0589327	0.0470083	0.0375765	0.0590047	0.0259336	0.0483372	0.0100855	0.0420745	1.4193	0.336746	0.163788	0.225275	0.131736	0.0736341	0.148781	0.0434184	0.14627	0.306338	0.164876	0.275046	0.172534	0.367208	0.117313	0.903919
WRN	14.9084	S8 Damage repair	3.00192	5.03078	2.68005	3.90752	0.436851	3.65961	3.41375	3.63208	4.18032	4.18032	0.789733	2.01641	2.06966	1.87608	1.9754	2.1224	1.73763	1.77467	1.38708	1.65429	1.61486	1.23155	1.06626	0.956844	0.952087	0.573697	0.745287	2.39748	0.484238	0.348016	0.613986	0.653809	0.686074	2.96156	2.8461	2.25592	0.822347
TOP3A	13.6999	S8 Damage repair	2.14909	2.09235	2.29763	2.17809	0.95421	2.3781	2.1539	2.35654	2.57408	2.57408	0.80349	1.13513	1.15682	1.11279	1.31607	1.33753	1.45109	1.14129	1.37366	1.24016	1.11976	0.957696	3.42312	2.04263	1.60665	1.18926	1.22868	2.77389	2.06489	1.21126	2.27339	1.79022	2.05775	1.29068	1.44875	0.912372	1.25312
CHAF1A	12.2111	S8 Damage repair	0.320256	1.68657	0.452753	0.436677	0.495145	0.209154	0.252691	0.56438	0.367495	0.367495	1.9256	0.2152	0.172317	0.390927	0.200513	0.326825	0.194662	0.18667	0.255149	0.290382	0.201902	1.15682	0.859926	1.13998	0.785618	0.605149	0.398097	0.632616	0.549997	0.994524	1.27187	0.83899	1.26223	0.275368	0.510446	0.295362	0.982729
FANCG	11.9561	S8 Damage repair	0.184213	0.356521	0.145839	0.0827415	0.625043	0.202115	0.266101	0.173138	0.136587	0.136587	1.52467	0.326536	0.275374	0.913529	1.28356	0.977449	0.41649	0.230513	0.68744	0.922828	0.898486	1.19668	0.881592	0.623785	0.494748	0.719849	0.280828	0.564392	0.654244	0.813802	0.771908	0.63703	0.781591	0.217225	0.379001	0.292225	1.04543
ALKBH2	11.8165	S8 Damage repair	1.65299	1.15568	2.63233	1.85614	6.16885	1.69376	2.49434	1.07146	1.54965	1.54965	1.61099	0.993159	1.17158	1.99882	1.7103	1.85567	1.15505	1.26916	1.90392	2.20762	2.3172	0.873101	1.95675	4.9715	2.04142	4.10201	4.97723	2.30896	8.44982	4.40574	2.3908	3.92596	3.25026	0.882685	2.4709	1.47878	0.995923
PNKP	11.3829	S8 Damage repair	1.51344	2.42428	1.61657	1.45666	3.22528	1.86149	2.14333	1.73573	1.60308	1.60308	1.14413	4.01575	4.12903	4.63939	5.03851	4.78912	4.01675	4.05336	4.84779	4.93223	4.96997	0.990872	3.6437	3.46983	4.92312	4.21968	3.00391	3.04875	3.96623	2.66075	6.76285	5.21603	3.85246	1.17518	1.26122	1.12722	1.14309
RAD18	11.1669	S8 Damage repair	0.153762	1.32691	0.627101	0.251142	0.278034	0.230053	0.380088	0.361296	0.241838	0.241838	1.81219	0.168313	0.30324	0.170898	0.232457	0.189748	0.237352	0.275228	0.180926	0.245146	0.13646	0.990275	0.877694	0.42109	0.426755	0.304816	0.376175	0.486828	0.149765	0.35878	0.447435	0.34068	0.351282	0.649555	0.995125	0.467704	1.02592
XRCC3	10.4062	S8 Damage repair	0.164213	0.332947	0.0866699	0	0.499542	0.120114	0.167443	0.308681	0.365274	0.365274	0.816539	0.642372	0.665029	1.18063	1.43966	1.38277	0.521538	0.720422	1.18118	1.13524	1.13126	1.13238	1.04531	0.891639	1.0084	1.07053	0.165289	1.34158	0.929182	0.416472	1.48587	1.84138	1.00941	0.272715	0.196654	0.222938	1.15516
RPA1	10.0726	S8 Damage repair	3.23595	3.66647	3.64911	3.74184	4.77408	3.02605	3.6935	2.31701	3.29157	3.29157	1.22073	4.36282	3.9216	4.7058	4.66363	4.86225	3.14319	3.14583	4.0855	3.98593	4.11515	1.21869	2.53752	4.19404	3.18333	2.1101	2.24656	2.35631	4.82684	4.28912	3.31185	2.41736	3.49199	2.41871	4.34689	2.13862	0.813853
FEN1	9.99635	S8 Damage repair	0.619201	1.30227	0.837969	0.784444	1.11457	0.450014	0.593604	0.746121	0.608229	0.608229	1.54962	0.979745	1.11793	1.96533	0.907173	1.37763	1.22059	0.93484	1.10882	1.1072	1.46588	1.08745	3.03279	1.89861	1.56337	0.986226	1.62221	2.45109	2.64232	2.13198	1.66615	0.712284	1.31988	1.38792	1.2502	0.891798	1.28354
RAD51C	9.9735	S8 Damage repair	0.410882	0.419243	0.271074	0.362513	0.343384	0.308592	0.324197	0.241362	0.507757	0.507757	0.956305	0.192453	0.102936	0.188284	0.179668	0.144564	0.120178	0.0528203	0.16919	0.136945	0.108247	1.37544	1.18374	0.848747	0.860167	0.894508	1.69945	0.622585	0.991134	1.1628	0.633071	0.527035	0.643676	0.610219	0.890787	0.608823	1.34249
MSH5	9.5662	S8 Damage repair	0	0.021716	0	0	0.0551385	0.0323164	0	0.0276832	0.0291187	0.0291187	0.650003	0.0763403	0.0730669	0.403309	0.532643	0.708371	0.100639	0.088465	0.606327	0.380253	0.36259	1.16607	0.502738	0.751386	0.856683	0.647511	0.245177	0.397115	0.255204	0.484625	1.31369	0.850925	0.834407	0.259287	0.264075	0.242347	1.00657
POLI	9.47508	S8 Damage repair	0.448559	0.688992	0.394575	0.305266	0.127229	0.44741	0.358051	0.511021	0.386343	0.386343	0.940385	0.791731	0.817729	1.16098	1.44876	1.25459	0.568276	0.626083	1.25136	1.38837	1.31036	1.06402	1.33263	0.60018	0.440461	0.332916	0.958034	0.887684	0.292828	0.336378	0.270957	0.429399	0.360994	1.02878	1.85868	1.38501	1.01781
POLM	8.98299	S8 Damage repair	0.202914	0.275589	0.281832	0.239845	0.574788	0.205057	0.163346	0.100376	0.184767	0.184767	1.87873	0.38922	0.545404	1.37648	1.16163	1.14145	0.264054	0.309484	1.11872	0.880799	0.946551	1.31099	1.87003	3.56063	2.92225	2.93411	2.29294	2.33352	3.17185	1.82074	3.23296	3.12984	4.15817	0.46934	0.389968	0.654408	1.24612
FAN1	8.97615	S8 Damage repair	0.962518	1.14401	0.805805	0.954099	0.730062	1.3049	0.941965	1.10742	1.3125	1.3125	0.768736	0.947163	1.03285	0.868774	0.936662	0.743638	0.879927	0.700515	0.865617	0.972421	0.840753	1.06336	2.84284	4.60487	1.97258	2.03641	1.9052	3.52356	3.84667	1.47284	1.51329	1.83365	2.10015	2.81451	3.06347	2.35157	1.18518
RRM2B	8.40043	S8 Damage repair	4.51551	4.34707	3.71907	4.52145	0.908578	4.94382	4.1302	3.71692	4.72713	4.72713	0.809688	0.598017	0.726885	0.628344	0.750293	0.677618	0.472904	0.52362	0.588064	0.606241	0.617087	1.20415	3.76566	2.03169	2.05902	0.8952	1.40248	2.43465	1.58997	1.0406	1.28723	1.32789	1.11205	4.70324	6.8856	3.42423	0.785414
MSH6	8.18738	S8 Damage repair	2.04237	2.72929	1.92786	2.4698	1.98521	2.67897	2.66325	2.32566	2.82484	2.82484	0.837581	3.17954	3.40577	2.89764	2.00264	2.50202	2.8004	2.7822	2.50718	2.44154	2.49965	1.07341	3.23232	1.57841	1.65481	0.984974	1.17873	2.73304	1.2288	1.42651	2.25136	1.93184	1.8162	2.63869	3.45721	2.00569	0.90412
MBD2	7.64	S8 Damage repair	3.97738	8.32554	4.18727	3.99108	10.6933	5.12604	4.92569	5.96531	6.69295	6.69295	1.06026	7.48158	7.02038	9.33135	10.7832	10.2191	7.80473	8.38165	12.6372	11.9363	9.84347	0.886021	4.61389	5.27392	5.53501	4.51009	2.26427	2.4148	3.88748	2.91898	7.61792	3.6722	4.23679	4.77561	7.5068	3.42363	0.862684
EXO1	7.2774	S8 Damage repair	0.0274669	0.48096	0.144968	0.0616854	0.0321367	0.050227	0.0350089	0	0	0	8.76645	0.0219143	0.0253811	0.019602	0.0147671	0.0354126	0.0312788	0.00916505	0.0151845	0.00475236	0.00834769	1.70347	0.569844	0.0473505	0	0.0380843	0.0817159	0.0547426	0	0.0592005	0.24258	0.0185364	0	0.0120397	0.171487	0.0206437	2.01273
POLQ	7.11317	S8 Damage repair	0.0404418	0.723065	0.138741	0.172566	0.0331222	0.066558	0.0756015	0.161544	0.0899584	0.0899584	2.29092	0.0353906	0.0441424	0.0454552	0.0149816	0.0134726	0.0423108	0.034536	0.0237678	0.0309946	0.00362954	1.1346	0.232547	0.0646328	0.0327512	0.0519844	0.0524899	0.0249076	0.00499725	0.0478861	0.0981093	0.025302	0.00816941	0.0561496	0.167873	0.0281783	1.40249
ERCC1	7.00577	S8 Damage repair	2.06457	1.72434	2.72414	2.02852	5.69924	2.12363	2.08324	2.19816	1.51486	1.51486	1.5094	0.822084	0.496245	0.663323	0.586329	0.563223	0.526879	0.620283	0.608384	0.649705	0.64406	1.02686	1.45247	3.05859	3.33134	3.61937	3.11209	1.32502	3.93866	3.14518	4.36262	3.60583	3.0128	1.59786	1.28352	0.852853	0.972438
UBE2N	6.97576	S8 Damage repair	10.2967	14.5549	9.3635	11.6143	15.3847	10.7291	12.7693	13.4594	11.4061	11.4061	1.02416	6.44944	5.74194	11.2102	10.9373	10.4165	5.75368	5.55877	9.69674	9.85799	9.53425	1.10777	3.27455	2.81963	3.14915	2.66895	5.16004	1.91597	4.0398	3.12291	3.07902	2.2827	2.51657	4.30896	5.09707	2.99975	0.92243
SHFM1	6.76904	S8 Damage repair	21.5243	27.012	17.7656	26.8438	80.3201	25.7097	32.4934	29.4846	21.7887	21.7887	1.32149	20.5985	19.3945	19.2901	20.4605	18.6783	18.1745	18.056	20.451	18.6255	17.6477	1.05882	0.824772	3.78767	3.44694	2.52834	13.1256	0.747703	7.30938	7.8962	1.74538	2.98571	3.99611	2.91709	2.90602	2.36225	1.01546
MBD4	6.50885	S8 Damage repair	0.750108	1.17709	0.802499	0.728475	0.640438	0.72291	0.568478	1.14326	0.851805	0.851805	0.990418	0.424453	0.359864	0.3752	0.475018	0.518963	0.24946	0.399585	0.334242	0.348697	0.30625	1.31452	6.04244	2.92948	7.85521	4.14789	6.4496	2.94935	5.0821	3.46761	8.47672	4.51557	3.07794	7.61555	6.84083	5.20186	0.91464
SHPRH	5.945	S8 Damage repair	2.43891	3.45558	2.7435	2.69993	1.09531	2.70746	2.48269	2.65118	2.95305	2.95305	0.904403	2.47615	2.18835	1.36341	1.19511	1.10919	2.15166	2.05966	1.17829	1.22355	1.28328	1.05519	1.25633	0.416828	0.315419	0.393367	1.35181	2.66652	0.252668	0.182207	0.41127	0.382921	0.417272	2.09004	2.52108	2.62656	0.960566
NHEJ1	5.94322	S8 Damage repair	0.562118	0.765815	0.580461	0.548873	0.629091	0.849143	0.830686	0.746545	0.483235	0.483235	0.909667	0.801246	0.699224	0.731633	1.08266	1.57548	1.25086	0.952939	1.74884	2.43263	1.86944	0.59242	2.06523	0.599002	1.75728	0.304282	0.646485	1.58914	0.394882	1.58541	2.04582	0.592403	1.79318	0.216436	1.16253	0.889482	1.06932
DUT	4.98551	S8 Damage repair	3.69215	7.00959	3.41019	6.05306	17.1067	4.99619	5.55303	4.51124	4.9733	4.9733	1.49045	2.5819	1.92176	2.85421	2.45124	3.10929	2.06469	1.60141	2.81239	2.33337	2.47232	1.14483	3.34962	3.86834	2.59556	2.38177	5.79565	1.16587	3.15592	3.08345	2.42977	2.88248	2.5695	1.97736	4.15754	1.81943	1.15705
NUDT1	4.97952	S8 Damage repair	0.960131	1.47477	0.739007	0.718756	2.10631	0.951021	0.611884	0.846008	0.64269	0.64269	1.62385	6.31854	4.75666	6.23889	6.09318	6.31467	5.04724	5.36246	7.03232	6.793	7.35021	0.941007	0.400099	0.830641	0.693261	0.707388	0.357132	0.112978	0.884012	1.09961	0.50064	0.841624	0.778167	0.260901	0.579135	0.331707	0.783832
ATRIP	4.65168	S8 Damage repair	0.755615	0.900491	1.06577	1.31661	1.85962	0.929105	0.963095	0.826512	1.25576	1.25576	1.1277	1.20744	0.560322	1.41277	0.650089	0.688082	0.974855	0.221374	1.1642	1.4108	0.580503	1.03837	0.847006	0.889226	0.755837	0.876707	0.570741	0.848968	0.758498	0.884629	1.01235	0.9208	0.913668	0.353739	0.724052	0.405546	1.06887
RAD50	4.62384	S8 Damage repair	2.22568	2.8987	1.93437	2.19992	1.50475	2.20558	2.10072	2.06682	2.44575	2.44575	0.955508	2.33493	2.14754	2.02712	2.04003	1.87963	1.78071	1.99612	1.82725	1.59353	1.61209	1.18384	4.27146	3.33139	3.51126	2.7574	4.32143	3.04756	1.97818	1.83096	2.99276	3.49038	3.01339	5.43816	6.98425	5.12831	0.917822
RAD51B	4.56252	S8 Damage repair	0.362044	0.959279	0.358281	0.406541	0.158849	0.331024	0.423001	0.957033	0.223702	0.223702	1.04009	0.0296748	0.16039	0.0464513	0.0233293	0.0209795	0.0658864	0.0289582	0.057573	0	0.0197817	1.63081	0.123606	0.0917627	0.119568	0.210872	0.101138	0.157617	0.0729757	0.0509898	0.119392	0.153954	0.0795329	0.264988	0.314588	0.356791	0.759087
RECQL4	4.34465	S8 Damage repair	0.136867	0.315343	0.285938	0.0896514	0.186825	0.140782	0.140528	0.200998	0.119805	0.119805	1.40546	0.342852	0.205899	0.0982164	0.147982	0.133077	0.24628	0.341134	0.0652137	0.0816407	0.0806652	1.13878	1.41075	0.64712	0.327914	0.371773	0.14077	0.464919	1.59751	0.494431	0.763033	0.50666	0.490766	0.0381972	0.116675	0.0359858	1.10909
REV3L	4.20965	S8 Damage repair	1.73426	2.65113	1.91462	2.22254	0.521239	2.06573	2.20911	2.40761	2.65436	2.65436	0.754205	1.73552	1.96541	1.57723	1.55932	1.59017	1.60079	1.69555	1.26412	1.45127	1.34468	1.14562	2.79898	1.05775	1.05598	0.75552	1.83024	3.15759	0.527315	0.511002	1.23117	1.00739	0.592656	4.26811	6.0133	4.25264	0.772028
GADD45B	4.03482	S8 Damage repair	0.477481	1.36904	0.420016	0.536165	1.33457	0.582092	0.856533	0.747958	0.393372	0.393372	1.39146	1.22875	0.5253	1.04321	2.06298	1.08956	0.531762	0.30485	0.404057	0.55326	0.458144	2.64192	22.6108	68.8821	93.9788	213.515	24.9756	9.61577	6.1394	11.7968	156.996	137.256	52.6572	20.307	10.92	18.7947	1.39347
PRKDC	3.96561	S8 Damage repair	3.58507	5.87161	3.5763	3.88018	0.849656	3.79624	4.05105	4.41491	4.41699	4.41699	0.841992	1.27162	1.22655	0.73236	0.664895	0.740692	1.18971	1.14335	0.698237	0.760302	0.782373	1.01358	11.0247	2.37155	2.13927	1.29891	2.9445	9.87777	2.1738	1.04223	2.5262	1.82693	1.7214	6.94107	11.1146	5.74705	1.19487
ERCC8	3.93623	S8 Damage repair	1.51837	2.0801	1.48002	1.38242	1.64847	1.72596	1.67376	1.7035	1.60589	1.60589	0.97527	0.361556	0.521115	0.39168	0.28695	0.457669	0.366974	0.453632	0.42422	0.428627	0.371859	0.98712	0.747649	0.485326	0.532844	0.374085	0.661014	1.03335	0.384623	0.280918	0.207197	0.253322	0.322055	0.946088	1.36412	0.935783	1.0891
PER1	3.81928	S8 Damage repair	0.732449	0.918354	0.943972	1.43454	1.14596	0.716414	0.340137	0.620374	0.631494	0.631494	1.76035	0.838131	1.67029	0.728055	2.16446	1.91004	0.597772	0.703662	1.42169	1.81961	1.60747	1.18874	5.19977	25.1268	13.9454	14.3663	6.79825	5.06869	3.57162	8.56792	10.9324	13.4149	19.5972	0.129914	1.78513	4.16479	1.51225
POLH	3.80131	S8 Damage repair	1.56206	1.98946	1.54583	1.77841	0.698055	1.36871	1.12454	1.29993	1.05901	1.05901	1.28126	1.82684	1.83056	1.29594	1.57336	1.58178	1.50395	1.54236	1.20467	1.40218	1.38884	1.15145	2.39693	1.71253	0.97626	0.796307	0.852944	1.9242	1.1172	0.87726	1.15761	1.21512	1.66403	1.34375	1.7796	1.29659	1.10472
POLK	3.77315	S8 Damage repair	0.807031	1.23682	1.02896	0.977494	0.700221	0.936863	0.824444	0.873568	0.773193	0.773193	1.13615	1.21718	1.5284	1.13548	1.27104	1.01263	0.941773	0.959826	0.894502	1.02184	1.11054	1.25084	1.84045	0.807377	0.84006	0.649377	1.47093	2.12073	0.504389	0.523409	1.04172	0.834414	0.555154	3.1163	4.47052	2.77843	0.745441
RECQL5	3.65166	S8 Damage repair	1.5719	1.55448	1.72452	1.44777	1.64283	1.67137	1.62833	1.826	1.97525	1.97525	0.87498	1.55494	1.39732	1.6148	1.43607	1.62762	1.34912	1.34429	1.74271	1.56121	1.50954	1.0165	1.02379	1.6772	1.51846	0.9263	1.01022	1.33147	0.886991	1.23331	2.13856	1.87344	1.51787	0.491849	0.622557	0.651133	1.06028
XRCC5	3.64507	S8 Damage repair	2.35092	3.42946	2.37524	3.07732	6.34999	3.11984	3.42452	3.59847	3.93448	3.93448	0.97619	6.37738	6.8046	7.7644	8.06406	7.24454	5.76236	5.41776	7.93832	7.44876	7.00979	1.07976	16.2453	22.0324	14.5283	14.6471	15.059	16.2083	15.6477	25.9511	11.1117	10.4232	14.9266	17.9332	30.6489	22.2138	0.884258
GTF2H3	3.6142	S8 Damage repair	2.40591	2.74523	2.46189	2.09512	3.65752	2.13991	2.14171	2.15359	2.91248	2.91248	1.09017	2.46495	2.11533	3.36051	3.24955	3.34457	2.4163	2.63324	2.98396	3.19465	3.12616	1.01258	2.72656	1.88154	1.55091	1.15013	1.66047	1.601	2.31598	1.31735	1.79933	0.982094	1.61719	3.01401	3.99403	2.42342	0.807068
SETMAR	3.56269	S8 Damage repair	0.344703	0.476521	0.151609	0.419324	0.48733	0.564677	0.427149	0.742455	0.408226	0.408226	0.736842	1.12037	1.33221	1.74597	1.83205	1.42574	1.0116	0.991272	1.73893	1.70075	1.26468	1.11169	1.35686	1.4014	1.00253	0.618829	0.920531	1.89974	1.75914	0.954311	0.750796	0.796022	0.916925	1.21222	1.64857	1.20826	1.03824
RAD23A	3.49799	S8 Damage repair	7.16287	6.91758	8.54572	6.35751	14.4278	6.11776	7.98164	4.58558	6.73152	6.73152	1.35036	5.51466	6.19352	7.7515	9.94174	10.5462	3.20301	5.90068	7.59265	7.81229	10.2442	1.14948	12.394	22.3327	18.8204	17.415	27.4898	5.70982	37.8019	19.315	27.1108	22.4989	23.4018	5.01192	5.71593	3.85871	0.959695
MAD2L2	3.4511	S8 Damage repair	1.44355	2.11172	1.20935	1.44086	5.71032	1.61316	1.63549	1.34599	1.7839	1.7839	1.45983	1.93069	1.55804	5.76107	5.9607	6.66842	1.92008	2.08033	5.52116	4.83132	4.78616	1.14316	4.93155	2.7718	3.19759	2.53769	6.84294	2.16816	10.1637	4.05534	5.40479	4.10947	3.1755	0.997189	1.90069	0.624421	0.983632
MPG	3.42896	S8 Damage repair	1.33508	1.23041	1.27435	1.27588	3.62264	1.22068	1.20686	1.26816	1.26372	1.26372	1.40417	1.35625	1.72182	1.81866	2.46394	2.30023	1.10777	1.55665	2.27683	1.73347	1.92062	1.12397	8.28765	8.79249	10.1667	5.31575	6.26599	3.72494	25.0208	13.28	11.152	13.4447	11.009	1.80802	2.98767	2.08388	0.702324
WRNIP1	3.40788	S8 Damage repair	2.39147	2.73977	2.64991	2.43317	2.68984	1.89663	2.14436	2.35946	2.26955	2.26955	1.17959	12.6973	9.17387	19.9698	16.1699	20.0633	14.9741	9.75233	15.0275	15.0262	15.2664	1.11461	7.67212	5.38492	4.76559	2.78574	2.17635	5.40135	7.54119	4.39705	5.72758	4.31506	4.90827	3.65445	4.13222	1.99341	1.02488
MDM2	3.40288	S8 Damage repair	4.88435	6.72506	5.21794	7.03093	3.6905	6.02621	8.54071	4.78429	7.40313	7.40313	0.806523	2.85502	4.15058	4.92767	5.57654	4.93765	4.46844	3.96851	5.20112	4.97739	5.66455	0.924524	13.7973	4.89039	7.47145	3.99236	4.03366	7.31325	1.77524	2.76161	5.20563	6.12625	4.08894	18.6598	15.2245	12.7293	0.831157
ATRX	3.38429	S8 Damage repair	3.79332	5.43588	3.51637	4.21926	1.25239	4.26286	3.8351	4.57002	4.84791	4.84791	0.814584	5.14587	5.52492	3.14444	3.0149	2.87404	4.64497	4.67499	2.58717	2.89364	3.07516	1.10227	2.57259	2.33332	2.62476	3.13429	3.66454	3.43919	0.95969	1.18963	2.40993	2.84388	2.54183	5.30392	8.55929	5.85144	0.798783
RPA2	3.28062	S8 Damage repair	1.05433	2.13769	1.28415	1.1657	1.36643	0.682211	0.868323	1.18151	1.20269	1.20269	1.36417	1.28615	1.25381	1.75586	1.50976	1.5819	1.11486	0.902633	1.6322	1.49105	1.56206	1.10215	3.69817	5.19449	3.49319	3.86558	3.85388	2.17767	8.98589	4.62637	4.08987	2.66065	3.82896	3.23409	5.66171	2.36445	0.838052
RIF1	3.19754	S8 Damage repair	3.77615	6.39045	3.63963	4.18685	0.372816	4.47882	3.98862	4.07882	5.14839	5.14839	0.804004	2.6624	3.22863	1.49505	1.32516	1.48917	2.59974	2.87185	1.29014	1.42958	1.38745	1.0649	2.44738	0.744586	1.01161	0.802839	1.53584	2.82326	0.428017	0.530673	0.915252	0.574521	0.642428	4.86687	5.61629	3.3971	0.735799
DCLRE1B	3.15587	S8 Damage repair	0.398267	1.04528	0.411263	0.486103	0.658447	0.562046	0.514981	0.61031	0.716853	0.716853	0.961013	0.310557	0.423873	0.49104	0.490765	0.572183	0.296008	0.290814	0.307348	0.400006	0.395226	1.35457	0.456794	0.746312	0.378177	0.520227	0.323252	0.258847	0.542408	0.276469	0.736361	0.311638	0.358461	0.328923	0.526014	0.156489	1.10547
RAD9A	3.12472	S8 Damage repair	0.380239	1.07825	0.77187	0.91963	1.06088	0.53486	0.671048	0.755994	1.1205	1.1205	1.00189	0.992269	0.940291	1.76169	2.22882	1.93145	0.629463	0.842554	1.82513	1.65301	1.46038	1.22525	1.01881	3.27233	2.09619	2.78093	3.42848	1.17065	3.06475	1.89553	1.5464	2.22367	2.64557	0.408175	0.361387	0.380698	1.46545
HELQ	3.11116	S8 Damage repair	0.562251	0.583974	0.329723	0.921976	0.501212	0.628315	0.523258	0.901718	0.816131	0.816131	0.786621	0.592962	0.702832	0.879339	0.915976	0.864168	0.525463	0.634478	0.761905	0.773799	0.766287	1.14251	1.21835	1.66307	0.93636	0.828048	1.66684	2.03867	0.734769	1.10014	0.871539	0.971403	1.10109	1.83913	2.59193	2.18997	0.976767
GTF2H5	2.96747	S8 Damage repair	#N/A	#N/A	#N/A	#N/A	#N/A	#N/A	#N/A	#N/A	#N/A	#N/A	#N/A	3.26925	2.80946	5.91689	5.44145	5.81693	3.40914	3.44393	5.75893	5.63767	5.13832	0.99427	0.533174	1.17917	1.08881	1.12756	1.77429	0.296888	1.83557	1.51796	0.850215	1.01555	1.06318	1.01774	1.12348	0.726256	0.874306
RBBP8	2.95373	S8 Damage repair	2.5888	5.11382	1.77882	2.56691	1.16585	3.57281	2.96345	4.01701	3.81485	3.81485	0.726735	1.60228	1.46179	1.48709	1.8868	1.66302	1.29433	1.27083	1.28314	1.1437	1.34536	1.27829	2.76127	1.34769	1.38534	1.51754	1.7121	1.20195	0.535886	0.727476	1.27127	0.919503	0.642442	5.66147	3.03557	2.51452	0.864541
PMS2	2.89599	S8 Damage repair	1.07249	1.74873	1.27517	1.34988	1.77882	0.937495	1.29187	1.08001	1.25253	1.25253	1.24261	0.328073	0.406726	0.28135	0.337083	0.300835	0.248815	0.351849	0.214269	0.28846	0.233857	1.23692	1.45828	0.821777	0.68141	0.680988	0.535931	1.3301	0.554512	0.394369	1.02061	0.740892	0.868734	0.794649	1.73633	0.823567	1.05927
PMS2P3	2.89599	S8 Damage repair	#N/A	#N/A	#N/A	#N/A	#N/A	#N/A	#N/A	#N/A	#N/A	#N/A	#N/A	#N/A	#N/A	#N/A	#N/A	#N/A	#N/A	#N/A	#N/A	#N/A	#N/A	#N/A	0.689264	1.53061	1.78101	1.23108	0.322271	2.66089	1.7357	0.960767	0.774462	1.33154	1.0748	1.35494	0.858561	0.896805	1.21874
XPC	2.87571	S8 Damage repair	7.88791	4.88136	5.611	6.37389	7.06333	8.33163	7.30746	6.24499	7.30782	7.30782	0.871719	3.0474	2.77542	2.84461	3.01074	2.95856	2.70111	2.55233	2.59772	2.71734	2.91441	1.08558	3.8626	7.02738	7.59811	4.87991	4.47942	4.34092	6.141	4.16032	6.60498	7.40538	6.75477	4.1866	4.82917	3.93404	0.975044
PCNA	2.86873	S8 Damage repair	5.73754	20.2743	6.51145	7.41078	12.1738	7.8825	8.31078	7.47421	8.2659	8.2659	1.29624	7.28361	7.61023	7.76142	6.54661	6.71827	6.25647	5.75694	5.56295	6.06202	5.08973	1.25035	11.0446	6.2634	6.28015	4.50176	6.14188	4.03659	7.04769	9.34893	7.73751	5.00824	6.16498	4.60832	9.01892	4.71854	0.951006
TDP2	2.75841	S8 Damage repair	5.57994	6.11671	3.88708	5.0982	8.39392	6.32185	6.25806	7.73642	7.06686	7.06686	0.844001	9.04877	9.74983	10.4674	9.75554	9.42247	7.74014	6.59506	6.91001	8.7022	9.79058	1.21909	4.43495	5.31103	5.64034	3.76011	5.72728	2.96346	4.48503	5.18667	3.14993	3.38636	3.69014	6.03244	7.41791	4.4111	0.982962
HLTF	2.73489	S8 Damage repair	3.02149	7.00078	2.54555	3.4247	1.60992	2.01035	2.27211	2.31654	2.7785	2.7785	1.44805	2.75618	2.61898	2.37059	2.17031	2.53943	2.70443	2.41633	2.20795	2.4159	2.39148	1.02632	2.79387	1.65963	2.11069	0.955331	2.85752	2.9458	1.31338	1.20701	1.35223	0.968178	1.27097	4.52191	7.98077	3.66541	0.797302
TOPBP1	2.64614	S8 Damage repair	3.1892	7.6888	2.9383	3.64368	1.67495	3.774	3.43979	3.43849	3.74456	3.74456	1.05476	1.27818	1.41954	1.08414	1.0668	1.12234	1.10795	1.23307	1.06157	0.990088	1.103	1.08649	2.48625	1.30888	1.12828	0.871232	0.861375	2.03154	0.711886	0.777466	1.57575	0.718525	1.03827	1.89547	3.44639	1.85247	0.96398
BLM	2.64333	S8 Damage repair	0.555583	1.1734	0.671988	0.658525	0.361133	0.543256	0.485205	0.707121	0.677039	0.677039	1.10712	0.381327	0.525776	0.353272	0.51086	0.580446	0.38013	0.379713	0.505799	0.676327	0.544713	0.94571	0.323474	0.0162952	0.0660578	0.0262126	0.0893277	0.0715886	0.00755943	0.0679108	0.0556544	0.0637912	0.0494321	0.0849386	0.366015	0.0913411	1.00504
RPA3	2.64311	S8 Damage repair	11.793	15.9164	9.14459	10.2927	20.9912	12.1112	15.2449	14.7086	13.123	13.123	0.997469	3.1565	2.65527	6.1036	4.16021	4.10218	3.14343	3.01233	4.23278	4.98543	4.81176	0.999604	0.872914	1.72862	1.72114	1.00007	5.17209	0.750306	1.54755	2.9069	1.13935	1.37716	2.16193	1.8121	2.22549	1.31083	1.03537
OGG1	2.6164	S8 Damage repair	1.52507	1.48942	1.20137	1.22687	2.02404	1.43602	1.33457	1.81847	1.23767	1.23767	1.05696	1.1453	1.12945	1.14487	1.4122	1.21882	0.923471	0.870586	1.30983	1.39088	1.2296	1.057	2.2495	3.87481	1.60535	1.64647	2.06325	1.1157	2.66805	1.61822	1.63691	1.94619	1.75576	0.374887	0.534903	0.567661	1.50777
PARP2	2.54593	S8 Damage repair	2.74903	3.62391	2.70898	2.18818	5.98496	2.9271	3.31168	3.72029	3.01016	3.01016	1.07983	2.78701	3.24119	6.09384	5.08927	4.23264	1.96443	2.11533	3.9624	4.43223	4.04996	1.29772	0.813477	2.24938	1.45509	1.80919	2.29319	0.84656	1.48754	1.83498	1.25317	1.51758	1.72404	1.00395	1.30609	1.36669	1.09818
XRCC1	2.53213	S8 Damage repair	2.12418	2.44707	2.14589	3.0561	8.34912	2.47324	2.94717	2.80754	2.58399	2.58399	1.35283	0.850079	0.773915	1.30236	1.29039	1.60158	0.773038	0.829552	1.42995	1.26642	1.38957	1.02282	0.99141	2.52194	1.4646	1.86887	1.2657	0.524162	2.01125	2.1178	2.90339	2.39607	2.64325	0.450315	1.10295	0.423565	0.819696
TOP3B	2.50237	S8 Damage repair	2.43655	2.97614	3.26111	2.51346	5.57883	3.35766	3.01147	3.61589	3.6017	3.6017	0.975429	1.92213	1.78275	3.20344	2.96257	2.65971	1.54422	1.71529	3.06676	2.88665	2.85558	1.03829	1.75057	2.47954	1.52569	1.68566	1.44734	1.51863	3.92325	1.42702	2.04993	2.8889	2.32817	0.514131	0.480532	0.614967	0.975377
GTF2H2	2.48217	S8 Damage repair	2.82662	3.60536	1.67088	2.59	4.20673	2.91523	3.18964	3.08175	3.40922	3.40922	0.930929	1.63431	1.46678	2.3789	2.04815	1.80349	1.45948	1.25351	1.46253	2.16967	1.86937	1.13599	0.597656	1.88698	0.653004	1.03648	2.28001	1.28411	1.30239	0.153445	0.0523965	0.468445	0.162884	1.99331	1.23693	0.804523	1.67106
CLK2	2.47899	S8 Damage repair	2.85874	3.10235	2.62771	2.95761	8.51599	3.33039	3.04051	3.32085	3.15169	3.15169	1.25428	1.77133	1.76598	3.0791	2.95724	2.83878	1.55768	1.55376	2.91051	2.91931	2.60374	1.07514	2.55679	6.47826	5.40226	4.45149	1.99882	3.24353	4.30681	3.95409	6.50416	6.8294	6.15093	1.86447	1.57122	2.26203	0.962078
RAD54B	2.43662	S8 Damage repair	0.0419522	0.7926	0.0553549	0.0942165	0.0122712	0.105484	0.0267358	0.221794	0.0388826	0.0388826	2.30765	0.13224	0.123233	0.204623	0.258115	0.312713	0.116432	0.0711985	0.172517	0.214589	0.343496	1.12273	0.283816	0.295172	0.205661	0.22257	0.19477	0.170626	0.0599077	0.210149	0.126016	0.158884	0.0699543	0.286139	0.283449	0.81464	0.910915
CDK7	2.348	S8 Damage repair	7.17907	7.26629	6.71391	7.24112	6.95547	7.85371	8.09081	7.81286	7.43978	7.43978	0.915079	1.93362	1.84504	2.42723	2.24611	2.42729	1.88453	2.09697	2.42466	2.20279	2.28176	0.998951	1.27627	1.11994	1.47131	1.20103	2.07171	1.08378	1.59712	1.63647	2.45558	1.29904	1.66723	1.51875	2.48855	1.33046	0.783623
XRCC6	2.26535	S8 Damage repair	3.75855	3.60823	3.30621	4.07981	9.01499	3.56538	4.245	4.30534	4.25766	4.25766	1.15204	2.70964	2.40376	3.7682	3.3389	3.28995	2.62881	2.16711	3.85709	3.17888	3.12961	1.03669	19.7239	22.5914	22.7137	16.7763	25.3364	17.3638	24.3015	21.3291	22.4535	17.5007	21.6881	20.5532	32.9638	14.7367	0.945767
MLH1	2.24212	S8 Damage repair	1.39358	1.57622	1.3373	1.28033	2.06037	1.19309	1.06574	1.25026	1.03329	1.03329	1.37164	1.92024	1.84631	2.76185	2.05325	2.37752	1.64023	1.71367	1.97858	2.28441	2.43412	1.09035	3.51061	2.71975	2.59732	2.08234	3.15388	3.24714	3.1664	2.761	2.97724	2.08846	2.45927	2.84597	4.17112	2.92201	0.986743
ATM	2.21697	S8 Damage repair	3.38979	6.22234	3.2596	4.23003	0.791257	3.75601	3.86583	4.31409	4.74155	4.74155	0.835379	2.08112	2.41692	0.79579	0.727828	0.638292	2.16312	2.20011	0.856024	0.774316	0.805867	0.979486	2.85747	0.904746	0.974783	0.5546	0.912216	4.31902	0.539926	0.54789	0.680012	0.784017	0.699468	3.01296	5.70468	4.79409	0.836987
MUS81	2.18999	S8 Damage repair	1.05874	1.44038	0.931322	0.905801	1.06178	0.891199	0.913916	0.631803	1.22529	1.22529	1.10445	1.4192	1.49817	1.81271	1.80724	2.02237	1.33754	1.15411	2.14395	1.52041	1.64575	1.09715	2.59379	2.55958	2.90239	2.21704	1.54812	1.86655	3.04738	1.84001	2.75096	2.50851	2.74203	0.71681	0.785748	0.573006	1.21955
NBN	2.15745	S8 Damage repair	7.37579	8.66009	4.61981	8.09439	6.44598	8.10906	9.28622	8.71082	8.78075	8.78075	0.805999	5.97477	6.22609	6.12643	5.72006	4.95259	6.69062	6.11491	5.78583	5.54621	5.33596	0.983932	3.84019	1.99025	2.51725	1.54954	3.24882	3.39436	1.59544	1.18112	2.37458	1.47099	1.72672	6.84997	9.82962	5.26569	0.727992
TDP1	2.11855	S8 Damage repair	0.322036	0.309157	0.389509	0.331481	0.58088	0.184027	0.364855	0.378345	0.530618	0.530618	0.972139	0.173715	0.17822	0.684844	0.606971	0.689118	0.224989	0.183646	0.454054	0.549383	0.636907	1.13855	0.551244	0.567202	0.479028	0.430858	0.54061	0.408022	0.255819	0.647865	0.556052	0.530438	0.513798	0.470722	0.787329	0.49261	0.932933
MSH2	2.0553	S8 Damage repair	1.57991	2.49609	1.66145	1.70739	3.18278	1.40109	1.59483	1.92593	1.77625	1.77625	1.25409	1.82049	1.73463	1.95963	1.91203	1.64851	1.24655	1.28693	1.56205	1.44706	1.54165	1.28105	0.97242	0.645973	0.894708	0.277098	0.52461	0.980822	0.419538	0.53244	0.441249	0.337174	0.538885	1.06763	1.7361	1.19357	0.913976
MRE11A	2.00212	S8 Damage repair	2.98339	3.50313	2.49509	3.17072	2.31711	2.96726	3.22989	2.55185	3.74206	3.74206	0.891353	1.08109	1.22739	1.31466	1.30999	1.10856	1.00179	1.02011	1.04439	1.12573	1.27458	1.1052	1.07926	1.24667	1.15113	0.534773	0.742461	1.97296	0.488371	0.477218	1.29312	1.10621	1.13454	1.58494	3.23497	1.95148	0.795829
PIK3R3	24.2811	S9 FOXO3 pathway	0.387658	0.947537	0.934053	1.05987	0.197202	0.601012	0.558551	0.594053	0.562372	0.562372	1.22511	0.412902	0.412282	0.529527	0.414561	0.464249	0.353449	0.524296	0.583923	0.517296	0.487487	0.90556	0.573493	0.587379	0.647045	0.903782	0.518505	0.690887	0.645678	0.429273	0.814079	0.55986	0.513246	0.712667	3.49127	0.73246	0.66191
PIK3C2G	8.19216	S9 FOXO3 pathway	4.1238	3.42688	3.20973	2.79659	2.54798	4.75545	3.97655	4.32771	4.29445	4.29445	0.743927	#N/A	#N/A	#N/A	#N/A	#N/A	#N/A	#N/A	#N/A	#N/A	#N/A	#N/A	6.78349	2.16783	1.81126	0.984931	7.20345	9.04549	0.752331	1.21839	1.84628	1.8139	1.51855	6.56822	9.81917	13.0039	1.02156
BNIP3L	7.45525	S9 FOXO3 pathway	11.5668	18.0117	9.30232	11.669	13.0414	11.6106	13.7307	13.3993	13.1483	13.1483	0.977768	14.6144	14.402	16.6699	17.0003	16.0512	15.0711	14.0881	15.244	17.6423	16.6196	1.00092	5.24597	4.77903	4.01305	11.8059	5.78479	2.88358	1.85807	3.20565	4.11942	3.24282	3.71063	6.32748	16.9583	5.39027	1.02686
DDIT4	5.9345	S9 FOXO3 pathway	0.220542	0.646713	0.370363	0.360214	1.50131	0.274971	0.357762	0.188439	0.47075	0.47075	1.7582	2.19065	1.98748	4.67014	2.87855	5.23256	1.77183	1.19103	3.23315	3.52737	4.03676	1.2325	33.2909	14.8119	7.48145	99.8263	26.3982	7.3893	20.7465	11.618	5.58477	24.2379	3.57581	0.78109	16.5552	14.2946	2.59014
MTOR	5.27402	S9 FOXO3 pathway	5.79645	4.63173	5.37843	5.32664	2.30558	5.71391	5.07729	4.3595	5.23854	5.23854	0.914587	4.04006	4.10222	3.93844	3.97993	4.32955	3.88279	4.43372	4.28599	4.46409	4.2145	0.958137	6.99392	3.28363	3.1147	1.63927	2.97378	6.99035	5.64294	2.25381	3.60938	2.91918	2.95641	2.81118	6.08898	2.92916	1.14092
PIK3R4	3.14109	S9 FOXO3 pathway	2.31583	2.61906	2.12726	2.88428	3.58077	2.51091	2.28127	2.66458	2.97159	2.97159	1.0095	1.89966	1.79731	1.70044	1.60932	1.79263	1.69984	1.67001	1.69188	1.56203	1.68665	1.05884	4.75928	5.32377	3.65852	2.39025	2.90211	6.23076	2.58813	3.29765	3.75693	2.46952	3.27698	4.76563	4.94892	4.14356	1.15177
PIK3C2A	3.06985	S9 FOXO3 pathway	5.8138	6.73003	5.30744	6.27689	1.42643	6.67302	7.30447	6.58676	7.5945	7.5945	0.714749	5.98407	7.17968	1.95418	2.14946	2.11531	6.43127	6.99238	1.76651	1.6269	2.33671	1.01195	6.1675	2.0766	2.51466	1.773	3.06373	9.07622	1.27458	0.677551	2.29139	1.35906	1.28412	8.83136	13.307	7.32503	0.904966
PIK3CA	2.79703	S9 FOXO3 pathway	4.34903	5.05239	4.11516	4.85931	3.45331	4.57336	4.7546	4.4375	5.47444	5.47444	0.883261	4.6274	4.65717	3.85108	3.85914	3.65914	4.54445	4.2099	3.32375	3.64879	3.97434	1.04836	1.64364	0.895691	0.981628	0.619886	1.28354	2.22998	0.574957	0.706053	0.85371	0.742048	0.805654	4.17621	4.69245	2.66474	0.670738
PIK3AP1	2.67606	S9 FOXO3 pathway	7.80687	14.2038	7.01846	7.41576	7.96288	11.9467	10.4107	11.3749	13.6266	13.6266	0.72817	10.1431	10.5268	13.6258	16.3764	11.2056	8.75302	9.17992	9.683	10.5456	10.2902	1.2771	46.232	12.9516	13.8241	6.31673	11.3016	27.2392	9.11636	6.39294	18.2939	8.4953	7.96756	24.1296	33.9964	12.7038	1.29776
FOXO3	2.63807	S9 FOXO3 pathway	1.13752	1.03731	1.42193	1.69413	1.24685	1.53271	1.06832	1.1254	1.4649	1.4649	0.982198	6.18144	5.84129	4.05215	4.00543	4.72716	6.61871	5.17577	4.29377	4.34025	4.61746	0.990478	5.66371	6.18231	5.26198	6.05476	4.861	5.99682	1.91397	2.49009	6.64811	5.54609	4.0339	6.8737	16.6692	9.85549	0.83954
PIK3R2_1	2.55559	S9 FOXO3 pathway	1.91766	2.03294	2.45718	1.59323	4.88944	1.52025	1.74251	1.9274	2.3972	2.3972	1.29104	2.3045	2.31482	4.14433	4.14462	4.7672	2.06769	2.07634	4.47717	4.25067	4.25512	1.03202	3.84924	4.57146	2.81052	1.67288	1.92228	2.04893	18.6141	3.95481	0.295987	2.40875	4.23918	0.528854	1.32995	0.59508	0.70387
PIK3C2B	2.39173	S9 FOXO3 pathway	0.109728	0.697418	0.289565	0.195442	0.172653	0.224868	0.218627	0.391186	0.294576	0.294576	1.02878	0.716452	0.743104	1.14979	1.11079	1.17044	0.611574	0.654584	1.12696	1.0876	1.08459	1.07125	1.74387	1.31187	0.907453	1.17238	0.625713	1.46371	1.42969	0.593011	0.912705	0.676598	0.892254	0.360041	0.649025	0.315802	1.65262
EPO	∞	S9 Additional Hx genes	0.0250616	0.0692907	0	0.0562834	0.0586448	0	0	0	0.0309704	0.0309704	3.37872	0	0	0	0.0242433	0	0	0	0	0	0	#DIV/0!	9.65533	0.442176	1.56844	6.10522	2.4389	0.340804	0.205128	0.757588	1.5102	1.6733	0.503008	1.17116	0.927412	0.192778	3.94797
EPOR	15.7189	S9 Additional Hx genes	0.0390099	0.0539276	0.360308	0.0438043	0.022821	0.124836	0.0497213	0.0916615	0.0482073	0.0482073	1.4336	0.418051	0.363603	0.541567	0.668647	0.80513	0.304063	0.281349	0.755138	0.470489	0.711115	1.10897	1.51784	3.95805	3.20904	7.03259	2.49849	1.31455	2.30354	1.7395	3.35908	4.16947	3.95681	0.237877	0.439648	0.486309	1.56005
EPAS1	12.1884	S9 Additional Hx genes	7.48413	6.29398	7.67342	7.73195	19.6878	9.43712	7.55594	7.69261	8.23072	8.23072	1.18772	9.17273	14.2846	20.3004	22.7895	22.039	11.1809	9.69273	20.5087	22.1457	23.2505	1.02083	21.3044	23.1068	36.4335	37.6452	7.6426	22.0484	22.7911	11.5371	45.6228	36.7296	30.8602	26.6114	25.4837	13.5898	0.926597
THBS1	2.40284	S9 Additional Hx genes	0.707621	2.80858	1.14532	1.67394	0.430522	1.25085	1.15446	3.36973	1.48075	1.48075	0.774446	0.191027	0.238566	0.27637	0.283291	0.349908	0.347018	0.364354	0.172674	0.204307	0.191013	1.04674	9.33021	18.6293	17.2076	30.0978	1.63852	4.54312	0.598179	0.8092	20.2746	16.0471	19.8792	34.9794	19.5821	35.928	0.733268
MAST4	∞	S9 Hx adapted genes	0.0313905	0	0	0	0	0	0	0	0	0	#DIV/0!	0.198108	0.238704	0.22254	0.196418	0.2257	0.208721	0.238885	0.188506	0.184846	0.213655	1.04529	1.47777	1.76731	1.43963	1.20153	1.05479	1.09177	1.1509	0.663342	2.45997	1.60823	1.84101	1.97044	1.67608	1.32502	0.843671
CHRNB4	∞	S9 Hx adapted genes	0	0	0	0	0	0	0	0	0	0	#DIV/0!	0	0	0	0	0	0.00839645	0	0	0	0.0050419	0	0.0293262	0	0.0199627	0.0633717	0.00399924	0.00910911	0.00913785	0.0109454	0.0672751	0.0308444	0.0298768	0.00250424	0.0129705	0.00122682	1.01766
LGR5	16.3468	S9 Hx adapted genes	0.0440699	0.0507689	0.116298	0.0742294	0.167578	0.0402939	0.0187236	0.0258878	0	0	5.3347	0.580546	0.321648	0.643366	0.496795	0.530297	0.176806	0.230622	0.179416	0.339256	0.376728	1.97467	0.050949	0.410654	0.567517	0.180159	0.424457	0.241697	0.0952522	0.280049	0.637519	0.204603	0.268965	0.151878	0.0150226	0.161597	1.37782
FGF1	10.0361	S9 Hx adapted genes	0.475863	0.785161	0.789925	0.896326	1.17639	1.01755	0.880443	0.847619	1.07178	1.07178	0.843427	17.982	15.0233	20.2867	19.8317	18.7446	12.5191	10.9549	19.1936	18.7464	20.1512	1.12632	0.110748	0.116431	0.176997	0.187292	0.0236391	0.0358954	0.0900217	0.0485231	0.154644	0.167125	0.0294332	0.0789459	0.0482722	0.106357	1.20002
TBC1D1	5.5293	S9 Hx adapted genes	0.562701	1.66494	0.969119	0.86465	0.228696	0.909832	0.709661	1.32218	0.936921	0.936921	0.890893	1.52748	1.60692	0.992087	1.02731	0.959075	1.24511	1.13967	0.763332	0.794542	0.835486	1.27934	3.74504	3.15969	2.61899	2.55882	1.51451	2.93493	4.79029	2.82368	2.76897	2.39735	3.23619	2.46544	4.74192	2.2195	0.866342
DSCAM	5.30072	S9 Hx adapted genes	0.00621346	0.0171791	0.032794	0.0279085	0.0145397	0	0.00527972	0.0145998	0.0230353	0.0230353	1.4956	0	0.00316765	0	0	0.00497207	0	0.00343149	0	0	0.0023441	1.40933	0.00284392	0.0458445	0.0464614	0.0829642	0.0069809	0.0556516	0.0212675	0.0159215	0.130481	0.0358937	0.0782274	0.0539127	0.0243179	0.0442572	0.793995
RAB37	4.1591	S9 Hx adapted genes	0.111062	0.639721	0.0732717	0.187068	0	0.0761594	0.0707788	0.260962	0.240183	0.240183	1.13831	0.0494672	0.0534733	0.0412978	0.0427783	0.087431	0.0109831	0.0193091	0.0383892	0.0112639	0.046166	2.17623	0.853207	2.16353	1.70321	1.4294	1.23543	0.509191	2.11488	2.95186	1.20956	2.07203	2.38793	0.51819	0.712321	0.593138	0.838007
CCDC66	3.66952	S9 Hx adapted genes	1.32588	1.44014	1.03093	1.27614	1.62055	1.52617	1.40829	1.72461	1.65312	1.65312	0.840352	1.56044	1.13908	2.75146	2.24201	2.01619	1.04536	0.980166	1.40933	1.87189	1.42282	1.44277	0.51117	0.485958	0.353313	0.543803	0.604857	0.879375	0.254843	0.287644	0.481082	0.446649	0.472696	1.07581	1.36036	1.00932	0.835986
AEBP2	2.29832	S9 Hx adapted genes	1.52138	1.55234	1.95963	1.91174	2.03433	1.73879	1.58516	1.40439	2.10391	2.10391	1.00484	2.6465	2.5372	2.6779	2.83893	2.79123	2.35107	2.4257	2.24337	2.42174	2.52883	1.12706	1.34401	2.42656	3.38141	1.60318	1.56598	1.93371	1.84935	0.957101	2.04724	2.23912	2.03743	3.32737	3.07997	2.45993	0.907891
		Species-specific regulation vs. sex-specific regulation
	###	The regulation strength of Spalax NX/Rno Nx is on average 129 x the regulation of Rno f/m
	###	The regulation strength of Spalax Nx/Rno Nx is higher than the regulation of Rno f/m in 191 cases (98.5%)
	###	The regulation strength of Rno f/m is higher than the regulation of Spalax Nx/Rno Nx in only 3 cases (in FBL, BHMT, EXO1; 1.5%)
	###	The regulation strength of Spalax Nx/Rno Nx is up to 20,986 x higher than the regulation strength Rno f/m (in A2M)
	###	The regulation strength of Rno f/m is only 1.26 x higher than the regulation strength Spalax Nx/Rno Nx at maximum (in FBL)
