# Supplementary material for: Hypoxia tolerance, longevity and cancer-resistance in the mole rat Spalax – a liver transcriptomics approach
Source: Sci Rep. 2017 Oct 30;7:14348. doi: 10.1038/s41598-017-13905-z (PMC5662568; doi:10.1038/s41598-017-13905-z)
Supplement: Supplementary file 13 — Supplementary dataset 12 [file 41598_2017_13905_MOESM13_ESM.xls]

## Sheet: result table 
PAML-analyses results table (Free ratio/One ratio); Numbers = (ω) dN/dS ratios																						Species key
WRN-Interaction partners																						Hsa	Homo sapiens	human
	Species																					Ssc	Sus scrofa	wild boar
Gene	Hsa	Ssc	Bta	Bmu	Jja	Mau	Cgr	Mmu	Fda	Cpo	Cla	Ode	Sga	Rno	Hgl	ω(min)	ω(max)	mean	significance			Bta	Bos taurus	cattle
ATM	0.233402	0.241801			0.237746		0.233513	0.218249		0.262335	0.203709	0.240487	0.237113	0.118805	0.378435	0.118805	0.378435	0.233905	0.001			Mau	Mesocricetus auratus	golden hamster
ATR	0.146785	0.137705			0.181851			0.123447		0.184859	0.11921	0.211051	0.225035	0.0831858	0.159072	0.0831858	0.225035	0.157844	0.001			Cgr	Cricetulus griseus	chinese hamster
BLM	0.24031	0.388339			0.380788	0.286046		0.429751		0.312936	0.331626	0.332312	0.352917	0.293956	0.467495	0.24031	0.467495	0.337763	0.9			Mmu	Mus musculus	house mouse
CBP	0.077831	0.0400286			0.0603417	0.0673031		0.058937		0.0456271	0.0318898	0.0665345	0.0471635	0.0493104	0.105869	0.0318898	0.105869	0.0560616	0.5			Fda	Fukomys damarensis	damara mole rat
e2f3	0.0415819		0.136232		0.117318	0.205152		0.0415886		0.0712027	0.696894	0.0802302	0.140224	0.463086	0.364425	0.0415819	0.696894	0.173775	0.01			Cpo	Cavia porcellus	guinea pig
fen1	0.0543727	0.0346279			0.0491361	0.0104125		0.034866		0.0579783	0.211354	0.131933	0.0443889	0.124098	0.273457	0.0104125	0.273457	0.0730851	0.01			Cla	Chinchilla lanigera	long-tailed chinchilla
H2AX	0.0288289							0.135576		0.0519414		0.053921				0.0288289	0.135576	0.0675668	0.5			Ode	Octodon degus	common degu
MYC	0.168456	0.0799461			0.0974442	0.0242682		0.0696415		0.0563768	0.12592	0.0572309	0.0472708	0.138035	0.11964	0.0242682	0.168456	0.0849105	0.5			Sga	Spalax galili	upper Galilee mountains blind mole rat				(referred to as Spalax in text)
NLRP2	0.690558	0.35225				0.868176		0.637774					0.681708	0.529675		0.35225	0.868176	0.637189	0.001			Rno	Rattus norvegicus	Norway rat
PARP1	0.0705293	0.0727837			0.101911	0.0461253		0.0487395		0.0913004	0.116274	0.173163	0.0905824	0.101725	0.161403	0.0461253	0.173163	0.0901033	0.01			Hgl	Heterocephalus glaber	naked mole rat
rad52	0.384776	0.398005			0.355695	0.347388		0.264859		0.364751	0.237063	0.273356	0.40424	0.363075	0.288979	0.237063	0.40424	0.328237	0.9
RPA1	0.146599	0.115941			0.111255	0.0712435		0.302112		0.140309	0.112824	0.101706	0.2139	0.1008	0.13129	0.0712435	0.302112	0.137749	0.001
RPA2	0.262862	0.123088			0.186712	0.199945		0.0535897	0.125974	0.165861		0.143129	0.248499	0.10534	0.0932684	0.0535897	0.262862	0.157645	0.5
RPA3	0.471504	0.168235			0.355593	0.585246		0.413096		0.0998708		0.262183	0.548102	0.0633585	0.233566	0.0633585	0.585246	0.336533	0.5
SIRT1	0.233936	0.194642			0.197015	0.205813		0.292147		0.207795	0.156175	0.160712	0.13821	0.14922	0.304332	0.13821	0.304332	0.206029	0.5
terf2	0.183589	0.236541			0.24412	0.540285		0.461724		0.16842	0.24467	0.510342	0.235152	0.233365	0.243913	0.16842	0.540285	0.323711	0.5
tinf2	0.395973	0.358537			0.416013	0.387984		0.586865	0.543271				0.773075	0.59109	0.633195	0.358537	0.773075	0.448107	0.1
UBC		0.0246081			0.425818			0.0183924	0.0001	0.0151091			0.310547	0.0776069		0.0001	0.425818	0.0968055	0.001
VCP		0.0067544											0.00581082	0.002354		0.002354	0.0067544	0.0067544	0.975
WDR48					0.0131776	0.0235665		0.00896776		0.0206095			0.0237916		0.0290606	0.00896776	0.0290606	0.0165803	0.01
WRN	0.545083	0.497515			0.508254	0.270594		0.457533		0.624948	0.631732	0.354247	0.533443	0.244387	0.631832	0.244387	0.631832	0.486238	0.001
WRNIP	0.0548489		0.138281		0.0817764	0.0562609		0.0434294			0.0354358	0.0791157	0.0619573	0.0201042	0.076447	0.0201042	0.138281	0.0698783	0.001
XRCC5	0.84895	0.238791				0.214243		0.158494		0.232791	0.171162	0.32994	0.297071	0.182006	0.304478	0.158494	0.84895	0.313482	0.001
XRCC6	0.285455	0.199969			0.312159	0.132419		0.132094		0.125258	0.0635824	0.254152	0.196496	0.194445	0.199401	0.0635824	0.312159	0.188136	0.05
Ageing-related genes
	Species
Gene	Hsa	Ssc	Bta	Bmu	Jja	Mau	Cgr	Mmu	Fda	Cpo	Cla	Ode	Sga	Rno	Hgl	ω(min)	ω(max)	mean	significance
A2M	0.353892	0.317876			0.325123		0.637831	0.352972		0.579831	0.411933	0.309682	0.296977	0.172746	0.292443	0.172746	0.637831	0.411142	0.001
ADCY5	0.0635169	0.31172			0.138223	0.041738		0.0443756	0.0166916	0.157858		0.0292097	0.0350919	0.0493669	0.0846378	0.0166916	0.31172	0.100417	0.001
AGTR1	0.327316	0.199282			0.22779	0.302469		0.32984		0.276879	0.0709816	0.23074	0.0957671	0.200626	0.208069	0.0709816	0.32984	0.245662	0.5
ARHGAP1	0.0488656	0.0759749			0.0827226	0.0628617		0.0370491		0.0307245	0.0830041	0.0692533	0.0346104	0.169976	0.165403	0.0307245	0.169976	0.061307	0.001
ARNTL	0.00833858	0.0342048			0.0329777			0.0176805		0.0270144		0.0430358	0.0403287	0.032181	0.039295	0.00833858	0.0430358	0.0272086	0.1
BRCA1	0.664372	0.540804						0.543202			0.621024	0.644791	0.753823	0.567844	0.786379	0.540804	0.786379	0.602839	0.001
BUB1B	0.262461		0.278052		0.371336	0.215486		0.309158		0.401864	0.220413	0.306025	0.231628	0.224323	0.258706	0.215486	0.401864	0.295599	0.01
BUB3					0.0217815							0.0195346	0.0149003			0.0149003	0.0217815	0.020658	0.9
CDK7	0.139374	0.0192441					0.0139837	0.0518659		0.0435312	0.0627344		0.0787324	0.0119703	0.373529	0.0119703	0.373529	0.0883294	0.001
CEBPB	0.106774	0.0411266			0.0818008	0.334816		0.083992		0.286038	0.17413	0.0885306	0.234372	0.0998218	0.187833	0.0411266	0.334816	0.149651	0.01
CETP	0.108777	0.739788			0.187751			0.347021		0.0762562	0.106988	0.190762	0.154941	0.343445	0.465161	0.0762562	0.739788	0.251049	0.001
Cisd2	0.169673	0.202149			0.145175	0.128044		0.498949		0.248008	0.701184	0.248454	0.204838	0.160373	0.323331	0.128044	0.701184	0.275471	0.1
DGAT1	0.169673	0.202149			0.145175	0.128044		0.498949		0.248008	0.701184	0.248454	0.204838	0.160373	0.323331	0.128044	0.701184	0.292705	0.001
EEF1E1	0.142568	0.0767403			0.455308	0.118478		0.110821		0.146199	0.0739675	0.208132	0.231191	0.0864138	0.136514	0.0739675	0.455308	0.166527	0.05
EFEMP1	0.0961461	0.086409			0.0699221	0.0602558		0.08403		0.195164	0.202211	0.126207		0.162309	0.445608	0.0602558	0.445608	0.115043	0.001
EIF5A2						0.2068				0.103901						0.103901	0.2068	0.155351	0.05
EPS8	0.103918	0.23187			0.129328	0.248957		0.149338		0.1452	0.104209	0.0600129	0.135077	0.0601405	0.138047	0.0600129	0.248957	0.146604	0.001
ERCC2	0.0352538	0.026518			0.0222624		0.0111589	0.0374118		0.0347613	0.0236343	0.0127205	0.034007	0.00610952	0.0138636	0.00610952	0.0374118	0.0254651	0.9
FGF21	0.277714	0.138843			0.189108	0.306036		0.346903	0.214424	0.629902		0.156466	0.188715	0.324148	0.196262	0.138843	0.629902	0.282424	0.5
GHR	0.867718	0.182366				0.43191		0.413254		0.829759	0.514477	0.348801	0.24798	0.277249	0.496939	0.182366	0.867718	0.512612	0.001
GHRH	0.304323	0.41805				0.852833		1.35669		0.409744	1.48445	0.775668	0.185509	0.49768	0.502199	0.185509	1.48445	0.800251	0.01
GSK3A	0.0536155	0.170453			0.0724521			0.122181		0.209948	0.0427586	0.0511633	0.0758266	0.288566	0.0523021	0.0427586	0.288566	0.103225	0.001
HELLS	0.0914486	0.141026				0.15819		0.0874647		0.100523	0.114604	0.141154	0.173317	0.12173	0.157461	0.0874647	0.173317	0.119201	0.9
HTRA2	0.341711		0.186983		0.286936		0.159852	0.46757		0.261665	0.121712	0.161983	0.149813	0.141628	0.295934	0.121712	0.46757	0.248552	0.5
HTT	0.11215	0.118879			0.10401		0.075696	0.130063		0.109875	0.112459	0.104909	0.108022	0.0976075	0.131766	0.075696	0.131766	0.108505	0.1
IKBKB	0.1204	0.0562298			0.0774991	0.0937051		0.0333904		0.0784402	0.0999972	0.107445	0.0715396	0.104171	0.0581368	0.0333904	0.1204	0.0833883	0.5
JUND	0.129497	0.123281			0.108805	0.0407936		0.0644715		0.0807362	0.0258571	0.0190977	0.0765216		0.0582775	0.0190977	0.129497	0.0740674	0.01
KCNA3	0.0928087	0.066588			0.0408761	0.0456785		0.0116215		0.211621	0.0748033	0.057966	0.0253184	0.0455732	0.140224	0.0116215	0.211621	0.0752454	0.001
KL	0.231699	0.122972			0.18169	0.143833		0.172707	0.150566	0.131808	0.26472	0.125374	0.134221	0.16244		0.122972	0.26472	0.169485	0.5
MIF	2.12435	0.0324352			0.080232	0.13224		0.0406133		0.191277	0.0480158	0.0571181	0.157841		0.0402501	0.0324352	2.12435	0.338285	0.05
MSRA	0.285613	0.218567			0.111456	0.519649		0.177558		0.253605	0.110463	0.12985	0.407692	0.148909	0.368925	0.110463	0.519649	0.225845	0.01
NCOR2	0.108724	0.111378			0.0993841	0.061448				0.156694	0.154667	0.117757	0.0834996	0.0566396	0.224378	0.0566396	0.224378	0.115722	0.001
NFKBIA	0.152301	0.0757758			0.0904361	0.0494547		0.0420204		0.305628	0.131235	0.0673223	0.0583096	0.0384098	0.124497	0.0384098	0.305628	0.114272	0.1
NUDT1	0.125775	0.154027			1.06843		0.142651	0.176063		0.132993	0.235017	0.218509	0.367654	0.0576475	0.123102	0.0576475	1.06843	0.281683	0.01
PLAU	0.342471	0.400731			0.374101	0.287383		0.565039		0.674935	0.291267	0.469447	0.17037	0.280246	0.640171	0.17037	0.674935	0.425672	0.001
POLG	0.295999	0.193249			0.164743	0.25178		0.188544		0.21846	0.149137	0.138951	0.124371	0.18708	0.200983	0.124371	0.295999	0.200108	0.1
POU1F1	0.105846	0.0917517			0.12221			0.0470874		0.147041	0.15223	0.0996955	0.104205	0.106515	0.207757	0.0470874	0.207757	0.109409	0.5
PROP1	0.270935	0.289205			0.317987	0.160695		0.426934	1.0507	0.300828		0.339105	0.15401	1.01224	0.388748	0.15401	1.0507	0.394549	0.01
RAE1	0.0164942					0.0115042					0.0303941	0.0129476	0.00644253	0.0189548	0.0174369	0.00644253	0.0303941	0.017835	0.5
SHC1	0.0754448	0.0785398			0.135487	0.164681		0.0386166		0.131297	0.0410732	0.0374687	0.170891	0.0550365	0.0867697	0.0374687	0.170891	0.087826	0.1
SIRT6	0.138832	0.126544			0.153814	0.186958		0.23027		0.339319	0.258874	0.182747	0.153814	0.110267	0.228518	0.110267	0.339319	0.20217	0.1
SIRT7	0.0503439	0.100734			0.111025	0.0315949		0.0319262		0.116092	0.163741	0.0655238	0.0645658	0.0540763	0.0957251	0.0315949	0.163741	0.0838726	0.1
SLC13A1	0.194659	0.207618			0.293883	0.287099		0.368529		0.524361	0.215672	0.156284	0.239695	0.0893808	0.475854	0.0893808	0.524361	0.281013	0.001
SOD2	0.191209	0.0859204			0.262603	0.194615		0.119039		0.130632	0.266238	0.327969	0.24215	0.224617	0.200007	0.0859204	0.327969	0.197278	0.9
STUB1	0.0272264	0.0975203			0.00673612	0.0281268		0.031049				0.0510221	0.0508304	0.0390556	0.014776	0.00673612	0.0975203	0.0402801	0.5
TOPORS	0.198531	0.17622			0.216795	0.227429		0.115573		0.320689	0.216711	0.321347	0.226876	0.162882	0.324574	0.115573	0.324574	0.224162	0.05
TP53	0.327316	0.199282			0.22779	0.302469		0.32984		0.276879	0.0709816	0.23074	0.0957671	0.200626	0.208069	0.0709816	0.32984	0.245662	0.5
TP63	0.219409	0.00985905			0.0169362	0.0462933		0.182519		0.020133	0.014928	0.0161053	0.0357153	0.0208967	0.0201524	0.00985905	0.219409	0.0657729	0.001
TPP2	0.0350918		0.0296873		0.0437514	0.0883577		0.0443878		0.0272311	0.028509	0.0544474	0.0382888	0.0918155	0.0517375	0.0272311	0.0918155	0.0439329	0.05
TRPV1	0.236739	0.285731			0.110611	0.115318		0.144477		0.115624	0.123204	0.145309	0.214508	0.174775	0.157125	0.110611	0.285731	0.159627	0.001
Foxo3 pathway genes (Malik et al. 2012)
	Species
Gene	Hsa	Ssc	Bta	Bmu	Jja	Mau	Cgr	Mmu	Fda	Cpo	Cla	Ode	Sga	Rno	Hgl	ω(min)	ω(max)	mean	significance
Akt1	0.0608602	0.0289053			0.0169923	0.00574354		0.218734		0.012691		0.0354425	0.0286995	0.0153724	0.00966556	0.00574354	0.218734	0.0541955	0.001
BNIP3L	0.0590689	0.0528004			0.0330544	0.0414996		0.0259802		0.15029	0.0145127	0.0390439	0.0945433	0.440828	0.0330452	0.0145127	0.440828	0.0520313	0.001
Cited2	0.110928	0.0609639			0.561327	0.1152		0.105688		0.142876	0.244296	0.105004	0.210531		0.0508124	0.0508124	0.561327	0.180785	0.001
Foxo3	0.0664932	0.0518099			0.097089	0.0985791		0.078544		0.0821824	0.0660806	0.0415001	0.0908731	0.0648483	0.0844773	0.0415001	0.0985791	0.0727848	0.9
HIF1A	0.122347	0.150255				0.082166		0.110934		0.0627605	0.238791	0.11584	0.143235	0.0622751	0.245341	0.0622751	0.245341	0.126156	0.05
mTor	0.00301469	0.0108164			0.00625696	0.0224923		0.0123577		0.00180705	0.00376885	0.00915063	0.0370143	0.0167185	0.0186223	0.00180705	0.0370143	0.00870807	0.001
PTEN		0.0267964			0.45379					0.330896	0.295348	0.61687	0.0189155	0.0177335	0.314222	0.0177335	0.61687	0.34474	0.001
RTP801	0.226464	0.445206			0.0803023	0.0424521				0.0931586		0.0224296	0.067167	0.0393829	0.120535	0.0224296	0.445206	0.151669	0.001
pi3kc2a	0.205203	0.151878			0.249425	0.170882		0.173983	0.213333		0.166043	0.168563	0.149288	0.17818	0.212364	0.149288	0.249425	0.187414	0.5
pi3kc2b	0.0850226	0.0915057			0.0616084		0.0499729	0.0866161		0.141835	0.0946422	0.0781093	0.0577277	0.0703404	0.139091	0.0499729	0.141835	0.086164	0.01
pi3kc2g	0.355752	0.32879			0.336539	0.367364		0.369202		0.440229	0.315258	0.388165	0.379714	0.322323	0.383387	0.315258	0.440229	0.362662	0.9
pi3kc3	0.0209178	0.0279696				0.0160444	0.0306191	0.0281479		0.0282063	0.0153645	0.0313876	0.0275066	0.00843465	0.0487314	0.00843465	0.0487314	0.0248321	0.5
pi3kca	0.0162591	0.00524939			0.00330083			0.0124483		0.0360417		0.00489236	0.0147382	0.00608295	0.0179527	0.00330083	0.0360417	0.0130319	0.1
pi3kcb	0.075548	0.0421811			0.0313275	0.0332818		0.0459489		0.2549	0.0444535	0.0711253	0.0589022	0.0299146	0.0536232	0.0299146	0.2549	0.0748458	0.001
pi3kcd	0.0770068	0.133582			0.0769494	0.0515871		0.0228503		0.150817	0.0575028	0.0653722	0.0247963	0.0559371	0.141953	0.0228503	0.150817	0.0794584	0.001
pi3kcg	0.110639	0.0577574			0.120694	0.0557899		0.018943		0.0520735	0.0636798	0.085396	0.0467179	0.0434428	0.0848748	0.018943	0.120694	0.0706216	0.001
pi3kr1	0.0503376	0.0482984			0.0839142	0.0554649		0.035803		0.0473921	0.0290383	0.0623689	0.0650211	0.122435	0.0469017	0.0290383	0.122435	0.0515772	0.5
pi3kr2	0.0567491	0.0263046			0.0738616	0.0920431		0.0930755		0.0989668		0.0960537	0.0523012	0.0722494	0.100403	0.0263046	0.100403	0.0767221	0.001
pi3kr3	0.075605	0.0346798			0.127701		0.0237712	0.168683		0.0269963	0.0350358		0.0680087	0.0861682	0.13179	0.0237712	0.168683	0.0778439	0.01
pi3kr4	0.0418343	0.0479777			0.042447	0.0343331		0.0161738		0.0657074	0.063204	0.0373729	0.0329471	0.0232174	0.0518802	0.0161738	0.0657074	0.0436313	0.5
pi3kr5	0.135344	0.172906			0.221823	0.145459		0.171321		0.154255	0.198616	0.188688	0.126085	0.129303	0.192135	0.126085	0.221823	0.173551	0.5
pi3kr6	0.435352	0.23072			0.212993	0.240089		0.0984114		0.166684	0.203149	0.187185	0.170441	0.110391	0.4359	0.0984114	0.4359	0.221823	0.001
Hypoxia genes (Jha et al. 2016)
	Species
Gene	Hsa	Ssc	Bta	Bmu	Jja	Mau	Cgr	Mmu	Fda	Cpo	Cla	Ode	Sga	Rno	Hgl	ω(min)	ω(max)	mean	significance
ADRBK2	0.0437047	0.0595549				0.0267369		0.150152		0.419484	0.0382052	0.04293	0.0778586	0.11083	0.0518313	0.0267369	0.419484	0.111538	0.001
AEBP2	0.0745519		0.0716354		0.103297	0.187632		0.0648644		0.324309		0.151268	0.146685	0.0714308	0.261957	0.0648644	0.324309	0.139651	0.001
CCDC66	0.596154		0.433078		0.538985	0.562323		0.467279		0.531667	0.63414	0.508416	0.423854	0.369074	0.596365	0.369074	0.63414	0.534005	0.5
CHRNB4	0.311856	0.107338			0.191906	0.333105		0.097577		0.137778	0.223331	0.145558	0.225366	0.167454	0.262743	0.097577	0.333105	0.193556	0.05
DSCAM	0.0237776		0.0507035		0.027547	0.0179662		0.0124629			0.0175309	0.0212183	0.0263643	0.0162623	0.034804	0.0124629	0.0507035	0.0244581	0.1
EGFR	0.0793426		0.183092		0.182367	0.0855738		0.114715		0.150685	0.074455	0.145542	0.334633	0.183488	0.14592	0.074455	0.334633	0.126972	0.001
EN1	0.086506	0.0914345			0.46237	0.0915662		0.0296942		0.414366	0.0597392	0.0198246	0.0405494	0.02634	0.05475	0.0198246	0.46237	0.156938	0.001
ERBB4	0.081203		0.0437245		0.0552254	0.0242026		0.0101751		0.0574598	0.0266164	0.0481226	0.0716112	0.0276048	0.0335868	0.0101751	0.081203	0.0433412	0.001
FGF1	0.0986429	0.038106			0.0305454	0.0302646				0.115513	0.172123	0.0320366	0.0824446		0.310394	0.0302646	0.310394	0.0738902	0.5
FGF9		0.0221323			0.0444327								0.0808719		0.0426396	0.0221323	0.0808719	0.0475191	0.9
FGF10					0.027517	0.0980138		0.396976				0.0936229	0.0907803		0.383787	0.027517	0.396976	0.154032	0.001
FGF20	0.0569521	0.0219697			0.0230128			0.0700856		0.192012	0.115662	0.0427185	0.0968215	0.0335401	0.0630708	0.0219697	0.192012	0.0746304	0.5
FOXC1	0.130905	0.260501			0.0440464	0.0347825						0.0245592	0.0813096	0.0655231	0.14336	0.0245592	0.260501	0.0989588	0.001
GATA3	0.0640411	0.0536785			0.0296192	0.0195095		0.0093426			0.0363183	0.017489	0.0332903	0.0242053	0.0172326	0.0093426	0.0640411	0.0328569	0.5
GRHPR	0.281252	0.142771			0.208303	0.186594		0.0931623		0.22491	0.0755813	0.51317	0.0463781	0.136151	0.1852	0.0463781	0.51317	0.215718	0.001
HES1		0.0341926			0.0197698			0.0660692			0.109902	0.018785			0.0426097	0.018785	0.109902	0.0497437	0.5
LGR5	0.212775	0.160928			0.184844	0.132556		0.18041		0.18031	0.192876	0.117743	0.137228	0.0972767	0.184171	0.0972767	0.212775	0.170305	0.5
MAP2K4	0.0970836	0.100169				0.598004				0.300831	0.61513		0.508466			0.0970836	0.61513	0.369947	0.001
MAST4	0.24762			0.319251	0.207585	0.235931		0.163788		0.287503	0.195543	0.21945	0.212692	0.173457	0.241172	0.163788	0.319251	0.234584	0.001
RAB37	0.0685741	0.0525789			0.191894	0.0338635				0.512418	0.171496	0.0423134	0.290707	0.0404128	0.0920877	0.0338635	0.512418	0.153305	0.001
RAP1GAP2	0.128065		0.0786496		0.146838	0.0419599		0.0799996		0.0329458	0.0748897	0.0533697	0.0273842	0.308017	0.070906	0.0273842	0.308017	0.0795897	0.001
RBBP6	0.124758	0.138314			0.165376		0.16239	0.101425	0.139862		0.0842275	0.124827	0.107872	0.142126	0.100458	0.0842275	0.165376	0.130147	0.5
RBMS3	0.0297586		0.0459784		0.182367	0.244483		0.0983753		0.0648688	0.0324373	0.00961734		0.0137507	0.317037	0.00961734	0.317037	0.0884857	0.001
RSU1	0.0298772		0.0183632		0.0542551	0.0139597							0.0108515		0.0839373	0.0108515	0.0839373	0.0352073	0.05
RUNX1	0.0388243	0.045144			0.0425909	0.311375				0.0358429	0.042033	0.0679974	0.0316671	0.101071	0.0422966	0.0316671	0.311375	0.0834011	0.001
RUNX3	0.0829934		0.1901		0.0794958	0.0246185		0.0280335		0.0669194	0.166917	0.0207736	0.0538669	0.0953203	0.128318	0.0207736	0.1901	0.0824814	0.001
Additional Genes
TBC1D1	0.13037		0.120562			0.141413		0.0568014		0.120488	0.128067	0.1453	0.251181	0.0760345	0.187188	0.0568014	0.251181	0.120429	0.001
TJP1	0.154724		0.124003		0.153882		0.171533	0.104703		0.105729	0.0809273	0.118368	0.12098	0.152582	0.16335	0.0809273	0.171533	0.126734	0.5
XPA	0.1911	0.210554			0.197092	0.0465319		0.216545		0.373496	0.0715386	0.0750311	0.135422	0.470637	0.305631	0.0465319	0.470637	0.172736	0.001
lowest ω-ratio
highest ω-ratio
						(Additionally, gene UBC meets this criteria, but no evidence for expression in the liver of Spalax has been found)
significance<= 0,05
